# Supplementary material for: Design, Development and Application of a Modular Electromagnetic Induction (EMI) Sensor for Near-Surface Geophysical Surveys
Source: Sensors (Basel). 2024 Jun 26;24(13):4159. doi: 10.3390/s24134159 (PMC11244430; doi:10.3390/s24134159)
Supplement: Supplementary file 1 [file sensors-24-04159-s001.zip]

Archive with 8 entries (8 files):
- MEMIS - Data/CMD-Explorer - 09MLM1HI.DAT
- MEMIS - Data/CMD-Explorer - 14NS-HI-.DAT
- MEMIS - Data/MEMIS - Rx-156_EMI_Analysis.csv
- MEMIS - Data/MEMIS - Rx-535_03kHz_EMI_Analysis.csv
- MEMIS - Data/MEMIS - Rx-536_05kHz_EMI_Analysis.csv
- MEMIS - Data/MEMIS - Rx-537_10kHz_EMI_Analysis.csv
- MEMIS - Data/MEMIS - Rx-538_20kHz_EMI_Analysis.csv
- MEMIS - Data/MEMIS - Description of Column Headers.pdf
