# Supplementary material for: Design, Development and Application of a Modular Electromagnetic Induction (EMI) Sensor for Near-Surface Geophysical Surveys
Source: Sensors (Basel). 2024 Jun 26;24(13):4159. doi: 10.3390/s24134159 (PMC11244430; doi:10.3390/s24134159)
Supplement: Supplementary file 1 [file sensors-24-04159-s001.zip › MEMIS - Data/CMD-Explorer - 09MLM1HI.DAT]

Latitude	Longitude	Altitude	Time	Cond.1 [mS/m]	Inph.1 [ppt]	Cond.2 [mS/m]	Inph.2 [ppt]	Cond.3 [mS/m]	Inph.3 [ppt]	Inv.Cond.1 [mS/m]	Inv.Cond.2 [mS/m]	Inv.Thick [m]	Inv.RMS [%]	Note
4743.2260839N	01649.3372595E	121.495	13:18:39.49	31.97	2.87	54.90	26.25	39.03	13.95	23.00	73.65	2.4	18.9
4743.2260823N	01649.3372765E	121.495	13:18:40.02	30.52	2.84	57.18	29.91	37.75	13.47	22.25	72.69	2.3	23.7
4743.2260960N	01649.3372421E	121.497	13:18:40.56	30.61	2.40	48.47	18.36	37.62	13.58	20.60	57.77	1.9	14.2
4743.2261032N	01649.3371870E	121.590	13:18:41.00	18.45	2.84	35.79	15.51	38.71	13.91	1.61	67.86	2.0	13.7
4743.2261809N	01649.3371033E	121.682	13:18:41.53	33.20	2.73	40.23	9.44	39.19	14.13	30.91	41.64	1.5	5.4
4743.2263428N	01649.3369530E	121.676	13:18:42.05	32.62	2.80	32.23	6.71	38.84	13.98	20.58	61.96	3.3	8.0
4743.2264019N	01649.3368437E	121.678	13:18:42.50	32.68	2.85	33.41	7.07	39.26	14.08	22.78	68.24	3.6	3.9
4743.2264972N	01649.3366244E	121.678	13:18:43.03	33.55	2.76	34.55	7.37	39.43	14.04	29.10	44.83	2.3	5.0
4743.2266327N	01649.3364624E	121.683	13:18:43.56	33.65	2.77	34.69	7.33	39.55	14.02	29.19	44.96	2.3	5.0
4743.2268583N	01649.3362882E	121.630	13:18:44.01	33.59	2.77	34.31	7.37	39.26	13.94	28.98	44.63	2.3	4.9
4743.2270487N	01649.3361476E	121.647	13:18:44.54	34.10	2.75	33.91	7.45	38.47	13.64	28.39	43.74	2.3	3.3
4743.2272854N	01649.3360318E	121.623	13:18:44.99	35.49	2.83	34.66	7.56	39.11	13.99	28.87	44.46	2.3	3.6
4743.2276197N	01649.3357706E	121.603	13:18:45.51	35.61	2.74	34.99	7.35	39.32	14.03	29.02	44.70	2.3	3.4
4743.2279604N	01649.3355919E	121.612	13:18:46.03	35.35	2.80	35.06	7.70	38.94	14.04	28.74	44.27	2.3	3.7
4743.2281581N	01649.3354375E	121.591	13:18:46.47	35.49	2.76	35.33	7.50	38.95	14.02	28.75	44.28	2.3	4.1
4743.2285261N	01649.3352175E	121.563	13:18:47.01	35.70	2.78	34.57	7.61	38.37	13.83	28.32	43.62	2.3	4.5
4743.2287401N	01649.3350493E	121.571	13:18:47.54	36.31	2.83	35.35	7.77	38.37	13.78	37.68	33.69	1.5	7.7
4743.2289265N	01649.3348672E	121.572	13:18:47.99	37.17	2.80	35.53	7.56	38.81	13.82	38.12	34.07	1.5	7.1
4743.2292140N	01649.3346960E	121.558	13:18:48.51	39.81	2.91	37.31	8.09	39.13	13.90	39.83	34.59	2.4	3.0
4743.2295533N	01649.3345400E	121.467	13:18:49.04	39.97	2.75	37.58	7.45	39.96	13.92	39.25	35.08	1.5	6.7
4743.2297916N	01649.3344270E	121.410	13:18:49.49	41.24	2.85	38.28	7.84	40.45	14.08	41.17	35.75	2.4	3.5
4743.2300123N	01649.3342536E	121.387	13:18:50.01	39.39	2.72	38.63	7.79	41.21	14.14	39.19	39.45	2.0	8.0
4743.2303641N	01649.3338936E	121.343	13:18:50.53	39.65	2.74	38.48	7.68	42.00	14.15	31.62	69.17	4.1	5.5
4743.2306128N	01649.3337493E	121.331	13:18:50.99	39.79	2.80	38.96	7.89	43.02	14.49	32.39	70.85	4.1	4.3
4743.2309680N	01649.3334887E	121.298	13:18:51.51	40.05	2.71	39.09	7.76	43.59	14.47	32.82	71.79	4.1	3.7
4743.2313047N	01649.3332804E	121.311	13:18:52.03	40.60	2.89	39.98	8.74	44.11	14.60	33.21	72.65	4.1	4.0
4743.2315329N	01649.3331370E	121.270	13:18:52.48	39.14	2.77	39.01	7.76	43.83	14.67	33.00	72.18	4.1	2.6
4743.2318887N	01649.3329088E	121.268	13:18:53.01	39.79	2.85	38.54	7.65	43.69	14.63	32.89	71.95	4.1	3.6
4743.2321077N	01649.3327991E	121.307	13:18:53.54	41.03	2.84	39.28	7.91	44.26	14.71	33.32	72.89	4.1	3.8
4743.2323363N	01649.3326197E	121.282	13:18:53.97	40.64	2.73	39.80	7.71	44.45	14.67	33.46	73.21	4.1	3.4
4743.2326978N	01649.3324223E	121.284	13:18:54.50	42.77	2.90	41.03	8.16	45.32	14.82	34.12	74.64	4.1	4.6
4743.2329951N	01649.3321676E	121.267	13:18:55.03	43.75	2.80	42.20	7.78	46.53	15.13	35.03	76.63	4.1	4.4
4743.2332101N	01649.3320197E	121.261	13:18:55.48	45.08	2.93	42.78	7.86	46.99	15.14	44.69	44.99	2.0	6.1
4743.2335610N	01649.3317973E	121.246	13:18:56.01	45.19	2.88	43.03	7.86	47.41	15.16	45.09	45.39	2.0	6.2
4743.2338185N	01649.3316531E	121.240	13:18:56.53	46.03	2.91	42.92	7.84	47.69	14.99	45.36	45.66	2.0	5.5
4743.2340590N	01649.3315407E	121.240	13:18:56.98	48.22	2.94	44.64	8.57	47.95	15.15	45.60	45.91	2.0	5.7
4743.2343253N	01649.3313141E	121.237	13:18:57.51	48.30	2.76	44.51	7.97	48.45	15.20	46.08	46.38	2.0	5.2
4743.2346435N	01649.3311422E	121.201	13:18:58.05	50.39	2.89	45.09	8.25	48.55	15.28	46.17	46.48	2.0	6.7
4743.2348785N	01649.3310171E	121.203	13:18:58.50	51.05	2.78	46.19	8.26	49.19	15.50	46.78	47.09	2.0	7.1
4743.2352258N	01649.3307728E	121.179	13:18:59.03	53.95	2.85	47.77	8.07	50.09	15.56	65.17	42.04	1.2	5.3
4743.2354465N	01649.3306377E	121.174	13:18:59.55	57.32	2.94	49.80	8.31	51.25	15.79	66.68	43.01	1.2	3.5
4743.2356483N	01649.3304395E	121.141	13:19:00.00	58.54	2.81	50.95	8.11	52.44	15.87	68.23	44.01	1.2	3.7
4743.2359935N	01649.3301566E	121.123	13:19:00.52	62.10	2.96	53.17	8.35	53.37	15.98	69.44	44.79	1.2	4.0
4743.2363033N	01649.3299186E	121.125	13:19:01.04	64.00	2.87	55.21	8.40	54.99	16.23	71.55	46.15	1.2	4.2
4743.2364960N	01649.3297224E	121.113	13:19:01.49	66.52	2.89	56.07	8.45	55.91	16.41	72.74	46.92	1.2	4.9
4743.2368030N	01649.3295153E	121.116	13:19:02.03	69.67	2.97	57.70	8.77	57.18	16.51	178.04	49.89	0.2	6.4
4743.2369894N	01649.3293611E	121.085	13:19:02.48	70.46	2.83	58.13	8.58	57.33	16.53	178.51	50.02	0.2	6.2
4743.2371828N	01649.3292097E	121.102	13:19:03.00	74.05	2.92	58.39	8.70	56.92	16.53	193.85	46.57	0.2	5.9
4743.2374912N	01649.3290387E	121.088	13:19:03.51	78.11	2.95	59.88	9.19	56.98	16.57	424.87	41.93	0.1	8.6
4743.2376720N	01649.3288976E	121.058	13:19:03.99	81.44	2.85	60.32	8.61	56.79	16.68	309.21	43.11	0.2	4.4
4743.2379465N	01649.3287026E	121.053	13:19:04.51	85.27	2.98	61.75	8.91	56.49	16.64	558.45	37.88	0.1	6.4
4743.2382503N	01649.3285587E	121.043	13:19:05.04	86.32	2.90	63.40	8.93	56.55	16.77	559.04	37.92	0.1	5.2
4743.2383846N	01649.3283852E	121.022	13:19:05.49	89.85	2.81	65.37	8.77	56.69	16.80	560.42	38.02	0.1	4.9
4743.2385239N	01649.3282355E	121.026	13:19:06.00	93.60	2.96	67.17	9.13	57.23	16.94	523.23	40.79	0.1	6.5
4743.2388083N	01649.3281024E	121.024	13:19:06.52	95.00	2.88	68.69	9.05	57.98	17.11	530.08	41.32	0.1	6.8
4743.2389787N	01649.3279734E	121.005	13:19:06.98	95.38	2.79	69.91	8.93	58.80	16.71	537.58	41.91	0.1	6.5
4743.2391992N	01649.3277777E	121.000	13:19:07.49	100.94	3.19	71.16	9.19	59.60	16.91	701.53	37.76	0.2	5.1
4743.2393897N	01649.3277037E	121.034	13:19:08.02	103.16	3.44	72.26	9.15	60.54	17.25	712.60	38.35	0.2	4.8
4743.2394405N	01649.3276107E	121.024	13:19:08.47	98.49	3.03	71.05	8.75	60.36	16.66	551.84	43.02	0.1	6.2
4743.2394557N	01649.3273905E	121.033	13:19:09.00	95.55	2.84	71.19	8.72	60.71	16.68	555.04	43.27	0.1	5.2
4743.2395426N	01649.3270328E	121.016	13:19:09.53	97.97	2.79	72.51	8.89	61.15	16.98	559.07	43.58	0.1	5.7
4743.2395564N	01649.3268336E	121.017	13:19:09.98	92.72	2.52	71.48	8.78	60.99	16.66	557.60	43.47	0.1	6.4
4743.2394477N	01649.3265368E	121.004	13:19:10.51	91.68	2.76	71.38	8.69	60.90	16.42	556.78	43.40	0.1	6.7
4743.2393014N	01649.3263487E	121.019	13:19:11.03	86.06	2.97	69.90	8.41	60.85	15.91	309.85	49.37	0.2	2.4
4743.2392171N	01649.3261236E	120.996	13:19:11.48	85.20	2.78	69.41	8.45	60.62	15.98	308.67	49.18	0.2	2.4
4743.2390908N	01649.3258961E	120.986	13:19:12.01	89.60	2.81	70.61	8.69	60.53	16.60	308.22	49.11	0.2	4.4
4743.2389513N	01649.3258931E	121.003	13:19:12.46	83.84	2.79	68.72	8.30	60.84	15.92	309.79	49.36	0.2	2.6
4743.2388343N	01649.3259157E	121.004	13:19:12.98	95.09	2.72	70.91	8.75	60.00	16.74	548.55	42.76	0.1	5.4
4743.2386573N	01649.3258606E	120.986	13:19:13.51	104.43	2.90	72.75	9.24	59.67	17.72	702.36	37.80	0.2	3.3
4743.2385138N	01649.3259369E	120.981	13:19:13.97	101.31	2.97	71.46	9.07	60.08	17.63	998.39	36.27	0.1	9.3
4743.2382767N	01649.3261747E	120.990	13:19:14.49	101.75	2.86	71.02	9.05	59.77	17.54	993.23	36.08	0.1	9.0
4743.2379986N	01649.3263215E	120.916	13:19:15.01	102.97	3.09	70.72	9.06	59.91	17.42	995.56	36.16	0.1	8.4
4743.2378553N	01649.3263939E	120.985	13:19:15.46	100.30	3.08	69.44	8.90	59.61	17.31	990.58	35.98	0.1	8.8
4743.2376930N	01649.3266054E	120.958	13:19:16.00	95.58	2.88	68.57	8.88	59.08	17.10	540.14	42.11	0.1	5.6
4743.2374378N	01649.3267083E	120.961	13:19:16.51	93.08	2.98	67.23	8.83	58.96	17.13	539.04	42.02	0.1	4.4
4743.2372314N	01649.3268132E	120.979	13:19:16.98	91.10	2.99	65.34	8.69	58.76	17.02	537.21	41.88	0.1	4.8
4743.2369778N	01649.3270588E	120.993	13:19:17.49	86.14	2.81	63.75	8.56	58.12	16.82	295.94	47.15	0.2	4.2
4743.2367320N	01649.3272123E	120.988	13:19:18.01	81.61	2.90	61.59	8.56	57.34	16.74	291.97	46.52	0.2	3.7
4743.2365155N	01649.3273408E	121.020	13:19:18.46	77.20	2.85	59.70	8.39	56.81	16.51	423.60	41.81	0.1	8.9
4743.2363418N	01649.3275364E	121.021	13:19:18.99	74.68	2.83	58.77	8.40	56.79	16.51	193.40	46.47	0.2	6.5
4743.2361261N	01649.3277148E	121.019	13:19:19.51	68.72	2.81	56.61	8.37	55.86	16.42	190.24	45.70	0.2	5.1
4743.2358896N	01649.3277967E	121.028	13:19:19.96	67.25	2.84	55.77	8.30	56.10	16.46	191.06	45.90	0.2	5.8
4743.2355814N	01649.3280152E	121.037	13:19:20.48	65.03	2.82	54.69	8.26	55.32	16.29	71.98	46.43	1.2	4.7
4743.2352713N	01649.3281227E	121.018	13:19:21.02	62.53	2.93	52.67	8.11	53.31	15.96	69.36	44.74	1.2	4.5
4743.2350367N	01649.3282443E	121.050	13:19:21.47	59.02	2.81	51.48	8.06	52.80	15.93	68.70	44.31	1.2	3.6
4743.2348341N	01649.3284225E	121.098	13:19:21.99	56.13	2.79	49.84	8.00	51.64	15.76	67.19	43.34	1.2	4.7
4743.2345013N	01649.3285773E	121.048	13:19:22.51	57.81	2.96	49.45	8.08	50.79	15.96	66.08	42.63	1.2	3.8
4743.2342697N	01649.3287650E	121.074	13:19:22.96	55.97	2.84	49.05	8.12	50.83	16.10	66.13	42.66	1.2	4.2
4743.2339895N	01649.3290822E	121.095	13:19:23.49	54.38	2.97	47.80	8.08	50.12	15.97	65.21	42.06	1.2	5.0
4743.2336474N	01649.3293127E	121.112	13:19:24.02	53.20	2.95	46.98	7.95	49.54	15.88	64.46	41.58	1.2	5.5
4743.2334781N	01649.3295271E	121.130	13:19:24.47	50.40	2.83	46.41	8.01	49.31	15.83	46.90	47.21	2.0	6.7
4743.2333021N	01649.3296525E	121.092	13:19:25.00	50.58	3.01	45.39	7.96	48.98	15.77	46.58	46.89	2.0	6.5
4743.2329301N	01649.3298172E	121.123	13:19:25.51	48.56	2.91	44.34	7.80	48.96	15.70	46.56	46.87	2.0	5.0
4743.2327331N	01649.3299850E	121.160	13:19:25.98	46.63	2.78	43.68	7.78	48.74	15.53	46.35	46.66	2.0	5.8
4743.2323995N	01649.3301495E	121.152	13:19:26.51	46.07	2.97	43.02	7.67	48.43	15.36	46.06	46.37	2.0	5.9
4743.2322243N	01649.3303354E	121.157	13:19:26.96	44.05	2.84	42.96	7.75	48.40	15.51	36.44	79.71	4.1	2.9
4743.2319463N	01649.3304892E	121.132	13:19:27.48	42.29	2.74	41.71	7.64	47.32	15.19	35.62	77.93	4.1	2.5
4743.2317036N	01649.3306345E	121.191	13:19:28.01	43.83	2.97	41.87	7.60	47.51	15.34	35.77	78.25	4.1	3.5
4743.2314336N	01649.3308774E	121.231	13:19:28.44	42.43	2.86	41.70	7.67	46.95	15.21	35.34	77.32	4.1	2.6
4743.2312110N	01649.3309978E	121.165	13:19:28.98	42.94	2.96	41.09	7.64	46.69	15.22	35.15	76.89	4.1	3.5
4743.2308787N	01649.3312545E	121.190	13:19:29.49	42.66	2.98	40.87	7.61	46.42	15.21	34.95	76.45	4.1	3.5
4743.2306820N	01649.3314270E	121.252	13:19:29.96	40.53	2.77	39.79	7.53	45.59	15.05	34.32	75.08	4.1	3.0
4743.2303620N	01649.3315777E	121.239	13:19:30.46	41.12	2.91	39.73	7.51	45.75	14.91	34.44	75.35	4.1	3.4
4743.2301608N	01649.3317472E	121.218	13:19:30.98	39.96	2.81	39.15	7.48	44.72	14.81	33.67	73.65	4.1	3.0
4743.2298522N	01649.3319326E	121.216	13:19:31.44	39.95	2.73	39.40	7.49	44.41	14.77	33.43	73.14	4.1	2.9
4743.2295980N	01649.3320631E	121.250	13:19:31.98	41.25	2.87	39.77	7.49	44.03	14.76	33.15	72.51	4.1	4.5
4743.2293286N	01649.3322783E	121.298	13:19:32.50	39.99	2.58	38.88	7.40	42.82	14.55	32.24	70.52	4.1	4.7
4743.2291146N	01649.3323342E	121.277	13:19:32.95	41.81	2.79	38.56	7.45	42.39	14.63	40.31	40.58	2.0	5.8
4743.2287731N	01649.3325810E	121.375	13:19:33.48	41.31	2.86	37.59	7.44	41.22	14.41	39.20	39.46	2.0	5.7
4743.2286081N	01649.3327057E	121.455	13:19:34.00	36.67	2.52	35.82	7.25	39.40	14.03	29.08	44.79	2.3	4.9
4743.2282852N	01649.3328548E	121.474	13:19:34.44	36.66	2.71	35.34	7.21	39.06	13.97	28.83	44.41	2.3	5.0
4743.2280778N	01649.3330738E	121.488	13:19:34.97	35.58	2.77	34.36	7.14	38.01	13.78	28.06	43.21	2.3	4.7
4743.2277594N	01649.3332463E	121.470	13:19:35.49	35.58	2.69	34.86	7.26	38.16	14.08	28.17	43.38	2.3	5.0
4743.2275235N	01649.3333566E	121.523	13:19:35.95	36.68	2.95	35.20	7.34	38.50	14.21	37.81	33.80	1.5	7.2
4743.2272275N	01649.3335509E	121.541	13:19:36.47	35.69	2.84	33.89	7.16	37.96	14.02	28.02	43.16	2.3	4.4
4743.2269899N	01649.3336589E	121.511	13:19:36.99	37.55	2.94	34.95	7.33	38.80	14.27	38.11	34.07	1.5	6.2
4743.2266868N	01649.3338982E	121.529	13:19:37.45	37.42	3.05	35.25	7.38	39.13	14.35	38.43	34.36	1.5	6.7
4743.2265292N	01649.3340277E	121.544	13:19:37.98	35.14	2.82	33.92	7.13	38.52	14.03	28.43	43.79	2.3	3.9
4743.2262011N	01649.3341430E	121.564	13:19:38.50	34.39	2.80	33.38	7.07	38.52	14.04	28.43	43.79	2.3	3.8
4743.2260183N	01649.3343002E	121.536	13:19:38.95	35.39	2.89	33.64	7.12	38.81	14.03	28.65	44.12	2.3	4.5
4743.2257747N	01649.3344901E	121.556	13:19:39.47	34.95	2.80	33.98	7.11	38.91	14.05	28.72	44.24	2.3	3.8
4743.2256094N	01649.3345535E	121.581	13:19:40.00	35.77	2.93	34.32	7.18	39.30	14.07	29.01	44.68	2.3	4.2
4743.2253889N	01649.3348335E	121.607	13:19:40.45	34.30	2.83	33.53	7.15	38.77	13.88	28.62	44.08	2.3	4.1
4743.2252476N	01649.3348873E	121.592	13:19:40.98	35.17	2.97	33.02	7.15	38.10	13.79	28.12	43.32	2.3	4.8
4743.2250578N	01649.3347866E	121.670	13:19:41.50	36.50	3.32	32.17	7.09	37.74	13.65	37.07	33.13	1.5	7.3
4743.2249510N	01649.3347083E	121.699	13:19:41.96	41.31	3.91	30.46	6.91	36.35	13.27	71.62	29.32	0.2	12.6
4743.2248625N	01649.3344860E	121.671	13:19:42.48	38.19	3.82	29.79	6.93	35.41	13.32	69.77	28.56	0.2	13.5
4743.2247991N	01649.3341546E	121.647	13:19:42.93	35.90	3.34	31.55	7.13	37.15	13.74	36.49	32.62	1.5	7.4
4743.2247692N	01649.3336978E	121.633	13:19:43.45	35.31	3.14	32.66	7.33	38.17	14.06	28.17	43.40	2.3	5.3
4743.2247715N	01649.3334417E	121.652	13:19:43.98	37.25	3.05	32.28	7.16	37.91	13.81	37.23	33.28	1.5	6.8
4743.2248513N	01649.3330204E	121.628	13:19:44.43	31.94	2.72	32.60	7.26	37.99	14.00	22.05	66.03	3.6	3.8
4743.2249929N	01649.3328056E	121.602	13:19:44.96	32.59	2.82	32.89	7.32	38.12	14.12	28.14	43.34	2.3	5.2
4743.2252052N	01649.3324955E	121.579	13:19:45.48	32.85	2.82	33.34	7.35	37.95	14.04	28.01	43.15	2.3	4.2
4743.2253732N	01649.3323275E	121.560	13:19:45.95	32.56	2.75	34.13	7.42	38.13	14.03	28.14	43.35	2.3	4.3
4743.2256779N	01649.3321711E	121.537	13:19:46.46	33.65	2.81	34.53	7.42	38.34	14.14	28.30	43.59	2.3	3.6
4743.2259065N	01649.3320334E	121.535	13:19:47.00	33.27	2.77	34.55	7.45	37.98	14.13	28.03	43.18	2.3	3.9
4743.2262494N	01649.3318545E	121.497	13:19:47.44	33.82	2.78	34.75	7.45	38.18	14.16	28.18	43.41	2.3	3.6
4743.2264668N	01649.3316848E	121.469	13:19:47.97	34.32	2.87	34.34	7.38	38.32	14.25	28.28	43.57	2.3	3.1
4743.2268154N	01649.3315071E	121.474	13:19:48.48	33.48	2.77	34.54	7.45	38.34	14.33	28.30	43.59	2.3	3.8
4743.2270218N	01649.3314125E	121.522	13:19:48.94	33.89	2.80	34.97	7.45	38.58	14.37	28.48	43.86	2.3	3.8
4743.2273444N	01649.3311959E	121.519	13:19:49.45	34.13	2.81	35.63	7.51	39.13	14.43	28.88	44.49	2.3	4.3
4743.2275796N	01649.3310888E	121.490	13:19:49.99	35.00	2.77	36.47	7.50	39.93	14.34	29.47	45.40	2.3	4.3
4743.2279108N	01649.3308878E	121.435	13:19:50.43	36.37	2.83	37.46	7.52	40.09	14.46	29.59	45.58	2.3	5.1
4743.2281329N	01649.3307505E	121.436	13:19:50.96	37.28	2.79	37.83	7.58	41.43	14.53	31.19	68.23	4.1	4.0
4743.2284743N	01649.3305284E	121.402	13:19:51.48	38.78	2.87	38.73	7.61	42.32	14.63	31.86	69.70	4.1	4.5
4743.2287111N	01649.3303700E	121.338	13:19:51.94	39.44	2.82	39.13	7.66	43.04	14.88	32.40	70.88	4.1	4.1
4743.2290939N	01649.3301454E	121.244	13:19:52.46	40.52	2.80	40.59	7.74	43.99	14.92	33.12	72.45	4.1	4.6
4743.2293651N	01649.3299614E	121.188	13:19:52.98	41.00	2.86	40.57	7.78	44.97	15.03	33.85	74.06	4.1	3.4
4743.2297530N	01649.3297474E	121.158	13:19:53.43	40.41	2.80	39.97	7.75	44.82	15.13	33.74	73.82	4.1	2.7
4743.2299978N	01649.3295953E	121.131	13:19:53.98	40.16	2.86	39.84	7.82	44.91	15.22	33.81	73.96	4.1	2.6
4743.2303495N	01649.3293800E	121.138	13:19:54.50	40.15	2.82	39.98	7.78	44.86	15.18	33.77	73.88	4.1	2.5
4743.2305771N	01649.3292475E	121.205	13:19:54.94	41.42	2.84	40.40	7.76	44.93	15.23	33.82	74.00	4.1	3.7
4743.2309346N	01649.3289998E	121.181	13:19:55.47	42.31	2.87	41.36	7.82	45.43	15.33	34.20	74.82	4.1	4.4
4743.2311887N	01649.3288607E	121.176	13:19:55.98	43.43	2.83	41.93	7.86	45.55	15.27	43.32	43.61	2.0	6.9
4743.2315340N	01649.3286058E	121.147	13:19:56.44	44.14	2.87	42.58	7.90	46.50	15.39	44.22	44.52	2.0	6.8
4743.2317950N	01649.3284518E	121.142	13:19:56.96	44.77	2.84	43.18	7.93	46.23	15.43	43.97	44.26	2.0	6.7
4743.2321382N	01649.3282285E	121.143	13:19:57.48	46.53	2.86	44.05	7.95	47.17	15.56	44.86	45.16	2.0	6.0
4743.2323485N	01649.3280490E	121.149	13:19:57.95	47.39	2.88	44.67	8.02	47.46	15.60	45.14	45.44	2.0	5.8
4743.2326619N	01649.3278341E	121.167	13:19:58.46	49.45	2.88	45.34	8.00	47.92	15.64	47.70	47.49	2.4	3.0
4743.2328837N	01649.3276442E	121.122	13:19:58.91	51.27	2.98	46.38	8.04	48.69	15.95	48.46	48.26	2.4	3.5
4743.2332528N	01649.3274521E	121.100	13:19:59.44	52.49	2.90	47.39	8.10	49.18	15.91	63.99	41.28	1.2	5.1
4743.2334699N	01649.3273132E	121.087	13:19:59.97	54.65	2.90	48.75	8.14	49.92	15.89	64.95	41.90	1.2	3.9
4743.2337991N	01649.3271181E	121.069	13:20:00.42	56.56	2.92	50.54	8.26	50.93	16.18	66.26	42.74	1.2	3.0
4743.2340132N	01649.3270176E	121.059	13:20:00.95	59.13	2.90	51.99	8.29	51.84	16.21	67.45	43.51	1.2	3.2
4743.2343204N	01649.3267862E	121.023	13:20:01.47	60.70	2.95	53.03	8.41	53.15	16.38	69.15	44.61	1.2	3.3
4743.2345181N	01649.3266577E	121.019	13:20:01.93	61.40	2.87	53.59	8.38	53.73	16.37	69.91	45.09	1.2	3.4
4743.2347700N	01649.3264863E	121.025	13:20:02.44	64.58	2.87	54.71	8.47	54.91	16.61	71.44	46.08	1.2	4.5
4743.2349536N	01649.3263215E	121.026	13:20:02.97	67.68	2.92	56.15	8.53	55.67	16.71	189.59	45.55	0.2	5.3
4743.2352922N	01649.3260476E	121.014	13:20:03.42	71.13	2.87	57.16	8.52	56.45	16.82	192.25	46.19	0.2	4.4
4743.2355052N	01649.3258752E	120.986	13:20:03.94	73.48	2.93	58.34	8.60	56.89	16.94	193.75	46.55	0.2	5.7
4743.2358043N	01649.3256725E	120.976	13:20:04.47	76.36	2.89	60.18	8.71	56.94	17.05	424.57	41.91	0.1	9.5
4743.2359969N	01649.3255547E	121.009	13:20:04.92	81.63	2.94	61.67	8.74	57.24	16.94	291.46	46.44	0.2	3.7
4743.2362930N	01649.3252940E	120.960	13:20:05.44	84.50	2.96	63.14	8.86	57.76	17.10	294.11	46.86	0.2	4.0
4743.2364815N	01649.3251595E	120.942	13:20:05.97	87.28	2.90	64.31	8.89	58.20	17.22	532.09	41.48	0.1	6.2
4743.2367619N	01649.3249446E	120.970	13:20:06.42	90.51	2.95	65.77	8.95	58.72	17.27	536.85	41.85	0.1	4.8
4743.2369230N	01649.3247553E	120.951	13:20:06.96	93.37	2.95	67.93	9.04	58.97	17.39	539.13	42.03	0.1	4.7
4743.2371657N	01649.3245573E	120.939	13:20:07.41	96.47	2.93	68.88	9.05	58.69	17.40	536.57	41.83	0.1	6.5
4743.2373426N	01649.3244384E	120.962	13:20:07.94	99.35	3.00	69.61	9.10	58.70	17.42	975.45	35.43	0.1	9.3
4743.2375855N	01649.3241886E	120.934	13:20:08.45	100.59	2.99	70.44	9.16	58.67	17.46	690.59	37.17	0.2	4.6
4743.2377079N	01649.3240145E	120.944	13:20:08.90	103.13	2.95	71.13	9.17	59.08	17.57	695.41	37.43	0.2	3.9
4743.2379449N	01649.3238934E	120.970	13:20:09.43	105.99	2.98	72.19	9.20	59.51	17.64	700.47	37.70	0.2	3.1
4743.2380667N	01649.3238164E	121.014	13:20:09.97	107.19	2.99	74.18	9.29	60.28	17.75	709.54	38.19	0.2	2.4
4743.2382088N	01649.3236011E	121.041	13:20:10.41	107.47	2.94	75.35	9.27	60.84	17.86	716.13	38.54	0.2	2.3
4743.2383402N	01649.3234925E	121.031	13:20:10.94	111.57	2.95	76.80	9.34	61.36	17.85	722.25	38.87	0.2	2.5
4743.2385339N	01649.3233419E	121.079	13:20:11.47	110.18	3.14	77.77	9.45	61.88	17.99	728.37	39.20	0.2	1.6
4743.2385899N	01649.3231714E	121.106	13:20:11.92	107.44	3.03	77.64	9.35	62.88	18.04	740.14	39.83	0.2	3.3
4743.2386458N	01649.3229361E	121.094	13:20:12.43	105.98	2.95	78.06	9.32	64.06	18.05	179.85	24.79	1.1	3.8
4743.2386454N	01649.3227834E	121.066	13:20:12.96	103.83	3.18	78.00	9.36	65.35	18.08	183.47	25.29	1.1	3.1
4743.2385533N	01649.3224575E	121.034	13:20:13.41	103.65	2.94	78.09	9.38	66.01	18.17	603.50	47.05	0.1	5.1
4743.2384582N	01649.3222589E	121.022	13:20:13.94	101.41	2.92	77.98	9.44	66.56	18.24	608.53	47.44	0.1	5.7
4743.2383608N	01649.3219483E	120.999	13:20:14.46	104.68	3.14	78.65	9.47	66.64	18.16	609.26	47.49	0.1	4.9
4743.2382516N	01649.3218493E	120.998	13:20:14.92	106.12	3.04	78.68	9.42	66.12	18.16	604.50	47.12	0.1	5.4
4743.2380412N	01649.3218378E	120.992	13:20:15.44	108.25	2.93	79.11	9.50	66.07	18.18	185.49	25.57	1.1	3.9
4743.2379703N	01649.3218249E	121.016	13:20:15.96	106.46	3.08	78.79	9.48	65.28	18.12	183.27	25.26	1.1	3.5
4743.2377888N	01649.3218276E	121.004	13:20:16.42	106.46	3.09	77.57	9.31	64.01	17.86	179.70	24.77	1.1	4.1
4743.2376571N	01649.3219348E	121.015	13:20:16.96	104.84	2.92	77.13	9.25	62.63	17.67	175.83	24.24	1.1	3.9
4743.2375374N	01649.3220107E	121.053	13:20:17.39	105.77	3.00	76.52	9.31	61.04	17.68	718.48	38.67	0.2	2.5
4743.2372716N	01649.3220894E	121.032	13:20:17.92	104.68	3.16	73.75	9.15	59.29	17.30	697.88	37.56	0.2	2.3
4743.2370576N	01649.3223123E	121.006	13:20:18.45	100.82	2.90	72.17	9.07	57.68	17.22	678.93	36.54	0.2	2.7
4743.2369253N	01649.3224714E	121.040	13:20:18.91	99.37	2.88	70.01	9.02	56.02	17.18	896.97	34.38	0.1	2.2
4743.2366216N	01649.3226461E	120.979	13:20:19.43	98.53	3.13	67.32	8.86	54.97	16.91	880.16	33.73	0.1	3.0
4743.2364185N	01649.3227327E	121.017	13:20:19.96	94.92	3.01	65.14	8.78	54.72	17.02	876.16	33.58	0.1	4.5
4743.2360873N	01649.3229752E	121.009	13:20:20.41	93.83	2.93	63.69	8.73	55.11	16.86	1281.59	32.07	0.1	8.2
4743.2358780N	01649.3230706E	121.002	13:20:20.93	90.10	3.09	61.68	8.56	54.81	16.56	541.84	36.75	0.1	5.1
4743.2355856N	01649.3232186E	121.010	13:20:21.46	85.48	2.91	61.28	8.50	55.17	16.71	545.40	37.00	0.1	4.9
4743.2354079N	01649.3233942E	120.996	13:20:21.91	83.79	2.78	61.06	8.58	56.02	16.78	305.02	42.53	0.2	4.7
4743.2351697N	01649.3235575E	121.007	13:20:22.44	80.92	3.08	60.07	8.51	56.48	16.60	307.52	42.88	0.2	4.3
4743.2349271N	01649.3236609E	120.990	13:20:22.96	77.04	2.88	59.07	8.43	56.97	16.49	424.80	41.93	0.1	8.6
4743.2346339N	01649.3239643E	120.998	13:20:23.41	74.91	2.69	58.36	8.35	56.74	16.41	193.23	46.42	0.2	6.5
4743.2344662N	01649.3241674E	121.032	13:20:23.96	75.03	3.15	57.85	8.43	56.38	16.43	192.01	46.13	0.2	6.6
4743.2342198N	01649.3243242E	120.985	13:20:24.38	69.21	2.86	56.64	8.34	55.71	16.31	189.73	45.58	0.2	4.9
4743.2339344N	01649.3245694E	121.030	13:20:24.91	65.04	2.71	54.65	8.27	54.46	16.08	185.47	44.56	0.2	5.7
4743.2336377N	01649.3247568E	121.016	13:20:25.44	64.99	3.10	54.19	8.27	54.14	16.24	184.38	44.30	0.2	5.4
4743.2333705N	01649.3249170E	121.093	13:20:25.89	60.92	2.83	52.42	8.15	52.85	16.00	68.76	44.36	1.2	3.8
4743.2330480N	01649.3251352E	121.126	13:20:26.42	61.22	2.99	51.40	8.14	51.75	15.95	67.33	43.43	1.2	4.4
4743.2328148N	01649.3251551E	121.094	13:20:26.94	60.54	3.06	50.81	8.09	50.63	15.83	172.43	41.43	0.2	5.2
4743.2325816N	01649.3252849E	121.090	13:20:27.39	54.82	2.71	48.11	7.89	48.68	15.48	63.34	40.86	1.2	2.7
4743.2322709N	01649.3255220E	121.127	13:20:27.91	56.64	3.03	48.30	7.97	48.60	15.70	63.23	40.79	1.2	3.6
4743.2319761N	01649.3256936E	121.133	13:20:28.43	56.75	3.13	47.50	7.96	48.09	15.67	62.57	40.36	1.2	4.1
4743.2317690N	01649.3259240E	121.194	13:20:28.88	54.83	2.80	46.20	7.89	46.77	15.50	60.85	39.25	1.2	3.9
4743.2314393N	01649.3261167E	121.181	13:20:29.41	54.21	3.07	45.22	7.89	46.39	15.45	60.36	38.93	1.2	4.3
4743.2312291N	01649.3263102E	121.173	13:20:29.94	51.20	2.95	43.64	7.75	45.32	15.23	58.97	38.04	1.2	3.8
4743.2310562N	01649.3264760E	121.237	13:20:30.38	49.83	2.78	43.74	7.80	45.14	15.28	58.73	37.89	1.2	3.9
4743.2307014N	01649.3266500E	121.233	13:20:30.92	49.05	2.97	42.98	7.77	44.64	15.23	58.08	37.47	1.2	4.3
4743.2303497N	01649.3268882E	121.243	13:20:31.44	47.72	2.88	42.18	7.73	44.63	15.14	57.79	38.59	0.8	9.9
4743.2301472N	01649.3270216E	121.177	13:20:31.89	47.08	2.84	42.00	7.70	44.11	15.24	57.39	37.02	1.2	5.8
4743.2298285N	01649.3272571E	121.208	13:20:32.41	47.10	3.00	40.77	7.63	43.32	15.00	56.09	37.45	0.8	9.4
4743.2296514N	01649.3274730E	121.256	13:20:32.95	45.85	2.88	39.99	7.62	43.05	14.99	55.74	37.22	0.8	9.7
4743.2294484N	01649.3275885E	121.192	13:20:33.38	45.93	3.03	39.34	7.62	42.84	14.92	55.47	37.04	0.8	9.1
4743.2291498N	01649.3277586E	121.220	13:20:33.92	45.20	2.94	38.55	7.52	42.84	14.73	40.74	41.01	2.0	6.7
4743.2288632N	01649.3279953E	121.265	13:20:34.44	42.83	2.77	38.37	7.55	43.51	14.91	41.38	41.66	2.0	5.4
4743.2286028N	01649.3281091E	121.240	13:20:34.88	41.64	2.94	37.31	7.44	42.87	14.70	40.77	41.04	2.0	6.4
4743.2282825N	01649.3283195E	121.266	13:20:35.42	41.45	2.94	37.60	7.46	42.69	14.70	40.60	40.87	2.0	6.1
4743.2281040N	01649.3284191E	121.275	13:20:35.95	39.76	2.71	37.72	7.44	42.48	14.53	31.98	69.96	4.1	4.4
4743.2278553N	01649.3285299E	121.354	13:20:36.38	39.98	2.84	36.90	7.33	41.21	14.38	39.19	39.45	2.0	6.1
4743.2275583N	01649.3287687E	121.431	13:20:36.91	40.91	2.68	37.41	7.42	40.86	14.40	38.86	39.12	2.0	5.9
4743.2272563N	01649.3288851E	121.442	13:20:37.44	39.11	2.65	36.54	7.40	40.43	14.41	39.71	35.50	1.5	6.6
4743.2270859N	01649.3290115E	121.470	13:20:37.91	38.97	3.08	34.98	7.29	38.87	14.15	38.18	34.13	1.5	5.2
4743.2268296N	01649.3292153E	121.501	13:20:38.42	34.94	2.77	34.15	7.29	38.37	14.10	28.32	43.62	2.3	3.5
4743.2265939N	01649.3293337E	121.508	13:20:38.94	34.22	2.80	33.71	7.31	37.93	14.24	28.00	43.12	2.3	3.2
4743.2263841N	01649.3294907E	121.478	13:20:39.39	34.95	3.01	33.48	7.32	38.16	14.17	28.17	43.38	2.3	4.1
4743.2260933N	01649.3297224E	121.472	13:20:39.91	33.66	2.79	33.08	7.29	38.21	14.16	28.20	43.44	2.3	4.1
4743.2257447N	01649.3299133E	121.497	13:20:40.44	34.66	2.98	32.16	7.12	37.75	13.93	27.86	42.92	2.3	5.2
4743.2255617N	01649.3300997E	121.500	13:20:40.90	36.82	3.15	33.41	7.30	38.42	14.25	37.73	33.73	1.5	7.0
4743.2252861N	01649.3302267E	121.460	13:20:41.41	35.44	2.87	33.49	7.29	38.50	14.15	28.42	43.77	2.3	4.6
4743.2251092N	01649.3303297E	121.508	13:20:41.96	34.56	2.94	32.24	7.10	38.01	13.82	28.06	43.21	2.3	5.0
4743.2249278N	01649.3304932E	121.529	13:20:42.39	34.59	2.86	33.04	7.21	38.45	14.00	28.38	43.71	2.3	4.3
4743.2246588N	01649.3306574E	121.488	13:20:42.93	33.15	2.74	32.37	7.13	37.99	13.85	28.04	43.19	2.3	4.9
4743.2244257N	01649.3307996E	121.529	13:20:43.44	34.76	2.99	32.85	7.20	38.12	13.96	28.14	43.34	2.3	4.6
4743.2242726N	01649.3309534E	121.586	13:20:43.91	34.25	2.96	32.37	7.19	37.90	13.89	27.97	43.09	2.3	4.6
4743.2241417N	01649.3309909E	121.568	13:20:44.42	33.97	3.04	31.43	7.18	37.09	13.77	27.38	42.17	2.3	5.2
4743.2240371N	01649.3308545E	121.591	13:20:44.87	33.46	3.12	30.84	7.15	36.69	13.55	25.22	39.75	2.1	9.0
4743.2239602N	01649.3307385E	121.577	13:20:45.39	34.25	3.21	30.03	7.10	36.09	13.41	34.26	30.93	1.1	11.7
4743.2238282N	01649.3303890E	121.627	13:20:45.94	32.84	2.99	30.34	7.14	36.49	13.57	25.09	39.53	2.1	8.2
4743.2237984N	01649.3300566E	121.596	13:20:46.38	30.44	2.68	30.63	7.13	37.01	13.75	19.61	59.04	3.3	7.0
4743.2237615N	01649.3296738E	121.609	13:20:46.91	30.23	2.71	31.13	7.16	37.02	13.88	19.61	59.06	3.3	7.2
4743.2238305N	01649.3294537E	121.605	13:20:47.42	29.58	2.70	31.54	7.23	37.46	13.91	19.84	59.76	3.3	6.7
4743.2239407N	01649.3292617E	121.613	13:20:47.87	29.43	2.73	31.23	7.21	37.31	13.80	19.77	59.52	3.3	6.5
4743.2240487N	01649.3289745E	121.552	13:20:48.40	30.29	2.72	31.80	7.27	37.86	14.08	20.06	60.40	3.3	6.7
4743.2242677N	01649.3287270E	121.572	13:20:48.92	31.23	2.84	31.41	7.23	37.52	13.92	19.88	59.85	3.3	7.8
4743.2244411N	01649.3285830E	121.605	13:20:49.36	31.57	2.81	32.09	7.28	38.00	14.09	22.05	66.05	3.6	4.0
4743.2247174N	01649.3283285E	121.565	13:20:49.91	31.89	2.74	32.83	7.35	38.29	14.20	22.22	66.55	3.6	3.6
4743.2250500N	01649.3281834E	121.577	13:20:50.43	31.95	2.79	33.00	7.38	38.19	14.25	22.16	66.38	3.6	3.4
4743.2252729N	01649.3280128E	121.572	13:20:50.87	32.14	2.74	33.04	7.38	38.14	14.17	22.13	66.29	3.6	3.6
4743.2254700N	01649.3278481E	121.587	13:20:51.40	32.18	2.79	33.00	7.32	38.16	14.11	28.17	43.38	2.3	5.6
4743.2257981N	01649.3276595E	121.606	13:20:51.93	31.79	2.78	33.01	7.44	38.15	14.17	22.14	66.31	3.6	3.2
4743.2260013N	01649.3274682E	121.553	13:20:52.39	32.07	2.75	33.09	7.40	38.04	14.24	22.08	66.12	3.6	3.4
4743.2263466N	01649.3272917E	121.556	13:20:52.91	32.24	2.81	33.27	7.46	38.12	14.33	28.14	43.34	2.3	5.2
4743.2266782N	01649.3271100E	121.557	13:20:53.43	32.68	2.77	33.62	7.44	38.27	14.26	28.25	43.51	2.3	4.7
4743.2268897N	01649.3269877E	121.560	13:20:53.89	34.52	2.81	34.62	7.46	38.64	14.38	28.52	43.93	2.3	3.0
4743.2272415N	01649.3267740E	121.552	13:20:54.42	35.62	2.80	35.35	7.51	39.62	14.50	29.24	45.04	2.3	3.2
4743.2274752N	01649.3265774E	121.429	13:20:54.95	38.09	2.76	37.15	7.57	40.41	14.54	29.83	45.94	2.3	5.8
4743.2277168N	01649.3264352E	121.365	13:20:55.38	40.07	2.87	38.39	7.66	41.44	14.62	39.41	39.67	2.0	7.2
4743.2280937N	01649.3261662E	121.270	13:20:55.91	40.08	2.77	39.08	7.66	42.40	14.78	31.92	69.83	4.1	5.7
4743.2283516N	01649.3260035E	121.275	13:20:56.43	41.13	2.83	39.49	7.71	43.21	14.80	41.09	41.37	2.0	7.1
4743.2285906N	01649.3258849E	121.289	13:20:56.70	42.31	2.78	40.23	7.72	44.11	15.00	41.95	42.23	2.0	6.6
4743.2289070N	01649.3256480E	121.260	13:20:57.39	44.42	2.79	41.28	7.76	44.54	15.16	42.36	42.64	2.0	5.7
4743.2292588N	01649.3254540E	121.263	13:20:57.92	45.44	2.84	41.37	7.83	44.36	15.15	42.19	42.47	2.0	6.7
4743.2294893N	01649.3252477E	121.205	13:20:58.38	45.96	2.78	41.90	7.78	44.34	15.08	42.17	42.45	2.0	7.4
4743.2298460N	01649.3249813E	121.203	13:20:58.90	46.48	2.85	42.06	7.83	44.43	15.24	44.22	44.03	2.4	3.7
4743.2301894N	01649.3247676E	121.193	13:20:59.42	47.64	2.81	43.04	7.84	44.78	15.21	58.26	37.58	1.2	5.5
4743.2304335N	01649.3246244E	121.238	13:20:59.89	49.58	2.83	43.74	7.86	45.15	15.14	58.74	37.89	1.2	4.1
4743.2306976N	01649.3245349E	121.222	13:21:00.41	51.41	2.89	45.04	8.01	45.93	15.41	59.76	38.55	1.2	2.9
4743.2310503N	01649.3242950E	121.175	13:21:00.92	52.64	2.85	46.22	7.97	46.52	15.47	60.53	39.04	1.2	2.6
4743.2312948N	01649.3241669E	121.147	13:21:01.37	54.33	2.93	47.00	8.08	46.83	15.59	60.93	39.30	1.2	3.3
4743.2316578N	01649.3239324E	121.130	13:21:01.91	55.52	2.87	48.14	8.12	47.95	15.67	62.39	40.24	1.2	3.2
4743.2319072N	01649.3237717E	121.146	13:21:02.35	57.86	2.88	49.55	8.16	49.02	15.77	63.78	41.14	1.2	4.2
4743.2322627N	01649.3236251E	121.148	13:21:02.88	59.37	2.91	50.94	8.24	50.23	15.94	65.35	42.16	1.2	4.5
4743.2326084N	01649.3234043E	121.119	13:21:03.41	61.87	2.86	52.73	8.24	51.27	16.02	174.61	41.95	0.2	5.8
4743.2328606N	01649.3233167E	121.086	13:21:03.85	64.21	2.95	53.91	8.38	52.51	16.19	178.83	42.96	0.2	5.4
4743.2330603N	01649.3232210E	121.091	13:21:04.39	65.10	2.86	55.44	8.35	53.81	16.12	183.26	44.03	0.2	6.0
4743.2333949N	01649.3230603E	121.074	13:21:04.92	68.56	2.90	56.75	8.41	54.84	16.26	186.76	44.87	0.2	5.1
4743.2336400N	01649.3229537E	121.072	13:21:05.37	71.21	2.93	58.76	8.60	56.46	16.56	192.28	46.20	0.2	5.3
4743.2339431N	01649.3226947E	121.030	13:21:05.90	73.57	2.84	60.15	8.52	57.76	16.63	179.85	50.40	0.2	6.7
4743.2342497N	01649.3224939E	121.012	13:21:06.41	76.48	2.93	61.02	8.61	57.99	16.76	180.57	50.60	0.2	8.1
4743.2344480N	01649.3223711E	121.053	13:21:06.86	78.35	2.88	62.32	8.71	58.67	16.91	298.75	47.60	0.2	5.6
4743.2346533N	01649.3221820E	120.981	13:21:07.39	83.18	2.85	63.25	8.71	58.81	16.90	299.46	47.71	0.2	3.3
4743.2349391N	01649.3219909E	120.969	13:21:07.92	88.12	2.99	64.12	8.83	58.72	17.04	536.85	41.85	0.1	6.6
4743.2351331N	01649.3218724E	121.001	13:21:08.36	88.90	2.90	63.88	8.77	57.45	16.97	525.24	40.94	0.1	5.0
4743.2354497N	01649.3215961E	120.956	13:21:08.89	94.39	2.91	64.14	8.79	56.20	16.97	1306.94	32.71	0.1	8.4
4743.2357510N	01649.3215266E	120.937	13:21:09.42	97.22	2.97	64.89	8.89	55.15	17.15	1282.52	32.10	0.1	7.6
4743.2359185N	01649.3215117E	120.995	13:21:09.86	98.90	2.91	66.06	8.91	54.84	17.03	878.08	33.65	0.1	3.8
4743.2360899N	01649.3214302E	120.933	13:21:10.38	102.81	2.95	67.83	8.95	54.98	17.16	880.32	33.74	0.1	4.1
4743.2363472N	01649.3211962E	120.968	13:21:10.91	103.91	2.97	70.56	9.15	55.73	17.31	892.33	34.20	0.1	3.7
4743.2365335N	01649.3211450E	120.947	13:21:11.36	103.36	2.90	72.40	9.15	56.85	17.32	910.26	34.89	0.1	3.2
4743.2367313N	01649.3209850E	120.962	13:21:11.90	105.23	2.95	73.71	9.20	57.65	17.39	678.58	36.52	0.2	3.4
4743.2369226N	01649.3207981E	120.979	13:21:12.41	103.60	2.98	75.01	9.25	59.50	17.65	700.36	37.69	0.2	2.5
4743.2370460N	01649.3207629E	120.942	13:21:12.86	104.43	2.95	75.85	9.29	60.92	17.77	717.07	38.59	0.2	3.1
4743.2372022N	01649.3206386E	120.953	13:21:13.38	106.28	3.09	76.06	9.30	61.96	17.72	729.31	39.25	0.2	3.5
4743.2372935N	01649.3202753E	120.996	13:21:13.91	105.79	3.12	76.60	9.33	63.45	17.91	178.13	24.55	1.1	4.4
4743.2373317N	01649.3200674E	121.045	13:21:14.36	104.67	3.09	76.45	9.19	64.03	17.93	179.76	24.78	1.1	4.1
4743.2374115N	01649.3197484E	120.997	13:21:14.89	103.00	2.94	76.64	9.10	64.56	17.76	590.24	46.01	0.1	5.3
4743.2374297N	01649.3194922E	120.988	13:21:15.41	100.96	3.03	76.16	9.14	64.34	17.65	588.23	45.85	0.1	5.3
4743.2373628N	01649.3193334E	121.005	13:21:15.88	98.97	2.84	76.78	9.10	64.74	17.63	591.89	46.14	0.1	6.2
4743.2373178N	01649.3192065E	121.013	13:21:16.38	101.28	2.85	77.70	9.26	64.67	17.90	181.56	25.03	1.1	3.1
4743.2372902N	01649.3189251E	120.985	13:21:16.84	104.64	3.04	78.24	9.38	64.68	18.02	181.59	25.03	1.1	3.2
4743.2372378N	01649.3187631E	120.990	13:21:17.36	107.11	2.98	78.85	9.50	64.75	18.17	181.78	25.06	1.1	3.7
4743.2370504N	01649.3185341E	120.985	13:21:17.90	103.95	2.93	78.12	9.41	64.50	18.13	181.08	24.96	1.1	3.1
4743.2369564N	01649.3184301E	120.991	13:21:18.33	103.09	3.06	77.85	9.41	64.21	18.16	180.27	24.85	1.1	3.0
4743.2367991N	01649.3182658E	120.970	13:21:18.87	103.37	2.97	76.79	9.28	63.60	17.89	178.55	24.61	1.1	3.6
4743.2366577N	01649.3183171E	120.947	13:21:19.39	103.50	2.93	75.31	9.23	62.74	17.71	176.14	24.28	1.1	4.3
4743.2364427N	01649.3184662E	120.984	13:21:19.84	105.01	3.01	74.58	9.24	61.64	17.77	725.54	39.05	0.2	4.2
4743.2363226N	01649.3185170E	120.954	13:21:20.36	103.11	3.06	72.88	9.11	61.66	17.61	563.73	43.94	0.1	7.0
4743.2360320N	01649.3186039E	120.959	13:21:20.89	100.07	2.91	71.70	8.96	60.67	17.44	554.68	43.24	0.1	6.6
4743.2358897N	01649.3187526E	120.945	13:21:21.33	99.46	2.90	71.17	8.98	59.92	17.37	547.82	42.70	0.1	7.1
4743.2357332N	01649.3189723E	120.982	13:21:21.87	97.40	3.07	70.63	9.00	59.94	17.45	548.00	42.72	0.1	6.1
4743.2355802N	01649.3190805E	120.924	13:21:22.39	95.42	2.90	69.62	8.95	59.54	17.19	544.35	42.43	0.1	5.5
4743.2353130N	01649.3192456E	120.989	13:21:22.84	95.39	2.87	69.47	8.91	59.49	17.18	543.89	42.40	0.1	5.5
4743.2351667N	01649.3194855E	120.965	13:21:23.36	90.05	3.01	67.87	8.79	59.49	16.88	543.89	42.40	0.1	5.8
4743.2349968N	01649.3197089E	120.995	13:21:23.89	90.69	2.92	67.36	8.82	58.67	17.01	536.39	41.81	0.1	5.4
4743.2347929N	01649.3197812E	120.942	13:21:24.34	87.34	2.90	66.40	8.87	58.95	17.05	300.17	47.83	0.2	3.5
4743.2345212N	01649.3199434E	120.977	13:21:24.87	86.36	3.01	65.47	8.81	58.89	17.13	299.87	47.78	0.2	3.4
4743.2343618N	01649.3201337E	121.012	13:21:25.40	86.05	3.03	65.37	8.83	58.95	17.15	300.17	47.83	0.2	3.3
4743.2340563N	01649.3202683E	120.936	13:21:25.84	82.10	2.93	64.23	8.80	58.53	17.05	298.03	47.49	0.2	2.8
4743.2338254N	01649.3203842E	121.005	13:21:26.38	76.06	2.97	61.00	8.45	56.78	16.43	309.15	43.10	0.2	5.2
4743.2335298N	01649.3206690E	121.025	13:21:26.90	74.60	2.87	60.56	8.40	56.12	16.43	90.41	24.26	2.1	5.0
4743.2333271N	01649.3207336E	120.960	13:21:27.35	74.33	2.86	59.87	8.44	55.54	16.60	302.40	42.16	0.2	5.0
4743.2330487N	01649.3208390E	120.991	13:21:27.87	70.31	2.96	57.07	8.23	54.45	16.18	185.44	44.55	0.2	6.1
4743.2328723N	01649.3209977E	121.061	13:21:28.38	70.53	2.96	57.49	8.45	55.20	16.77	187.99	45.16	0.2	5.7
4743.2325849N	01649.3211271E	120.975	13:21:28.85	67.45	2.87	56.07	8.43	54.79	16.60	186.59	44.83	0.2	5.3
4743.2323323N	01649.3212654E	121.040	13:21:29.37	65.70	3.02	55.28	8.28	54.33	16.59	185.03	44.45	0.2	5.7
4743.2320539N	01649.3215424E	121.110	13:21:29.90	63.54	2.92	54.70	8.35	54.22	16.56	70.55	45.51	1.2	4.5
4743.2318239N	01649.3216569E	121.065	13:21:30.36	62.61	2.92	53.70	8.16	53.44	16.28	69.53	44.85	1.2	4.2
4743.2315035N	01649.3219161E	121.070	13:21:30.87	63.45	3.05	54.17	8.29	53.29	16.36	181.49	43.60	0.2	6.1
4743.2313319N	01649.3220539E	121.083	13:21:31.33	59.93	2.88	53.04	8.26	52.56	16.20	68.39	44.11	1.2	3.4
4743.2309837N	01649.3221987E	121.108	13:21:31.85	57.00	2.91	51.19	8.11	51.45	15.94	66.94	43.18	1.2	3.0
4743.2308086N	01649.3223301E	121.155	13:21:32.38	56.90	2.97	50.27	8.09	50.45	15.88	65.64	42.34	1.2	2.7
4743.2305187N	01649.3224151E	121.139	13:21:32.83	53.03	2.85	47.96	7.82	49.22	15.55	64.04	41.31	1.2	4.4
4743.2303153N	01649.3225374E	121.131	13:21:33.36	51.85	2.87	47.10	7.81	48.53	15.56	63.14	40.73	1.2	4.8
4743.2300585N	01649.3227336E	121.177	13:21:33.90	51.74	2.93	46.63	7.97	47.67	15.62	62.02	40.01	1.2	3.9
4743.2297980N	01649.3228298E	121.160	13:21:34.34	48.89	2.81	45.07	7.73	46.41	15.33	46.19	46.00	2.4	2.8
4743.2294920N	01649.3230669E	121.191	13:21:34.87	47.29	2.87	44.14	7.74	45.52	15.30	45.31	45.12	2.4	2.5
4743.2293165N	01649.3231731E	121.170	13:21:35.39	46.33	2.87	42.83	7.79	44.81	15.26	44.60	44.41	2.4	3.0
4743.2289404N	01649.3233864E	121.183	13:21:35.85	43.43	2.78	41.19	7.43	44.11	14.85	41.95	42.23	2.0	6.5
4743.2287564N	01649.3235711E	121.228	13:21:36.35	43.29	2.88	40.72	7.60	44.06	15.04	41.90	42.18	2.0	6.2
4743.2284117N	01649.3237410E	121.125	13:21:36.88	43.00	2.87	39.83	7.58	44.11	15.17	41.95	42.23	2.0	5.7
4743.2282070N	01649.3239011E	121.146	13:21:37.33	42.45	2.82	39.83	7.59	44.68	15.18	42.49	42.78	2.0	6.1
4743.2279538N	01649.3241556E	121.163	13:21:37.86	41.58	2.94	39.40	7.61	44.37	15.07	33.40	73.07	4.1	4.1
4743.2277347N	01649.3242286E	121.183	13:21:38.38	41.64	2.91	39.18	7.54	43.99	15.10	41.84	42.11	2.0	6.4
4743.2274599N	01649.3244248E	121.191	13:21:38.84	40.78	2.80	39.66	7.60	44.21	15.04	33.28	72.81	4.1	3.7
4743.2272746N	01649.3245665E	121.269	13:21:39.36	39.75	2.89	38.70	7.53	42.89	14.84	32.29	70.64	4.1	4.3
4743.2269516N	01649.3246975E	121.360	13:21:39.89	39.03	2.83	37.51	7.37	41.94	14.68	31.57	69.07	4.1	4.3
4743.2267796N	01649.3248596E	121.371	13:21:40.34	38.19	2.76	36.40	7.44	40.96	14.53	30.84	67.46	4.1	4.5
4743.2264844N	01649.3249965E	121.386	13:21:40.86	36.31	2.92	34.31	7.20	38.77	14.09	28.62	44.08	2.3	4.6
4743.2262478N	01649.3251232E	121.455	13:21:41.38	34.07	2.74	33.64	7.13	38.34	14.14	28.30	43.59	2.3	3.4
4743.2260196N	01649.3253544E	121.539	13:21:41.84	32.49	2.74	32.73	7.17	37.49	14.20	27.67	42.62	2.3	4.3
4743.2258136N	01649.3254851E	121.492	13:21:42.36	32.60	2.89	32.22	7.22	37.33	14.06	27.55	42.44	2.3	4.4
4743.2255271N	01649.3256928E	121.519	13:21:42.90	31.46	2.81	31.68	7.24	37.29	14.17	27.52	42.40	2.3	6.1
4743.2253696N	01649.3258295E	121.574	13:21:43.34	30.86	2.94	30.79	7.18	36.78	14.03	19.48	58.67	3.3	7.9
4743.2250699N	01649.3260299E	121.516	13:21:43.87	30.54	2.89	30.72	7.19	37.00	14.17	19.60	59.02	3.3	7.2
4743.2249201N	01649.3261798E	121.492	13:21:44.38	29.45	2.86	30.62	7.23	37.12	14.05	19.66	59.22	3.3	5.8
4743.2246637N	01649.3264018E	121.511	13:21:44.85	28.31	2.85	29.18	7.03	35.80	13.57	18.97	57.11	3.3	5.4
4743.2244270N	01649.3265465E	121.524	13:21:45.37	29.66	2.86	30.39	7.14	36.62	13.86	19.40	58.42	3.3	6.5
4743.2241166N	01649.3268325E	121.533	13:21:45.81	29.87	2.84	30.40	7.17	36.83	13.99	19.51	58.75	3.3	6.4
4743.2238942N	01649.3269753E	121.482	13:21:46.33	29.16	2.90	29.67	7.08	36.01	13.73	19.08	57.44	3.3	6.2
4743.2235885N	01649.3271080E	121.530	13:21:46.87	28.26	2.80	29.55	7.07	36.39	13.87	19.28	58.05	3.3	5.9
4743.2234507N	01649.3272239E	121.553	13:21:47.32	27.89	2.84	28.90	7.02	35.73	13.78	18.93	57.00	3.3	5.5
4743.2232687N	01649.3271257E	121.567	13:21:47.86	28.48	2.90	29.74	7.18	36.25	13.94	19.20	57.83	3.3	5.9
4743.2231718N	01649.3270225E	121.598	13:21:48.37	28.43	2.86	29.43	7.17	36.36	13.92	19.26	58.00	3.3	5.6
4743.2229850N	01649.3268515E	121.619	13:21:48.82	28.09	2.97	28.81	7.11	35.57	13.77	18.84	56.74	3.3	5.2
4743.2229230N	01649.3265914E	121.618	13:21:49.34	27.40	3.00	28.07	7.05	35.15	13.60	18.62	56.07	3.3	5.1
4743.2229482N	01649.3261611E	121.643	13:21:49.88	28.57	3.01	29.26	7.20	35.66	13.92	18.89	56.89	3.3	5.6
4743.2229656N	01649.3259273E	121.650	13:21:50.31	28.52	2.98	28.87	7.16	35.58	13.67	18.85	56.76	3.3	5.3
4743.2231018N	01649.3256280E	121.645	13:21:50.85	25.30	2.72	26.68	6.81	33.55	13.12	17.77	53.52	3.3	5.8
4743.2232167N	01649.3254093E	121.619	13:21:51.36	24.31	2.51	27.20	6.93	34.00	13.42	12.75	69.82	3.4	2.6
4743.2234847N	01649.3252132E	121.574	13:21:51.84	28.14	2.84	29.76	7.31	36.02	14.13	19.08	57.46	3.3	6.2
4743.2236685N	01649.3250523E	121.588	13:21:52.34	29.14	2.89	30.91	7.35	36.82	14.20	19.51	58.74	3.3	6.4
4743.2239824N	01649.3248641E	121.578	13:21:52.87	29.32	2.84	31.56	7.31	37.47	14.27	19.85	59.77	3.3	7.0
4743.2241934N	01649.3247899E	121.560	13:21:53.31	29.59	2.87	31.66	7.40	37.61	14.33	19.92	60.00	3.3	6.8
4743.2245079N	01649.3245861E	121.559	13:21:53.85	29.55	2.83	31.08	7.34	37.40	14.12	19.81	59.66	3.3	6.2
4743.2247276N	01649.3244933E	121.568	13:21:54.37	29.78	2.83	31.46	7.40	37.53	14.27	19.88	59.87	3.3	6.4
4743.2251090N	01649.3243305E	121.578	13:21:54.82	30.35	2.87	31.59	7.38	37.52	14.31	19.88	59.85	3.3	7.1
4743.2253529N	01649.3242029E	121.571	13:21:55.36	30.79	2.89	32.09	7.47	37.67	14.40	21.86	65.47	3.6	3.1
4743.2257001N	01649.3240525E	121.555	13:21:55.89	32.06	2.95	32.59	7.53	37.77	14.47	27.88	42.94	2.3	5.4
4743.2259418N	01649.3239224E	121.532	13:21:56.32	33.24	2.87	33.08	7.51	38.01	14.38	28.06	43.21	2.3	4.1
4743.2263008N	01649.3237147E	121.521	13:21:56.85	34.25	2.89	34.49	7.55	38.79	14.45	28.63	44.10	2.3	3.2
4743.2265296N	01649.3236095E	121.483	13:21:57.38	36.77	2.90	35.48	7.51	39.27	14.51	28.99	44.65	2.3	4.9
4743.2269262N	01649.3234117E	121.412	13:21:57.83	38.96	2.93	37.15	7.64	40.78	14.70	38.78	39.04	2.0	7.2
4743.2272088N	01649.3232978E	121.317	13:21:58.34	40.13	2.95	38.08	7.62	41.90	14.75	39.85	40.11	2.0	6.9
4743.2275780N	01649.3230646E	121.257	13:21:58.81	40.30	2.90	38.86	7.72	42.80	14.92	32.22	70.49	4.1	5.0
4743.2278265N	01649.3229113E	121.251	13:21:59.33	41.39	2.95	39.35	7.67	43.48	14.99	41.35	41.63	2.0	6.7
4743.2282043N	01649.3226432E	121.237	13:21:59.86	43.23	2.87	40.21	7.74	44.01	14.89	41.86	42.13	2.0	5.9
4743.2284549N	01649.3224960E	121.256	13:22:00.31	44.49	2.94	41.43	7.82	44.76	15.10	42.57	42.85	2.0	5.8
4743.2288304N	01649.3222997E	121.248	13:22:00.83	45.72	3.00	42.30	7.80	44.75	15.30	42.56	42.84	2.0	6.9
4743.2290537N	01649.3221246E	121.224	13:22:01.35	46.66	2.95	43.52	7.94	45.62	15.40	45.41	45.21	2.4	2.6
4743.2294084N	01649.3219241E	121.205	13:22:01.83	48.66	2.98	44.88	8.00	46.36	15.37	46.14	45.95	2.4	2.8
4743.2296319N	01649.3217212E	121.156	13:22:02.34	50.05	2.95	45.75	8.02	47.14	15.72	61.33	39.56	1.2	4.9
4743.2299697N	01649.3215117E	121.146	13:22:02.86	51.53	2.99	46.61	8.07	47.90	15.68	62.32	40.20	1.2	4.4
4743.2302002N	01649.3213627E	121.180	13:22:03.32	53.74	2.97	47.70	8.11	48.82	15.76	63.52	40.97	1.2	3.6
4743.2305458N	01649.3211015E	121.148	13:22:03.84	56.85	2.95	49.86	8.20	49.44	15.87	64.33	41.49	1.2	3.3
4743.2308066N	01649.3209440E	121.086	13:22:04.36	58.75	2.97	50.87	8.23	50.35	15.89	65.51	42.26	1.2	4.0
4743.2311551N	01649.3206764E	121.056	13:22:04.82	60.44	2.91	52.59	8.30	51.35	16.07	66.81	43.10	1.2	4.8
4743.2313747N	01649.3205507E	121.056	13:22:05.34	62.23	3.03	53.17	8.33	51.63	16.17	175.83	42.24	0.2	5.9
4743.2316763N	01649.3203520E	121.070	13:22:05.86	64.05	2.98	54.06	8.40	52.63	16.35	179.24	43.06	0.2	5.6
4743.2318965N	01649.3202090E	121.099	13:22:06.32	67.81	3.03	55.16	8.41	52.92	16.40	180.23	43.30	0.2	5.6
4743.2322165N	01649.3200528E	121.096	13:22:06.84	70.76	3.04	56.25	8.49	53.61	16.48	182.58	43.86	0.2	6.8
4743.2324275N	01649.3198754E	121.032	13:22:07.36	73.01	2.95	57.77	8.53	54.26	16.65	295.43	41.19	0.2	5.1
4743.2327831N	01649.3196782E	121.009	13:22:07.81	76.33	3.03	59.48	8.62	54.63	16.71	297.45	41.47	0.2	3.1
4743.2329625N	01649.3195691E	121.054	13:22:08.34	77.00	2.95	60.93	8.67	55.04	16.79	299.68	41.78	0.2	2.6
4743.2332452N	01649.3193048E	121.020	13:22:08.86	80.43	2.95	62.00	8.70	55.38	16.92	301.53	42.04	0.2	2.9
4743.2334491N	01649.3191756E	120.974	13:22:09.32	84.18	3.00	62.97	8.78	56.05	16.96	554.10	37.59	0.1	5.8
4743.2337021N	01649.3189499E	121.003	13:22:09.84	86.02	2.90	64.12	8.77	56.86	17.07	562.11	38.13	0.1	5.7
4743.2338814N	01649.3187739E	121.034	13:22:10.36	89.72	2.98	65.32	8.80	57.45	17.18	525.24	40.94	0.1	4.9
4743.2341967N	01649.3185470E	121.044	13:22:10.81	91.54	2.99	67.27	8.98	58.06	17.42	530.81	41.38	0.1	5.1
4743.2343987N	01649.3183838E	121.034	13:22:11.33	93.80	2.95	69.31	9.02	58.57	17.55	535.48	41.74	0.1	6.0
4743.2347011N	01649.3181658E	121.023	13:22:11.81	96.82	3.04	70.40	9.05	59.13	17.60	166.00	22.88	1.1	4.8
4743.2349106N	01649.3180538E	121.036	13:22:12.32	98.40	3.01	72.18	9.19	60.26	17.61	169.18	23.32	1.1	4.3
4743.2352016N	01649.3178062E	120.984	13:22:12.85	101.08	2.97	73.29	9.19	61.64	17.81	563.54	43.93	0.1	6.5
4743.2353795N	01649.3176893E	120.987	13:22:13.29	102.45	3.04	73.74	9.30	61.92	17.80	173.84	23.96	1.1	4.8
4743.2356575N	01649.3175555E	120.998	13:22:13.83	101.13	2.97	74.43	9.35	62.55	17.86	571.86	44.58	0.1	6.0
4743.2357809N	01649.3174180E	120.995	13:22:14.34	103.08	2.94	75.00	9.28	63.41	18.01	579.73	45.19	0.1	5.9
4743.2359042N	01649.3172735E	120.993	13:22:14.78	105.68	3.06	75.58	9.31	63.87	18.01	583.93	45.52	0.1	6.4
4743.2361486N	01649.3171432E	120.959	13:22:15.31	106.96	3.00	76.97	9.41	64.91	18.29	593.44	46.26	0.1	6.3
4743.2363739N	01649.3170148E	120.991	13:22:15.84	110.73	3.02	78.08	9.46	66.19	18.44	605.14	47.17	0.1	6.5
4743.2364535N	01649.3168512E	120.958	13:22:16.29	110.18	3.17	78.72	9.50	66.62	18.37	609.07	47.48	0.1	6.1
4743.2365368N	01649.3165460E	121.011	13:22:16.82	105.46	3.15	79.02	9.45	67.73	18.34	619.22	48.27	0.1	4.9
4743.2366211N	01649.3162979E	121.012	13:22:17.34	100.83	2.99	77.53	9.20	68.53	17.91	348.95	55.60	0.2	2.8
4743.2365753N	01649.3160722E	120.995	13:22:17.81	102.06	2.96	77.47	9.19	68.41	18.03	348.34	55.50	0.2	3.2
4743.2365087N	01649.3159078E	121.008	13:22:18.33	104.22	3.02	78.50	9.31	68.61	18.27	627.27	48.90	0.1	5.2
4743.2364214N	01649.3156132E	120.962	13:22:18.87	105.36	2.96	78.70	9.41	68.28	18.46	624.25	48.66	0.1	4.9
4743.2363666N	01649.3154167E	120.964	13:22:19.30	105.81	3.12	78.63	9.48	68.05	18.58	622.15	48.50	0.1	4.7
4743.2362194N	01649.3153034E	120.957	13:22:19.83	111.90	3.17	80.08	9.63	68.02	18.65	621.87	48.48	0.1	5.9
4743.2361792N	01649.3152645E	120.990	13:22:20.36	111.30	2.94	78.89	9.47	67.74	18.14	619.31	48.28	0.1	5.5
4743.2360700N	01649.3150287E	120.951	13:22:20.81	111.01	2.95	78.46	9.46	67.23	18.10	614.65	47.91	0.1	5.7
4743.2360248N	01649.3149676E	120.969	13:22:21.33	109.20	3.07	77.93	9.45	67.10	18.31	613.46	47.82	0.1	5.0
4743.2359591N	01649.3150664E	120.985	13:22:21.87	108.72	3.05	78.06	9.49	67.18	18.56	614.19	47.88	0.1	4.9
4743.2359074N	01649.3151092E	120.987	13:22:22.30	110.32	3.01	78.27	9.54	67.22	18.54	614.56	47.91	0.1	5.4
4743.2358569N	01649.3150064E	120.953	13:22:22.83	110.56	3.03	78.58	9.52	67.17	18.60	614.10	47.87	0.1	5.6
4743.2358276N	01649.3150232E	120.937	13:22:23.35	110.22	3.01	78.06	9.53	67.24	18.53	614.74	47.92	0.1	5.3
4743.2358091N	01649.3149890E	120.948	13:22:23.81	109.12	2.98	77.74	9.47	67.02	18.60	612.73	47.76	0.1	5.0
4743.2357495N	01649.3149482E	120.939	13:22:24.32	109.47	3.23	77.18	9.47	66.35	18.38	606.61	47.29	0.1	5.6
4743.2355827N	01649.3150010E	120.934	13:22:24.85	109.12	3.14	77.20	9.43	66.06	18.30	603.95	47.08	0.1	5.8
4743.2354712N	01649.3150585E	120.977	13:22:25.30	108.85	3.05	77.51	9.43	65.85	18.20	602.03	46.93	0.1	6.0
4743.2353068N	01649.3151049E	120.940	13:22:25.84	107.09	2.95	77.00	9.38	65.58	18.24	599.57	46.74	0.1	5.6
4743.2352415N	01649.3151429E	120.938	13:22:26.34	105.33	3.08	76.95	9.34	65.45	18.22	598.38	46.65	0.1	5.2
4743.2351721N	01649.3152751E	120.934	13:22:26.80	103.63	3.09	77.35	9.36	65.32	18.13	597.19	46.55	0.1	5.0
4743.2351163N	01649.3155242E	121.010	13:22:27.33	98.79	3.04	75.46	9.21	65.14	17.86	595.54	46.42	0.1	5.7
4743.2350542N	01649.3156313E	120.979	13:22:27.78	97.55	3.16	74.95	9.22	65.10	17.80	595.18	46.40	0.1	5.9
4743.2348133N	01649.3157775E	120.955	13:22:28.30	98.40	3.27	74.73	9.26	64.33	17.89	588.14	45.85	0.1	5.5
4743.2346758N	01649.3160773E	120.965	13:22:28.83	97.43	3.19	73.32	9.17	63.36	17.76	579.27	45.16	0.1	5.3
4743.2345920N	01649.3163033E	121.011	13:22:29.28	93.29	3.15	71.64	9.11	61.86	17.61	565.56	44.09	0.1	6.2
4743.2342959N	01649.3164985E	120.932	13:22:29.81	93.02	3.18	70.91	9.13	61.06	17.56	558.24	43.52	0.1	6.0
4743.2341167N	01649.3166666E	120.952	13:22:30.34	91.71	3.17	69.40	8.96	59.99	17.39	548.46	42.75	0.1	5.9
4743.2339567N	01649.3168795E	120.994	13:22:30.79	89.96	3.22	67.85	8.94	58.86	17.24	538.13	41.95	0.1	5.9
4743.2336578N	01649.3170419E	120.909	13:22:31.31	89.23	3.24	67.08	8.91	58.10	17.23	531.18	41.41	0.1	5.9
4743.2333394N	01649.3172588E	120.987	13:22:31.84	84.69	3.12	65.02	8.76	57.52	16.99	292.89	46.67	0.2	3.6
4743.2331873N	01649.3174045E	121.008	13:22:32.28	83.42	3.08	64.49	8.78	56.93	17.01	309.97	43.22	0.2	3.5
4743.2330410N	01649.3174463E	120.998	13:22:32.81	82.59	3.12	63.24	8.75	56.11	16.97	305.51	42.60	0.2	3.4
4743.2326525N	01649.3175741E	121.005	13:22:33.34	79.78	2.99	61.60	8.59	55.81	16.76	303.87	42.37	0.2	2.9
4743.2324563N	01649.3177971E	121.067	13:22:33.79	79.13	3.13	60.78	8.63	55.31	16.81	301.15	41.99	0.2	3.0
4743.2320846N	01649.3179667E	120.999	13:22:34.31	77.61	3.08	60.03	8.61	55.10	16.72	300.01	41.83	0.2	2.9
4743.2317421N	01649.3182220E	120.995	13:22:34.84	75.33	3.00	58.61	8.49	54.56	16.50	297.07	41.42	0.2	4.0
4743.2315924N	01649.3183933E	121.040	13:22:35.28	71.61	3.04	57.60	8.47	54.12	16.56	87.19	23.40	2.1	5.1
4743.2312428N	01649.3185685E	121.036	13:22:35.82	71.60	3.04	57.25	8.45	53.31	16.59	290.26	40.47	0.2	4.8
4743.2310555N	01649.3187275E	121.010	13:22:36.34	68.89	2.92	56.38	8.39	51.97	16.26	83.73	22.47	2.1	4.3
4743.2309049N	01649.3188940E	121.065	13:22:36.78	66.49	3.10	55.18	8.40	50.75	16.29	81.76	21.94	2.1	3.7
4743.2306091N	01649.3189972E	121.063	13:22:37.30	64.84	3.07	53.47	8.28	49.38	16.15	79.56	21.35	2.1	3.8
4743.2303274N	01649.3193272E	121.099	13:22:37.84	63.40	2.92	52.31	8.28	48.78	16.12	78.59	21.09	2.1	3.7
4743.2300940N	01649.3195362E	121.078	13:22:38.28	61.62	3.03	50.16	8.23	48.02	16.00	163.54	39.29	0.2	5.1
4743.2297207N	01649.3197962E	121.110	13:22:38.81	58.13	2.92	48.38	8.09	47.38	15.88	161.36	38.77	0.2	4.5
4743.2294795N	01649.3199052E	121.167	13:22:39.34	54.96	2.88	46.86	7.98	46.93	15.57	61.06	39.39	1.2	3.5
4743.2292316N	01649.3199666E	121.171	13:22:39.80	52.15	2.95	45.01	7.76	45.99	15.26	59.84	38.60	1.2	3.3
4743.2289094N	01649.3202242E	121.199	13:22:40.31	50.54	2.90	45.00	7.84	45.97	15.43	59.81	38.58	1.2	3.6
4743.2285556N	01649.3204049E	121.186	13:22:40.84	51.35	2.88	45.45	7.89	46.12	15.56	60.01	38.71	1.2	2.9
4743.2283583N	01649.3205490E	121.187	13:22:41.29	50.29	2.93	44.41	7.81	45.36	15.37	59.02	38.07	1.2	3.4
4743.2280857N	01649.3207498E	121.204	13:22:41.83	47.21	2.83	42.88	7.73	44.66	15.17	44.45	44.26	2.4	3.5
4743.2278432N	01649.3208495E	121.259	13:22:42.33	45.57	2.88	41.12	7.63	44.00	15.21	41.85	42.12	2.0	7.1
4743.2276158N	01649.3210003E	121.214	13:22:42.78	43.90	2.91	39.90	7.58	43.77	14.97	41.63	41.90	2.0	5.3
4743.2272729N	01649.3211796E	121.192	13:22:43.31	40.88	2.80	38.76	7.48	43.03	14.97	40.92	41.20	2.0	6.7
4743.2270322N	01649.3212549E	121.243	13:22:43.78	39.97	2.85	37.53	7.38	41.67	14.64	39.63	39.89	2.0	6.6
4743.2267550N	01649.3214868E	121.305	13:22:44.29	40.90	2.90	38.43	7.59	42.16	14.95	40.10	40.36	2.0	6.5
4743.2263960N	01649.3216033E	121.314	13:22:44.82	39.91	2.76	37.65	7.53	41.43	14.90	39.40	39.66	2.0	6.8
4743.2261953N	01649.3217201E	121.366	13:22:45.27	40.03	2.91	36.52	7.47	40.59	14.60	38.60	38.86	2.0	5.8
4743.2260627N	01649.3218224E	121.470	13:22:45.80	37.75	2.86	35.30	7.45	39.57	14.49	38.86	34.74	1.5	6.5
4743.2257629N	01649.3219626E	121.499	13:22:46.31	35.19	2.73	33.67	7.28	38.45	14.37	28.38	43.71	2.3	4.2
4743.2255733N	01649.3221763E	121.512	13:22:46.76	33.36	2.91	32.63	7.25	37.82	14.13	27.91	43.00	2.3	4.1
4743.2252855N	01649.3223514E	121.510	13:22:47.29	32.25	2.87	32.41	7.31	37.50	14.15	27.68	42.63	2.3	4.9
4743.2249601N	01649.3225554E	121.547	13:22:47.83	31.17	2.80	32.18	7.25	37.42	14.21	21.72	65.04	3.6	3.3
4743.2247883N	01649.3227050E	121.595	13:22:48.26	31.76	2.93	32.31	7.42	38.18	14.39	22.16	66.36	3.6	4.0
4743.2245771N	01649.3227932E	121.498	13:22:48.79	30.56	2.91	31.31	7.22	37.67	14.14	19.96	60.09	3.3	6.8
4743.2242638N	01649.3229165E	121.502	13:22:49.32	30.18	2.88	31.33	7.22	38.01	14.17	20.14	60.64	3.3	5.9
4743.2240605N	01649.3230432E	121.536	13:22:49.77	30.47	2.98	31.59	7.27	38.31	14.32	20.30	61.11	3.3	6.0
4743.2237084N	01649.3231988E	121.506	13:22:50.28	29.93	2.88	31.28	7.17	37.93	14.18	20.09	60.51	3.3	6.1
4743.2234198N	01649.3234518E	121.560	13:22:50.82	30.44	2.86	31.62	7.28	37.99	14.19	20.13	60.60	3.3	6.4
4743.2232219N	01649.3235319E	121.497	13:22:51.26	30.40	2.90	31.50	7.22	37.80	14.10	20.02	60.30	3.3	6.6
4743.2230029N	01649.3236269E	121.533	13:22:51.80	29.23	2.80	30.93	7.20	37.08	14.01	19.64	59.15	3.3	6.4
4743.2227009N	01649.3238149E	121.571	13:22:52.32	29.31	2.87	30.64	7.20	37.04	13.99	19.62	59.09	3.3	6.0
4743.2225316N	01649.3237999E	121.514	13:22:52.76	29.51	2.90	30.32	7.15	36.57	14.08	19.37	58.34	3.3	6.4
4743.2222950N	01649.3237442E	121.551	13:22:53.29	29.20	2.84	29.27	7.06	35.56	13.77	18.84	56.73	3.3	6.5
4743.2221662N	01649.3235929E	121.553	13:22:53.81	29.60	3.11	28.31	7.04	34.48	13.54	23.70	37.35	2.1	8.5
4743.2220951N	01649.3233304E	121.582	13:22:54.27	28.98	3.00	28.87	7.14	34.97	13.65	18.53	55.79	3.3	6.8
4743.2220452N	01649.3230374E	121.588	13:22:54.79	28.88	3.01	28.98	7.14	35.49	13.70	18.80	56.62	3.3	6.0
4743.2220470N	01649.3226540E	121.619	13:22:55.31	29.31	3.06	28.56	7.03	34.90	13.49	18.49	55.67	3.3	6.9
4743.2220421N	01649.3224205E	121.667	13:22:55.77	29.64	3.02	28.93	7.06	34.82	13.61	23.94	37.72	2.1	9.2
4743.2220518N	01649.3221412E	121.632	13:22:56.28	29.19	2.92	28.95	7.10	35.25	13.70	18.67	56.23	3.3	6.7
4743.2222644N	01649.3219465E	121.624	13:22:56.81	28.69	2.77	29.23	7.07	35.40	13.65	18.75	56.47	3.3	6.2
4743.2223812N	01649.3218177E	121.638	13:22:57.25	28.06	2.71	29.43	7.07	35.34	13.63	18.72	56.38	3.3	5.8
4743.2225617N	01649.3216601E	121.596	13:22:57.80	29.10	2.81	30.26	7.13	36.02	13.77	19.08	57.46	3.3	6.7
4743.2229033N	01649.3214583E	121.547	13:22:58.31	29.29	2.77	30.50	7.16	36.25	13.82	19.20	57.83	3.3	6.8
4743.2231098N	01649.3213464E	121.546	13:22:58.76	30.06	2.78	31.29	7.19	37.18	13.95	19.70	59.31	3.3	7.0
4743.2234589N	01649.3211702E	121.543	13:22:59.29	30.34	2.82	31.38	7.20	37.24	14.01	19.73	59.41	3.3	7.3
4743.2238313N	01649.3210250E	121.539	13:22:59.83	29.68	2.75	31.11	7.21	37.30	14.03	19.76	59.50	3.3	6.2
4743.2240598N	01649.3208764E	121.519	13:23:00.28	29.63	2.79	30.78	7.14	36.67	13.90	19.43	58.50	3.3	6.8
4743.2242533N	01649.3207761E	121.528	13:23:00.81	29.55	2.72	30.51	7.23	36.91	13.87	19.55	58.88	3.3	6.0
4743.2245689N	01649.3205949E	121.558	13:23:01.32	30.65	2.76	31.60	7.18	37.30	13.93	21.65	64.83	3.6	3.4
4743.2248014N	01649.3204476E	121.553	13:23:01.78	30.73	2.71	31.39	7.15	36.86	13.76	21.39	64.07	3.6	3.6
4743.2251438N	01649.3202189E	121.534	13:23:02.29	33.20	2.76	32.82	7.31	37.41	14.05	27.61	42.53	2.3	3.3
4743.2254883N	01649.3200014E	121.455	13:23:02.81	35.67	2.82	33.90	7.23	37.96	13.97	28.02	43.16	2.3	4.4
4743.2257351N	01649.3199017E	121.399	13:23:03.26	38.36	2.76	35.94	7.36	39.30	14.22	38.60	34.50	1.5	6.5
4743.2261192N	01649.3196517E	121.256	13:23:03.81	40.84	2.87	37.79	7.47	40.62	14.26	38.63	38.89	2.0	6.6
4743.2264124N	01649.3194913E	121.216	13:23:04.33	40.25	2.78	38.68	7.57	41.86	14.54	39.81	40.08	2.0	7.3
4743.2266755N	01649.3193510E	121.214	13:23:04.79	41.92	2.80	39.79	7.60	43.59	14.68	41.46	41.73	2.0	6.6
4743.2270480N	01649.3191503E	121.169	13:23:05.31	43.70	2.79	40.52	7.65	44.34	14.92	42.17	42.45	2.0	5.7
4743.2273126N	01649.3190638E	121.149	13:23:05.76	45.85	2.75	42.35	7.83	45.80	15.03	43.56	43.85	2.0	5.4
4743.2276745N	01649.3187780E	121.122	13:23:06.27	47.24	2.83	43.53	7.74	45.98	14.99	45.77	45.57	2.4	2.9
4743.2279024N	01649.3186444E	121.145	13:23:06.79	48.93	2.78	44.85	7.86	46.51	15.17	46.29	46.10	2.4	3.0
4743.2282377N	01649.3184560E	121.187	13:23:07.25	50.58	2.87	44.89	7.76	45.97	15.12	59.81	38.58	1.2	3.6
4743.2284869N	01649.3183313E	121.194	13:23:07.78	51.35	2.85	44.77	7.88	46.25	15.33	60.18	38.82	1.2	3.6
4743.2288808N	01649.3181542E	121.199	13:23:08.30	52.68	2.87	45.38	7.89	45.88	15.47	59.69	38.51	1.2	3.3
4743.2291104N	01649.3179693E	121.161	13:23:08.74	54.96	2.86	46.93	8.01	45.82	15.39	156.05	37.49	0.2	5.6
4743.2294820N	01649.3177758E	121.175	13:23:09.27	58.20	2.84	49.96	8.12	47.11	15.54	160.44	38.54	0.2	5.5
4743.2297184N	01649.3176787E	121.156	13:23:09.80	60.67	2.90	52.63	8.15	48.43	15.56	78.02	20.94	2.1	2.3
4743.2301194N	01649.3174962E	121.103	13:23:10.24	62.01	2.82	55.23	8.30	50.72	15.63	81.71	21.93	2.1	3.3
4743.2303347N	01649.3173060E	121.119	13:23:10.77	66.05	2.93	58.11	8.35	53.73	15.92	86.56	23.23	2.1	3.7
4743.2306935N	01649.3170185E	121.078	13:23:11.29	67.63	2.89	59.56	8.58	56.23	16.21	191.50	46.01	0.2	7.3
4743.2309507N	01649.3168806E	121.074	13:23:11.74	70.33	2.92	60.05	8.49	58.01	16.43	180.63	50.62	0.2	7.3
4743.2313102N	01649.3166057E	121.032	13:23:12.28	71.39	2.99	59.99	8.52	58.91	16.52	183.43	51.40	0.2	6.7
4743.2315501N	01649.3164747E	121.015	13:23:12.79	74.19	2.91	60.73	8.53	59.43	16.70	185.05	51.86	0.2	5.7
4743.2318468N	01649.3162556E	121.017	13:23:13.24	77.80	3.06	61.41	8.57	59.10	16.66	184.02	51.57	0.2	7.5
4743.2320572N	01649.3160914E	121.027	13:23:13.76	80.30	3.13	63.11	8.76	59.27	16.88	301.80	48.09	0.2	4.9
4743.2324193N	01649.3159084E	121.007	13:23:14.30	86.28	3.18	65.61	8.80	59.66	17.01	303.79	48.40	0.2	3.2
4743.2326004N	01649.3158134E	121.042	13:23:14.74	89.24	3.15	67.06	8.87	59.58	17.00	544.71	42.46	0.1	5.7
4743.2329110N	01649.3156353E	121.023	13:23:15.27	88.60	3.02	68.21	8.88	60.17	17.14	306.38	48.82	0.2	3.4
4743.2331340N	01649.3155540E	120.979	13:23:15.80	90.38	3.07	68.61	8.88	60.43	17.25	307.71	49.03	0.2	3.9
4743.2333009N	01649.3154555E	121.010	13:23:16.25	92.77	3.16	68.99	9.07	61.00	17.30	557.69	43.47	0.1	5.2
4743.2335452N	01649.3152320E	120.997	13:23:16.72	93.16	3.05	69.20	8.92	61.57	17.34	562.90	43.88	0.1	5.1
4743.2338242N	01649.3151489E	120.943	13:23:17.30	97.32	3.00	70.50	8.99	62.20	17.28	568.66	44.33	0.1	4.2
4743.2340121N	01649.3150789E	120.998	13:23:17.76	100.41	3.08	71.80	9.17	62.79	17.68	574.06	44.75	0.1	4.4
4743.2341800N	01649.3149499E	120.940	13:23:18.18	99.40	2.97	73.36	9.14	63.09	17.56	576.80	44.96	0.1	4.7
4743.2344293N	01649.3148065E	120.953	13:23:18.80	103.44	3.03	74.56	9.22	63.32	17.46	578.90	45.13	0.1	5.9
4743.2347095N	01649.3147355E	120.990	13:23:19.23	105.51	3.05	75.82	9.36	63.63	17.59	178.64	24.62	1.1	4.7
4743.2348312N	01649.3146261E	120.987	13:23:19.76	105.55	2.99	76.11	9.23	63.65	17.82	178.69	24.63	1.1	4.5
4743.2349979N	01649.3144358E	121.008	13:23:20.30	106.19	2.96	75.71	9.12	64.02	17.54	585.30	45.63	0.1	6.5
4743.2351756N	01649.3143782E	120.990	13:23:20.74	109.31	3.18	75.70	9.30	63.99	17.77	1063.36	38.63	0.1	8.3
4743.2353935N	01649.3142755E	121.029	13:23:21.27	109.38	3.21	75.89	9.27	64.16	17.88	1066.19	38.73	0.1	8.3
4743.2355392N	01649.3141396E	121.000	13:23:21.81	103.36	3.16	74.32	9.01	64.09	17.31	585.94	45.68	0.1	5.0
4743.2356188N	01649.3139196E	121.031	13:23:22.24	99.43	3.06	73.67	8.86	63.69	16.86	582.29	45.39	0.1	4.8
4743.2357352N	01649.3137588E	121.057	13:23:22.78	99.19	2.97	75.10	8.98	64.20	17.07	586.95	45.76	0.1	5.4
4743.2357389N	01649.3134937E	121.045	13:23:23.22	100.64	2.99	76.01	9.12	63.93	17.44	584.48	45.56	0.1	5.3
4743.2356782N	01649.3133085E	121.040	13:23:23.76	101.39	2.88	76.87	9.11	64.30	17.59	180.52	24.88	1.1	3.1
4743.2356979N	01649.3130581E	121.014	13:23:24.28	108.63	3.05	78.69	9.32	64.44	18.01	758.50	40.82	0.2	4.0
4743.2357116N	01649.3128265E	121.015	13:23:24.73	109.25	3.03	79.72	9.42	64.54	18.22	759.68	40.89	0.2	3.5
4743.2356269N	01649.3126091E	121.000	13:23:25.26	104.10	2.96	79.42	9.17	65.67	17.61	184.37	25.41	1.1	2.5
4743.2355632N	01649.3124593E	121.032	13:23:25.80	106.66	3.02	81.49	9.35	66.36	18.01	186.30	25.68	1.1	2.4
4743.2354868N	01649.3121061E	120.991	13:23:26.23	104.65	2.96	81.15	9.18	67.57	17.72	189.70	26.15	1.1	3.4
4743.2354065N	01649.3119151E	121.000	13:23:26.76	111.14	2.95	82.80	9.49	66.70	18.48	187.26	25.81	1.1	3.1
4743.2352716N	01649.3117327E	121.018	13:23:27.29	119.97	3.14	84.64	9.82	66.05	18.89	777.45	41.84	0.2	2.4
4743.2351784N	01649.3116098E	120.999	13:23:27.74	120.95	3.09	84.81	9.71	66.26	18.76	779.93	41.98	0.2	2.5
4743.2350214N	01649.3116468E	120.993	13:23:28.26	121.83	3.02	85.31	9.66	66.41	18.59	781.69	42.07	0.2	2.8
4743.2348514N	01649.3117638E	120.993	13:23:28.80	119.74	3.09	85.02	9.69	66.38	18.54	781.34	42.05	0.2	2.1
4743.2346439N	01649.3118848E	121.014	13:23:29.24	120.56	3.20	84.23	9.61	65.96	18.49	776.39	41.79	0.2	2.5
4743.2344952N	01649.3119074E	120.996	13:23:29.78	115.27	2.97	82.08	9.49	64.90	18.29	763.92	41.11	0.2	1.4
4743.2343168N	01649.3121354E	120.963	13:23:30.29	116.09	2.96	80.97	9.49	64.22	18.24	755.91	40.68	0.2	1.9
4743.2342294N	01649.3122668E	121.007	13:23:30.73	111.44	3.16	78.80	9.40	63.78	18.12	750.73	40.41	0.2	2.4
4743.2339755N	01649.3123371E	120.945	13:23:31.26	112.92	3.05	77.69	9.41	63.29	17.97	744.97	40.09	0.2	2.3
4743.2337961N	01649.3124562E	120.964	13:23:31.79	109.59	2.99	76.75	9.31	63.57	18.12	748.26	40.27	0.2	3.7
4743.2335664N	01649.3127591E	120.976	13:23:32.23	107.61	2.99	75.55	9.27	63.77	17.89	1059.70	38.49	0.1	8.8
4743.2334387N	01649.3128293E	120.971	13:23:32.77	107.45	3.15	75.15	9.25	63.16	17.69	1049.57	38.12	0.1	8.7
4743.2331085N	01649.3129705E	120.977	13:23:33.29	103.95	3.04	75.22	9.20	62.68	17.84	175.97	24.26	1.1	4.5
4743.2329725N	01649.3131630E	120.967	13:23:33.75	103.78	2.98	75.28	9.19	61.98	17.66	174.01	23.98	1.1	4.5
4743.2327794N	01649.3133706E	120.994	13:23:34.27	98.19	3.07	73.27	9.05	61.05	17.34	171.39	23.62	1.1	3.7
4743.2325612N	01649.3134287E	120.959	13:23:34.79	98.41	3.06	72.89	9.13	60.45	17.48	169.71	23.39	1.1	4.0
4743.2323081N	01649.3136732E	121.003	13:23:35.23	94.02	2.97	70.29	8.95	59.89	17.30	547.55	42.68	0.1	5.4
4743.2322032N	01649.3138279E	121.066	13:23:35.77	91.70	3.05	68.00	8.89	58.93	17.21	538.77	42.00	0.1	5.3
4743.2318630N	01649.3140016E	121.001	13:23:36.21	89.72	2.98	66.48	8.88	58.90	17.24	538.49	41.98	0.1	5.3
4743.2316864N	01649.3141101E	121.019	13:23:36.74	86.36	2.98	64.76	8.80	59.02	17.21	300.53	47.88	0.2	3.7
4743.2313710N	01649.3143875E	121.063	13:23:37.26	82.05	3.08	63.30	8.69	59.51	17.07	303.02	48.28	0.2	4.3
4743.2311302N	01649.3144076E	120.962	13:23:37.72	78.60	2.94	63.06	8.72	60.46	17.20	188.26	52.76	0.2	7.1
4743.2308103N	01649.3145479E	120.986	13:23:38.23	74.41	2.91	61.65	8.55	61.00	16.93	189.94	53.23	0.2	6.0
4743.2306499N	01649.3147342E	121.093	13:23:38.77	73.94	3.03	62.02	8.66	61.63	17.07	191.90	53.78	0.2	6.3
4743.2303178N	01649.3148896E	121.028	13:23:39.21	70.96	2.93	61.60	8.57	61.10	16.87	86.36	57.97	0.6	4.0
4743.2301038N	01649.3150724E	121.056	13:23:39.76	69.83	3.00	61.39	8.61	60.36	16.74	85.32	57.27	0.6	4.2
4743.2297834N	01649.3152822E	121.071	13:23:40.26	67.14	3.02	60.03	8.49	58.21	16.52	82.28	55.23	0.6	4.8
4743.2295144N	01649.3153716E	121.071	13:23:40.72	63.58	2.87	57.59	8.29	55.66	16.24	72.42	46.71	1.2	4.6
4743.2291837N	01649.3156131E	121.117	13:23:41.25	63.22	2.98	56.34	8.30	53.39	16.10	69.47	44.81	1.2	6.1
4743.2289772N	01649.3157236E	121.070	13:23:41.78	61.79	2.92	54.41	8.28	51.17	15.98	82.44	22.12	2.1	4.6
4743.2286227N	01649.3159306E	121.117	13:23:42.23	59.09	2.84	51.60	8.06	48.81	15.72	166.23	39.94	0.2	6.3
4743.2284215N	01649.3161122E	121.172	13:23:42.76	57.85	2.98	49.40	8.02	47.66	15.59	162.31	38.99	0.2	5.4
4743.2280685N	01649.3162726E	121.144	13:23:43.21	55.09	2.89	47.36	7.91	46.84	15.47	60.94	39.31	1.2	4.0
4743.2278353N	01649.3164137E	121.130	13:23:43.73	53.03	2.91	45.88	7.91	46.72	15.50	60.79	39.21	1.2	3.1
4743.2275074N	01649.3166161E	121.108	13:23:44.26	52.08	2.92	44.96	7.86	46.83	15.38	60.93	39.30	1.2	3.7
4743.2272509N	01649.3167430E	121.185	13:23:44.72	48.71	2.81	43.55	7.62	46.16	15.07	43.90	44.19	2.0	7.7
4743.2269717N	01649.3169783E	121.258	13:23:45.23	49.47	2.94	44.33	7.80	46.90	15.39	44.60	44.90	2.0	7.7
4743.2267736N	01649.3170829E	121.212	13:23:45.78	46.51	2.91	42.55	7.65	45.90	14.98	43.65	43.94	2.0	5.9
4743.2264411N	01649.3173110E	121.232	13:23:46.21	45.95	2.83	42.75	7.56	46.36	15.07	44.09	44.38	2.0	5.5
4743.2262713N	01649.3174712E	121.306	13:23:46.74	44.59	2.95	42.03	7.70	45.77	15.08	43.53	43.82	2.0	6.1
4743.2259382N	01649.3176117E	121.273	13:23:47.26	41.64	2.82	40.26	7.51	44.09	14.65	33.19	72.61	4.1	5.1
4743.2257492N	01649.3177589E	121.249	13:23:47.72	41.30	2.81	40.29	7.61	43.53	15.03	41.40	41.67	2.0	7.5
4743.2254942N	01649.3179554E	121.314	13:23:48.24	40.58	2.90	38.61	7.53	42.13	14.81	40.07	40.33	2.0	6.9
4743.2252491N	01649.3180820E	121.398	13:23:48.76	39.24	2.79	37.31	7.44	40.76	14.55	38.76	39.02	2.0	7.1
4743.2249819N	01649.3182768E	121.478	13:23:49.21	38.37	2.79	36.17	7.38	39.73	14.39	39.02	34.88	1.5	6.8
4743.2247752N	01649.3183348E	121.487	13:23:49.76	36.20	2.86	33.91	7.19	38.12	14.00	37.44	33.47	1.5	6.5
4743.2245284N	01649.3185727E	121.604	13:23:50.27	33.68	2.77	32.84	7.18	37.65	14.07	27.79	42.80	2.3	3.5
4743.2243261N	01649.3186225E	121.534	13:23:50.73	32.30	2.90	31.93	7.18	37.33	13.96	27.55	42.44	2.3	5.0
4743.2240023N	01649.3188043E	121.561	13:23:51.26	31.04	2.85	31.28	7.10	37.09	13.86	21.53	64.47	3.6	4.1
4743.2237918N	01649.3189629E	121.587	13:23:51.78	30.59	2.91	31.10	7.18	37.05	13.82	19.63	59.10	3.3	7.5
4743.2234095N	01649.3191021E	121.513	13:23:52.21	30.91	2.93	31.08	7.17	37.05	13.90	19.63	59.10	3.3	7.9
4743.2231977N	01649.3192490E	121.494	13:23:52.74	30.53	2.86	31.38	7.15	37.21	14.01	21.60	64.67	3.6	3.5
4743.2228879N	01649.3194655E	121.474	13:23:53.27	30.94	2.97	30.79	7.16	36.71	13.93	19.45	58.56	3.3	8.1
4743.2226373N	01649.3196115E	121.518	13:23:53.73	30.50	2.89	30.48	7.08	36.27	13.80	19.21	57.86	3.3	8.0
4743.2223631N	01649.3199051E	121.550	13:23:54.22	31.14	2.92	30.83	7.17	36.79	14.09	25.29	39.86	2.1	10.0
4743.2221764N	01649.3200266E	121.485	13:23:54.78	30.63	2.95	30.67	7.25	36.50	14.12	19.34	58.23	3.3	8.0
4743.2218842N	01649.3202398E	121.509	13:23:55.22	30.01	2.87	30.67	7.22	36.40	14.09	19.28	58.07	3.3	7.5
4743.2217362N	01649.3203566E	121.574	13:23:55.75	29.75	2.92	30.32	7.20	36.17	13.93	19.16	57.70	3.3	7.3
4743.2214858N	01649.3203400E	121.580	13:23:56.26	28.68	2.85	29.14	7.01	34.54	13.51	20.05	60.03	3.6	3.4
4743.2213542N	01649.3203009E	121.577	13:23:56.72	30.39	3.02	29.15	7.08	34.32	13.50	25.33	39.02	2.3	4.0
4743.2212124N	01649.3201766E	121.594	13:23:57.25	29.34	2.94	29.28	7.08	34.48	13.61	25.45	39.20	2.3	5.4
4743.2211513N	01649.3199454E	121.619	13:23:57.71	30.15	3.01	29.93	7.15	34.84	13.72	25.72	39.61	2.3	4.5
4743.2210656N	01649.3194976E	121.610	13:23:58.22	30.22	2.89	30.05	7.11	35.31	13.77	26.06	40.14	2.3	5.2
4743.2210622N	01649.3191964E	121.579	13:23:58.74	29.43	2.72	30.71	7.20	36.20	13.91	21.01	62.92	3.6	2.8
4743.2210701N	01649.3189383E	121.644	13:23:59.20	29.57	2.78	31.00	7.16	36.10	13.79	20.95	62.75	3.6	2.7
4743.2211580N	01649.3185748E	121.644	13:23:59.73	27.98	2.76	29.50	6.96	35.34	13.44	18.72	56.38	3.3	6.0
4743.2213480N	01649.3182722E	121.607	13:24:00.25	29.40	2.72	30.33	7.08	35.96	13.77	20.87	62.50	3.6	3.2
4743.2214898N	01649.3180591E	121.566	13:24:00.70	30.60	2.83	31.60	7.22	37.10	13.86	21.53	64.48	3.6	3.3
4743.2218032N	01649.3178447E	121.526	13:24:01.22	29.99	2.81	31.06	7.19	36.77	13.61	21.34	63.91	3.6	3.2
4743.2220224N	01649.3176996E	121.570	13:24:01.76	30.16	2.76	31.81	7.25	37.33	13.76	21.66	64.88	3.6	2.7
4743.2223812N	01649.3175372E	121.533	13:24:02.21	31.18	2.87	32.34	7.26	38.17	13.93	22.15	66.34	3.6	3.3
4743.2226354N	01649.3174595E	121.526	13:24:02.73	30.12	2.74	32.07	7.30	38.17	13.80	20.22	60.89	3.3	6.7
4743.2229335N	01649.3172656E	121.534	13:24:03.25	30.80	2.78	32.61	7.34	38.61	13.98	22.41	67.11	3.6	2.7
4743.2231804N	01649.3171775E	121.567	13:24:03.72	30.10	2.79	31.52	7.24	37.83	13.92	20.04	60.35	3.3	6.2
4743.2235270N	01649.3169925E	121.563	13:24:04.23	30.81	2.77	31.88	7.33	38.20	14.01	20.24	60.94	3.3	6.8
4743.2237684N	01649.3168185E	121.571	13:24:04.69	32.14	2.85	32.21	7.28	38.11	14.06	28.13	43.33	2.3	6.4
4743.2241340N	01649.3166362E	121.573	13:24:05.21	32.19	2.79	32.38	7.34	37.55	14.07	27.72	42.69	2.3	5.1
4743.2243942N	01649.3164979E	121.522	13:24:05.74	34.61	2.87	33.32	7.42	37.95	14.09	28.01	43.15	2.3	3.9
4743.2246590N	01649.3163838E	121.526	13:24:06.16	36.24	2.83	34.71	7.45	38.34	14.02	28.30	43.59	2.3	5.1
4743.2250229N	01649.3162234E	121.476	13:24:06.70	40.30	2.88	37.53	7.59	40.15	14.44	39.43	35.25	1.5	6.6
4743.2253841N	01649.3160098E	121.379	13:24:07.24	42.96	2.90	39.91	7.58	42.02	14.74	41.82	41.65	2.4	3.2
4743.2256596N	01649.3158731E	121.266	13:24:07.70	45.16	2.84	42.88	7.78	44.20	14.91	43.99	43.81	2.4	2.2
4743.2260605N	01649.3155876E	121.233	13:24:08.22	46.57	2.87	43.92	7.77	46.23	14.91	46.01	45.82	2.4	2.1
4743.2263571N	01649.3154578E	121.185	13:24:08.75	48.27	2.78	45.19	7.92	47.67	15.08	47.45	47.25	2.4	2.3
4743.2265832N	01649.3152943E	121.150	13:24:09.19	51.07	2.87	46.01	7.92	48.73	15.32	46.34	46.65	2.0	7.5
4743.2270113N	01649.3150576E	121.124	13:24:09.73	51.60	2.82	46.20	7.95	48.58	15.30	63.21	40.77	1.2	5.7
4743.2273855N	01649.3148664E	121.109	13:24:10.23	52.58	2.83	46.70	8.06	48.51	15.46	63.12	40.71	1.2	4.6
4743.2276435N	01649.3146826E	121.122	13:24:10.68	52.05	2.84	46.77	7.92	47.66	15.36	62.01	40.00	1.2	3.6
4743.2279720N	01649.3144555E	121.155	13:24:11.21	55.10	2.82	48.44	8.02	47.66	15.58	62.01	40.00	1.2	3.5
4743.2281702N	01649.3142632E	121.113	13:24:11.74	59.51	2.93	50.82	8.17	48.47	15.63	165.07	39.66	0.2	5.5
4743.2283888N	01649.3140828E	121.128	13:24:12.19	61.81	2.92	53.27	8.28	49.86	15.77	80.33	21.55	2.1	3.4
4743.2287595N	01649.3138613E	121.109	13:24:12.71	66.28	3.07	56.73	8.39	52.35	16.11	84.34	22.63	2.1	2.9
4743.2291312N	01649.3136438E	121.067	13:24:13.24	65.71	3.12	58.09	8.48	54.23	16.04	87.37	23.44	2.1	4.6
4743.2293904N	01649.3135423E	121.054	13:24:13.70	69.15	3.19	60.10	8.71	56.70	16.32	193.10	46.39	0.2	6.9
4743.2297324N	01649.3133350E	121.005	13:24:14.22	69.85	3.24	59.94	8.49	58.08	16.37	180.85	50.68	0.2	7.5
4743.2299777N	01649.3132559E	120.961	13:24:14.75	71.02	3.23	60.24	8.75	58.94	16.42	183.52	51.43	0.2	7.0
4743.2302933N	01649.3130806E	121.000	13:24:15.21	73.77	3.18	61.06	8.56	59.30	16.49	184.65	51.74	0.2	6.1
4743.2305027N	01649.3129293E	121.005	13:24:15.71	74.77	3.27	60.89	8.55	58.80	16.41	183.09	51.31	0.2	6.3
4743.2308250N	01649.3127646E	121.003	13:24:16.24	80.20	3.34	62.89	8.73	58.94	16.76	300.12	47.82	0.2	4.7
4743.2310265N	01649.3126244E	120.960	13:24:16.69	85.73	3.36	64.80	8.79	59.08	16.92	300.83	47.93	0.2	3.4
4743.2313517N	01649.3124430E	120.945	13:24:17.21	86.90	3.25	66.35	8.96	59.02	16.74	300.53	47.88	0.2	3.2
4743.2315594N	01649.3123608E	120.985	13:24:17.75	89.66	3.05	68.60	8.95	59.65	16.91	545.35	42.51	0.1	6.3
4743.2317490N	01649.3122396E	120.939	13:24:18.19	92.68	3.08	70.11	8.94	60.25	16.86	550.84	42.94	0.1	5.8
4743.2320542N	01649.3120372E	120.923	13:24:18.72	95.06	3.04	72.86	9.30	60.84	17.21	170.81	23.54	1.1	3.7
4743.2322971N	01649.3118808E	120.945	13:24:19.24	98.05	3.02	74.36	9.10	61.98	17.26	174.01	23.98	1.1	3.1
4743.2324795N	01649.3117497E	120.931	13:24:19.70	102.72	3.07	75.84	9.35	62.97	17.48	176.79	24.37	1.1	3.8
4743.2327077N	01649.3116350E	120.907	13:24:20.21	104.56	2.98	77.13	9.38	64.20	17.72	180.24	24.84	1.1	3.7
4743.2328921N	01649.3115708E	120.905	13:24:20.75	109.66	3.05	78.27	9.32	65.00	17.89	765.09	41.18	0.2	4.4
4743.2330191N	01649.3114937E	120.903	13:24:21.19	111.57	3.03	79.05	9.39	64.84	17.86	763.21	41.08	0.2	3.3
4743.2332351N	01649.3112619E	120.909	13:24:21.72	108.75	2.92	79.89	9.47	65.88	18.01	184.95	25.49	1.1	3.7
4743.2334335N	01649.3111553E	120.893	13:24:22.24	114.58	3.04	80.99	9.41	66.00	18.07	776.86	41.81	0.2	2.7
4743.2335751N	01649.3110889E	120.966	13:24:22.68	114.12	3.17	81.77	9.51	66.15	18.08	778.63	41.91	0.2	2.6
4743.2336754N	01649.3109207E	120.981	13:24:23.21	112.20	3.02	82.56	9.58	66.97	18.34	188.02	25.92	1.1	3.5
4743.2337798N	01649.3108278E	121.012	13:24:23.76	112.39	3.07	83.32	9.48	68.05	18.32	191.05	26.33	1.1	3.4
4743.2339372N	01649.3107284E	120.978	13:24:24.18	105.78	2.89	82.90	9.35	69.82	18.08	638.33	49.76	0.1	6.6
4743.2341108N	01649.3104983E	121.015	13:24:24.71	106.59	2.81	84.04	9.47	70.54	18.39	198.04	27.30	1.1	4.7
4743.2341930N	01649.3101263E	121.015	13:24:25.23	107.36	2.95	85.06	9.48	71.56	18.47	654.24	51.00	0.1	7.1
4743.2342028N	01649.3099381E	121.014	13:24:25.70	102.95	2.80	84.43	9.38	72.06	18.28	366.93	58.46	0.2	3.2
4743.2342458N	01649.3096404E	120.990	13:24:26.21	110.26	2.84	86.68	9.71	71.70	18.95	201.29	27.75	1.1	3.7
4743.2341838N	01649.3095110E	120.968	13:24:26.74	113.56	3.05	88.05	9.79	72.65	18.78	203.96	28.11	1.1	3.2
4743.2340724N	01649.3093307E	120.979	13:24:27.18	117.76	2.99	89.70	9.85	72.87	19.00	204.58	28.20	1.1	2.9
4743.2339187N	01649.3092042E	120.971	13:24:27.73	121.53	2.96	90.52	9.91	72.73	19.08	204.19	28.14	1.1	3.6
4743.2337631N	01649.3090806E	120.961	13:24:28.17	117.54	3.02	88.44	9.75	71.51	18.64	200.76	27.67	1.1	3.2
4743.2334816N	01649.3091379E	120.934	13:24:28.69	119.76	3.02	88.58	9.72	71.04	18.73	836.19	45.00	0.2	3.4
4743.2333322N	01649.3093159E	120.989	13:24:29.22	120.59	2.92	88.02	9.81	70.09	18.75	825.01	44.40	0.2	2.4
4743.2331890N	01649.3093744E	120.930	13:24:29.69	113.88	2.82	84.79	9.55	68.89	18.27	193.41	26.66	1.1	3.3
4743.2329744N	01649.3094060E	120.963	13:24:30.19	114.24	2.93	84.41	9.59	68.22	18.33	191.52	26.40	1.1	3.5
4743.2327478N	01649.3096257E	120.945	13:24:30.72	112.29	2.82	83.55	9.54	67.75	18.36	190.20	26.22	1.1	3.2
4743.2326189N	01649.3097458E	120.958	13:24:31.17	107.13	2.81	81.66	9.42	67.26	18.17	188.83	26.03	1.1	2.4
4743.2323399N	01649.3097939E	120.926	13:24:31.70	109.12	2.97	81.10	9.46	67.07	18.25	188.30	25.95	1.1	3.2
4743.2321125N	01649.3098679E	120.950	13:24:32.21	109.11	2.95	80.62	9.48	67.48	18.30	189.45	26.11	1.1	3.5
4743.2319310N	01649.3099850E	120.984	13:24:32.67	105.02	2.84	78.99	9.33	67.31	18.05	615.38	47.97	0.1	5.0
4743.2317979N	01649.3100194E	120.979	13:24:33.19	100.02	3.01	77.59	9.20	66.85	17.75	340.40	54.24	0.2	4.0
4743.2314514N	01649.3101163E	120.983	13:24:33.73	98.84	2.91	77.57	9.20	66.63	17.77	339.28	54.06	0.2	3.8
4743.2312679N	01649.3102960E	120.956	13:24:34.17	91.76	2.82	74.88	8.90	66.19	17.19	337.04	53.70	0.2	1.9
4743.2310238N	01649.3105295E	121.002	13:24:34.69	94.56	2.92	76.53	9.23	65.60	17.97	334.03	53.22	0.2	3.1
4743.2306869N	01649.3106751E	120.987	13:24:35.22	94.30	2.94	76.20	9.26	64.78	17.99	329.86	52.56	0.2	3.7
4743.2304976N	01649.3108746E	120.983	13:24:35.68	92.92	2.90	74.47	9.00	64.57	17.55	328.79	52.39	0.2	2.8
4743.2303469N	01649.3110161E	121.033	13:24:36.20	91.71	2.99	73.40	9.11	63.62	17.61	323.95	51.62	0.2	2.9
4743.2300239N	01649.3111012E	121.044	13:24:36.72	89.23	3.00	71.63	9.06	63.06	17.64	321.10	51.16	0.2	1.9
4743.2297982N	01649.3112668E	120.998	13:24:37.17	85.85	2.90	69.44	8.82	62.48	17.25	318.15	50.69	0.2	2.6
4743.2295053N	01649.3114522E	121.011	13:24:37.70	84.76	3.00	68.30	8.77	61.99	17.16	315.65	50.29	0.2	3.1
4743.2291762N	01649.3116921E	121.038	13:24:38.22	84.05	2.98	66.91	8.61	61.04	16.86	310.81	49.52	0.2	3.2
4743.2290391N	01649.3118713E	121.081	13:24:38.67	78.75	2.87	65.09	8.50	60.18	16.56	93.42	16.01	2.8	4.2
4743.2288417N	01649.3119430E	121.036	13:24:39.19	75.64	2.92	63.93	8.54	59.60	16.60	92.52	15.85	2.8	3.5
4743.2285845N	01649.3120637E	121.029	13:24:39.73	75.93	2.99	63.30	8.58	58.54	16.64	90.88	15.57	2.8	4.1
4743.2284426N	01649.3121974E	121.063	13:24:40.17	73.08	2.88	62.08	8.44	56.98	16.39	91.80	24.63	2.1	3.6
4743.2281402N	01649.3123229E	121.088	13:24:40.69	72.29	2.89	61.72	8.51	55.70	16.41	89.74	24.08	2.1	3.3
4743.2278769N	01649.3125141E	121.124	13:24:41.21	70.89	2.98	59.92	8.43	54.00	16.26	87.00	23.34	2.1	3.5
4743.2276805N	01649.3125555E	121.089	13:24:41.68	67.07	2.86	58.37	8.33	52.27	16.09	84.21	22.60	2.1	2.3
4743.2274634N	01649.3125986E	121.148	13:24:42.19	64.88	2.91	56.13	8.21	50.72	15.87	81.71	21.93	2.1	2.4
4743.2272029N	01649.3128103E	121.191	13:24:42.73	63.49	2.95	53.48	8.05	49.25	15.67	79.35	21.29	2.1	3.1
4743.2270147N	01649.3129011E	121.118	13:24:43.17	60.29	2.92	51.28	7.95	48.67	15.42	165.75	39.82	0.2	5.4
4743.2266577N	01649.3130433E	121.117	13:24:43.72	56.15	2.93	48.73	7.78	47.82	15.17	62.22	40.13	1.2	4.1
4743.2263489N	01649.3132643E	121.127	13:24:44.23	53.45	2.87	47.11	7.63	47.72	15.27	62.09	40.05	1.2	2.5
4743.2261201N	01649.3133714E	121.169	13:24:44.68	53.17	2.84	46.85	7.67	48.44	15.30	63.02	40.65	1.2	4.0
4743.2258281N	01649.3136326E	121.209	13:24:45.21	50.63	2.83	45.20	7.46	48.12	15.04	45.76	46.07	2.0	7.4
4743.2256570N	01649.3137528E	121.179	13:24:45.74	52.40	2.86	46.62	7.66	49.12	15.26	63.91	41.23	1.2	5.7
4743.2254231N	01649.3138738E	121.222	13:24:46.18	50.07	2.81	46.38	7.62	48.90	15.18	48.67	48.47	2.4	2.7
4743.2251346N	01649.3141563E	121.271	13:24:46.70	46.26	2.84	43.41	7.33	46.24	14.42	43.98	44.27	2.0	5.8
4743.2249751N	01649.3142674E	121.227	13:24:47.16	46.39	2.80	44.16	7.60	46.42	14.83	46.20	46.01	2.4	1.8
4743.2246202N	01649.3144619E	121.322	13:24:47.70	44.30	2.81	42.41	7.41	44.60	14.59	44.39	44.20	2.4	2.3
4743.2243736N	01649.3146529E	121.395	13:24:48.21	44.35	2.86	41.01	7.37	42.80	14.41	42.60	42.42	2.4	3.2
4743.2241587N	01649.3147056E	121.440	13:24:48.66	42.32	2.78	39.93	7.31	42.15	14.32	41.95	41.78	2.4	2.7
4743.2239660N	01649.3148345E	121.445	13:24:49.18	38.97	2.80	37.04	7.02	39.67	13.92	38.96	34.83	1.5	7.0
4743.2236863N	01649.3149966E	121.505	13:24:49.72	38.68	2.88	36.28	7.18	39.16	13.98	38.46	34.38	1.5	6.5
4743.2234501N	01649.3150634E	121.570	13:24:50.16	36.47	2.75	35.13	7.09	38.66	14.00	28.53	43.95	2.3	5.2
4743.2231541N	01649.3152946E	121.604	13:24:50.69	34.68	2.84	33.46	7.03	37.97	13.93	28.03	43.17	2.3	3.9
4743.2228455N	01649.3154537E	121.562	13:24:51.22	34.27	2.81	33.45	7.13	38.37	13.96	28.32	43.62	2.3	3.6
4743.2226408N	01649.3155825E	121.581	13:24:51.67	31.85	2.78	32.34	7.00	37.70	13.79	27.83	42.86	2.3	5.8
4743.2224149N	01649.3157590E	121.583	13:24:52.19	32.19	2.85	32.52	7.05	38.21	13.81	22.18	66.41	3.6	4.2
4743.2220313N	01649.3159854E	121.520	13:24:52.71	32.06	2.79	32.83	7.09	38.70	13.96	22.46	67.26	3.6	3.8
4743.2218236N	01649.3161243E	121.496	13:24:53.16	32.05	2.87	31.91	6.95	37.62	13.65	27.77	42.77	2.3	5.9
4743.2215622N	01649.3162767E	121.512	13:24:53.70	33.06	2.90	32.56	7.12	38.16	13.86	28.17	43.38	2.3	5.2
4743.2212485N	01649.3164574E	121.556	13:24:54.23	32.53	2.88	31.78	7.04	37.07	13.56	27.36	42.15	2.3	4.4
4743.2210421N	01649.3166793E	121.602	13:24:54.68	31.97	2.93	31.12	6.99	36.76	13.58	27.13	41.79	2.3	5.1
4743.2207567N	01649.3169114E	121.610	13:24:55.21	30.73	2.85	31.17	7.11	36.66	13.62	21.28	63.72	3.6	3.8
4743.2206007N	01649.3169792E	121.674	13:24:55.66	29.73	2.84	30.12	6.95	35.53	13.46	20.62	61.75	3.6	3.7
4743.2204318N	01649.3170974E	121.634	13:24:56.17	29.87	2.91	30.03	6.96	35.30	13.41	26.05	40.13	2.3	5.6
4743.2202273N	01649.3171208E	121.624	13:24:56.70	31.27	2.97	30.24	7.00	35.34	13.60	26.08	40.18	2.3	3.9
