# Supplementary material for: Design, Development and Application of a Modular Electromagnetic Induction (EMI) Sensor for Near-Surface Geophysical Surveys
Source: Sensors (Basel). 2024 Jun 26;24(13):4159. doi: 10.3390/s24134159 (PMC11244430; doi:10.3390/s24134159)
Supplement: Supplementary file 1 [file sensors-24-04159-s001.zip › MEMIS - Data/CMD-Explorer - 14NS-HI-.DAT]

Latitude	Longitude	Altitude	Time	Cond.1 [mS/m]	Inph.1 [ppt]	Cond.2 [mS/m]	Inph.2 [ppt]	Cond.3 [mS/m]	Inph.3 [ppt]	Inv.Cond.1 [mS/m]	Inv.Cond.2 [mS/m]	Inv.Thick [m]	Inv.RMS [%]	Note
4746.1488260N	01645.4420998E	118.202	09:15:57.32	14.40	2.26	37.09	3.79	55.62	5.25	0.94	638.05	2.4	8.5
4746.1488264N	01645.4420933E	118.206	09:15:57.84	14.57	2.28	37.85	3.79	56.22	5.25	0.71	132.19	1.0	13.6
4746.1488251N	01645.4420935E	118.206	09:15:58.37	14.54	2.27	37.70	3.79	56.30	5.28	0.95	645.85	2.4	8.6
4746.1487952N	01645.4420842E	118.216	09:15:58.82	12.48	2.19	34.10	3.73	53.18	5.24	0.78	603.22	2.5	10.5
4746.1487461N	01645.4420587E	118.231	09:15:59.34	11.97	2.19	33.21	3.73	52.25	5.22	0.77	592.67	2.5	9.4
4746.1486873N	01645.4420203E	118.382	09:15:59.79	12.29	2.19	33.05	3.72	51.29	5.21	0.87	588.38	2.4	7.8
4746.1486223N	01645.4420366E	118.609	09:16:00.31	12.11	2.18	32.80	3.70	50.73	5.18	0.86	581.95	2.4	8.0
4746.1485628N	01645.4420279E	118.720	09:16:00.84	11.63	2.18	32.58	3.67	51.16	5.12	0.76	580.30	2.5	9.1
4746.1485429N	01645.4420290E	118.739	09:16:01.29	11.53	2.18	32.47	3.65	51.27	5.10	0.76	581.55	2.5	8.6
4746.1484892N	01645.4419529E	118.752	09:16:01.82	11.11	2.19	32.02	3.65	51.14	5.06	0.75	580.08	2.5	9.9
4746.1484633N	01645.4419080E	118.735	09:16:02.34	11.17	2.19	31.99	3.68	50.95	5.08	0.75	577.92	2.5	9.4
4746.1484379N	01645.4418504E	118.772	09:16:02.80	11.92	2.19	32.92	3.69	51.32	5.05	0.76	582.12	2.5	10.0
4746.1484472N	01645.4415907E	118.780	09:16:03.32	12.17	2.18	33.01	3.68	50.79	5.03	0.86	582.64	2.4	8.0
4746.1485015N	01645.4411669E	118.765	09:16:03.85	11.94	2.18	33.21	3.68	52.30	4.95	0.77	593.23	2.5	9.3
4746.1485543N	01645.4408174E	118.787	09:16:04.30	11.56	2.18	32.75	3.68	52.47	4.94	0.77	595.16	2.5	9.6
4746.1486356N	01645.4403342E	118.759	09:16:04.82	11.30	2.18	32.00	3.68	51.00	4.97	0.75	578.49	2.5	9.1
4746.1486896N	01645.4399641E	118.755	09:16:05.35	11.09	2.18	31.78	3.68	50.95	4.95	0.75	577.92	2.5	9.9
4746.1487490N	01645.4396166E	118.738	09:16:05.81	10.52	2.18	30.74	3.67	50.16	4.91	0.63	565.36	2.5	15.8
4746.1488263N	01645.4391427E	118.747	09:16:06.32	10.29	2.19	29.66	3.66	48.29	4.82	0.71	547.75	2.5	10.8
4746.1488887N	01645.4387152E	118.777	09:16:06.85	10.74	2.18	29.45	3.65	47.66	4.82	0.70	540.60	2.5	8.9
4746.1489647N	01645.4384295E	118.766	09:16:07.29	10.04	2.19	27.50	3.80	46.68	4.96	0.59	513.44	2.5	10.0
4746.1490632N	01645.4379908E	118.734	09:16:07.83	9.44	2.20	27.59	3.62	45.58	4.90	0.58	513.74	2.5	15.8
4746.1491382N	01645.4376848E	118.784	09:16:08.35	9.12	2.20	27.10	3.55	45.34	4.76	0.57	511.04	2.5	15.3
4746.1492266N	01645.4374173E	118.784	09:16:08.80	9.86	2.18	27.84	3.68	45.44	4.80	0.67	515.42	2.5	10.5
4746.1493240N	01645.4369754E	118.744	09:16:09.32	10.41	2.17	28.74	3.77	46.82	4.91	0.69	531.08	2.5	9.4
4746.1494135N	01645.4364783E	118.768	09:16:09.85	11.15	2.22	28.92	3.69	46.73	4.95	0.79	536.07	2.4	7.6
4746.1494815N	01645.4361561E	118.796	09:16:10.30	10.30	2.18	28.29	3.67	46.10	4.99	0.68	522.91	2.5	9.3
4746.1495687N	01645.4355949E	118.804	09:16:10.84	10.87	2.19	28.22	3.79	45.60	4.87	0.77	523.10	2.4	7.8
4746.1496397N	01645.4352102E	118.774	09:16:11.35	10.21	2.19	27.88	3.74	45.58	4.92	0.67	517.01	2.5	9.4
4746.1497066N	01645.4348731E	118.769	09:16:11.79	10.14	2.18	28.03	3.69	45.10	4.83	0.67	511.57	2.5	8.9
4746.1498394N	01645.4343302E	118.800	09:16:12.31	10.18	2.18	28.39	3.68	45.84	4.80	0.68	519.96	2.5	9.3
4746.1499384N	01645.4338316E	118.782	09:16:12.86	10.36	2.18	28.18	3.68	45.67	4.82	0.67	518.03	2.5	9.3
4746.1499988N	01645.4334511E	118.838	09:16:13.30	10.46	2.19	28.90	3.70	46.37	4.88	0.68	525.97	2.5	8.7
4746.1501064N	01645.4328875E	118.825	09:16:13.83	10.63	2.18	29.71	3.69	46.93	4.93	0.69	532.32	2.5	8.4
4746.1501577N	01645.4324916E	118.793	09:16:14.35	10.63	2.18	29.91	3.68	48.05	4.80	0.71	545.03	2.5	9.1
4746.1502378N	01645.4321061E	118.802	09:16:14.80	11.29	2.19	30.27	3.63	47.57	4.72	0.70	539.58	2.5	10.0
4746.1503768N	01645.4315749E	118.797	09:16:15.32	11.50	2.19	30.31	3.61	47.01	4.74	0.79	539.28	2.4	6.7
4746.1505080N	01645.4309765E	118.797	09:16:15.86	11.51	2.20	30.11	3.55	46.92	4.68	0.79	538.24	2.4	6.5
4746.1505977N	01645.4305820E	118.824	09:16:16.30	10.38	2.20	28.98	3.66	46.28	4.73	0.68	524.95	2.5	8.5
4746.1506907N	01645.4299707E	118.793	09:16:16.83	11.05	2.19	29.56	3.68	46.68	4.77	0.69	529.49	2.5	9.9
4746.1507560N	01645.4295573E	118.776	09:16:17.35	10.73	2.19	29.43	3.66	46.77	4.75	0.69	530.51	2.5	8.9
4746.1507955N	01645.4291650E	118.810	09:16:17.80	9.97	2.20	28.19	3.64	45.68	4.77	0.67	518.14	2.5	10.0
4746.1508837N	01645.4286182E	118.827	09:16:18.31	9.74	2.21	27.69	3.53	45.09	4.61	0.67	511.45	2.5	10.6
4746.1509690N	01645.4282534E	118.831	09:16:18.76	10.09	2.22	27.77	3.54	44.72	4.68	0.66	507.26	2.5	9.1
4746.1510430N	01645.4277303E	118.844	09:16:19.30	10.94	2.20	28.86	3.63	45.82	4.74	0.77	525.63	2.4	7.1
4746.1511822N	01645.4272980E	118.863	09:16:19.83	10.82	2.19	29.37	3.63	46.23	4.77	0.68	524.38	2.5	9.7
4746.1512712N	01645.4269708E	118.826	09:16:20.27	10.84	2.18	29.24	3.66	46.98	4.80	0.69	532.89	2.5	9.4
4746.1513608N	01645.4265895E	118.858	09:16:20.81	10.58	2.18	29.30	3.65	46.73	4.75	0.69	530.05	2.5	8.6
4746.1514797N	01645.4260126E	118.862	09:16:21.34	10.66	2.18	29.39	3.66	46.56	4.83	0.69	528.13	2.5	8.7
4746.1515608N	01645.4256310E	118.862	09:16:21.78	11.94	2.17	30.30	3.67	46.66	4.82	0.79	535.26	2.4	6.5
4746.1516803N	01645.4250807E	118.885	09:16:22.30	10.44	2.16	27.62	3.69	45.22	4.81	0.67	512.93	2.5	10.3
4746.1517945N	01645.4245203E	118.877	09:16:22.84	11.16	2.24	27.70	3.57	44.69	4.74	0.75	512.66	2.4	6.3
4746.1518799N	01645.4241458E	118.853	09:16:23.28	9.93	2.17	27.76	3.70	44.39	4.72	0.66	503.51	2.5	8.9
4746.1519491N	01645.4237749E	118.852	09:16:23.81	9.39	2.18	25.56	3.82	44.59	4.88	0.47	487.73	2.5	13.6
4746.1520412N	01645.4232066E	118.848	09:16:24.32	9.63	2.17	26.73	3.67	43.77	4.88	0.65	496.48	2.5	10.3
4746.1521329N	01645.4228310E	118.865	09:16:24.77	9.35	2.17	25.95	3.71	42.91	4.82	0.63	486.72	2.5	11.1
4746.1522632N	01645.4222686E	118.864	09:16:25.31	9.54	2.17	25.72	3.71	42.53	4.83	0.63	482.41	2.5	10.2
4746.1524092N	01645.4217117E	118.870	09:16:25.82	8.96	2.18	25.16	3.70	41.90	4.79	0.62	475.27	2.5	12.2
4746.1524927N	01645.4213321E	118.808	09:16:26.27	8.60	2.19	25.16	3.57	41.57	4.67	0.53	468.54	2.5	16.3
4746.1525866N	01645.4209216E	118.806	09:16:26.80	8.98	2.19	25.54	3.55	41.56	4.57	0.61	471.41	2.5	11.1
4746.1527229N	01645.4203258E	118.820	09:16:27.31	9.16	2.19	25.57	3.58	41.64	4.67	0.61	472.32	2.5	10.5
4746.1527990N	01645.4199316E	118.861	09:16:27.80	9.28	2.20	25.83	3.55	41.74	4.68	0.62	473.45	2.5	9.9
4746.1529203N	01645.4193769E	118.872	09:16:28.31	9.19	2.19	25.81	3.61	41.58	4.72	0.61	471.64	2.5	10.0
4746.1529824N	01645.4190015E	118.866	09:16:28.77	9.14	2.19	26.02	3.59	42.03	4.70	0.62	476.74	2.5	10.5
4746.1530692N	01645.4184029E	118.879	09:16:29.29	9.40	2.19	26.25	3.57	42.01	4.65	0.62	476.52	2.5	9.3
4746.1531589N	01645.4177883E	118.860	09:16:29.82	9.36	2.21	25.97	3.47	42.11	4.57	0.62	477.65	2.5	9.9
4746.1532543N	01645.4173743E	118.849	09:16:30.26	9.55	2.22	25.94	3.47	41.59	4.56	0.61	471.75	2.5	10.0
4746.1533244N	01645.4169926E	118.840	09:16:30.79	9.28	2.23	25.51	3.40	41.86	4.54	0.62	474.81	2.5	10.4
4746.1534742N	01645.4164295E	118.859	09:16:31.33	9.40	2.23	25.75	3.26	42.32	4.44	0.62	480.03	2.5	10.4
4746.1535826N	01645.4160774E	118.900	09:16:31.78	9.66	2.22	26.16	3.45	42.22	4.58	0.62	478.90	2.5	10.0
4746.1536752N	01645.4155075E	118.891	09:16:32.30	9.35	2.22	26.01	3.46	42.41	4.58	0.63	481.05	2.5	10.3
4746.1537868N	01645.4149498E	118.897	09:16:32.83	9.67	2.20	26.86	3.59	43.00	4.71	0.63	487.75	2.5	9.0
4746.1538542N	01645.4145746E	118.862	09:16:33.29	10.33	2.20	27.60	3.56	43.67	4.70	0.64	495.35	2.5	10.2
4746.1539326N	01645.4141695E	118.835	09:16:33.81	11.00	2.20	28.63	3.54	44.43	4.66	0.75	509.68	2.4	6.6
4746.1540251N	01645.4135742E	118.821	09:16:34.26	11.03	2.20	28.91	3.47	44.99	4.64	0.76	516.10	2.4	6.8
4746.1540934N	01645.4131929E	118.880	09:16:34.77	11.08	2.20	29.42	3.53	46.18	4.71	0.78	529.76	2.4	7.1
4746.1542208N	01645.4126788E	118.892	09:16:35.31	11.86	2.18	29.92	3.58	46.69	4.79	0.79	535.61	2.4	5.8
4746.1542873N	01645.4123024E	118.884	09:16:35.76	12.79	2.17	29.34	3.62	47.03	4.81	1.09	546.85	2.4	2.8
4746.1543870N	01645.4116959E	118.905	09:16:36.27	11.04	2.19	29.82	3.60	46.99	4.83	0.69	533.00	2.5	9.6
4746.1544405N	01645.4113413E	118.885	09:16:36.80	11.37	2.19	29.86	3.60	46.38	4.82	0.78	532.05	2.4	6.7
4746.1545437N	01645.4108163E	118.921	09:16:37.28	11.58	2.20	29.30	3.52	45.31	4.72	0.76	519.78	2.4	6.5
4746.1545945N	01645.4104727E	118.901	09:16:37.80	11.40	2.20	29.69	3.51	45.51	4.73	0.77	522.07	2.4	6.5
4746.1547132N	01645.4099452E	118.927	09:16:38.31	12.00	2.18	30.73	3.61	46.88	4.73	0.79	537.79	2.4	6.8
4746.1547881N	01645.4095996E	118.913	09:16:38.76	12.34	2.18	30.90	3.62	46.59	4.81	0.79	534.46	2.4	8.3
4746.1549010N	01645.4089925E	118.919	09:16:39.30	11.72	2.18	29.82	3.62	45.64	4.81	0.77	523.56	2.4	6.9
4746.1549767N	01645.4086256E	118.930	09:16:39.83	10.93	2.18	29.19	3.66	45.15	4.87	0.76	517.94	2.4	7.4
4746.1550710N	01645.4080587E	118.935	09:16:40.26	9.82	2.19	27.70	3.56	44.59	4.72	0.66	505.78	2.5	9.6
4746.1551470N	01645.4076937E	118.970	09:16:40.79	9.75	2.19	27.36	3.58	44.93	4.77	0.66	509.64	2.5	10.7
4746.1552430N	01645.4071051E	118.964	09:16:41.32	9.41	2.20	26.43	3.51	43.69	4.67	0.64	495.57	2.5	11.4
4746.1553228N	01645.4066965E	118.941	09:16:41.76	9.47	2.20	26.73	3.48	43.85	4.66	0.65	497.39	2.5	11.0
4746.1554063N	01645.4061594E	118.948	09:16:42.28	9.89	2.21	26.74	3.37	43.76	4.57	0.65	496.37	2.5	9.8
4746.1555135N	01645.4056133E	118.954	09:16:42.82	9.85	2.21	26.74	3.38	44.01	4.58	0.65	499.20	2.5	9.9
4746.1555669N	01645.4052972E	118.932	09:16:43.27	10.10	2.19	27.87	3.60	44.95	4.79	0.66	509.86	2.5	9.0
4746.1556467N	01645.4049337E	118.963	09:16:43.80	10.46	2.19	28.54	3.60	45.68	4.81	0.67	518.14	2.5	9.2
4746.1557793N	01645.4044264E	118.970	09:16:44.32	10.77	2.19	29.39	3.65	46.35	4.89	0.68	525.74	2.5	9.4
4746.1558364N	01645.4040354E	118.964	09:16:44.77	10.61	2.19	29.53	3.63	46.78	4.90	0.69	530.62	2.5	8.4
4746.1559106N	01645.4034531E	118.972	09:16:45.30	10.52	2.19	29.39	3.60	46.76	4.84	0.69	530.39	2.5	8.3
4746.1559726N	01645.4028178E	118.966	09:16:45.82	10.98	2.20	30.36	3.57	48.10	4.79	0.71	545.59	2.5	8.6
4746.1560315N	01645.4023916E	118.930	09:16:46.27	11.57	2.20	30.95	3.61	48.30	4.85	0.81	554.08	2.4	7.3
4746.1560803N	01645.4019980E	118.907	09:16:46.80	11.60	2.20	31.56	3.65	49.48	4.93	0.73	561.25	2.5	9.9
4746.1561545N	01645.4013757E	118.911	09:16:47.25	11.51	2.21	31.21	3.63	48.78	4.92	0.72	553.31	2.5	10.2
4746.1562198N	01645.4010134E	118.922	09:16:47.78	11.86	2.21	31.55	3.63	48.67	4.93	0.82	558.32	2.4	7.1
4746.1563295N	01645.4003905E	118.917	09:16:48.30	11.55	2.23	30.88	3.54	48.81	4.86	0.72	553.65	2.5	9.9
4746.1564194N	01645.4000180E	118.932	09:16:48.75	11.18	2.22	30.34	3.62	48.62	4.97	0.72	551.49	2.5	9.3
4746.1565227N	01645.3994511E	118.936	09:16:49.29	11.15	2.24	29.64	3.49	48.79	4.88	0.72	553.42	2.5	10.0
4746.1565918N	01645.3990783E	118.925	09:16:49.81	12.28	2.23	29.90	3.58	48.87	4.92	0.82	560.61	2.4	6.3
4746.1566697N	01645.3985361E	118.914	09:16:50.24	11.45	2.20	31.06	3.65	49.86	5.04	0.74	565.56	2.5	9.5
4746.1567393N	01645.3981542E	118.924	09:16:50.78	12.27	2.19	31.76	3.69	51.13	5.02	0.86	586.54	2.4	7.7
4746.1568615N	01645.3976208E	118.895	09:16:51.31	12.51	2.20	33.24	3.67	50.84	5.15	0.86	583.21	2.4	7.3
4746.1569461N	01645.3972183E	118.903	09:16:51.78	12.99	2.22	33.77	3.64	51.42	5.01	0.87	589.87	2.4	6.8
4746.1570397N	01645.3966378E	118.896	09:16:52.27	12.43	2.21	32.86	3.67	50.61	5.08	0.85	580.58	2.4	7.1
4746.1570744N	01645.3962340E	118.887	09:16:52.80	11.70	2.21	32.14	3.59	50.65	4.99	0.75	574.52	2.5	9.4
4746.1571647N	01645.3956432E	118.912	09:16:53.26	11.84	2.22	32.04	3.56	50.39	4.97	0.74	571.57	2.5	10.0
4746.1572459N	01645.3952550E	118.870	09:16:53.78	11.54	2.22	31.21	3.54	49.39	4.93	0.73	560.23	2.5	9.5
4746.1573752N	01645.3946453E	118.866	09:16:54.30	10.73	2.22	30.18	3.52	49.48	4.86	0.73	561.25	2.5	10.6
4746.1574506N	01645.3942795E	118.871	09:16:54.76	10.51	2.22	29.69	3.55	48.96	4.93	0.72	555.35	2.5	11.1
4746.1575463N	01645.3937155E	118.894	09:16:55.31	10.32	2.24	28.68	3.45	48.06	4.88	0.61	528.62	2.5	10.5
4746.1576419N	01645.3933497E	118.884	09:16:55.75	10.11	2.23	28.18	3.49	46.45	4.87	0.69	526.88	2.5	10.6
4746.1577582N	01645.3927638E	118.853	09:16:56.26	10.55	2.23	28.34	3.44	47.02	4.83	0.69	533.34	2.5	9.7
4746.1578277N	01645.3923368E	118.825	09:16:56.79	9.98	2.22	28.41	3.55	46.77	4.89	0.69	530.51	2.5	11.1
4746.1579251N	01645.3917493E	118.805	09:16:57.26	9.37	2.23	27.22	3.52	45.94	4.85	0.48	502.49	2.5	13.4
4746.1579835N	01645.3913437E	118.849	09:16:57.78	9.29	2.26	26.42	3.45	44.84	4.79	0.47	490.46	2.5	13.9
4746.1580797N	01645.3907683E	118.817	09:16:58.29	9.56	2.26	26.46	3.51	43.64	4.89	0.64	495.00	2.5	10.7
4746.1581481N	01645.3903865E	118.837	09:16:58.75	9.52	2.25	26.18	3.39	43.77	4.86	0.65	496.48	2.5	11.4
4746.1582491N	01645.3898543E	118.846	09:16:59.28	8.91	2.24	25.68	3.50	42.99	4.84	0.45	470.23	2.5	14.6
4746.1583116N	01645.3895006E	118.779	09:16:59.80	8.30	2.25	24.20	3.43	41.62	4.79	0.44	455.24	2.5	13.0
4746.1584012N	01645.3889128E	118.817	09:17:00.23	8.42	2.23	24.41	3.52	41.08	4.88	0.43	449.33	2.5	14.4
4746.1584609N	01645.3885485E	118.813	09:17:00.78	8.59	2.22	24.98	3.58	41.82	5.00	0.44	457.43	2.5	14.5
4746.1585383N	01645.3879646E	118.831	09:17:01.24	8.10	2.24	23.99	3.51	41.18	4.92	0.43	450.43	2.5	13.6
4746.1586037N	01645.3876110E	118.853	09:17:01.76	7.32	2.22	22.90	3.65	39.82	5.03	0.71	596.23	3.1	17.6
4746.1587153N	01645.3870442E	118.851	09:17:02.27	6.84	2.23	21.84	3.61	38.68	4.95	0.69	579.16	3.1	16.2
4746.1587895N	01645.3866713E	118.851	09:17:02.73	7.21	2.23	22.42	3.58	39.06	4.93	0.70	584.85	3.1	17.5
4746.1588791N	01645.3861326E	118.855	09:17:03.26	7.75	2.22	23.20	3.58	39.70	4.95	0.59	592.43	2.9	14.0
4746.1589406N	01645.3857578E	118.924	09:17:03.79	7.72	2.22	23.02	3.55	39.56	4.93	0.59	590.34	2.9	13.8
4746.1590416N	01645.3852585E	118.969	09:17:04.23	7.51	2.21	22.92	3.63	39.00	4.98	0.58	581.98	2.9	14.5
4746.1591086N	01645.3849158E	118.975	09:17:04.76	7.37	2.20	23.01	3.66	39.67	5.01	0.71	593.99	3.1	18.2
4746.1592174N	01645.3844152E	118.982	09:17:05.30	7.19	2.20	22.65	3.65	39.15	5.01	0.70	586.20	3.1	17.6
4746.1592821N	01645.3840689E	118.947	09:17:05.75	7.54	2.21	22.70	3.63	38.50	4.98	0.57	574.52	2.9	14.0
4746.1593688N	01645.3834869E	118.958	09:17:06.25	7.30	2.21	22.30	3.63	38.33	4.97	0.57	571.98	2.9	14.5
4746.1594206N	01645.3831212E	119.022	09:17:06.79	7.11	2.20	22.29	3.66	38.37	5.01	0.69	574.52	3.1	18.0
4746.1594898N	01645.3825190E	119.033	09:17:07.24	7.07	2.21	22.16	3.62	38.44	4.93	0.69	575.57	3.1	17.5
4746.1595454N	01645.3821211E	119.000	09:17:07.78	6.92	2.22	21.57	3.58	37.44	4.85	0.67	560.60	3.1	17.5
4746.1596326N	01645.3815936E	119.045	09:17:08.30	6.78	2.23	20.87	3.51	36.60	4.83	0.65	548.02	3.1	17.1
4746.1597308N	01645.3812559E	119.026	09:17:08.76	6.93	2.22	20.21	3.50	35.34	4.74	0.53	527.37	2.9	12.5
4746.1598800N	01645.3807767E	119.037	09:17:09.28	6.70	2.21	17.37	3.62	33.38	4.90	0.60	495.43	3.0	11.3
4746.1599282N	01645.3804057E	119.099	09:17:09.80	5.31	2.27	12.39	3.93	31.45	5.27	0.37	450.78	3.1	22.7
4746.1600128N	01645.3798984E	119.107	09:17:10.24	5.00	2.28	11.37	4.01	32.04	5.37	0.38	454.28	3.1	23.0
4746.1601068N	01645.3795181E	119.052	09:17:10.78	7.69	2.24	12.16	3.95	33.15	5.26	0.59	473.67	3.1	19.1
4746.1602295N	01645.3788698E	119.090	09:17:11.30	7.64	2.26	12.89	3.93	34.47	5.16	0.62	492.53	3.1	19.2
4746.1602841N	01645.3784655E	119.065	09:17:11.75	5.69	2.27	12.92	3.95	34.55	5.21	0.41	489.87	3.1	24.9
4746.1603876N	01645.3779036E	119.100	09:17:12.27	2.06	2.31	13.68	3.98	35.57	5.28	-1.00	-1.00	-1.0	-1.0
4746.1604532N	01645.3775440E	119.072	09:17:12.80	7.11	2.20	20.67	3.65	37.30	4.97	0.56	556.61	2.9	13.8
4746.1605386N	01645.3769849E	119.087	09:17:13.26	7.78	2.22	22.35	3.67	36.33	5.13	0.76	560.52	2.9	12.0
4746.1606063N	01645.3766373E	119.108	09:17:13.78	8.14	2.21	23.34	3.67	38.19	5.09	0.80	589.22	2.9	12.6
4746.1606928N	01645.3761064E	119.085	09:17:14.24	8.24	2.22	23.79	3.54	39.85	4.97	0.59	594.67	2.9	14.8
4746.1607432N	01645.3757331E	119.076	09:17:14.77	8.17	2.22	24.27	3.55	40.82	4.97	0.43	446.49	2.5	13.7
4746.1608490N	01645.3751610E	119.029	09:17:15.28	8.49	2.22	24.72	3.57	41.24	4.98	0.52	464.83	2.5	16.6
4746.1609114N	01645.3748026E	119.080	09:17:15.73	8.66	2.22	24.86	3.59	41.30	5.01	0.52	465.50	2.5	17.0
4746.1610406N	01645.3743012E	119.063	09:17:16.25	8.96	2.20	25.89	3.69	42.72	5.17	0.54	481.51	2.5	16.5
4746.1611291N	01645.3739256E	119.029	09:17:16.79	9.05	2.20	26.41	3.69	43.40	5.22	0.55	489.17	2.5	16.1
4746.1612514N	01645.3733833E	119.036	09:17:17.24	8.91	2.20	26.39	3.69	44.09	5.25	0.56	496.95	2.5	15.6
4746.1613370N	01645.3729918E	118.983	09:17:17.75	9.32	2.21	26.93	3.66	44.90	5.24	0.57	506.08	2.5	16.2
4746.1614425N	01645.3723468E	118.958	09:17:18.27	9.01	2.22	26.11	3.66	45.53	5.34	0.48	498.01	2.5	12.2
4746.1615227N	01645.3719308E	118.968	09:17:18.74	9.52	2.22	26.91	3.65	46.13	5.34	0.49	504.57	2.5	13.3
4746.1616261N	01645.3713430E	118.995	09:17:19.25	9.52	2.22	27.27	3.59	45.84	5.23	0.48	501.40	2.5	14.1
4746.1616937N	01645.3709963E	118.996	09:17:19.79	9.53	2.22	27.66	3.62	46.82	5.30	0.49	512.12	2.5	13.1
4746.1617738N	01645.3705019E	118.994	09:17:20.23	9.64	2.21	27.77	3.59	47.37	5.26	0.50	518.13	2.5	12.8
4746.1618462N	01645.3702089E	118.967	09:17:20.74	9.68	2.19	27.81	3.74	47.73	5.36	0.50	522.07	2.5	12.6
4746.1619868N	01645.3697252E	118.918	09:17:21.28	9.76	2.20	28.62	3.71	48.36	5.43	0.51	528.96	2.5	13.0
4746.1620569N	01645.3693408E	118.940	09:17:21.74	9.89	2.20	28.85	3.71	48.51	5.44	0.51	530.60	2.5	13.5
4746.1621816N	01645.3687857E	118.923	09:17:22.27	9.92	2.20	29.03	3.71	49.11	5.50	0.52	537.17	2.5	13.0
4746.1622715N	01645.3683939E	118.939	09:17:22.80	10.10	2.22	28.93	3.69	48.60	5.52	0.51	531.59	2.5	14.1
4746.1624311N	01645.3678757E	118.951	09:17:23.25	10.33	2.22	29.30	3.73	49.11	5.57	0.52	537.17	2.5	14.6
4746.1625203N	01645.3675122E	118.877	09:17:23.78	10.42	2.22	29.74	3.70	49.54	5.55	0.63	558.38	2.5	16.6
4746.1626456N	01645.3669843E	118.898	09:17:24.23	10.59	2.20	30.60	3.74	50.93	5.52	0.64	574.04	2.5	16.3
4746.1627305N	01645.3666616E	118.924	09:17:24.74	11.36	2.19	31.46	3.75	51.24	5.57	0.76	581.21	2.5	9.8
4746.1628413N	01645.3660661E	118.888	09:17:25.27	11.55	2.19	31.61	3.72	50.86	5.51	0.75	576.90	2.5	9.3
4746.1629011N	01645.3656709E	118.891	09:17:25.72	11.54	2.20	32.08	3.75	52.38	5.51	0.77	594.14	2.5	10.3
4746.1629428N	01645.3650822E	118.894	09:17:26.24	11.77	2.20	32.66	3.72	52.81	5.48	0.78	599.02	2.5	9.6
4746.1630036N	01645.3646807E	118.866	09:17:26.77	12.14	2.20	33.25	3.76	54.18	5.55	0.80	614.56	2.5	9.8
4746.1631168N	01645.3641071E	118.865	09:17:27.22	12.44	2.21	33.70	3.73	53.89	5.53	0.80	611.27	2.5	9.9
4746.1632106N	01645.3637227E	118.871	09:17:27.74	12.17	2.21	33.11	3.72	53.07	5.56	0.78	601.97	2.5	9.7
4746.1633659N	01645.3631767E	118.840	09:17:28.27	12.11	2.22	33.44	3.73	53.21	5.62	0.79	603.56	2.5	9.2
4746.1634259N	01645.3627656E	118.886	09:17:28.73	11.80	2.23	32.90	3.73	53.43	5.59	0.79	606.05	2.5	10.1
4746.1635480N	01645.3621859E	118.868	09:17:29.25	12.71	2.22	34.67	3.76	54.82	5.63	0.81	621.82	2.5	9.9
4746.1636262N	01645.3617740E	118.813	09:17:29.77	12.87	2.24	35.42	3.68	57.03	5.46	0.84	646.89	2.5	9.7
4746.1637441N	01645.3611542E	118.842	09:17:30.22	12.92	2.23	35.35	3.69	57.65	5.49	0.60	480.64	2.0	11.0
4746.1638141N	01645.3607689E	118.785	09:17:30.74	16.64	2.25	34.71	3.72	57.55	5.44	0.95	488.75	2.0	4.3
4746.1639120N	01645.3601698E	118.804	09:17:31.22	14.64	2.22	35.27	3.74	55.39	5.58	0.93	635.41	2.4	7.7
4746.1639923N	01645.3598373E	118.834	09:17:31.73	15.39	2.21	38.45	3.75	55.81	5.43	1.06	115.57	0.9	8.7
4746.1640827N	01645.3592832E	118.829	09:17:32.25	14.67	2.23	37.95	3.69	56.49	5.48	0.71	132.82	1.0	13.7
4746.1641540N	01645.3588874E	118.811	09:17:32.69	14.37	2.24	37.87	3.69	57.74	5.48	0.78	484.84	2.0	7.6
4746.1642366N	01645.3582952E	118.790	09:17:33.24	15.14	2.24	39.39	3.59	60.43	5.38	0.81	507.43	2.0	6.9
4746.1642903N	01645.3579248E	118.778	09:17:33.76	14.91	2.23	38.67	3.66	61.03	5.42	0.82	512.47	2.0	6.7
4746.1643606N	01645.3575853E	118.800	09:17:34.22	15.81	2.21	40.16	3.79	60.33	5.61	0.81	506.59	2.0	8.6
4746.1644711N	01645.3570097E	118.796	09:17:34.72	15.71	2.22	39.79	3.68	59.92	5.54	0.81	503.15	2.0	8.6
4746.1646124N	01645.3565110E	118.820	09:17:35.26	15.23	2.21	38.92	3.74	58.90	5.58	0.79	494.58	2.0	8.1
4746.1646970N	01645.3561715E	118.765	09:17:35.72	14.69	2.22	38.08	3.69	58.04	5.52	0.78	487.36	2.0	7.3
4746.1648159N	01645.3556169E	118.781	09:17:36.23	13.78	2.21	37.62	3.73	59.08	5.58	0.62	492.56	2.0	11.3
4746.1648848N	01645.3552310E	118.756	09:17:36.75	13.09	2.22	37.04	3.80	59.29	5.70	0.62	494.31	2.0	10.7
4746.1649331N	01645.3545722E	118.742	09:17:37.22	13.40	2.22	37.15	3.83	59.27	5.75	0.62	494.15	2.0	10.2
4746.1649734N	01645.3541638E	118.773	09:17:37.75	14.01	2.22	37.81	3.83	60.00	5.75	0.63	500.23	2.0	11.0
4746.1650154N	01645.3535564E	118.779	09:17:38.26	14.24	2.26	37.92	3.68	59.99	5.56	0.63	500.15	2.0	11.5
4746.1650957N	01645.3531746E	118.767	09:17:38.71	14.84	2.25	39.28	3.55	61.48	5.44	0.83	516.24	2.0	7.4
4746.1652503N	01645.3525914E	118.735	09:17:39.25	15.53	2.24	39.71	3.46	61.35	5.36	0.82	515.15	2.0	6.5
4746.1653348N	01645.3521978E	118.724	09:17:39.77	14.56	2.25	38.94	3.49	61.27	5.41	0.64	510.82	2.0	11.6
4746.1654550N	01645.3516236E	118.697	09:17:40.22	14.39	2.25	38.95	3.63	61.99	5.52	0.65	516.82	2.0	10.7
4746.1655237N	01645.3512610E	118.733	09:17:40.76	14.04	2.25	37.83	3.69	59.90	5.56	0.63	499.40	2.0	11.1
4746.1656154N	01645.3507312E	118.726	09:17:41.22	14.00	2.23	37.25	3.75	60.31	5.59	0.63	502.82	2.0	11.5
4746.1656568N	01645.3503333E	118.714	09:17:41.75	12.27	2.25	35.09	3.63	59.14	5.41	0.80	487.41	2.1	14.6
4746.1657400N	01645.3497325E	118.735	09:17:42.24	11.92	2.26	34.06	3.58	59.13	5.27	0.80	487.32	2.1	12.7
4746.1658014N	01645.3493375E	118.681	09:17:42.70	12.15	2.26	33.69	3.62	56.59	5.42	0.72	622.44	2.5	11.3
4746.1659269N	01645.3487426E	118.701	09:17:43.23	11.49	2.27	32.27	3.54	54.85	5.37	0.58	599.95	2.5	14.7
4746.1660336N	01645.3483956E	118.695	09:17:43.76	11.05	2.24	31.68	3.41	54.05	5.23	0.57	591.20	2.5	13.7
4746.1661278N	01645.3480089E	118.726	09:17:44.22	11.14	2.24	31.81	3.55	53.22	5.36	0.67	599.85	2.5	16.9
4746.1662487N	01645.3474686E	118.740	09:17:44.73	11.25	2.26	31.91	3.64	53.97	5.48	0.57	590.33	2.5	14.6
4746.1663324N	01645.3469399E	118.730	09:17:45.26	11.76	2.24	32.57	3.50	54.84	5.35	0.69	603.20	2.5	11.1
4746.1663904N	01645.3465827E	118.711	09:17:45.71	11.59	2.26	31.84	3.62	53.63	5.46	0.68	589.89	2.5	10.7
4746.1664671N	01645.3460483E	118.694	09:17:46.23	11.38	2.28	32.01	3.56	53.34	5.44	0.79	605.03	2.5	12.2
4746.1665479N	01645.3456846E	118.731	09:17:46.77	11.71	2.25	32.96	3.70	54.48	5.49	0.80	617.96	2.5	11.7
4746.1666567N	01645.3451741E	118.721	09:17:47.23	11.35	2.24	32.83	3.73	54.76	5.56	0.69	617.21	2.5	16.7
4746.1667080N	01645.3448252E	118.744	09:17:47.76	11.86	2.24	33.16	3.70	54.61	5.49	0.81	619.44	2.5	11.3
4746.1667998N	01645.3442729E	118.756	09:17:48.26	11.73	2.23	33.27	3.77	54.56	5.60	0.81	618.87	2.5	11.5
4746.1668430N	01645.3438893E	118.701	09:17:48.71	11.48	2.24	33.43	3.71	55.48	5.46	0.70	625.33	2.5	16.5
4746.1669222N	01645.3433213E	118.726	09:17:49.25	12.14	2.25	34.38	3.70	56.52	5.45	0.83	641.10	2.5	11.8
4746.1669655N	01645.3429518E	118.721	09:17:49.70	12.69	2.26	34.60	3.58	56.50	5.35	0.83	640.87	2.5	10.0
4746.1669965N	01645.3425681E	118.745	09:17:50.22	12.60	2.27	34.29	3.48	55.68	5.25	0.82	631.57	2.5	10.0
4746.1670857N	01645.3419656E	118.742	09:17:50.74	12.25	2.26	34.54	3.64	56.13	5.35	0.83	636.68	2.5	10.8
4746.1671599N	01645.3415947E	118.717	09:17:51.19	12.39	2.28	34.19	3.43	55.62	5.23	0.82	630.89	2.5	10.1
4746.1672996N	01645.3410800E	118.746	09:17:51.73	11.74	2.27	33.24	3.50	55.56	5.28	0.70	626.23	2.5	17.4
4746.1674573N	01645.3405259E	118.703	09:17:52.24	11.24	2.26	32.79	3.43	55.51	5.24	0.59	607.17	2.5	13.8
4746.1675199N	01645.3401257E	118.724	09:17:52.70	11.67	2.26	33.63	3.75	55.90	5.57	0.71	630.06	2.5	16.9
4746.1676665N	01645.3395651E	118.714	09:17:53.24	11.40	2.26	33.20	3.76	55.40	5.60	0.70	624.43	2.5	16.5
4746.1677402N	01645.3391636E	118.747	09:17:53.76	11.22	2.26	32.90	3.79	55.46	5.66	0.58	606.62	2.5	13.9
4746.1678039N	01645.3387868E	118.737	09:17:54.21	11.15	2.25	32.80	3.78	55.20	5.63	0.58	603.78	2.5	13.8
4746.1678600N	01645.3382331E	118.720	09:17:54.72	11.10	2.28	32.21	3.69	54.57	5.50	0.58	596.89	2.5	13.8
4746.1679278N	01645.3376845E	118.749	09:17:55.27	10.86	2.27	31.48	3.69	53.32	5.48	0.56	583.22	2.5	13.7
4746.1679935N	01645.3373418E	118.725	09:17:55.72	10.78	2.27	31.37	3.59	53.44	5.38	0.56	584.53	2.5	13.3
4746.1680690N	01645.3369539E	118.749	09:17:56.22	11.08	2.27	31.51	3.52	53.08	5.34	0.56	580.59	2.5	14.7
4746.1681721N	01645.3364288E	118.762	09:17:56.74	10.85	2.27	30.90	3.47	52.31	5.25	0.55	572.17	2.5	14.2
4746.1682629N	01645.3358704E	118.761	09:17:57.22	11.37	2.26	31.87	3.57	51.94	5.36	0.77	589.15	2.5	10.4
4746.1683447N	01645.3354689E	118.744	09:17:57.75	11.07	2.26	31.88	3.62	53.14	5.42	0.67	598.95	2.5	16.7
4746.1684250N	01645.3350800E	118.720	09:17:58.21	10.74	2.26	31.37	3.64	53.02	5.44	0.56	579.93	2.5	13.6
4746.1685231N	01645.3344630E	118.716	09:17:58.71	10.56	2.26	30.91	3.70	52.54	5.52	0.55	574.68	2.5	13.1
4746.1686180N	01645.3338671E	118.668	09:17:59.26	10.68	2.24	31.28	3.77	52.67	5.59	0.56	576.11	2.5	13.7
4746.1686737N	01645.3334454E	118.708	09:17:59.70	10.05	2.23	30.09	3.74	52.10	5.51	0.55	569.87	2.5	13.6
4746.1687811N	01645.3328536E	118.719	09:18:00.22	9.96	2.22	29.39	3.76	50.41	5.53	0.53	551.39	2.5	12.9
4746.1688839N	01645.3324453E	118.732	09:18:00.73	10.49	2.26	30.14	3.73	50.38	5.52	0.64	567.84	2.5	16.4
4746.1689839N	01645.3320491E	118.716	09:18:01.19	10.63	2.25	30.57	3.76	50.96	5.56	0.64	574.38	2.5	16.5
4746.1691139N	01645.3314176E	118.693	09:18:01.73	10.51	2.25	30.12	3.76	50.58	5.58	0.53	553.25	2.5	14.4
4746.1692367N	01645.3307829E	118.743	09:18:02.24	10.33	2.25	29.85	3.80	49.90	5.63	0.63	562.43	2.5	16.2
4746.1693167N	01645.3303425E	118.651	09:18:02.69	9.96	2.27	29.21	3.69	50.18	5.45	0.53	548.87	2.5	12.7
4746.1694010N	01645.3297341E	118.663	09:18:03.23	9.57	2.27	28.61	3.65	49.92	5.42	0.53	546.03	2.5	13.4
4746.1694634N	01645.3293612E	118.691	09:18:03.75	9.56	2.27	28.37	3.64	49.52	5.43	0.52	541.65	2.5	13.1
4746.1695010N	01645.3289895E	118.700	09:18:04.20	9.71	2.26	28.69	3.74	49.23	5.51	0.52	538.48	2.5	12.8
4746.1696140N	01645.3284061E	118.710	09:18:04.73	9.67	2.25	28.97	3.71	50.16	5.50	0.53	548.65	2.5	13.4
4746.1697534N	01645.3278372E	118.705	09:18:05.27	9.65	2.26	28.60	3.58	49.88	5.32	0.53	545.59	2.5	13.1
4746.1698361N	01645.3274724E	118.675	09:18:05.71	9.62	2.25	28.33	3.65	49.01	5.38	0.52	536.07	2.5	12.7
4746.1699370N	01645.3270959E	118.672	09:18:06.23	9.75	2.25	28.39	3.60	48.65	5.32	0.51	532.14	2.5	12.3
4746.1700694N	01645.3264397E	118.647	09:18:06.74	9.59	2.26	28.17	3.60	48.51	5.31	0.51	530.60	2.5	12.6
4746.1702328N	01645.3258678E	118.643	09:18:07.22	9.42	2.24	27.99	3.69	48.16	5.36	0.51	526.78	2.5	12.9
4746.1703181N	01645.3254610E	118.667	09:18:07.75	9.15	2.26	27.41	3.64	47.42	5.32	0.50	518.68	2.5	13.1
4746.1703999N	01645.3250731E	118.660	09:18:08.20	9.14	2.24	27.58	3.67	47.66	5.29	0.50	521.31	2.5	13.4
4746.1704983N	01645.3244651E	118.647	09:18:08.71	8.42	2.33	24.62	3.47	44.06	4.97	0.46	481.93	2.5	13.3
4746.1706003N	01645.3238798E	118.658	09:18:09.25	7.74	2.31	23.94	3.48	43.60	4.88	0.46	474.32	2.6	16.6
4746.1706590N	01645.3234896E	118.614	09:18:09.70	8.12	2.25	25.55	3.62	45.35	5.07	0.48	493.36	2.6	15.4
4746.1706788N	01645.3232775E	118.637	09:18:10.22	9.72	2.22	28.85	3.74	48.36	5.37	0.51	528.96	2.5	13.1
4746.1707655N	01645.3227023E	118.677	09:18:10.61	10.35	2.23	29.76	3.74	49.19	5.45	0.62	554.43	2.5	16.3
4746.1708709N	01645.3223210E	118.619	09:18:11.00	10.77	2.26	30.22	3.67	49.63	5.35	0.73	562.95	2.5	10.7
4746.1709911N	01645.3217729E	118.664	09:18:11.53	10.59	2.25	30.37	3.61	50.90	5.29	0.54	556.75	2.5	14.5
4746.1711290N	01645.3212247E	118.614	09:18:12.11	9.87	2.28	28.95	3.45	49.67	5.12	0.52	543.29	2.5	12.7
4746.1712391N	01645.3206552E	118.649	09:18:12.68	10.16	2.24	29.95	3.67	50.35	5.29	0.53	550.73	2.5	13.4
4746.1713292N	01645.3203063E	118.615	09:18:13.21	10.38	2.24	30.24	3.56	51.19	5.23	0.54	559.92	2.5	13.4
4746.1713774N	01645.3196581E	118.610	09:18:13.75	10.35	2.25	29.97	3.63	50.51	5.26	0.53	552.48	2.5	13.8
4746.1714420N	01645.3192574E	118.621	09:18:14.19	10.37	2.25	30.26	3.62	51.42	5.21	0.54	562.43	2.5	13.1
4746.1715239N	01645.3186653E	118.617	09:18:14.73	10.61	2.25	29.81	3.66	50.66	5.29	0.53	554.12	2.5	14.2
4746.1716469N	01645.3180703E	118.602	09:18:15.26	10.28	2.26	29.96	3.58	50.26	5.25	0.53	549.75	2.5	13.8
4746.1717181N	01645.3176914E	118.590	09:18:15.70	11.12	2.29	30.95	3.44	51.79	5.08	0.76	587.45	2.5	11.9
4746.1717792N	01645.3173538E	118.587	09:18:16.22	11.03	2.25	31.29	3.58	52.00	5.16	0.66	586.10	2.5	17.0
4746.1719200N	01645.3168522E	118.578	09:18:16.73	11.16	2.24	31.76	3.55	52.51	5.15	0.78	595.62	2.5	11.9
4746.1719865N	01645.3164811E	118.638	09:18:17.18	11.23	2.25	31.49	3.58	51.29	5.19	0.76	581.78	2.5	10.3
4746.1721067N	01645.3159622E	118.642	09:18:17.73	11.02	2.23	31.72	3.71	51.86	5.29	0.77	588.24	2.5	11.5
4746.1721525N	01645.3155882E	118.609	09:18:18.18	10.85	2.23	31.52	3.69	51.81	5.28	0.66	583.96	2.5	16.2
4746.1722401N	01645.3150619E	118.628	09:18:18.68	11.38	2.22	31.60	3.70	52.42	5.32	0.77	594.60	2.5	11.3
4746.1723550N	01645.3144825E	118.614	09:18:19.23	11.78	2.23	33.23	3.71	54.49	5.39	0.80	618.08	2.5	11.3
4746.1724432N	01645.3140647E	118.599	09:18:19.67	11.45	2.23	33.07	3.72	54.84	5.41	0.69	618.11	2.5	16.7
4746.1725363N	01645.3136809E	118.598	09:18:20.20	11.60	2.23	33.35	3.72	55.17	5.40	0.70	621.83	2.5	16.9
4746.1726306N	01645.3131002E	118.616	09:18:20.73	11.31	2.25	32.08	3.65	52.90	5.33	0.78	600.04	2.5	11.7
4746.1726965N	01645.3127160E	118.621	09:18:21.19	10.91	2.24	31.79	3.69	53.06	5.32	0.67	598.05	2.5	16.3
4746.1727831N	01645.3120983E	118.621	09:18:21.71	11.27	2.25	32.21	3.71	52.74	5.33	0.78	598.23	2.5	11.4
4746.1729069N	01645.3114898E	118.619	09:18:22.23	11.72	2.23	32.79	3.71	52.91	5.33	0.78	600.15	2.5	9.7
4746.1729955N	01645.3110802E	118.570	09:18:22.68	11.49	2.25	32.35	3.59	53.09	5.22	0.78	602.20	2.5	11.1
4746.1730644N	01645.3107177E	118.596	09:18:23.20	11.15	2.26	31.78	3.59	52.94	5.21	0.67	596.70	2.5	17.0
4746.1731929N	01645.3101555E	118.575	09:18:23.73	10.93	2.26	31.59	3.62	52.89	5.23	0.56	578.51	2.5	14.5
4746.1732603N	01645.3097542E	118.647	09:18:24.19	10.90	2.24	31.61	3.72	52.21	5.38	0.66	588.47	2.5	16.3
4746.1733995N	01645.3092027E	118.619	09:18:24.70	11.70	2.21	33.21	3.75	53.45	5.46	0.79	606.28	2.5	10.1
4746.1734982N	01645.3086351E	118.616	09:18:25.23	11.66	2.21	33.27	3.75	53.90	5.42	0.80	611.38	2.5	10.8
4746.1735532N	01645.3082508E	118.632	09:18:25.69	11.72	2.22	33.69	3.73	54.51	5.39	0.80	618.30	2.5	11.0
4746.1736140N	01645.3078243E	118.569	09:18:26.20	12.13	2.25	33.77	3.64	54.81	5.28	0.81	621.71	2.5	10.1
4746.1737161N	01645.3071929E	118.586	09:18:26.75	11.59	2.27	32.63	3.50	53.77	5.15	0.79	609.91	2.5	11.5
4746.1738004N	01645.3068207E	118.587	09:18:27.19	11.45	2.25	32.88	3.60	54.44	5.18	0.69	613.61	2.5	16.9
4746.1739275N	01645.3062166E	118.594	09:18:27.70	11.77	2.26	33.04	3.59	54.02	5.22	0.80	612.74	2.5	10.8
4746.1740504N	01645.3056181E	118.577	09:18:28.25	11.68	2.24	33.27	3.67	54.45	5.31	0.80	617.62	2.5	11.5
4746.1741258N	01645.3052000E	118.614	09:18:28.69	11.73	2.26	33.02	3.57	54.45	5.20	0.80	617.62	2.5	11.6
4746.1742105N	01645.3047888E	118.577	09:18:29.22	11.22	2.25	32.37	3.62	53.99	5.22	0.68	608.53	2.5	16.7
4746.1742660N	01645.3041662E	118.565	09:18:29.66	10.86	2.24	31.79	3.71	53.09	5.32	0.67	598.39	2.5	16.1
4746.1742891N	01645.3037869E	118.586	09:18:30.18	11.52	2.23	32.73	3.71	53.20	5.32	0.79	603.44	2.5	10.8
4746.1744039N	01645.3032721E	118.600	09:18:30.72	12.35	2.24	34.02	3.65	54.85	5.28	0.81	622.16	2.5	9.5
4746.1744890N	01645.3029065E	118.635	09:18:31.16	12.11	2.23	33.96	3.68	54.53	5.34	0.80	618.53	2.5	9.6
4746.1746570N	01645.3023739E	118.634	09:18:31.69	11.74	2.21	34.18	3.70	56.47	5.34	0.71	636.49	2.5	16.6
4746.1747696N	01645.3017605E	118.611	09:18:32.22	12.02	2.22	34.76	3.72	57.03	5.38	0.72	642.80	2.5	16.8
4746.1748323N	01645.3013542E	118.574	09:18:32.66	12.88	2.22	35.70	3.73	57.77	5.42	0.60	481.64	2.0	10.9
4746.1749133N	01645.3009397E	118.577	09:18:33.20	13.28	2.22	36.32	3.73	57.78	5.42	0.60	481.72	2.0	10.9
4746.1750266N	01645.3002928E	118.552	09:18:33.72	12.99	2.24	35.85	3.70	57.02	5.38	0.84	646.77	2.5	9.6
4746.1751115N	01645.2998957E	118.575	09:18:34.17	12.98	2.23	36.24	3.70	57.57	5.37	0.60	479.97	2.0	10.2
4746.1751816N	01645.2993028E	118.585	09:18:34.70	13.05	2.26	35.69	3.65	56.55	5.27	0.83	641.44	2.5	9.9
4746.1752803N	01645.2987333E	118.583	09:18:35.22	12.55	2.26	35.20	3.63	56.84	5.19	0.84	644.73	2.5	10.2
4746.1753304N	01645.2983524E	118.530	09:18:35.68	12.41	2.25	34.88	3.62	56.98	5.17	0.84	646.32	2.5	11.1
4746.1753770N	01645.2979766E	118.561	09:18:36.20	13.00	2.23	35.65	3.63	56.51	5.21	0.83	640.99	2.5	9.8
4746.1754673N	01645.2974734E	118.571	09:18:36.73	12.83	2.23	35.56	3.65	56.08	5.23	0.83	636.11	2.5	9.6
4746.1755337N	01645.2971044E	118.596	09:18:37.17	13.33	2.25	36.05	3.60	56.29	5.20	0.83	638.49	2.5	11.1
4746.1756617N	01645.2965394E	118.575	09:18:37.69	12.56	2.26	34.99	3.53	56.87	5.13	0.84	645.07	2.5	10.4
4746.1757576N	01645.2959626E	118.578	09:18:38.22	12.85	2.27	35.01	3.51	56.80	5.13	0.84	644.28	2.5	10.0
4746.1758404N	01645.2955857E	118.560	09:18:38.67	12.75	2.25	34.61	3.64	55.36	5.19	0.82	627.94	2.5	10.0
4746.1759315N	01645.2952141E	118.525	09:18:39.21	12.39	2.26	33.84	3.62	54.44	5.18	0.80	617.51	2.5	9.7
4746.1760392N	01645.2946332E	118.550	09:18:39.72	12.16	2.25	33.70	3.71	53.54	5.30	0.79	607.30	2.5	9.2
4746.1761355N	01645.2942808E	118.578	09:18:40.18	12.48	2.23	34.91	3.70	55.84	5.30	0.82	633.39	2.5	9.4
4746.1762601N	01645.2936963E	118.548	09:18:40.70	12.76	2.26	35.21	3.67	56.63	5.24	0.84	642.35	2.5	9.6
4746.1763979N	01645.2931446E	118.564	09:18:41.22	12.87	2.25	35.11	3.70	56.05	5.28	0.83	635.77	2.5	9.9
4746.1764860N	01645.2927772E	118.507	09:18:41.67	12.90	2.24	35.15	3.70	55.41	5.28	0.82	628.51	2.5	10.2
4746.1765543N	01645.2924198E	118.536	09:18:42.20	12.55	2.26	34.47	3.61	54.63	5.18	0.81	619.66	2.5	9.6
4746.1766579N	01645.2918326E	118.519	09:18:42.72	12.56	2.24	34.35	3.69	54.31	5.25	0.80	616.03	2.5	9.7
4746.1767152N	01645.2914232E	118.536	09:18:43.19	12.55	2.24	34.32	3.72	53.64	5.34	0.79	608.43	2.5	10.4
4746.1768298N	01645.2908001E	118.534	09:18:43.71	12.20	2.22	34.45	3.73	55.47	5.33	0.82	629.19	2.5	10.1
4746.1768893N	01645.2903958E	118.485	09:18:44.14	12.44	2.24	34.68	3.70	56.48	5.25	0.83	640.65	2.5	10.6
4746.1769922N	01645.2898519E	118.537	09:18:44.68	11.90	2.25	33.33	3.66	54.40	5.21	0.80	617.05	2.5	10.7
4746.1770703N	01645.2894592E	118.499	09:18:45.21	11.81	2.23	33.37	3.67	54.12	5.18	0.80	613.88	2.5	10.5
4746.1771452N	01645.2888930E	118.548	09:18:45.66	12.06	2.24	33.64	3.64	53.84	5.15	0.79	610.70	2.5	9.2
4746.1772151N	01645.2885254E	118.587	09:18:46.18	12.23	2.22	34.32	3.68	54.80	5.17	0.81	621.59	2.5	9.3
4746.1773050N	01645.2878977E	118.583	09:18:46.71	12.96	2.23	34.73	3.64	54.92	5.13	0.81	622.95	2.5	10.4
4746.1773703N	01645.2874843E	118.554	09:18:47.17	13.38	2.22	36.05	3.69	56.64	5.19	0.84	642.46	2.5	10.8
4746.1774765N	01645.2869311E	118.570	09:18:47.68	13.46	2.24	36.69	3.62	57.86	5.16	0.61	482.39	2.0	11.2
4746.1775481N	01645.2865740E	118.607	09:18:48.21	13.63	2.23	37.18	3.65	58.42	5.17	0.61	487.06	2.0	11.3
4746.1776958N	01645.2860933E	118.587	09:18:48.67	13.34	2.21	36.88	3.68	57.86	5.22	0.61	482.39	2.0	11.1
4746.1777776N	01645.2857486E	118.645	09:18:49.20	14.15	2.21	38.22	3.69	58.54	5.28	0.79	491.56	2.0	8.3
4746.1779201N	01645.2852489E	118.636	09:18:49.72	13.47	2.20	37.70	3.70	58.98	5.29	0.62	491.73	2.0	10.7
4746.1779888N	01645.2848815E	118.589	09:18:50.17	13.07	2.23	36.64	3.60	58.39	5.17	0.61	486.81	2.0	10.2
4746.1780450N	01645.2843172E	118.598	09:18:50.70	12.96	2.25	36.24	3.63	58.23	5.19	0.61	485.47	2.0	10.7
4746.1781321N	01645.2837527E	118.562	09:18:51.22	13.37	2.24	36.66	3.64	58.53	5.22	0.61	487.98	2.0	10.7
4746.1781513N	01645.2834071E	118.616	09:18:51.68	12.97	2.25	35.64	3.58	57.74	5.15	0.60	481.39	2.0	10.7
4746.1782096N	01645.2830763E	118.643	09:18:52.20	12.71	2.24	35.39	3.55	57.40	5.08	0.60	478.55	2.0	11.3
4746.1783161N	01645.2825601E	118.646	09:18:52.72	12.93	2.24	35.62	3.62	57.15	5.17	0.84	648.25	2.5	9.7
4746.1784175N	01645.2821791E	118.603	09:18:53.17	12.76	2.23	35.52	3.70	57.21	5.29	0.60	476.97	2.0	10.8
4746.1785426N	01645.2816314E	118.590	09:18:53.70	12.64	2.23	35.11	3.71	56.42	5.29	0.83	639.97	2.5	9.5
4746.1786771N	01645.2811043E	118.613	09:18:54.22	11.97	2.23	34.22	3.70	55.56	5.29	0.82	630.21	2.5	11.1
4746.1787614N	01645.2807856E	118.590	09:18:54.68	11.86	2.22	34.04	3.71	55.67	5.32	0.82	631.46	2.5	11.8
4746.1788204N	01645.2804087E	118.604	09:18:55.19	11.41	2.22	32.91	3.71	54.03	5.32	0.68	608.98	2.5	16.7
4746.1789426N	01645.2798825E	118.597	09:18:55.65	11.66	2.22	33.22	3.71	54.30	5.31	0.80	615.92	2.5	11.4
4746.1789935N	01645.2795166E	118.559	09:18:56.18	11.67	2.24	32.60	3.61	53.03	5.15	0.78	601.51	2.5	10.2
4746.1790551N	01645.2789791E	118.585	09:18:56.70	11.24	2.26	31.98	3.48	53.23	4.99	0.67	599.97	2.5	17.0
4746.1791204N	01645.2786329E	118.591	09:18:57.14	11.53	2.26	31.99	3.41	53.19	4.95	0.79	603.33	2.5	11.5
4746.1792259N	01645.2780627E	118.596	09:18:57.67	10.97	2.26	30.95	3.52	51.51	5.02	0.76	584.27	2.5	12.0
4746.1793230N	01645.2777153E	118.602	09:18:58.20	10.80	2.24	31.13	3.65	51.47	5.17	0.65	580.13	2.5	16.4
4746.1794284N	01645.2771670E	118.621	09:18:58.65	10.93	2.25	31.39	3.69	51.51	5.22	0.65	580.58	2.5	16.5
4746.1795101N	01645.2768184E	118.583	09:18:59.18	10.42	2.23	30.99	3.71	52.25	5.32	0.55	571.51	2.5	13.4
4746.1796011N	01645.2763030E	118.548	09:18:59.70	10.70	2.24	30.90	3.74	52.04	5.33	0.55	569.22	2.5	14.1
4746.1796503N	01645.2759410E	118.601	09:19:00.15	10.61	2.25	30.70	3.71	51.68	5.28	0.54	565.28	2.5	14.0
4746.1797989N	01645.2754536E	118.584	09:19:00.67	10.79	2.25	30.62	3.68	51.20	5.27	0.65	577.09	2.5	16.9
4746.1798394N	01645.2750915E	118.602	09:19:01.21	10.92	2.25	30.91	3.74	50.71	5.32	0.75	575.20	2.5	11.0
4746.1799604N	01645.2746054E	118.617	09:19:01.66	10.59	2.24	30.83	3.71	51.13	5.32	0.65	576.30	2.5	16.1
4746.1800389N	01645.2742685E	118.573	09:19:02.18	10.51	2.21	30.45	3.72	51.14	5.36	0.54	559.37	2.5	14.1
4746.1801172N	01645.2737502E	118.583	09:19:02.71	10.41	2.21	30.22	3.71	49.49	5.35	0.63	557.81	2.5	16.0
4746.1801935N	01645.2734343E	118.607	09:19:03.16	10.04	2.23	29.81	3.70	50.06	5.30	0.53	547.56	2.5	13.2
4746.1802505N	01645.2728904E	118.602	09:19:03.68	10.28	2.25	29.50	3.68	49.23	5.21	0.62	554.88	2.5	16.4
4746.1803022N	01645.2725409E	118.575	09:19:04.21	9.83	2.25	28.84	3.64	49.71	5.17	0.52	543.73	2.5	12.7
4746.1803780N	01645.2719945E	118.557	09:19:04.66	9.82	2.27	28.43	3.60	49.19	5.14	0.52	538.04	2.5	12.2
4746.1804276N	01645.2716262E	118.611	09:19:05.18	9.63	2.28	27.84	3.61	47.98	5.13	0.51	524.81	2.5	12.1
4746.1805434N	01645.2710784E	118.614	09:19:05.63	8.97	2.31	26.36	3.49	47.09	5.00	0.50	515.07	2.5	12.9
4746.1806041N	01645.2707283E	118.594	09:19:06.15	9.05	2.32	25.89	3.48	45.97	4.96	0.48	502.82	2.5	11.8
4746.1807090N	01645.2702260E	118.598	09:19:06.69	9.22	2.27	26.90	3.65	46.38	5.16	0.49	507.31	2.5	12.3
4746.1807715N	01645.2698933E	118.575	09:19:07.14	9.34	2.27	27.05	3.52	47.11	5.00	0.50	515.29	2.5	12.0
4746.1808765N	01645.2694020E	118.611	09:19:07.67	9.40	2.25	27.37	3.59	46.89	5.05	0.49	512.88	2.5	12.3
4746.1809887N	01645.2691009E	118.638	09:19:08.19	9.76	2.23	28.42	3.62	48.31	5.10	0.51	528.42	2.5	12.8
4746.1810774N	01645.2685239E	118.628	09:19:08.64	9.64	2.22	28.61	3.69	48.55	5.19	0.51	531.04	2.5	12.9
4746.1811722N	01645.2681572E	118.602	09:19:09.16	9.70	2.22	28.94	3.67	49.40	5.14	0.52	540.34	2.5	13.2
4746.1812888N	01645.2675769E	118.605	09:19:09.68	10.05	2.22	29.24	3.67	48.94	5.17	0.62	551.61	2.5	15.9
4746.1813631N	01645.2671874E	118.605	09:19:10.14	9.72	2.21	29.03	3.66	48.63	5.14	0.51	531.92	2.5	13.1
4746.1814646N	01645.2666140E	118.595	09:19:10.67	9.95	2.22	29.37	3.67	49.07	5.15	0.62	553.08	2.5	15.4
4746.1815274N	01645.2662380E	118.658	09:19:11.19	9.78	2.22	28.84	3.68	48.01	5.13	0.61	541.13	2.5	15.3
4746.1816665N	01645.2656764E	118.643	09:19:11.64	9.58	2.22	28.68	3.68	48.60	5.16	0.51	531.59	2.5	13.2
4746.1817215N	01645.2652677E	118.639	09:19:12.16	9.65	2.23	28.76	3.65	48.45	5.10	0.51	529.95	2.5	13.0
4746.1818155N	01645.2647288E	118.642	09:19:12.70	9.79	2.22	29.10	3.65	49.05	5.08	0.52	536.51	2.5	13.0
4746.1818760N	01645.2643466E	118.601	09:19:13.15	9.85	2.23	29.08	3.65	48.98	5.10	0.52	535.74	2.5	13.0
4746.1819455N	01645.2637665E	118.614	09:19:13.66	10.12	2.22	29.74	3.67	50.13	5.16	0.53	548.32	2.5	13.3
4746.1820102N	01645.2633995E	118.631	09:19:14.19	9.88	2.22	29.34	3.67	49.86	5.15	0.53	545.37	2.5	13.1
4746.1820717N	01645.2628290E	118.657	09:19:14.64	10.37	2.23	29.84	3.68	49.28	5.18	0.62	555.45	2.5	16.2
4746.1821546N	01645.2624692E	118.645	09:19:15.17	9.74	2.25	28.63	3.63	48.59	5.13	0.51	531.48	2.5	12.6
4746.1822800N	01645.2619219E	118.619	09:19:15.69	9.85	2.29	28.59	3.52	48.70	4.98	0.51	532.68	2.5	12.8
4746.1823760N	01645.2615666E	118.617	09:19:16.14	10.18	2.25	30.16	3.66	50.75	5.18	0.54	555.11	2.5	13.2
4746.1824848N	01645.2609800E	118.593	09:19:16.67	9.69	2.23	30.13	3.67	51.21	5.17	0.54	557.11	2.6	18.7
4746.1825379N	01645.2606037E	118.661	09:19:17.20	10.06	2.22	29.98	3.68	50.84	5.19	0.54	556.09	2.5	13.3
4746.1826780N	01645.2600621E	118.648	09:19:17.64	10.22	2.23	30.25	3.66	51.11	5.14	0.54	559.04	2.5	13.1
4746.1827529N	01645.2596947E	118.648	09:19:18.18	10.49	2.24	30.04	3.61	49.93	5.03	0.63	562.77	2.5	16.5
4746.1828452N	01645.2591489E	118.665	09:19:18.68	10.45	2.24	30.02	3.59	49.94	5.01	0.63	562.88	2.5	16.4
4746.1828933N	01645.2587652E	118.630	09:19:19.14	10.38	2.25	29.68	3.49	49.80	4.89	0.53	544.71	2.5	14.4
4746.1829920N	01645.2581916E	118.665	09:19:19.68	10.30	2.23	29.71	3.55	49.53	4.93	0.63	558.26	2.5	16.2
4746.1830669N	01645.2578293E	118.679	09:19:20.13	10.08	2.22	29.60	3.60	49.71	4.98	0.52	543.73	2.5	13.5
4746.1831438N	01645.2572646E	118.697	09:19:20.64	10.08	2.22	29.30	3.60	48.97	4.93	0.62	551.95	2.5	15.9
4746.1832083N	01645.2568907E	118.691	09:19:21.17	10.16	2.21	29.93	3.64	49.45	5.01	0.63	557.36	2.5	15.5
4746.1832911N	01645.2563018E	118.695	09:19:21.63	10.46	2.21	30.21	3.64	50.02	5.05	0.63	563.79	2.5	16.2
4746.1833773N	01645.2559092E	118.673	09:19:22.16	10.12	2.21	30.02	3.62	50.51	5.01	0.53	552.48	2.5	13.1
4746.1835017N	01645.2552931E	118.641	09:19:22.67	10.34	2.22	30.25	3.63	50.23	4.99	0.64	566.15	2.5	15.8
4746.1835650N	01645.2548751E	118.680	09:19:23.12	10.59	2.22	30.78	3.65	50.82	5.05	0.64	572.80	2.5	16.1
4746.1836767N	01645.2542885E	118.667	09:19:23.65	10.61	2.21	31.09	3.65	51.86	5.05	0.66	584.53	2.5	16.0
4746.1837600N	01645.2539121E	118.704	09:19:24.18	10.84	2.21	31.35	3.64	52.05	5.01	0.66	586.67	2.5	16.4
4746.1839100N	01645.2533206E	118.697	09:19:24.62	10.92	2.21	31.10	3.65	51.10	5.02	0.75	579.62	2.5	11.4
4746.1839791N	01645.2529088E	118.669	09:19:25.15	11.06	2.23	31.04	3.59	50.37	4.96	0.74	571.34	2.5	9.9
4746.1841039N	01645.2522642E	118.699	09:19:25.69	11.05	2.24	31.04	3.58	50.36	4.90	0.74	571.23	2.5	10.0
4746.1841736N	01645.2518323E	118.645	09:19:26.14	10.96	2.25	30.49	3.40	49.61	4.73	0.73	562.72	2.5	9.7
4746.1843066N	01645.2511986E	118.684	09:19:26.66	10.73	2.26	30.11	3.52	49.15	4.79	0.73	557.50	2.5	10.2
4746.1843929N	01645.2507966E	118.660	09:19:27.18	10.35	2.25	29.94	3.56	49.98	4.86	0.63	563.34	2.5	16.2
4746.1845145N	01645.2502406E	118.661	09:19:27.66	10.13	2.24	29.73	3.62	49.72	4.94	0.63	560.40	2.5	15.7
4746.1846038N	01645.2498890E	118.702	09:19:28.18	10.38	2.22	30.31	3.64	50.47	4.97	0.64	568.86	2.5	15.9
4746.1846952N	01645.2494810E	118.665	09:19:28.63	10.57	2.23	30.20	3.63	50.01	4.95	0.63	563.67	2.5	16.6
4746.1848187N	01645.2488703E	118.707	09:19:29.13	10.48	2.24	29.93	3.61	49.69	4.91	0.63	560.07	2.5	16.5
4746.1849188N	01645.2482507E	118.672	09:19:29.67	10.57	2.25	29.61	3.57	48.67	4.84	0.72	552.06	2.5	10.6
4746.1849914N	01645.2478524E	118.674	09:19:30.12	10.07	2.24	29.14	3.58	48.03	4.83	0.61	541.36	2.5	15.9
4746.1851176N	01645.2472569E	118.663	09:19:30.65	9.86	2.24	29.00	3.58	48.48	4.86	0.61	546.43	2.5	15.5
4746.1852034N	01645.2468610E	118.709	09:19:31.17	9.97	2.23	29.14	3.62	48.67	4.92	0.62	548.57	2.5	15.7
4746.1853375N	01645.2462844E	118.665	09:19:31.62	10.17	2.22	29.43	3.63	49.26	4.95	0.62	555.22	2.5	16.1
4746.1854369N	01645.2458663E	118.654	09:19:32.15	10.30	2.24	29.39	3.56	49.09	4.85	0.62	553.30	2.5	16.5
4746.1856138N	01645.2452443E	118.654	09:19:32.68	10.19	2.25	28.43	3.51	48.17	4.80	0.51	526.89	2.5	14.4
4746.1856780N	01645.2447985E	118.603	09:19:33.14	10.79	2.25	29.60	3.55	48.31	4.87	0.71	547.98	2.5	9.3
4746.1857802N	01645.2441994E	118.623	09:19:33.67	10.96	2.24	30.27	3.61	48.75	4.93	0.72	552.97	2.5	8.8
4746.1858301N	01645.2437821E	118.593	09:19:34.17	10.75	2.24	30.09	3.61	48.82	4.90	0.72	553.76	2.5	9.7
4746.1859024N	01645.2431803E	118.602	09:19:34.64	10.68	2.23	30.05	3.62	48.55	4.99	0.72	550.70	2.5	9.5
4746.1859793N	01645.2427681E	118.588	09:19:35.16	11.15	2.23	30.81	3.64	49.50	5.03	0.73	561.47	2.5	8.8
4746.1861113N	01645.2421328E	118.580	09:19:35.68	10.81	2.25	30.11	3.57	49.04	4.91	0.72	556.26	2.5	9.8
4746.1862070N	01645.2417250E	118.601	09:19:36.15	10.70	2.24	30.06	3.64	48.83	4.98	0.72	553.87	2.5	9.9
4746.1863270N	01645.2410935E	118.602	09:19:36.67	10.73	2.23	30.08	3.68	48.32	5.04	0.71	548.09	2.5	9.0
4746.1864323N	01645.2406927E	118.603	09:19:37.13	10.42	2.21	29.94	3.65	48.51	5.03	0.72	550.24	2.5	10.4
4746.1865538N	01645.2401280E	118.592	09:19:37.65	10.72	2.21	29.75	3.67	47.57	5.03	0.70	539.58	2.5	8.4
4746.1866155N	01645.2397384E	118.576	09:19:38.18	10.48	2.24	28.70	3.63	46.03	5.04	0.68	522.11	2.5	9.0
4746.1866775N	01645.2391229E	118.557	09:19:38.62	10.50	2.25	29.17	3.53	46.59	4.91	0.69	528.47	2.5	8.5
4746.1867136N	01645.2387256E	118.604	09:19:39.15	10.05	2.25	28.62	3.45	47.63	4.75	0.60	536.85	2.5	16.4
4746.1868135N	01645.2381600E	118.606	09:19:39.67	9.67	2.22	28.21	3.60	47.13	4.86	0.60	531.21	2.5	15.6
4746.1868515N	01645.2377655E	118.613	09:19:40.13	9.74	2.21	28.29	3.66	46.66	5.00	0.59	525.91	2.5	15.8
4746.1869823N	01645.2371566E	118.616	09:19:40.65	9.94	2.21	28.55	3.66	47.40	5.02	0.60	534.26	2.5	16.1
4746.1870506N	01645.2367432E	118.557	09:19:41.18	10.14	2.22	29.25	3.67	48.19	4.99	0.61	543.16	2.5	16.0
4746.1871505N	01645.2361666E	118.607	09:19:41.62	10.27	2.21	29.67	3.65	48.64	5.01	0.62	548.23	2.5	16.0
4746.1872325N	01645.2358025E	118.579	09:19:42.15	10.43	2.21	30.27	3.65	49.85	5.01	0.63	561.87	2.5	16.0
4746.1873247N	01645.2352416E	118.609	09:19:42.67	10.95	2.22	30.91	3.63	50.29	5.01	0.74	570.44	2.5	10.3
4746.1873961N	01645.2348476E	118.633	09:19:43.12	11.24	2.22	31.66	3.63	51.12	4.98	0.75	579.85	2.5	9.8
4746.1874875N	01645.2342107E	118.639	09:19:43.64	11.19	2.27	31.22	3.52	51.58	4.86	0.76	585.07	2.5	11.1
4746.1875863N	01645.2337857E	118.642	09:19:44.09	11.23	2.26	31.22	3.54	51.27	4.88	0.76	581.55	2.5	10.5
4746.1877167N	01645.2331823E	118.652	09:19:44.62	11.02	2.26	31.00	3.71	50.63	5.06	0.75	574.29	2.5	10.5
4746.1878231N	01645.2327662E	118.632	09:19:45.14	10.95	2.23	31.12	3.70	50.93	5.19	0.75	577.69	2.5	11.0
4746.1879131N	01645.2323787E	118.624	09:19:45.59	10.54	2.23	30.32	3.69	50.06	5.16	0.63	564.24	2.5	16.3
4746.1880031N	01645.2318102E	118.638	09:19:46.12	10.10	2.24	29.56	3.68	49.78	5.09	0.52	544.50	2.5	13.4
4746.1880887N	01645.2312590E	118.640	09:19:46.65	9.75	2.23	28.86	3.66	48.80	5.08	0.51	533.78	2.5	12.8
4746.1881513N	01645.2309074E	118.666	09:19:47.10	9.57	2.21	28.35	3.65	47.62	5.06	0.50	520.87	2.5	12.9
4746.1882864N	01645.2304122E	118.640	09:19:47.62	9.39	2.20	28.15	3.65	47.47	5.09	0.50	519.23	2.5	13.1
4746.1883531N	01645.2300536E	118.636	09:19:48.14	9.71	2.20	28.56	3.66	47.95	5.11	0.51	524.48	2.5	13.2
4746.1884189N	01645.2296623E	118.634	09:19:48.61	9.86	2.20	28.75	3.67	47.90	5.13	0.61	539.89	2.5	15.7
4746.1884966N	01645.2290293E	118.611	09:19:49.13	9.53	2.21	28.28	3.67	47.48	5.08	0.50	519.34	2.5	12.9
4746.1886264N	01645.2284644E	118.667	09:19:49.67	9.50	2.21	27.92	3.67	46.86	5.07	0.49	512.56	2.5	13.3
4746.1887151N	01645.2280966E	118.640	09:19:50.09	9.90	2.24	28.25	3.61	47.10	4.98	0.60	530.87	2.5	16.3
4746.1888341N	01645.2275326E	118.658	09:19:50.63	9.59	2.24	27.56	3.61	46.38	4.95	0.49	507.31	2.5	13.9
4746.1889318N	01645.2271557E	118.669	09:19:51.15	9.52	2.24	27.67	3.59	46.80	4.96	0.49	511.90	2.5	13.2
4746.1890127N	01645.2267475E	118.645	09:19:51.60	9.81	2.25	28.06	3.63	47.12	5.03	0.50	515.40	2.5	14.1
4746.1891439N	01645.2261620E	118.689	09:19:52.12	9.54	2.25	27.58	3.62	46.55	5.00	0.49	509.17	2.5	13.5
4746.1892510N	01645.2256015E	118.672	09:19:52.65	9.85	2.27	27.54	3.61	45.96	4.98	0.68	521.32	2.5	11.6
4746.1893106N	01645.2251920E	118.650	09:19:53.10	9.92	2.27	27.31	3.54	45.20	4.90	0.67	512.70	2.5	10.6
4746.1893867N	01645.2245887E	118.624	09:19:53.63	9.78	2.26	27.63	3.41	45.97	4.79	0.68	521.43	2.5	11.7
4746.1894379N	01645.2241997E	118.675	09:19:54.14	8.82	2.20	26.78	3.24	46.00	4.58	0.49	503.15	2.5	13.7
4746.1895138N	01645.2238191E	118.673	09:19:54.60	8.49	2.13	26.68	3.11	46.06	4.41	0.49	501.09	2.6	17.1
4746.1895983N	01645.2232359E	118.676	09:19:55.13	8.92	2.15	26.52	3.12	44.79	4.43	0.47	489.91	2.5	13.2
4746.1896677N	01645.2228885E	118.660	09:19:55.58	8.77	2.19	26.13	3.13	44.89	4.53	0.47	491.01	2.5	13.2
4746.1897896N	01645.2224464E	118.648	09:19:56.11	9.84	2.29	27.00	3.44	45.55	4.81	0.58	501.01	2.5	10.2
4746.1899364N	01645.2219158E	118.651	09:19:56.63	9.09	2.25	26.74	3.51	45.58	4.88	0.48	498.56	2.5	12.7
4746.1900104N	01645.2215308E	118.639	09:19:57.08	9.00	2.23	27.26	3.63	46.30	4.99	0.49	506.43	2.5	13.6
4746.1901082N	01645.2208984E	118.650	09:19:57.62	9.27	2.24	27.63	3.60	46.71	4.99	0.49	510.92	2.5	13.0
4746.1901907N	01645.2204876E	118.675	09:19:58.14	9.59	2.24	28.02	3.63	47.01	5.01	0.50	514.20	2.5	13.5
4746.1902576N	01645.2200609E	118.676	09:19:58.58	9.56	2.24	27.93	3.65	46.54	5.03	0.59	524.56	2.5	15.7
4746.1904121N	01645.2194398E	118.713	09:19:59.10	9.52	2.23	28.30	3.65	47.51	5.04	0.50	519.67	2.5	12.8
4746.1905117N	01645.2188146E	118.708	09:19:59.63	9.60	2.23	28.26	3.64	47.18	5.02	0.60	531.78	2.5	15.3
4746.1905644N	01645.2184093E	118.695	09:20:00.08	10.11	2.23	29.03	3.65	47.80	5.09	0.60	538.76	2.5	16.1
4746.1906155N	01645.2180377E	118.689	09:20:00.62	9.66	2.24	28.26	3.63	47.09	5.02	0.60	530.76	2.5	15.6
4746.1906634N	01645.2174442E	118.679	09:20:01.13	9.49	2.23	28.22	3.64	47.19	5.03	0.60	531.89	2.5	15.0
4746.1907424N	01645.2170506E	118.683	09:20:01.58	9.57	2.25	28.11	3.52	47.64	4.89	0.50	521.09	2.5	12.6
4746.1908304N	01645.2164540E	118.667	09:20:02.12	10.06	2.33	27.27	2.97	47.31	4.58	0.60	520.37	2.5	9.6
4746.1909450N	01645.2158836E	118.672	09:20:02.64	9.83	2.29	27.43	3.01	47.88	4.58	0.50	523.71	2.5	12.4
4746.1910333N	01645.2154650E	118.649	09:20:03.09	10.14	2.29	27.82	3.29	47.58	4.78	0.60	523.34	2.5	10.0
4746.1911847N	01645.2148430E	118.664	09:20:03.63	9.81	2.25	28.47	3.65	48.16	5.01	0.51	526.78	2.5	13.2
4746.1912571N	01645.2144161E	118.630	09:20:04.17	10.51	2.29	29.23	3.85	48.57	4.88	0.72	550.93	2.5	11.0
4746.1913328N	01645.2139878E	118.649	09:20:04.61	9.99	2.22	29.79	3.73	49.29	5.01	0.62	555.56	2.5	15.1
4746.1914822N	01645.2133558E	118.612	09:20:05.12	10.02	2.22	29.71	3.68	49.80	5.10	0.53	544.71	2.5	13.3
4746.1915570N	01645.2129303E	118.651	09:20:05.58	10.39	2.23	30.13	3.67	50.23	5.15	0.64	566.15	2.5	16.1
4746.1916755N	01645.2123154E	118.640	09:20:06.11	10.79	2.24	30.65	3.66	51.16	5.17	0.65	576.64	2.5	16.9
4746.1917494N	01645.2116302E	118.633	09:20:06.62	10.98	2.26	31.18	3.63	51.34	5.13	0.76	582.35	2.5	11.4
4746.1918428N	01645.2112122E	118.661	09:20:07.08	11.21	2.28	31.62	3.49	52.67	4.97	0.78	597.43	2.5	12.2
4746.1919130N	01645.2107755E	118.619	09:20:07.60	10.97	2.24	31.14	3.13	51.92	4.71	0.66	585.20	2.5	17.0
4746.1920351N	01645.2101278E	118.672	09:20:08.14	11.23	2.25	31.27	3.46	50.95	4.98	0.75	577.92	2.5	10.0
4746.1921041N	01645.2097021E	118.601	09:20:08.59	11.32	2.30	31.33	3.48	51.45	5.01	0.76	583.59	2.5	10.4
4746.1922211N	01645.2090822E	118.604	09:20:09.11	10.83	2.32	30.43	3.58	51.19	5.08	0.54	559.92	2.5	14.9
4746.1923709N	01645.2084587E	118.582	09:20:09.65	10.52	2.28	30.52	3.59	51.89	5.08	0.55	567.57	2.5	13.3
4746.1924506N	01645.2080251E	118.616	09:20:10.09	10.25	2.29	29.77	3.68	50.69	5.16	0.53	554.45	2.5	13.1
4746.1925404N	01645.2075922E	118.648	09:20:10.62	9.99	2.27	29.55	3.71	50.65	5.20	0.53	554.01	2.5	13.0
4746.1926303N	01645.2069281E	118.669	09:20:11.14	10.13	2.33	28.87	3.72	49.37	5.18	0.52	540.01	2.5	13.2
4746.1927192N	01645.2065273E	118.637	09:20:11.58	10.15	2.37	28.27	3.64	48.53	5.11	0.51	530.82	2.5	13.6
4746.1928011N	01645.2059117E	118.615	09:20:12.12	10.25	2.36	28.75	3.36	49.43	4.86	0.52	540.67	2.5	13.4
4746.1928644N	01645.2053424E	118.639	09:20:12.64	10.37	2.40	28.94	3.66	49.61	5.06	0.52	542.64	2.5	13.8
4746.1929170N	01645.2049560E	118.635	09:20:13.09	9.60	2.29	28.68	3.70	49.06	5.14	0.52	536.62	2.5	13.2
4746.1930161N	01645.2044219E	118.634	09:20:13.62	8.61	2.25	27.08	3.67	47.38	5.12	0.50	515.45	2.6	16.1
4746.1930824N	01645.2040466E	118.646	09:20:14.16	8.44	2.22	27.10	3.62	47.26	5.08	0.50	514.14	2.6	15.6
4746.1931408N	01645.2036730E	118.655	09:20:14.60	9.66	2.22	28.63	3.64	47.48	5.12	0.60	535.16	2.5	15.1
4746.1932382N	01645.2031499E	118.663	09:20:15.12	10.36	2.22	30.27	3.65	50.01	5.14	0.63	563.67	2.5	15.8
4746.1932922N	01645.2025948E	118.659	09:20:15.66	10.56	2.22	30.79	3.65	50.97	5.09	0.64	574.49	2.5	16.0
4746.1933469N	01645.2022672E	118.649	09:20:16.10	10.87	2.23	31.49	3.67	51.47	5.12	0.65	580.13	2.5	16.2
4746.1934306N	01645.2019489E	118.690	09:20:16.62	12.14	2.23	34.19	3.71	54.43	5.16	0.80	617.39	2.5	9.2
4746.1935099N	01645.2014005E	118.690	09:20:17.14	11.67	2.22	33.46	3.71	54.44	5.16	0.80	617.51	2.5	11.3
4746.1935648N	01645.2010002E	118.640	09:20:17.58	11.14	2.23	33.03	3.71	55.21	5.12	0.70	622.28	2.5	15.9
4746.1936833N	01645.2003581E	118.613	09:20:18.13	11.70	2.24	33.73	3.71	55.21	5.14	0.70	622.28	2.5	16.8
4746.1938276N	01645.1997140E	118.624	09:20:18.63	12.34	2.24	34.60	3.71	55.74	5.19	0.82	632.25	2.5	10.0
4746.1939183N	01645.1992955E	118.579	09:20:19.09	12.68	2.25	35.21	3.68	56.41	5.13	0.83	639.85	2.5	9.4
4746.1940698N	01645.1986894E	118.601	09:20:19.62	12.39	2.25	35.21	3.67	57.13	5.07	0.84	648.02	2.5	11.0
4746.1941545N	01645.1983049E	118.596	09:20:20.09	13.05	2.23	37.09	3.70	58.82	5.13	0.62	490.39	2.0	10.3
4746.1942211N	01645.1979016E	118.618	09:20:20.60	13.60	2.22	38.14	3.70	60.58	5.13	0.63	505.07	2.0	9.8
4746.1943723N	01645.1973398E	118.652	09:20:21.12	13.54	2.21	37.30	3.71	58.81	5.12	0.62	490.31	2.0	10.8
4746.1944628N	01645.1969788E	118.588	09:20:21.58	13.03	2.21	36.91	3.70	58.23	5.13	0.61	485.47	2.0	10.1
4746.1945673N	01645.1963902E	118.582	09:20:22.12	12.47	2.21	36.33	3.70	58.40	5.05	0.61	486.89	2.0	12.1
4746.1946343N	01645.1957106E	118.563	09:20:22.63	12.71	2.21	36.81	3.69	59.27	5.00	0.62	494.15	2.0	11.9
4746.1946726N	01645.1952375E	118.587	09:20:23.08	13.43	2.23	37.62	3.62	59.83	4.93	0.63	498.81	2.0	9.9
4746.1947580N	01645.1947951E	118.624	09:20:23.60	12.70	2.23	36.40	3.67	58.47	4.95	0.61	487.48	2.0	11.5
4746.1949116N	01645.1941337E	118.651	09:20:24.13	12.32	2.23	35.63	3.63	57.89	4.97	0.61	482.64	2.0	12.6
4746.1950246N	01645.1937208E	118.686	09:20:24.58	12.11	2.22	35.36	3.67	57.22	5.00	0.77	475.26	2.0	16.5
4746.1951538N	01645.1931063E	118.708	09:20:25.10	11.94	2.21	35.18	3.65	57.52	5.01	0.77	477.75	2.0	16.2
4746.1952915N	01645.1924683E	118.719	09:20:25.64	12.42	2.21	35.61	3.68	57.75	5.05	0.60	481.47	2.0	12.2
4746.1953755N	01645.1920876E	118.658	09:20:26.09	12.18	2.21	35.16	3.67	57.09	5.03	0.84	647.57	2.5	11.6
4746.1954465N	01645.1916519E	118.698	09:20:26.62	11.85	2.21	34.49	3.67	56.43	4.98	0.71	636.03	2.5	16.6
4746.1955939N	01645.1909459E	118.687	09:20:27.13	11.64	2.21	33.82	3.66	55.16	5.00	0.70	621.72	2.5	16.5
4746.1957068N	01645.1904683E	118.698	09:20:27.59	11.84	2.23	33.89	3.59	54.83	4.92	0.81	621.93	2.5	10.9
4746.1958740N	01645.1898257E	118.682	09:20:28.11	11.97	2.23	33.53	3.57	54.18	4.93	0.80	614.56	2.5	10.0
4746.1959249N	01645.1893933E	118.665	09:20:28.65	11.00	2.25	32.10	3.57	53.35	4.94	0.68	601.32	2.5	16.3
4746.1959863N	01645.1888441E	118.643	09:20:29.08	11.09	2.26	32.27	3.57	53.67	4.92	0.68	604.93	2.5	16.4
4746.1960124N	01645.1886391E	118.636	09:20:29.60	11.46	2.26	32.60	3.49	54.10	4.81	0.68	609.77	2.5	17.1
4746.1960503N	01645.1886111E	118.672	09:20:30.14	11.25	2.23	32.36	3.54	53.74	4.84	0.68	605.72	2.5	16.7
4746.1960517N	01645.1885955E	118.678	09:20:30.59	11.11	2.22	32.27	3.61	53.05	4.82	0.67	597.94	2.5	16.3
4746.1960732N	01645.1885216E	118.681	09:20:31.10	10.81	2.21	31.76	3.63	52.61	4.83	0.67	592.98	2.5	16.0
4746.1961069N	01645.1884196E	118.674	09:20:31.64	11.03	2.21	32.08	3.65	52.40	4.94	0.66	590.61	2.5	16.2
4746.1961195N	01645.1882930E	118.678	09:20:32.09	11.12	2.21	32.16	3.65	52.47	4.94	0.66	591.40	2.5	16.4
4746.1961868N	01645.1880672E	118.637	09:20:32.60	11.62	2.22	32.61	3.64	52.43	4.92	0.77	594.71	2.5	9.5
4746.1963247N	01645.1876544E	118.648	09:20:33.12	11.31	2.22	32.11	3.64	51.84	4.95	0.77	588.02	2.5	10.1
4746.1964093N	01645.1873002E	118.659	09:20:33.57	10.53	2.23	31.01	3.62	51.69	4.91	0.65	582.61	2.5	15.8
4746.1965456N	01645.1867077E	118.652	09:20:34.12	10.76	2.23	31.68	3.63	52.49	5.00	0.66	591.63	2.5	15.9
4746.1966375N	01645.1863328E	118.620	09:20:34.56	11.57	2.23	32.52	3.64	52.59	5.05	0.78	596.52	2.5	10.0
4746.1967840N	01645.1858095E	118.652	09:20:35.08	11.05	2.24	31.61	3.62	51.80	5.00	0.76	587.56	2.5	11.4
4746.1968694N	01645.1854785E	118.628	09:20:35.60	10.37	2.26	30.11	3.54	50.53	4.85	0.53	552.70	2.5	14.0
4746.1969364N	01645.1849429E	118.604	09:20:36.06	10.24	2.29	29.49	3.45	49.61	4.73	0.52	542.64	2.5	14.0
4746.1970120N	01645.1845792E	118.633	09:20:36.58	10.65	2.29	30.23	3.46	50.31	4.77	0.64	567.05	2.5	16.8
4746.1971541N	01645.1840819E	118.621	09:20:37.10	11.47	2.25	31.97	3.59	51.54	4.92	0.76	584.61	2.5	9.4
4746.1972502N	01645.1837416E	118.667	09:20:37.55	10.90	2.24	31.38	3.58	51.18	4.92	0.76	580.53	2.5	11.3
4746.1973637N	01645.1832370E	118.664	09:20:38.09	10.61	2.25	30.89	3.54	51.17	4.84	0.65	576.75	2.5	16.1
4746.1974550N	01645.1828865E	118.679	09:20:38.61	10.30	2.24	30.14	3.59	49.81	4.90	0.63	561.42	2.5	15.8
4746.1975747N	01645.1825313E	118.605	09:20:39.07	10.34	2.24	30.24	3.58	50.21	4.91	0.64	565.93	2.5	15.8
4746.1977326N	01645.1819501E	118.595	09:20:39.57	10.20	2.24	30.02	3.63	49.86	4.95	0.63	561.98	2.5	15.6
4746.1978881N	01645.1813615E	118.544	09:20:40.11	10.61	2.23	30.99	3.63	50.93	4.98	0.64	574.04	2.5	15.9
4746.1979876N	01645.1809702E	118.523	09:20:40.58	10.55	2.23	30.75	3.62	50.53	4.93	0.64	569.53	2.5	16.0
4746.1981133N	01645.1804272E	118.462	09:20:41.09	10.03	2.23	29.85	3.51	49.82	4.78	0.63	561.53	2.5	15.2
4746.1982275N	01645.1799200E	118.465	09:20:41.63	10.05	2.25	28.81	2.94	49.04	4.47	0.52	536.40	2.5	13.3
4746.1983083N	01645.1795789E	118.532	09:20:42.08	10.28	2.24	29.12	3.28	48.90	4.61	0.52	534.87	2.5	14.5
4746.1983797N	01645.1792271E	118.532	09:20:42.61	10.94	2.26	30.80	3.54	50.36	4.87	0.74	571.23	2.5	10.6
4746.1985377N	01645.1786504E	118.517	09:20:43.12	9.88	2.24	29.70	3.69	49.82	4.86	0.53	544.93	2.5	13.4
4746.1986560N	01645.1782648E	118.468	09:20:43.58	9.67	2.23	29.51	3.59	49.90	4.91	0.53	545.81	2.5	14.0
4746.1988447N	01645.1777942E	118.456	09:20:44.10	9.77	2.23	29.40	3.55	49.35	4.74	0.52	539.79	2.5	13.4
4746.1989125N	01645.1775508E	118.465	09:20:44.62	9.94	2.22	29.78	3.70	49.67	4.85	0.63	559.84	2.5	15.1
4746.1990379N	01645.1770785E	118.442	09:20:45.07	9.42	2.22	28.86	3.67	48.71	4.79	0.51	532.79	2.5	14.0
4746.1991034N	01645.1767984E	118.465	09:20:45.59	9.64	2.22	29.16	3.65	48.51	4.80	0.61	546.77	2.5	15.1
4746.1992182N	01645.1763393E	118.458	09:20:46.03	10.00	2.23	29.14	3.61	48.16	4.82	0.61	542.82	2.5	15.7
4746.1993206N	01645.1760432E	118.424	09:20:46.57	9.67	2.23	28.85	3.54	48.10	4.76	0.61	542.15	2.5	15.0
4746.1993541N	01645.1756016E	118.464	09:20:47.10	9.84	2.25	28.71	3.48	48.06	4.74	0.51	525.68	2.5	13.7
4746.1993665N	01645.1752667E	118.539	09:20:47.54	9.58	2.27	27.79	3.19	47.15	4.59	0.50	515.73	2.5	13.0
4746.1993792N	01645.1748444E	118.619	09:20:48.08	9.93	2.23	28.21	3.39	47.54	4.68	0.50	519.99	2.5	14.1
4746.1993647N	01645.1745110E	118.660	09:20:48.59	10.37	2.25	29.16	3.55	47.77	4.82	0.71	541.85	2.5	10.3
4746.1994342N	01645.1740274E	118.680	09:20:49.04	9.96	2.25	28.38	3.54	46.97	4.78	0.59	529.41	2.5	16.4
4746.1994874N	01645.1736970E	118.660	09:20:49.57	9.78	2.25	28.11	3.44	47.28	4.71	0.50	517.15	2.5	13.8
4746.1995816N	01645.1731252E	118.685	09:20:50.10	9.43	2.24	27.19	3.53	45.85	4.77	0.48	501.51	2.5	13.7
4746.1996835N	01645.1727866E	118.743	09:20:50.55	9.50	2.22	27.40	3.68	46.01	5.00	0.49	503.26	2.5	14.0
4746.1998132N	01645.1722515E	118.735	09:20:51.06	9.33	2.21	27.36	3.67	45.62	5.00	0.58	514.19	2.5	15.7
4746.1999241N	01645.1719188E	118.714	09:20:51.60	8.52	2.21	26.49	3.67	45.26	4.99	0.48	492.38	2.6	18.2
4746.2000513N	01645.1714117E	118.714	09:20:52.04	8.71	2.21	26.43	3.66	45.03	4.91	0.47	492.54	2.5	13.8
4746.2001294N	01645.1710516E	118.749	09:20:52.58	10.59	2.21	26.21	3.64	43.46	4.85	0.73	498.55	2.4	8.2
4746.2002946N	01645.1705273E	118.772	09:20:53.09	11.17	2.19	25.46	3.63	42.68	4.99	0.63	472.87	2.4	6.7
4746.2003858N	01645.1701500E	118.802	09:20:53.54	8.84	2.20	26.26	3.65	43.27	4.92	0.55	487.71	2.5	15.6
4746.2005287N	01645.1696144E	118.803	09:20:54.07	8.75	2.20	26.18	3.64	44.26	4.91	0.47	484.12	2.5	13.4
4746.2006159N	01645.1692326E	118.764	09:20:54.60	9.52	2.19	25.96	3.65	43.79	4.94	0.55	481.65	2.5	10.3
4746.2007838N	01645.1686618E	118.783	09:20:55.05	8.83	2.19	25.54	3.61	42.91	4.92	0.45	469.35	2.5	14.3
4746.2009023N	01645.1683089E	118.826	09:20:55.57	9.04	2.19	25.65	3.62	43.06	4.97	0.45	470.99	2.5	14.9
4746.2010439N	01645.1676849E	118.841	09:20:56.10	8.98	2.20	24.96	3.66	42.31	5.09	0.45	462.79	2.5	15.1
4746.2011479N	01645.1672911E	118.821	09:20:56.56	7.64	2.19	24.29	3.61	41.04	5.02	0.43	446.47	2.6	18.9
4746.2012797N	01645.1666884E	118.812	09:20:57.08	7.14	2.18	23.81	3.64	40.33	4.94	0.72	603.87	3.1	17.8
4746.2013252N	01645.1663118E	118.870	09:20:57.60	7.90	2.21	23.55	3.62	39.91	4.84	0.59	595.56	2.9	13.8
4746.2014193N	01645.1657555E	118.914	09:20:58.07	8.29	2.22	23.53	3.58	40.34	4.81	0.60	601.98	2.9	14.0
4746.2014959N	01645.1653655E	118.934	09:20:58.59	8.12	2.24	22.96	3.68	38.94	5.05	0.58	581.09	2.9	14.6
4746.2016505N	01645.1648097E	118.942	09:20:59.03	7.83	2.22	23.04	3.72	38.94	5.13	0.58	581.09	2.9	13.5
4746.2017113N	01645.1644310E	118.899	09:20:59.56	7.10	2.21	22.26	3.68	39.11	5.05	0.70	585.60	3.1	16.7
4746.2018506N	01645.1638739E	118.888	09:21:00.08	6.91	2.23	21.57	3.63	38.06	4.97	0.68	569.88	3.1	16.5
4746.2019472N	01645.1635085E	118.887	09:21:00.53	6.38	2.24	20.56	3.59	37.08	4.88	0.66	555.21	3.1	17.3
4746.2020384N	01645.1629247E	118.891	09:21:01.06	6.48	2.24	20.61	3.61	36.73	4.90	0.66	549.97	3.1	16.0
4746.2021036N	01645.1625612E	118.884	09:21:01.58	7.65	2.24	22.30	3.67	38.29	5.06	0.57	571.39	2.9	12.9
4746.2022074N	01645.1620081E	118.885	09:21:02.03	7.70	2.26	22.04	3.59	38.10	5.02	0.57	568.55	2.9	12.9
4746.2022913N	01645.1616310E	118.867	09:21:02.56	7.39	2.28	21.35	3.55	37.40	5.15	0.56	558.11	2.9	12.5
4746.2024426N	01645.1610548E	118.869	09:21:03.08	7.23	2.27	20.56	3.57	36.69	5.31	0.55	547.51	2.9	12.2
4746.2025230N	01645.1606419E	118.941	09:21:03.54	7.51	2.27	20.76	3.65	35.56	5.38	0.53	530.65	2.9	14.2
4746.2026733N	01645.1600369E	118.928	09:21:04.06	12.27	2.39	24.83	4.32	37.13	6.23	2.21	117.36	1.4	4.7
4746.2027436N	01645.1596145E	118.948	09:21:04.59	17.10	2.50	34.23	5.56	38.84	7.39	1.16	46.82	0.4	6.7
4746.2028807N	01645.1590416E	118.963	09:21:05.03	7.11	2.25	26.64	4.36	40.94	7.99	0.52	456.78	2.5	19.8
4746.2029690N	01645.1586557E	118.920	09:21:05.57	6.24	2.22	19.62	3.78	36.55	6.30	0.65	547.27	3.1	18.6
4746.2030901N	01645.1580650E	118.927	09:21:06.09	5.71	2.22	17.82	3.82	32.14	5.59	0.57	481.24	3.1	16.0
4746.2031260N	01645.1576996E	118.925	09:21:06.54	5.97	2.22	18.06	3.77	31.20	5.56	0.46	465.59	2.9	13.9
4746.2032013N	01645.1571507E	118.942	09:21:07.07	6.46	2.26	18.12	3.80	30.67	5.52	0.46	457.68	2.9	14.7
4746.2032979N	01645.1568234E	118.951	09:21:07.58	6.41	2.28	18.86	3.84	31.03	5.70	0.55	476.16	2.9	15.8
4746.2034385N	01645.1563340E	118.913	09:21:08.04	7.27	2.26	19.46	3.85	32.98	5.72	0.59	494.80	2.9	9.3
4746.2035371N	01645.1560480E	118.899	09:21:08.57	7.30	2.21	19.59	3.77	33.63	5.57	0.60	504.55	2.9	9.3
4746.2036410N	01645.1556201E	118.879	09:21:09.02	11.17	2.08	22.18	3.93	35.06	5.54	2.09	110.81	1.4	1.5
4746.2037109N	01645.1553075E	118.893	09:21:09.55	12.11	2.12	27.77	3.76	39.12	5.80	0.93	68.34	0.8	4.7
4746.2038455N	01645.1547933E	118.898	09:21:10.07	10.68	2.22	28.09	3.53	43.07	5.87	0.73	494.08	2.4	7.2
4746.2039146N	01645.1544147E	118.872	09:21:10.51	10.28	2.25	27.83	3.66	45.04	5.51	0.66	510.88	2.5	9.6
4746.2040012N	01645.1539086E	118.879	09:21:11.04	12.63	2.24	33.85	3.84	52.52	5.86	0.89	602.49	2.4	7.8
4746.2040311N	01645.1535810E	118.869	09:21:11.57	14.51	2.25	40.46	4.05	64.79	6.74	0.68	540.17	2.0	9.7
4746.2040858N	01645.1530494E	118.846	09:21:12.02	15.60	2.26	47.32	4.19	84.39	7.90	0.27	501.55	1.8	17.0
4746.2041338N	01645.1527090E	118.830	09:21:12.55	16.08	2.27	47.98	4.25	87.57	8.01	0.28	520.45	1.8	17.3
4746.2042265N	01645.1521375E	118.833	09:21:13.08	16.37	2.30	47.32	4.28	84.82	7.88	0.81	528.17	1.8	13.2
4746.2043362N	01645.1517632E	118.797	09:21:13.53	29.32	2.64	54.40	5.28	88.09	8.03	4.01	381.32	1.4	3.7
4746.2044563N	01645.1512008E	118.780	09:21:14.07	26.32	2.67	63.31	7.33	95.04	11.03	1.21	637.38	1.7	3.4
4746.2045231N	01645.1508269E	118.829	09:21:14.59	18.50	2.30	57.01	5.08	100.23	12.21	0.32	595.69	1.8	17.6
4746.2046405N	01645.1503089E	118.849	09:21:15.03	18.23	2.26	53.63	4.34	95.16	9.20	0.91	592.55	1.8	12.6
4746.2047116N	01645.1499415E	118.837	09:21:15.56	20.64	2.26	58.97	4.39	105.42	8.86	1.00	656.44	1.8	14.1
4746.2048357N	01645.1494599E	118.863	09:21:16.07	21.91	2.28	63.15	4.46	111.66	9.15	1.06	695.30	1.8	14.9
4746.2048892N	01645.1491469E	118.819	09:21:16.54	18.56	2.27	56.76	4.33	108.28	8.83	0.23	615.22	1.8	19.3
4746.2050126N	01645.1486989E	118.829	09:21:17.06	19.12	2.28	56.96	4.36	109.06	8.94	0.23	619.65	1.8	18.6
4746.2050955N	01645.1483641E	118.816	09:21:17.51	18.60	2.28	56.49	4.33	104.60	8.67	0.33	621.66	1.8	18.5
4746.2051544N	01645.1477844E	118.820	09:21:18.04	20.70	2.28	60.44	4.42	109.33	8.95	0.35	649.77	1.8	20.2
4746.2052171N	01645.1474060E	118.825	09:21:18.56	19.51	2.27	56.75	4.32	103.57	8.56	0.33	615.54	1.8	19.4
4746.2052824N	01645.1467966E	118.806	09:21:19.02	17.75	2.28	53.56	4.27	99.94	8.37	0.32	593.96	1.8	17.2
4746.2053673N	01645.1464207E	118.767	09:21:19.55	17.75	2.27	51.83	4.22	96.33	8.18	0.31	572.51	1.8	17.7
4746.2055145N	01645.1458146E	118.759	09:21:20.07	16.47	2.25	49.80	4.18	93.84	8.06	0.20	533.17	1.8	16.4
4746.2056058N	01645.1454616E	118.792	09:21:20.51	15.44	2.25	47.87	4.15	94.74	8.20	0.20	533.87	1.8	19.0
4746.2057184N	01645.1449204E	118.791	09:21:21.05	14.00	2.26	44.94	4.11	90.43	7.88	0.19	509.59	1.8	19.5
4746.2057658N	01645.1445442E	118.825	09:21:21.57	15.84	2.26	50.13	4.24	100.23	8.54	0.21	564.81	1.8	19.5
4746.2058339N	01645.1441910E	118.789	09:21:22.02	18.17	2.27	53.78	4.29	101.39	8.60	0.21	576.07	1.8	17.3
4746.2059474N	01645.1436935E	118.796	09:21:22.54	16.61	2.27	52.73	4.24	101.66	8.52	0.22	572.87	1.8	21.3
4746.2060559N	01645.1431582E	118.803	09:21:23.07	16.31	2.27	50.36	4.22	98.27	8.31	0.21	553.76	1.8	20.3
4746.2061245N	01645.1427827E	118.807	09:21:23.52	16.17	2.27	48.89	4.20	93.56	8.10	0.20	531.58	1.8	16.5
4746.2062272N	01645.1422226E	118.814	09:21:24.03	17.23	2.27	52.07	4.24	98.47	8.39	0.21	559.48	1.8	16.6
4746.2063000N	01645.1418364E	118.812	09:21:24.58	16.98	2.27	52.32	4.24	100.94	8.49	0.21	568.81	1.8	22.1
4746.2063859N	01645.1412297E	118.815	09:21:25.03	17.49	2.25	54.38	4.27	107.37	8.86	0.23	605.04	1.8	21.4
4746.2064660N	01645.1408642E	118.790	09:21:25.55	17.97	2.27	53.65	4.23	99.61	8.32	0.32	592.00	1.8	17.1
4746.2065732N	01645.1402984E	118.758	09:21:26.07	17.02	2.26	51.44	4.19	92.80	7.88	0.29	551.53	1.8	16.5
4746.2066542N	01645.1399152E	118.768	09:21:26.52	19.56	2.28	53.63	4.27	93.85	8.07	0.89	584.40	1.8	12.8
4746.2067808N	01645.1393685E	118.759	09:21:27.05	18.21	2.26	52.89	4.24	93.46	8.11	0.89	581.97	1.8	12.2
4746.2068506N	01645.1390216E	118.815	09:21:27.57	18.95	2.26	56.90	4.31	100.06	8.47	0.32	594.68	1.8	18.3
4746.2069710N	01645.1384882E	118.816	09:21:28.03	19.54	2.26	56.55	4.32	98.52	8.34	0.94	613.48	1.8	12.2
4746.2070351N	01645.1381108E	118.784	09:21:28.55	22.64	2.26	61.91	4.43	106.37	8.82	0.90	700.08	1.8	13.1
4746.2071388N	01645.1375981E	118.805	09:21:29.08	23.05	2.27	65.07	4.48	112.74	9.17	1.07	702.02	1.8	15.7
4746.2072108N	01645.1372538E	118.801	09:21:29.52	22.48	2.27	64.64	4.46	113.41	9.11	1.08	706.19	1.8	15.1
4746.2073216N	01645.1366847E	118.804	09:21:30.05	22.36	2.26	62.75	4.46	111.59	9.09	1.06	694.86	1.8	14.1
4746.2074064N	01645.1363084E	118.819	09:21:30.58	18.69	2.25	55.54	4.27	99.77	8.37	0.32	592.95	1.8	17.2
4746.2075159N	01645.1357177E	118.832	09:21:31.02	19.91	2.26	58.10	4.34	103.83	8.61	0.99	646.54	1.8	14.5
4746.2075857N	01645.1353380E	118.798	09:21:31.55	19.67	2.26	55.70	4.27	97.34	8.19	0.93	606.13	1.8	12.0
4746.2076442N	01645.1349674E	118.756	09:21:32.00	20.80	2.26	58.00	4.33	98.23	8.26	0.94	611.67	1.8	14.5
4746.2077504N	01645.1344181E	118.767	09:21:32.53	21.65	2.27	60.69	4.39	101.07	8.45	1.60	425.10	1.4	14.6
4746.2078723N	01645.1339095E	118.759	09:21:33.05	22.19	2.26	61.81	4.43	104.81	8.69	1.00	652.64	1.8	16.2
4746.2079240N	01645.1335617E	118.809	09:21:33.50	21.66	2.27	63.23	4.43	111.17	9.08	1.06	692.25	1.8	15.3
4746.2080188N	01645.1330435E	118.815	09:21:34.03	19.91	2.27	58.80	4.33	104.18	8.59	0.99	648.72	1.8	14.5
4746.2080802N	01645.1326675E	118.792	09:21:34.56	21.01	2.27	60.33	4.38	105.47	8.70	1.00	656.75	1.8	13.8
4746.2081462N	01645.1322973E	118.794	09:21:34.99	21.07	2.26	58.69	4.34	101.18	8.46	0.96	630.04	1.8	14.5
4746.2082558N	01645.1317561E	118.779	09:21:35.53	18.95	2.26	56.61	4.27	101.03	8.40	0.32	600.44	1.8	18.0
4746.2083745N	01645.1312252E	118.808	09:21:36.05	19.64	2.27	57.90	4.33	103.86	8.60	0.33	617.26	1.8	19.0
4746.2084794N	01645.1308781E	118.820	09:21:36.51	12.61	2.25	41.53	3.94	84.62	7.44	0.09	474.07	1.8	26.0
4746.2086072N	01645.1303059E	118.790	09:21:37.04	11.18	2.24	40.01	3.96	88.22	7.81	0.09	473.04	1.8	27.9
4746.2087004N	01645.1299401E	118.810	09:21:37.56	18.22	2.27	55.08	4.33	99.43	8.55	0.32	590.93	1.8	16.7
4746.2087585N	01645.1295612E	118.782	09:21:38.01	24.08	2.28	65.71	4.53	110.23	9.10	0.93	725.49	1.8	13.6
4746.2088699N	01645.1290124E	118.798	09:21:38.53	24.42	2.27	67.50	4.59	120.99	9.72	0.64	651.88	1.6	14.6
4746.2089787N	01645.1284301E	118.778	09:21:39.05	20.36	2.26	62.47	4.46	121.82	9.68	0.55	661.37	1.6	23.1
4746.2090428N	01645.1280553E	118.783	09:21:39.50	19.74	2.25	59.89	4.43	118.58	9.43	0.53	643.78	1.6	23.1
4746.2091723N	01645.1275035E	118.754	09:21:40.03	18.53	2.24	55.20	4.31	110.14	8.97	0.23	620.65	1.8	22.7
4746.2092048N	01645.1271574E	118.816	09:21:40.55	19.26	2.26	58.94	4.40	108.81	8.94	0.35	646.68	1.8	19.2
4746.2092559N	01645.1266438E	118.816	09:21:41.02	19.54	2.26	57.42	4.36	104.62	8.67	0.33	621.78	1.8	19.2
4746.2092968N	01645.1263000E	118.825	09:21:41.53	21.52	2.27	62.92	4.47	113.09	9.24	1.08	704.20	1.8	16.4
4746.2093807N	01645.1258560E	118.824	09:21:42.05	20.26	2.28	60.05	4.46	108.39	9.05	0.34	644.18	1.8	19.6
4746.2094391N	01645.1255497E	118.798	09:21:42.51	20.22	2.34	59.92	4.69	108.82	9.42	0.35	646.74	1.8	19.7
4746.2095518N	01645.1250638E	118.817	09:21:43.04	21.57	2.46	60.02	5.24	106.25	9.78	1.01	661.61	1.8	13.8
4746.2096404N	01645.1247595E	118.822	09:21:43.57	9.74	2.41	14.17	4.51	17.37	4.18	5.87	21.83	0.6	1.2
4746.2097531N	01645.1243568E	118.833	09:21:44.02	16.52	2.32	-5.23	3.65	-53.56	-0.01	-1.00	-1.00	-1.0	-1.0
4746.2098925N	01645.1241293E	118.832	09:21:44.54	17.02	2.28	50.97	4.61	-32.82	1.88	-1.00	-1.00	-1.0	-1.0
4746.2100298N	01645.1239235E	118.795	09:21:44.99	15.19	2.25	51.42	4.25	69.62	7.99	0.83	219.07	1.2	16.6
4746.2101425N	01645.1235538E	118.790	09:21:45.50	14.12	2.25	43.83	4.10	93.62	8.57	0.10	507.54	1.8	21.3
4746.2100399N	01645.1233191E	118.802	09:21:46.03	23.59	2.59	44.43	5.14	76.85	8.52	4.82	408.20	1.7	6.7
4746.2099268N	01645.1233033E	118.801	09:21:46.49	216.18	9.86	95.24	17.26	83.25	18.62	1342.07	69.18	0.1	6.6
4746.2098707N	01645.1233127E	118.830	09:21:47.02	944.95	36.47	170.88	30.93	98.44	24.58	-1.00	-1.00	-1.0	-1.0
4746.2098522N	01645.1233736E	118.805	09:21:47.54	1276.74	51.63	140.40	19.64	100.80	14.49	-1.00	-1.00	-1.0	-1.0
4746.2098309N	01645.1234117E	118.794	09:21:48.00	1570.38	64.27	212.69	29.59	125.89	21.18	-1.00	-1.00	-1.0	-1.0
