# Supplementary material for: Design, Development and Application of a Modular Electromagnetic Induction (EMI) Sensor for Near-Surface Geophysical Surveys
Source: Sensors (Basel). 2024 Jun 26;24(13):4159. doi: 10.3390/s24134159 (PMC11244430; doi:10.3390/s24134159)
Supplement: Supplementary file 1 [file sensors-24-04159-s001.zip › MEMIS - Data/MEMIS - Rx-156_EMI_Analysis.csv]

File	Nr	Valid	Time	NanoSec	Latitude	Longitude	Elevation	Local_X	Local_Y	Dist	Frequency	Ampl_Tx	Phase_Tx	PhStep_Tx	Ampl_1	Phase_1	PhStep_1	Ampl_2	Phase_2	PhStep_2	Ampl_3	Phase_3	PhStep_3	Ampl_4	Phase_4	PhStep_4		dPhaseR_1	dPhaseR_2	dPhaseR_3	dPhaseR_4	dPhaseC_1	dPhaseC_2	dPhaseC_3	dPhaseC_4	Cond_1	Cond_2	Cond_3	Cond_4
Rx-156_01	1	1	09:36:56	-0.349931131	47.7691331	16.7573712	120.500	0.00	0.00	0.00	10000.0	81.978369520	120.782	120.782	57.302450784	129.885	129.885	79.559142446	129.539	129.539	79.255157978	131.801	131.801	33.379338431	130.420	130.420		9.1033	8.7567	11.0192	9.6384	0.0013	0.0267	0.1392	0.8584	4.60	23.57	26.63	53.98
Rx-156_01	2	1	09:36:56	-0.249931135	47.7691330	16.7573712	120.500	0.00	-0.01	0.01	10000.0	81.978309212	117.316	-3.466	57.302155944	126.420	-3.466	79.559401148	126.073	-3.465	79.257447764	128.337	-3.464	33.377324223	126.961	-3.459		9.1033	8.7568	11.0208	9.6452	0.0013	0.0268	0.1408	0.8652	4.72	23.74	26.93	54.41
Rx-156_01	3	1	09:36:56	-0.149931138	47.7691329	16.7573712	120.500	-0.01	-0.01	0.01	10000.0	81.964133690	113.853	-3.464	57.291200224	122.956	-3.464	79.543949964	122.609	-3.464	79.241550017	124.873	-3.464	33.364770955	123.502	-3.459		9.1035	8.7568	11.0205	9.6499	0.0015	0.0268	0.1405	0.8699	5.18	23.70	26.88	54.70
Rx-156_01	4	1	09:36:56	-0.049931141	47.7691329	16.7573712	120.500	-0.01	-0.02	0.02	10000.0	81.963074235	110.388	-3.464	57.290817216	119.492	-3.464	79.542820176	119.145	-3.464	79.236259398	121.409	-3.464	33.359791137	120.038	-3.464		9.1033	8.7567	11.0207	9.6500	0.0013	0.0267	0.1407	0.8700	4.67	23.58	26.91	54.71
Rx-156_01	5	1	09:36:56	0.050068855	47.7691328	16.7573712	120.500	-0.01	-0.03	0.03	10000.0	81.969061981	106.925	-3.464	57.296030529	116.028	-3.464	79.548395664	115.682	-3.463	79.236636603	117.949	-3.460	33.358985579	116.586	-3.453		9.1033	8.7571	11.0239	9.6609	0.0013	0.0271	0.1439	0.8809	4.62	23.93	27.52	55.39
Rx-156_01	6	1	09:36:56	0.150068852	47.7691327	16.7573712	120.500	-0.01	-0.03	0.04	10000.0	81.972555679	103.461	-3.464	57.298505068	112.564	-3.464	79.552066319	112.219	-3.463	79.235295983	114.491	-3.458	33.371385965	113.146	-3.439		9.1034	8.7578	11.0296	9.6852	0.0014	0.0278	0.1496	0.9052	4.83	24.62	28.61	56.92
Rx-156_01	7	1	09:36:57	0.250068848	47.7691327	16.7573712	120.500	-0.02	-0.04	0.04	10000.0	81.973996489	99.998	-3.463	57.298850611	109.101	-3.463	79.555338812	108.757	-3.462	79.247497350	111.028	-3.463	33.426596637	109.672	-3.474		9.1035	8.7588	11.0304	9.6743	0.0015	0.0288	0.1504	0.8943	5.35	25.43	28.76	56.24
Rx-156_01	8	1	09:36:57	0.350068845	47.7691326	16.7573710	120.500	-0.03	-0.05	0.06	10000.0	81.959677765	96.536	-3.462	57.288381117	105.640	-3.461	79.539708526	105.296	-3.461	79.234453872	107.567	-3.461	33.435764731	106.200	-3.472		9.1037	8.7594	11.0312	9.6638	0.0017	0.0294	0.1512	0.8838	6.07	25.96	28.91	55.58
Rx-156_01	9	1	09:36:57	0.450068842	47.7691325	16.7573708	120.500	-0.05	-0.05	0.07	10000.0	81.961033507	93.075	-3.461	57.289212411	102.179	-3.461	79.542658278	101.836	-3.460	79.251825493	104.116	-3.452	33.443031144	102.768	-3.432		9.1038	8.7602	11.0404	9.6921	0.0018	0.0302	0.1604	0.9121	6.40	26.72	30.67	57.36
Rx-156_01	10	1	09:36:57	0.550068838	47.7691324	16.7573707	120.500	-0.06	-0.06	0.09	10000.0	81.973328905	89.616	-3.460	57.297563739	98.719	-3.460	79.556863643	98.376	-3.460	79.270060364	100.654	-3.462	33.449855053	99.293	-3.474		9.1038	8.7603	11.0387	9.6778	0.0018	0.0303	0.1587	0.8978	6.45	26.76	30.36	56.46
Rx-156_01	11	1	09:36:57	0.650068835	47.7691323	16.7573705	120.500	-0.08	-0.07	0.10	10000.0	81.976609064	86.155	-3.461	57.301156611	95.259	-3.461	79.559055749	94.916	-3.460	79.267294477	97.196	-3.458	33.448666509	95.842	-3.452		9.1038	8.7611	11.0417	9.6869	0.0018	0.0311	0.1617	0.9069	6.48	27.50	30.93	57.02
Rx-156_01	12	1	09:36:57	0.750068831	47.7691322	16.7573703	120.500	-0.09	-0.07	0.12	10000.0	81.975138038	82.694	-3.461	57.299292574	91.798	-3.461	79.559526019	91.456	-3.460	79.277102044	93.734	-3.462	33.476445099	92.361	-3.481		9.1040	8.7618	11.0404	9.6667	0.0020	0.0318	0.1604	0.8867	7.03	28.15	30.67	55.76
Rx-156_01	13	1	09:36:57	0.850068828	47.7691320	16.7573702	120.480	-0.10	-0.08	0.13	10000.0	81.961867355	79.231	-3.463	57.289026626	88.336	-3.462	79.545173079	87.995	-3.461	79.262000642	90.281	-3.454	33.466121122	88.929	-3.432		9.1044	8.7634	11.0494	9.6973	0.0024	0.0334	0.1694	0.9173	8.45	29.51	32.40	57.68
Rx-156_01	14	1	09:36:57	0.950068824	47.7691319	16.7573701	120.460	-0.12	-0.10	0.15	10000.0	81.963712796	75.770	-3.461	57.290907681	84.874	-3.461	79.547940924	84.534	-3.461	79.266538674	86.819	-3.462	33.475420921	85.449	-3.480		9.1044	8.7637	11.0485	9.6790	0.0024	0.0337	0.1685	0.8990	8.47	29.76	32.23	56.53
Rx-156_01	15	1	09:36:57	0.050068821	47.7691318	16.7573700	120.440	-0.13	-0.11	0.17	10000.0	81.971659976	72.309	-3.461	57.297154427	81.413	-3.461	79.556990269	81.073	-3.460	79.279696120	83.358	-3.461	33.494392952	81.980	-3.469		9.1044	8.7644	11.0487	9.6707	0.0024	0.0344	0.1687	0.8907	8.51	30.45	32.27	56.01
Rx-156_01	16	1	09:36:57	0.150068818	47.7691316	16.7573699	120.420	-0.14	-0.12	0.18	10000.0	81.961695756	68.848	-3.461	57.288904651	77.953	-3.460	79.549316535	77.613	-3.460	79.284024476	79.898	-3.459	33.500081634	78.530	-3.449		9.1046	8.7652	11.0501	9.6821	0.0026	0.0352	0.1701	0.9021	9.14	31.13	32.54	56.72
Rx-156_01	17	1	09:36:58	0.250068814	47.7691315	16.7573698	120.400	-0.15	-0.13	0.20	10000.0	81.959051253	65.387	-3.461	57.287596159	74.492	-3.461	79.547196259	74.152	-3.461	79.279648142	76.436	-3.463	33.498360016	75.045	-3.486		9.1048	8.7655	11.0490	9.6578	0.0028	0.0355	0.1690	0.8778	9.78	31.39	32.33	55.20
Rx-156_01	18	1	09:36:58	0.350068811	47.7691314	16.7573695	120.420	-0.18	-0.13	0.22	10000.0	81.950139327	61.926	-3.461	57.281609387	71.031	-3.461	79.537773223	70.691	-3.461	79.279634766	72.967	-3.469	33.499475499	71.552	-3.493		9.1048	8.7650	11.0410	9.6257	0.0028	0.0350	0.1610	0.8457	9.80	30.95	30.79	53.18
Rx-156_01	19	1	09:36:58	0.450068807	47.7691313	16.7573692	120.440	-0.21	-0.13	0.25	10000.0	81.948362404	58.465	-3.461	57.280997364	67.570	-3.461	79.535557662	67.231	-3.460	79.277704081	69.508	-3.459	33.495843004	68.088	-3.464		9.1049	8.7659	11.0426	9.6224	0.0029	0.0359	0.1626	0.8424	10.24	31.73	31.09	52.97
Rx-156_01	20	1	09:36:58	0.550068804	47.7691312	16.7573688	120.460	-0.23	-0.14	0.27	10000.0	81.956366614	55.005	-3.461	57.283854834	64.110	-3.461	79.547392735	63.771	-3.460	79.286249077	66.050	-3.458	33.500112190	64.618	-3.470		9.1049	8.7668	11.0453	9.6132	0.0029	0.0368	0.1653	0.8332	10.27	32.55	31.63	52.39
Rx-156_01	21	1	09:36:58	0.650068801	47.7691311	16.7573685	120.480	-0.26	-0.14	0.30	10000.0	81.959182851	51.545	-3.460	57.285370734	60.650	-3.460	79.551270389	60.312	-3.460	79.285195197	62.587	-3.463	33.492839564	61.137	-3.480		9.1051	8.7668	11.0418	9.5925	0.0031	0.0368	0.1618	0.8125	11.08	32.52	30.95	51.09
Rx-156_01	22	1	09:36:58	0.750068797	47.7691310	16.7573682	120.500	-0.29	-0.14	0.32	10000.0	81.955698552	48.084	-3.461	57.285873359	57.189	-3.461	79.546482372	56.850	-3.461	79.283838203	59.126	-3.460	33.481076046	57.676	-3.461		9.1050	8.7667	11.0428	9.5928	0.0030	0.0367	0.1628	0.8128	10.56	32.41	31.13	51.11
Rx-156_01	23	1	09:36:58	0.850068794	47.7691310	16.7573675	120.500	-0.34	-0.12	0.36	10000.0	81.942809417	44.622	-3.461	57.276444799	53.727	-3.461	79.531660712	53.389	-3.462	79.261035878	55.664	-3.462	33.471726509	54.200	-3.476		9.1051	8.7664	11.0420	9.5779	0.0031	0.0364	0.1620	0.7979	10.89	32.21	30.98	50.17
Rx-156_01	24	1	09:36:58	0.950068790	47.7691311	16.7573668	120.500	-0.38	-0.10	0.40	10000.0	81.946441977	41.162	-3.460	57.278669048	50.268	-3.460	79.536372653	49.929	-3.460	79.272132717	52.205	-3.460	33.466855248	50.737	-3.463		9.1051	8.7665	11.0423	9.5751	0.0031	0.0365	0.1623	0.7951	11.09	32.28	31.04	49.99
Rx-156_01	25	1	09:36:58	0.050068787	47.7691311	16.7573661	120.500	-0.43	-0.07	0.44	10000.0	81.953643834	37.703	-3.460	57.283404790	46.808	-3.460	79.544217581	46.470	-3.459	79.269461323	48.750	-3.455	33.458857992	47.283	-3.454		9.1051	8.7671	11.0469	9.5807	0.0031	0.0371	0.1669	0.8007	11.13	32.79	31.92	50.35
Rx-156_01	26	1	09:36:58	0.150068783	47.7691311	16.7573654	120.500	-0.48	-0.05	0.48	10000.0	81.954745578	34.241	-3.462	57.283602308	43.346	-3.461	79.545976693	43.008	-3.461	79.261135235	45.288	-3.462	33.449062469	43.823	-3.460		9.1052	8.7672	11.0469	9.5819	0.0032	0.0372	0.1669	0.8019	11.45	32.92	31.93	50.42
Rx-156_01	27	1	09:36:59	0.250068780	47.7691312	16.7573647	120.500	-0.53	-0.03	0.53	10000.0	81.962932361	30.780	-3.461	57.288452661	39.885	-3.461	79.554718330	39.547	-3.461	79.270003496	41.830	-3.458	33.448690508	40.368	-3.455		9.1054	8.7675	11.0497	9.5884	0.0034	0.0375	0.1697	0.8084	12.09	33.13	32.47	50.83
Rx-156_01	28	1	09:36:59	0.350068777	47.7691313	16.7573635	120.500	-0.60	0.01	0.60	10000.0	81.943162046	27.319	-3.461	57.275466526	36.425	-3.461	79.532253196	36.086	-3.462	79.248348920	38.366	-3.463	33.423885255	36.913	-3.455		9.1053	8.7666	11.0471	9.5936	0.0033	0.0366	0.1671	0.8136	11.63	32.32	31.97	51.16
Rx-156_01	29	1	09:36:59	0.450068773	47.7691314	16.7573624	120.500	-0.68	0.05	0.68	10000.0	81.943191517	23.859	-3.460	57.276868291	32.964	-3.461	79.529949255	32.624	-3.462	79.241323943	34.902	-3.465	33.400208793	33.438	-3.475		9.1048	8.7649	11.0425	9.5788	0.0028	0.0349	0.1625	0.7988	9.98	30.90	31.08	50.23
Rx-156_01	30	1	09:36:59	0.550068770	47.7691316	16.7573613	120.500	-0.75	0.10	0.76	10000.0	81.952791779	20.398	-3.461	57.283638596	29.502	-3.461	79.540506569	29.163	-3.461	79.250522008	31.443	-3.458	33.405980990	29.981	-3.457		9.1048	8.7655	11.0455	9.5836	0.0028	0.0355	0.1655	0.8036	9.81	31.35	31.67	50.53
Rx-156_01	31	1	09:36:59	0.650068766	47.7691317	16.7573601	120.500	-0.83	0.14	0.84	10000.0	81.956459947	16.937	-3.461	57.284235760	26.042	-3.461	79.544921133	25.703	-3.460	79.257990936	27.992	-3.451	33.417548378	26.556	-3.425		9.1050	8.7668	11.0555	9.6192	0.0030	0.0368	0.1755	0.8392	10.72	32.51	33.58	52.77
Rx-156_01	32	1	09:36:59	0.750068763	47.7691318	16.7573590	120.500	-0.90	0.18	0.92	10000.0	81.956885300	13.476	-3.461	57.285777636	22.581	-3.461	79.544600759	22.242	-3.461	79.258099265	24.532	-3.460	33.411206763	23.096	-3.459		9.1048	8.7663	11.0559	9.6206	0.0028	0.0363	0.1759	0.8406	9.74	32.06	33.64	52.86
Rx-156_01	33	1	09:36:59	0.850068759	47.7691320	16.7573574	120.480	-1.00	0.24	1.03	10000.0	81.942642198	10.014	-3.462	57.274108840	19.118	-3.462	79.529572823	18.779	-3.463	79.236937969	21.065	-3.467	33.390974867	19.616	-3.480		9.1048	8.7653	11.0512	9.6029	0.0028	0.0353	0.1712	0.8229	9.83	31.21	32.74	51.75
Rx-156_01	34	1	09:36:59	0.950068756	47.7691322	16.7573559	120.460	-1.11	0.30	1.15	10000.0	81.948133800	6.551	-3.462	57.279800308	15.656	-3.462	79.533009349	15.316	-3.463	79.240758225	17.605	-3.460	33.401964498	16.161	-3.455		9.1047	8.7650	11.0536	9.6100	0.0027	0.0350	0.1736	0.8300	9.59	30.97	33.20	52.19
Rx-156_01	35	1	09:36:59	0.050068753	47.7691323	16.7573543	120.440	-1.21	0.35	1.26	10000.0	81.965596487	3.090	-3.461	57.292864643	12.194	-3.462	79.549765267	11.854	-3.462	79.262943256	14.144	-3.461	33.411450473	12.708	-3.453		9.1045	8.7644	11.0538	9.6180	0.0025	0.0344	0.1738	0.8380	8.99	30.41	33.25	52.70
Rx-156_01	36	1	09:36:59	0.150068749	47.7691325	16.7573527	120.420	-1.32	0.41	1.38	10000.0	81.974123158	-0.370	-3.460	57.299304116	8.734	-3.460	79.559718614	8.394	-3.460	79.277532053	10.678	-3.466	33.428539875	9.229	-3.479		9.1045	8.7641	11.0484	9.5996	0.0025	0.0341	0.1684	0.8196	9.01	30.19	32.21	51.53
Rx-156_01	37	1	09:37:00	0.250068746	47.7691327	16.7573512	120.400	-1.42	0.47	1.49	10000.0	81.976807471	-3.831	-3.461	57.299707282	5.274	-3.461	79.562541393	4.935	-3.459	79.260377225	7.233	-3.445	33.423781071	5.820	-3.409		9.1047	8.7662	11.0638	9.6516	0.0027	0.0362	0.1838	0.8716	9.53	31.97	35.16	54.81
Rx-156_01	38	1	09:37:00	0.350068742	47.7691329	16.7573495	120.400	-1.53	0.53	1.62	10000.0	81.960599202	-7.293	-3.462	57.284583594	1.811	-3.462	79.549569270	1.473	-3.462	79.271190384	3.765	-3.468	33.473317596	2.338	-3.482		9.1047	8.7662	11.0583	9.6319	0.0027	0.0362	0.1783	0.8519	9.71	31.99	34.11	53.57
Rx-156_01	39	1	09:37:00	0.450068739	47.7691331	16.7573478	120.400	-1.64	0.60	1.74	10000.0	81.957599210	-10.755	-3.462	57.286064633	-1.651	-3.462	79.544218111	-1.991	-3.464	79.278039416	0.292	-3.473	33.464894815	-1.160	-3.498		9.1045	8.7640	11.0468	9.5951	0.0025	0.0340	0.1668	0.8151	8.84	30.06	31.90	51.25
Rx-156_01	40	1	09:37:00	0.550068736	47.7691333	16.7573462	120.400	-1.75	0.66	1.87	10000.0	81.969472027	-14.217	-3.462	57.298549831	-5.113	-3.462	79.553639772	-5.454	-3.463	79.286214677	-3.183	-3.475	33.469683400	-4.666	-3.506		9.1042	8.7628	11.0339	9.5507	0.0022	0.0328	0.1539	0.7707	7.61	29.03	29.44	48.46
Rx-156_01	41	1	09:37:00	0.650068732	47.7691335	16.7573445	120.400	-1.86	0.72	1.99	10000.0	81.969274843	-17.679	-3.462	57.297147492	-8.574	-3.462	79.554133389	-8.915	-3.461	79.285596735	-6.639	-3.456	33.481138530	-8.112	-3.446		9.1043	8.7639	11.0397	9.5662	0.0023	0.0339	0.1597	0.7862	8.04	29.95	30.55	49.44
Rx-156_01	42	1	09:37:00	0.750068729	47.7691337	16.7573428	120.400	-1.97	0.79	2.12	10000.0	81.972828284	-21.140	-3.461	57.296164580	-12.035	-3.461	79.561221392	-12.375	-3.460	79.296800301	-10.093	-3.454	33.523694848	-11.574	-3.461		9.1046	8.7651	11.0466	9.5662	0.0026	0.0351	0.1666	0.7862	9.18	31.05	31.86	49.44
Rx-156_01	43	1	09:37:00	0.850068725	47.7691339	16.7573410	120.380	-2.08	0.86	2.26	10000.0	81.959510725	-24.602	-3.462	57.284799077	-15.497	-3.462	79.548755446	-15.837	-3.462	79.270679460	-13.561	-3.468	33.507736482	-15.064	-3.490		9.1048	8.7649	11.0408	9.5381	0.0028	0.0349	0.1608	0.7581	9.85	30.85	30.75	47.67
Rx-156_01	44	1	09:37:00	0.950068722	47.7691342	16.7573392	120.360	-2.20	0.94	2.39	10000.0	81.962084856	-28.064	-3.462	57.288117322	-18.959	-3.462	79.550229455	-19.300	-3.463	79.273039834	-17.026	-3.465	33.482023575	-18.516	-3.452		9.1049	8.7643	11.0381	9.5481	0.0029	0.0343	0.1581	0.7681	10.16	30.34	30.24	48.30
Rx-156_01	45	1	09:37:00	0.050068718	47.7691345	16.7573373	120.340	-2.32	1.01	2.53	10000.0	81.970038499	-31.526	-3.462	57.294524942	-22.421	-3.462	79.558088584	-22.762	-3.462	79.290027122	-20.487	-3.462	33.467195170	-21.969	-3.453		9.1048	8.7641	11.0385	9.5572	0.0028	0.0341	0.1585	0.7772	10.02	30.18	30.31	48.87
Rx-156_01	46	1	09:37:00	0.150068715	47.7691347	16.7573355	120.320	-2.44	1.09	2.67	10000.0	81.971651548	-34.989	-3.463	57.298014306	-25.884	-3.463	79.558154615	-26.225	-3.463	79.288570551	-23.953	-3.465	33.447459239	-25.454	-3.485		9.1048	8.7641	11.0358	9.5347	0.0028	0.0341	0.1558	0.7547	9.84	30.15	29.80	47.46
Rx-156_01	47	1	09:37:01	0.250068712	47.7691350	16.7573337	120.300	-2.56	1.16	2.81	10000.0	81.977381537	-38.450	-3.461	57.301809076	-29.345	-3.461	79.563970774	-29.685	-3.460	79.283357887	-27.411	-3.458	33.441013942	-28.912	-3.458		9.1049	8.7652	11.0390	9.5377	0.0029	0.0352	0.1590	0.7577	10.39	31.11	30.42	47.65
Rx-156_01	48	1	09:37:01	0.350068708	47.7691353	16.7573318	120.300	-2.68	1.24	2.95	10000.0	81.961151340	-41.912	-3.462	57.284191156	-32.806	-3.461	79.551776190	-33.145	-3.460	79.266775857	-30.866	-3.455	33.438943202	-32.354	-3.441		9.1054	8.7669	11.0454	9.5581	0.0034	0.0369	0.1654	0.7781	12.12	32.61	31.64	48.93
Rx-156_01	49	1	09:37:01	0.450068705	47.7691357	16.7573299	120.300	-2.80	1.33	3.09	10000.0	81.962882107	-45.373	-3.462	57.285490339	-36.269	-3.462	79.554899746	-36.607	-3.463	79.264126434	-34.332	-3.466	33.422871387	-35.820	-3.466		9.1046	8.7658	11.0414	9.5536	0.0026	0.0358	0.1614	0.7736	9.18	31.64	30.87	48.65
Rx-156_01	50	1	09:37:01	0.550068701	47.7691360	16.7573281	120.300	-2.91	1.41	3.24	10000.0	81.967702855	-48.836	-3.463	57.293908784	-39.732	-3.464	79.556685328	-40.073	-3.466	79.258147678	-37.802	-3.470	33.393745554	-39.294	-3.475		9.1038	8.7632	11.0345	9.5420	0.0018	0.0332	0.1545	0.7620	6.52	29.40	29.55	47.91
Rx-156_01	51	1	09:37:01	0.650068698	47.7691363	16.7573262	120.300	-3.03	1.49	3.38	10000.0	81.974812047	-52.300	-3.463	57.301468816	-43.196	-3.463	79.560069455	-43.538	-3.465	79.255909614	-41.273	-3.471	33.360254165	-42.779	-3.485		9.1039	8.7612	11.0263	9.5201	0.0019	0.0312	0.1463	0.7401	6.65	27.56	27.99	46.54
Rx-156_01	52	1	09:37:01	0.750068695	47.7691367	16.7573243	120.300	-3.15	1.57	3.52	10000.0	81.977343694	-55.761	-3.461	57.301379364	-46.657	-3.461	79.563938508	-46.999	-3.461	79.261400816	-44.730	-3.456	33.360353002	-46.216	-3.437		9.1043	8.7617	11.0312	9.5444	0.0023	0.0317	0.1512	0.7644	8.07	28.01	28.93	48.07
Rx-156_01	53	1	09:37:01	0.850068691	47.7691370	16.7573225	120.300	-3.27	1.66	3.66	10000.0	81.964185986	-59.222	-3.461	57.288077682	-50.117	-3.461	79.552707775	-50.459	-3.460	79.235982332	-48.179	-3.449	33.366928591	-49.645	-3.429		9.1048	8.7632	11.0433	9.5765	0.0028	0.0332	0.1633	0.7965	10.00	29.38	31.24	50.09
Rx-156_01	54	1	09:37:01	0.950068688	47.7691373	16.7573206	120.300	-3.39	1.74	3.81	10000.0	81.963379809	-62.683	-3.461	57.286781101	-53.578	-3.461	79.551171271	-53.919	-3.460	79.228265027	-51.636	-3.458	33.364595078	-53.083	-3.437		9.1049	8.7642	11.0470	9.6007	0.0029	0.0342	0.1670	0.8207	10.21	30.24	31.94	51.60
Rx-156_01	55	1	09:37:01	0.050068684	47.7691377	16.7573187	120.300	-3.51	1.82	3.95	10000.0	81.964592981	-66.145	-3.461	57.288277582	-57.040	-3.462	79.552049539	-57.381	-3.462	79.245582432	-55.103	-3.466	33.366228365	-56.543	-3.461		9.1047	8.7637	11.0419	9.6012	0.0027	0.0337	0.1619	0.8212	9.40	29.76	30.97	51.64
Rx-156_01	56	1	09:37:01	0.150068681	47.7691380	16.7573169	120.300	-3.62	1.90	4.09	10000.0	81.973982357	-69.605	-3.461	57.299225275	-60.501	-3.461	79.556575093	-60.842	-3.461	79.251252232	-58.563	-3.461	33.364375307	-60.008	-3.464		9.1043	8.7636	11.0419	9.5975	0.0023	0.0336	0.1619	0.8175	8.30	29.72	30.96	51.40
Rx-156_01	57	1	09:37:02	0.250068677	47.7691383	16.7573150	120.300	-3.74	1.99	4.24	10000.0	81.974440908	-73.065	-3.460	57.299875640	-63.961	-3.460	79.556621401	-64.301	-3.460	79.254265142	-62.021	-3.458	33.371992491	-63.457	-3.449		9.1044	8.7638	11.0442	9.6083	0.0024	0.0338	0.1642	0.8283	8.40	29.92	31.41	52.08
Rx-156_01	58	1	09:37:02	0.350068674	47.7691387	16.7573131	120.300	-3.86	2.07	4.38	10000.0	81.961491470	-76.525	-3.460	57.287462252	-67.420	-3.459	79.544793254	-67.760	-3.458	79.247729287	-65.472	-3.451	33.395371750	-66.891	-3.434		9.1046	8.7649	11.0524	9.6339	0.0026	0.0349	0.1724	0.8539	9.19	30.89	32.99	53.70
Rx-156_01	59	1	09:37:02	0.450068671	47.7691391	16.7573113	120.300	-3.97	2.16	4.52	10000.0	81.960993998	-79.984	-3.459	57.285030807	-70.879	-3.459	79.547525975	-71.218	-3.458	79.244789066	-68.930	-3.458	33.432230645	-70.346	-3.455		9.1048	8.7656	11.0535	9.6378	0.0028	0.0356	0.1735	0.8578	10.02	31.50	33.18	53.94
Rx-156_01	60	1	09:37:02	0.550068667	47.7691395	16.7573094	120.300	-4.09	2.25	4.67	10000.0	81.969476254	-83.444	-3.461	57.291096635	-74.340	-3.461	79.557396177	-74.680	-3.462	79.246652832	-72.389	-3.459	33.423057341	-73.797	-3.451		9.1047	8.7649	11.0554	9.6477	0.0027	0.0349	0.1754	0.8677	9.51	30.82	33.55	54.56
Rx-156_01	61	1	09:37:02	0.650068664	47.7691399	16.7573075	120.300	-4.21	2.34	4.81	10000.0	81.971565697	-86.905	-3.461	57.296117503	-77.801	-3.461	79.557410785	-78.143	-3.464	79.276564384	-75.865	-3.476	33.423998227	-77.285	-3.489		9.1043	8.7619	11.0405	9.6199	0.0023	0.0319	0.1605	0.8399	8.11	28.22	30.70	52.81
Rx-156_01	62	1	09:37:02	0.750068660	47.7691403	16.7573057	120.300	-4.32	2.43	4.96	10000.0	81.971541590	-90.365	-3.460	57.300355711	-81.261	-3.460	79.554337322	-81.602	-3.459	79.275432484	-79.318	-3.453	33.409007766	-80.706	-3.421		9.1041	8.7626	11.0466	9.6585	0.0021	0.0326	0.1666	0.8785	7.39	28.85	31.86	55.24
Rx-156_01	63	1	09:37:02	0.850068657	47.7691408	16.7573039	120.300	-4.43	2.52	5.10	10000.0	81.958786832	-93.823	-3.459	57.287519087	-84.719	-3.459	79.542525449	-85.060	-3.458	79.254503851	-82.777	-3.459	33.423493025	-84.192	-3.486		9.1042	8.7632	11.0466	9.6316	0.0022	0.0332	0.1666	0.8516	7.81	29.39	31.86	53.55
Rx-156_01	64	1	09:37:02	0.950068654	47.7691412	16.7573021	120.300	-4.54	2.61	5.23	10000.0	81.957909108	-97.284	-3.460	57.282390752	-88.179	-3.460	79.547013471	-88.520	-3.460	79.272248880	-86.237	-3.460	33.455035481	-87.645	-3.453		9.1043	8.7633	11.0468	9.6383	0.0023	0.0333	0.1668	0.8583	8.19	29.41	31.90	53.97
Rx-156_01	65	1	09:37:02	0.050068650	47.7691416	16.7573004	120.300	-4.64	2.70	5.37	10000.0	81.960457721	-100.745	-3.461	57.286152073	-91.641	-3.461	79.549560510	-91.983	-3.462	79.273704010	-89.704	-3.467	33.449730375	-91.120	-3.475		9.1043	8.7623	11.0408	9.6250	0.0023	0.0323	0.1608	0.8450	8.15	28.59	30.76	53.14
Rx-156_01	66	1	09:37:02	0.150068647	47.7691421	16.7572986	120.300	-4.75	2.79	5.51	10000.0	81.965579328	-104.207	-3.462	57.291226812	-95.103	-3.462	79.551758531	-95.445	-3.463	79.254883580	-93.169	-3.465	33.414262689	-94.601	-3.481		9.1041	8.7614	11.0378	9.6055	0.0021	0.0314	0.1578	0.8255	7.35	27.78	30.19	51.91
Rx-156_01	67	1	09:37:03	0.250068643	47.7691425	16.7572968	120.300	-4.86	2.88	5.65	10000.0	81.967662235	-107.667	-3.461	57.295735264	-98.563	-3.461	79.551686713	-98.907	-3.462	79.272354577	-96.637	-3.468	33.420949031	-98.080	-3.478		9.1039	8.7604	11.0308	9.5879	0.0019	0.0304	0.1508	0.8079	6.85	26.88	28.85	50.80
Rx-156_01	68	1	09:37:03	0.350068640	47.7691429	16.7572950	120.300	-4.97	2.97	5.79	10000.0	81.957399813	-111.127	-3.460	57.286797023	-102.023	-3.460	79.541031285	-102.367	-3.459	79.260693921	-100.094	-3.457	33.421914832	-101.536	-3.457		9.1042	8.7608	11.0333	9.5912	0.0022	0.0308	0.1533	0.8112	7.65	27.21	29.32	51.01
Rx-156_01	69	1	09:37:03	0.450068636	47.7691433	16.7572932	120.300	-5.09	3.06	5.94	10000.0	81.956582454	-114.588	-3.461	57.286744543	-105.484	-3.461	79.539185668	-105.826	-3.460	79.247373764	-103.550	-3.456	33.420398595	-104.986	-3.450		9.1043	8.7621	11.0378	9.6020	0.0023	0.0321	0.1578	0.8220	8.09	28.41	30.18	51.69
Rx-156_01	70	1	09:37:03	0.550068633	47.7691437	16.7572913	120.300	-5.20	3.15	6.08	10000.0	81.963650887	-118.049	-3.461	57.287540321	-108.945	-3.461	79.550278818	-109.286	-3.460	79.251296216	-107.010	-3.460	33.429915565	-108.450	-3.464		9.1044	8.7632	11.0395	9.5994	0.0024	0.0332	0.1595	0.8194	8.34	29.35	30.52	51.53
Rx-156_01	71	1	09:37:03	0.650068630	47.7691441	16.7572895	120.300	-5.31	3.24	6.22	10000.0	81.967535919	-121.510	-3.461	57.288808116	-112.406	-3.461	79.556594847	-112.747	-3.461	79.265913596	-110.469	-3.459	33.423495766	-111.898	-3.448		9.1043	8.7633	11.0411	9.6119	0.0023	0.0333	0.1611	0.8319	8.31	29.41	30.82	52.31
Rx-156_01	72	1	09:37:03	0.750068626	47.7691445	16.7572877	120.300	-5.43	3.33	6.36	10000.0	81.969707407	-124.971	-3.461	57.296183821	-115.867	-3.461	79.554498633	-116.209	-3.462	79.263715456	-113.935	-3.466	33.395168150	-115.370	-3.472		9.1041	8.7617	11.0362	9.6006	0.0021	0.0317	0.1562	0.8206	7.55	28.06	29.88	51.60
Rx-156_01	73	1	09:37:03	0.850068623	47.7691449	16.7572858	120.320	-5.54	3.42	6.51	10000.0	81.953261388	-128.432	-3.461	57.286726498	-119.328	-3.461	79.533272305	-119.671	-3.462	79.242625872	-117.404	-3.469	33.365181254	-118.863	-3.493		9.1041	8.7610	11.0281	9.5685	0.0021	0.0310	0.1481	0.7885	7.44	27.42	28.34	49.58
Rx-156_01	74	1	09:37:03	0.950068619	47.7691454	16.7572840	120.340	-5.65	3.51	6.65	10000.0	81.957767066	-131.891	-3.459	57.285134025	-122.786	-3.458	79.542668894	-123.127	-3.456	79.255897326	-120.845	-3.441	33.399995072	-122.249	-3.386		9.1045	8.7632	11.0456	9.6414	0.0025	0.0332	0.1656	0.8614	8.69	29.38	31.68	54.17
Rx-156_01	75	1	09:37:03	0.050068616	47.7691458	16.7572822	120.360	-5.76	3.60	6.80	10000.0	81.958867687	-135.350	-3.460	57.283025799	-126.246	-3.460	79.548304280	-126.587	-3.460	79.250532519	-124.309	-3.465	33.389396783	-125.726	-3.477		9.1046	8.7635	11.0410	9.6248	0.0026	0.0335	0.1610	0.8448	9.05	29.61	30.80	53.12
Rx-156_01	76	1	09:37:03	0.150068612	47.7691462	16.7572803	120.380	-5.87	3.70	6.94	10000.0	81.971808611	-138.810	-3.460	57.296118147	-129.705	-3.460	79.558168360	-130.047	-3.460	79.248020495	-127.770	-3.461	33.373503021	-129.193	-3.468		9.1045	8.7629	11.0398	9.6165	0.0025	0.0329	0.1598	0.8365	8.92	29.12	30.56	52.60
Rx-156_01	77	1	09:37:04	0.250068609	47.7691467	16.7572785	120.400	-5.99	3.79	7.08	10000.0	81.972832125	-142.269	-3.459	57.296313750	-133.164	-3.459	79.559179663	-133.507	-3.460	79.251774484	-131.231	-3.461	33.377045484	-132.652	-3.458		9.1043	8.7622	11.0377	9.6172	0.0023	0.0322	0.1577	0.8372	8.29	28.48	30.16	52.65
Rx-156_01	78	1	09:37:04	0.350068606	47.7691471	16.7572766	120.420	-6.10	3.88	7.23	10000.0	81.960562428	-145.729	-3.460	57.289510462	-136.624	-3.460	79.544408406	-136.967	-3.460	79.254783826	-134.691	-3.460	33.388102679	-136.108	-3.456		9.1043	8.7617	11.0371	9.6208	0.0023	0.0317	0.1571	0.8408	8.31	28.04	30.05	52.87
Rx-156_01	79	1	09:37:04	0.450068602	47.7691475	16.7572747	120.440	-6.22	3.98	7.38	10000.0	81.957230162	-149.187	-3.458	57.286352486	-140.082	-3.458	79.541242613	-140.425	-3.458	79.238164960	-138.147	-3.456	33.378206686	-139.554	-3.447		9.1044	8.7622	11.0398	9.6326	0.0024	0.0322	0.1598	0.8526	8.64	28.47	30.58	53.61
Rx-156_01	80	1	09:37:04	0.550068599	47.7691480	16.7572728	120.460	-6.34	4.07	7.53	10000.0	81.967854297	-152.647	-3.460	57.292568370	-143.542	-3.460	79.554786507	-143.883	-3.459	79.250929683	-141.599	-3.452	33.415005793	-142.997	-3.443		9.1047	8.7636	11.0475	9.6500	0.0027	0.0336	0.1675	0.8700	9.41	29.71	32.04	54.71
Rx-156_01	81	1	09:37:04	0.650068595	47.7691484	16.7572709	120.480	-6.45	4.16	7.68	10000.0	81.972574641	-156.108	-3.461	57.292510566	-147.003	-3.461	79.563019829	-147.343	-3.460	79.258688377	-145.055	-3.455	33.442347445	-146.440	-3.443		9.1048	8.7647	11.0536	9.6678	0.0028	0.0347	0.1736	0.8878	9.87	30.72	33.20	55.82
Rx-156_01	82	1	09:37:04	0.750068592	47.7691488	16.7572690	120.500	-6.57	4.26	7.83	10000.0	81.973601741	-159.568	-3.460	57.293931628	-150.464	-3.460	79.564250413	-150.804	-3.461	79.266780365	-148.518	-3.463	33.442090231	-149.906	-3.466		9.1045	8.7640	11.0505	9.6620	0.0025	0.0340	0.1705	0.8820	8.91	30.07	32.61	55.46
Rx-156_01	83	1	09:37:04	0.850068589	47.7691492	16.7572671	120.500	-6.69	4.35	7.98	10000.0	81.959947346	-163.028	-3.460	57.288881466	-153.924	-3.461	79.544914427	-154.266	-3.462	79.260341250	-151.990	-3.472	33.425416179	-153.408	-3.502		9.1043	8.7620	11.0384	9.6203	0.0023	0.0320	0.1584	0.8403	8.20	28.26	30.31	52.84
Rx-156_01	84	1	09:37:04	0.950068585	47.7691496	16.7572651	120.500	-6.81	4.44	8.13	10000.0	81.962432831	-166.489	-3.461	57.293060985	-157.385	-3.461	79.545715092	-157.727	-3.461	79.275226185	-155.455	-3.465	33.433305288	-156.873	-3.465		9.1043	8.7618	11.0343	9.6161	0.0023	0.0318	0.1543	0.8361	8.09	28.13	29.51	52.57
Rx-156_01	85	1	09:37:04	0.050068582	47.7691500	16.7572632	120.500	-6.93	4.53	8.28	10000.0	81.966884408	-169.948	-3.459	57.292255892	-160.844	-3.459	79.554741264	-161.185	-3.457	79.286989466	-158.905	-3.450	33.470790716	-160.304	-3.431		9.1043	8.7633	11.0428	9.6442	0.0023	0.0333	0.1628	0.8642	7.97	29.43	31.15	54.34
Rx-156_01	86	1	09:37:04	0.150068578	47.7691504	16.7572613	120.500	-7.05	4.62	8.43	10000.0	81.974344452	-173.407	-3.459	57.294566454	-164.303	-3.459	79.565328482	-164.643	-3.459	79.293699772	-162.362	-3.457	33.496566407	-163.763	-3.459		9.1043	8.7637	11.0449	9.6443	0.0023	0.0337	0.1649	0.8643	8.28	29.84	31.55	54.35
Rx-156_01	87	1	09:37:05	0.250068575	47.7691508	16.7572593	120.500	-7.17	4.71	8.58	10000.0	81.971706883	-176.867	-3.460	57.296820098	-167.763	-3.460	79.560966063	-168.105	-3.462	79.292313302	-165.832	-3.469	33.469512601	-167.256	-3.493		9.1041	8.7619	11.0353	9.6111	0.0021	0.0319	0.1553	0.8311	7.50	28.21	29.71	52.26
Rx-156_01	88	1	09:37:05	0.350068571	47.7691513	16.7572574	120.520	-7.29	4.81	8.73	10000.0	81.958574234	179.672	-3.461	57.287115040	-171.223	-3.461	79.547040982	-171.567	-3.462	79.272727755	-169.302	-3.470	33.457487706	-170.757	-3.501		9.1041	8.7608	11.0257	9.5708	0.0021	0.0308	0.1457	0.7908	7.26	27.20	27.86	49.72
Rx-156_01	89	1	09:37:05	0.450068568	47.7691517	16.7572555	120.540	-7.41	4.90	8.89	10000.0	81.959012931	176.213	-3.460	57.289379936	-174.683	-3.460	79.545805543	-175.027	-3.460	79.284628102	-172.760	-3.458	33.453577667	-174.219	-3.462		9.1042	8.7607	11.0278	9.5690	0.0022	0.0307	0.1478	0.7890	7.83	27.18	28.27	49.61
Rx-156_01	90	1	09:37:05	0.550068565	47.7691521	16.7572535	120.560	-7.53	5.00	9.04	10000.0	81.969891261	172.752	-3.461	57.295706491	-178.144	-3.460	79.558073464	-178.486	-3.459	79.286926071	-176.219	-3.459	33.458464257	-177.678	-3.460		9.1044	8.7618	11.0294	9.5697	0.0024	0.0318	0.1494	0.7897	8.62	28.14	28.58	49.66
Rx-156_01	91	1	09:37:05	0.650068561	47.7691526	16.7572516	120.580	-7.65	5.09	9.19	10000.0	81.972719427	169.291	-3.461	57.294739987	178.396	-3.461	79.564719692	178.054	-3.460	79.283700361	-179.677	-3.458	33.461654421	178.847	-3.475		9.1047	8.7627	11.0323	9.5563	0.0027	0.0327	0.1523	0.7763	9.72	28.90	29.14	48.81
Rx-156_01	92	1	09:37:05	0.750068558	47.7691530	16.7572497	120.600	-7.77	5.19	9.34	10000.0	81.971214837	165.830	-3.461	57.293153225	174.935	-3.461	79.565488318	174.593	-3.461	79.280788037	176.859	-3.464	33.466300708	175.368	-3.479		9.1049	8.7630	11.0297	9.5381	0.0029	0.0330	0.1497	0.7581	10.16	29.21	28.64	47.67
Rx-156_01	93	1	09:37:05	0.850068554	47.7691534	16.7572477	120.600	-7.89	5.28	9.49	10000.0	81.959079956	162.370	-3.459	57.283914256	171.475	-3.459	79.550845932	171.133	-3.460	79.260927323	173.399	-3.460	33.441343903	171.907	-3.461		9.1049	8.7627	11.0290	9.5365	0.0029	0.0327	0.1490	0.7565	10.09	28.90	28.51	47.57
Rx-156_01	94	1	09:37:05	0.950068551	47.7691539	16.7572458	120.600	-8.01	5.37	9.64	10000.0	81.956738877	158.912	-3.459	57.286457830	168.016	-3.459	79.544205115	167.673	-3.460	79.258729553	169.932	-3.468	33.406863182	168.419	-3.488		9.1046	8.7608	11.0197	9.5073	0.0026	0.0308	0.1397	0.7273	9.24	27.21	26.72	45.73
Rx-156_01	95	1	09:37:05	0.050068548	47.7691543	16.7572439	120.600	-8.13	5.47	9.80	10000.0	81.961690079	155.453	-3.459	57.290875125	164.557	-3.459	79.548099512	164.213	-3.459	79.260718655	166.470	-3.462	33.393220684	164.950	-3.469		9.1046	8.7607	11.0173	9.4972	0.0026	0.0307	0.1373	0.7172	9.31	27.17	26.27	45.10
Rx-156_01	96	1	09:37:05	0.150068544	47.7691547	16.7572419	120.600	-8.25	5.56	9.95	10000.0	81.966740360	151.993	-3.459	57.291262038	161.098	-3.459	79.555446399	160.755	-3.458	79.249028236	163.014	-3.456	33.401476728	161.499	-3.451		9.1048	8.7619	11.0205	9.5053	0.0028	0.0319	0.1405	0.7253	10.01	28.22	26.88	45.61
Rx-156_01	97	1	09:37:06	0.250068541	47.7691552	16.7572400	120.600	-8.37	5.66	10.10	10000.0	81.968915583	148.533	-3.460	57.289506060	157.638	-3.460	79.561123489	157.297	-3.459	79.252753099	159.560	-3.454	33.409536282	158.058	-3.441		9.1048	8.7633	11.0268	9.5242	0.0028	0.0333	0.1468	0.7442	9.82	29.44	28.08	46.79
Rx-156_01	98	1	09:37:06	0.350068537	47.7691555	16.7572380	120.620	-8.49	5.75	10.25	10000.0	81.954185264	145.075	-3.458	57.282215512	154.179	-3.459	79.540668682	153.837	-3.459	79.238786677	156.093	-3.467	33.385276884	154.571	-3.486		9.1045	8.7623	11.0178	9.4961	0.0025	0.0323	0.1378	0.7161	8.91	28.53	26.36	45.03
Rx-156_01	99	1	09:37:06	0.450068534	47.7691559	16.7572361	120.640	-8.61	5.84	10.40	10000.0	81.952626516	141.616	-3.459	57.283722162	150.720	-3.459	79.531740493	150.378	-3.459	79.207599894	152.637	-3.456	33.325343979	151.128	-3.443		9.1043	8.7620	11.0210	9.5121	0.0023	0.0320	0.1410	0.7321	8.25	28.31	26.97	46.04
Rx-156_01	100	1	09:37:06	0.550068530	47.7691563	16.7572341	120.660	-8.74	5.92	10.56	10000.0	81.963018801	138.158	-3.458	57.291907267	147.262	-3.458	79.544848218	146.919	-3.459	79.246486295	149.172	-3.465	33.369405945	147.644	-3.484		9.1042	8.7613	11.0146	9.4863	0.0022	0.0313	0.1346	0.7063	7.83	27.66	25.74	44.41
Rx-156_01	101	1	09:37:06	0.650068527	47.7691566	16.7572321	120.680	-8.86	6.01	10.71	10000.0	81.966188411	134.698	-3.459	57.292765654	143.803	-3.459	79.549853934	143.461	-3.458	79.249325103	145.722	-3.450	33.386738688	144.217	-3.427		9.1044	8.7627	11.0239	9.5184	0.0024	0.0327	0.1439	0.7384	8.51	28.91	27.52	46.43
Rx-156_01	102	1	09:37:06	0.750068524	47.7691570	16.7572302	120.700	-8.99	6.10	10.86	10000.0	81.964091849	131.239	-3.460	57.288692755	140.343	-3.459	79.550905457	140.003	-3.458	79.237621284	142.271	-3.451	33.397384354	140.780	-3.436		9.1046	8.7644	11.0325	9.5418	0.0026	0.0344	0.1525	0.7618	9.29	30.37	29.18	47.90
Rx-156_01	103	1	09:37:06	0.850068520	47.7691574	16.7572282	120.680	-9.11	6.20	11.02	10000.0	81.949961450	127.779	-3.460	57.278399998	136.884	-3.459	79.536106668	136.544	-3.459	79.234155722	138.811	-3.460	33.409938240	137.318	-3.462		9.1047	8.7646	11.0321	9.5393	0.0027	0.0346	0.1521	0.7593	9.67	30.60	29.09	47.74
Rx-156_01	104	1	09:37:06	0.950068517	47.7691579	16.7572262	120.660	-9.23	6.29	11.17	10000.0	81.951658855	124.320	-3.459	57.278745825	133.425	-3.459	79.538525371	133.084	-3.460	79.235145137	135.353	-3.459	33.401281975	133.864	-3.455		9.1046	8.7639	11.0325	9.5436	0.0026	0.0339	0.1525	0.7636	9.36	30.00	29.17	48.01
Rx-156_01	105	1	09:37:06	0.050068513	47.7691583	16.7572243	120.640	-9.35	6.39	11.32	10000.0	81.955473601	120.861	-3.459	57.286885681	129.966	-3.459	79.540290012	129.624	-3.460	79.255380368	131.887	-3.465	33.403635622	130.389	-3.475		9.1045	8.7627	11.0261	9.5272	0.0025	0.0327	0.1461	0.7472	8.76	28.90	27.94	46.98
Rx-156_01	106	1	09:37:06	0.150068510	47.7691587	16.7572223	120.620	-9.47	6.48	11.48	10000.0	81.964590749	117.402	-3.460	57.294296815	126.506	-3.460	79.547926239	126.164	-3.460	79.256463114	128.427	-3.461	33.392088068	126.930	-3.459		9.1045	8.7629	11.0252	9.5282	0.0025	0.0329	0.1452	0.7482	8.92	29.05	27.78	47.05
Rx-156_01	107	1	09:37:07	0.250068506	47.7691592	16.7572203	120.600	-9.59	6.58	11.63	10000.0	81.966250402	113.943	-3.459	57.291447231	123.048	-3.458	79.553743394	122.708	-3.457	79.256441513	124.978	-3.449	33.417238423	123.493	-3.437		9.1047	8.7646	11.0350	9.5497	0.0027	0.0346	0.1550	0.7697	9.52	30.55	29.64	48.40
Rx-156_01	108	1	09:37:07	0.350068503	47.7691595	16.7572184	120.600	-9.72	6.67	11.79	10000.0	81.950119316	110.485	-3.458	57.276308131	119.590	-3.458	79.542235282	119.250	-3.458	79.255166474	121.519	-3.459	33.441066298	120.032	-3.461		9.1050	8.7651	11.0345	9.5471	0.0030	0.0351	0.1545	0.7671	10.57	31.05	29.56	48.24
Rx-156_01	109	1	09:37:07	0.450068500	47.7691599	16.7572164	120.600	-9.84	6.76	11.94	10000.0	81.956980683	107.025	-3.460	57.284185483	116.129	-3.460	79.545807432	115.789	-3.461	79.258341579	118.054	-3.465	33.429703453	116.551	-3.481		9.1049	8.7643	11.0294	9.5266	0.0029	0.0343	0.1494	0.7466	10.09	30.35	28.57	46.94
Rx-156_01	110	1	09:37:07	0.550068496	47.7691603	16.7572144	120.600	-9.97	6.84	12.09	10000.0	81.967895839	103.564	-3.461	57.295662985	112.669	-3.461	79.554138090	112.327	-3.462	79.264221885	114.592	-3.462	33.411632152	113.091	-3.460		9.1046	8.7631	11.0281	9.5268	0.0026	0.0331	0.1481	0.7468	9.17	29.31	28.33	46.96
Rx-156_01	111	1	09:37:07	0.650068493	47.7691606	16.7572125	120.600	-10.09	6.93	12.24	10000.0	81.969846626	100.105	-3.459	57.295934687	109.209	-3.460	79.556714229	108.867	-3.461	79.266310695	111.127	-3.465	33.405611062	109.615	-3.476		9.1044	8.7620	11.0225	9.5105	0.0024	0.0320	0.1425	0.7305	8.40	28.30	27.27	45.93
Rx-156_01	112	1	09:37:07	0.750068489	47.7691610	16.7572105	120.600	-10.21	7.02	12.40	10000.0	81.969182668	96.647	-3.457	57.295537027	105.752	-3.457	79.556276296	105.409	-3.458	79.264307917	107.664	-3.464	33.408672378	106.140	-3.475		9.1044	8.7619	11.0164	9.4927	0.0024	0.0319	0.1364	0.7127	8.66	28.17	26.10	44.82
Rx-156_01	113	1	09:37:07	0.850068486	47.7691614	16.7572086	120.600	-10.33	7.11	12.54	10000.0	81.956129043	93.188	-3.459	57.284304967	102.293	-3.459	79.543828372	101.952	-3.457	79.245032331	104.210	-3.453	33.419308024	102.675	-3.465		9.1047	8.7634	11.0223	9.4864	0.0027	0.0334	0.1423	0.7064	9.64	29.56	27.22	44.42
Rx-156_01	114	1	09:37:07	0.950068483	47.7691618	16.7572067	120.600	-10.45	7.20	12.69	10000.0	81.958781719	89.729	-3.459	57.285375682	98.834	-3.459	79.547385729	98.493	-3.459	79.250521610	100.755	-3.456	33.420840076	99.221	-3.454		9.1048	8.7642	11.0258	9.4923	0.0028	0.0342	0.1458	0.7123	10.06	30.25	27.88	44.79
Rx-156_01	115	1	09:37:07	0.050068479	47.7691622	16.7572048	120.600	-10.57	7.29	12.84	10000.0	81.963528880	86.269	-3.460	57.288095939	95.374	-3.460	79.551626509	95.033	-3.460	79.250261183	97.292	-3.462	33.401516872	95.769	-3.452		9.1049	8.7637	11.0231	9.4997	0.0029	0.0337	0.1431	0.7197	10.34	29.76	27.38	45.25
Rx-156_01	116	1	09:37:07	0.150068476	47.7691626	16.7572029	120.600	-10.69	7.38	12.99	10000.0	81.968526948	82.810	-3.459	57.295988548	91.914	-3.460	79.552146710	91.571	-3.462	79.247362345	93.817	-3.475	33.375919785	92.255	-3.514		9.1044	8.7610	11.0072	9.4447	0.0024	0.0310	0.1272	0.6647	8.35	27.45	24.33	41.79
Rx-156_01	117	1	09:37:08	0.250068472	47.7691630	16.7572010	120.600	-10.81	7.47	13.14	10000.0	81.972388112	79.348	-3.461	57.299403028	88.453	-3.462	79.554966190	88.109	-3.462	79.243374995	90.354	-3.463	33.362556364	88.787	-3.468		9.1042	8.7608	11.0060	9.4385	0.0022	0.0308	0.1260	0.6585	7.65	27.25	24.09	41.41
Rx-156_01	118	1	09:37:08	0.350068469	47.7691634	16.7571991	120.600	-10.92	7.56	13.29	10000.0	81.954622331	75.889	-3.459	57.281223550	84.993	-3.459	79.541095315	84.651	-3.458	79.223047395	86.902	-3.453	33.371953433	85.349	-3.438		9.1040	8.7617	11.0125	9.4596	0.0020	0.0317	0.1325	0.6796	7.13	28.03	25.35	42.73
Rx-156_01	119	1	09:37:08	0.450068465	47.7691638	16.7571972	120.600	-11.04	7.65	13.43	10000.0	81.950923757	72.431	-3.458	57.279003060	81.535	-3.458	79.538798986	81.192	-3.459	79.220341151	83.441	-3.461	33.366736209	81.887	-3.462		9.1038	8.7608	11.0100	9.4555	0.0018	0.0308	0.1300	0.6755	6.23	27.20	24.87	42.48
Rx-156_01	120	1	09:37:08	0.550068462	47.7691642	16.7571953	120.600	-11.16	7.74	13.58	10000.0	81.963924321	68.974	-3.457	57.290131903	78.078	-3.457	79.550518885	77.734	-3.458	79.216694680	79.984	-3.457	33.346883352	78.438	-3.449		9.1038	8.7596	11.0097	9.4636	0.0018	0.0296	0.1297	0.6836	6.23	26.14	24.81	42.98
Rx-156_01	121	1	09:37:08	0.650068459	47.7691646	16.7571934	120.600	-11.28	7.83	13.73	10000.0	81.964576281	65.516	-3.458	57.292954838	74.620	-3.458	79.548873791	74.275	-3.459	79.224623231	76.527	-3.457	33.334814018	74.992	-3.446		9.1042	8.7591	11.0108	9.4762	0.0022	0.0291	0.1308	0.6962	7.76	25.72	25.03	43.78
Rx-156_01	122	1	09:37:08	0.750068455	47.7691650	16.7571915	120.600	-11.40	7.92	13.88	10000.0	81.965930838	62.058	-3.458	57.292252249	71.162	-3.458	79.550011654	70.818	-3.457	79.224297010	73.070	-3.457	33.330825472	71.539	-3.453		9.1046	8.7600	11.0123	9.4808	0.0026	0.0300	0.1323	0.7008	9.20	26.50	25.30	44.07
Rx-156_01	123	1	09:37:08	0.850068452	47.7691653	16.7571895	120.580	-11.52	8.01	14.03	10000.0	81.953193141	58.599	-3.459	57.282919769	67.704	-3.458	79.535901452	67.361	-3.457	79.202981536	69.620	-3.450	33.326040980	68.095	-3.444		9.1049	8.7620	11.0213	9.4956	0.0029	0.0320	0.1413	0.7156	10.11	28.30	27.03	45.00
Rx-156_01	124	1	09:37:08	0.950068448	47.7691657	16.7571875	120.560	-11.65	8.10	14.19	10000.0	81.952762096	55.140	-3.460	57.279272867	64.245	-3.459	79.540355752	63.904	-3.457	79.221036259	66.169	-3.451	33.380057225	64.667	-3.428		9.1049	8.7643	11.0296	9.5275	0.0029	0.0343	0.1496	0.7475	10.42	30.34	28.61	47.00
Rx-156_01	125	1	09:37:08	0.050068445	47.7691660	16.7571855	120.540	-11.78	8.18	14.34	10000.0	81.960322148	51.680	-3.460	57.285317437	60.784	-3.460	79.547161993	60.445	-3.459	79.226857527	62.713	-3.456	33.364574580	61.228	-3.439		9.1045	8.7649	11.0335	9.5481	0.0025	0.0349	0.1535	0.7681	8.91	30.88	29.37	48.30
Rx-156_01	126	1	09:37:08	0.150068442	47.7691663	16.7571835	120.520	-11.91	8.27	14.50	10000.0	81.965202977	48.220	-3.460	57.293005477	57.324	-3.460	79.549489464	56.984	-3.461	79.236496913	59.254	-3.459	33.355131841	57.785	-3.443		9.1042	8.7638	11.0338	9.5647	0.0022	0.0338	0.1538	0.7847	7.92	29.86	29.42	49.34
Rx-156_01	127	1	09:37:09	0.250068438	47.7691667	16.7571815	120.500	-12.03	8.35	14.65	10000.0	81.971640754	44.761	-3.459	57.300220772	53.866	-3.459	79.554306924	53.524	-3.460	79.247819034	55.789	-3.465	33.356074444	54.296	-3.489		9.1044	8.7628	11.0281	9.5345	0.0024	0.0328	0.1481	0.7545	8.57	28.99	28.32	47.44
Rx-156_01	128	1	09:37:09	0.350068435	47.7691671	16.7571795	120.500	-12.16	8.45	14.80	10000.0	81.956414236	41.303	-3.459	57.285116644	50.408	-3.458	79.540562724	50.067	-3.457	79.227770861	52.344	-3.446	33.356216847	50.878	-3.418		9.1050	8.7645	11.0410	9.5749	0.0030	0.0345	0.1610	0.7949	10.59	30.50	30.80	49.99
Rx-156_01	129	1	09:37:09	0.450068431	47.7691675	16.7571776	120.500	-12.28	8.54	14.96	10000.0	81.954870818	37.843	-3.459	57.279594276	46.948	-3.459	79.544469529	46.609	-3.459	79.238013812	48.889	-3.455	33.391577784	47.436	-3.441		9.1050	8.7651	11.0453	9.5928	0.0030	0.0351	0.1653	0.8128	10.47	31.06	31.61	51.11
Rx-156_01	130	1	09:37:09	0.550068428	47.7691680	16.7571756	120.500	-12.40	8.64	15.11	10000.0	81.966330269	34.383	-3.460	57.292823623	43.488	-3.460	79.552895868	43.147	-3.461	79.258773760	45.421	-3.467	33.396908226	43.952	-3.484		9.1047	8.7638	11.0381	9.5691	0.0027	0.0338	0.1581	0.7891	9.62	29.91	30.23	49.62
Rx-156_01	131	1	09:37:09	0.650068424	47.7691684	16.7571736	120.500	-12.52	8.74	15.27	10000.0	81.968414405	30.924	-3.459	57.294191601	40.028	-3.460	79.553699279	39.687	-3.460	79.253761687	41.959	-3.463	33.394387972	40.498	-3.455		9.1044	8.7630	11.0348	9.5738	0.0024	0.0330	0.1548	0.7938	8.60	29.15	29.61	49.91
Rx-156_01	132	1	09:37:09	0.750068421	47.7691688	16.7571717	120.500	-12.64	8.83	15.42	10000.0	81.969295294	27.464	-3.460	57.296755076	36.568	-3.460	79.553514349	36.227	-3.460	79.270153676	38.503	-3.456	33.408293595	37.048	-3.450		9.1043	8.7628	11.0387	9.5838	0.0023	0.0328	0.1587	0.8038	8.29	28.98	30.36	50.54
Rx-156_01	133	1	09:37:09	0.850068418	47.7691692	16.7571697	120.520	-12.76	8.92	15.57	10000.0	81.950390533	24.005	-3.458	57.281649927	33.110	-3.458	79.533957460	32.768	-3.458	79.241282709	35.045	-3.458	33.401266905	33.582	-3.466		9.1044	8.7630	11.0394	9.5762	0.0024	0.0330	0.1594	0.7962	8.47	29.17	30.49	50.06
Rx-156_01	134	1	09:37:09	0.950068414	47.7691696	16.7571678	120.540	-12.89	9.01	15.72	10000.0	81.951832831	20.547	-3.459	57.280888213	29.651	-3.459	79.538034479	29.311	-3.458	79.239096293	31.589	-3.456	33.418792544	30.121	-3.461		9.1046	8.7638	11.0420	9.5740	0.0026	0.0338	0.1620	0.7940	9.05	29.88	31.00	49.93
Rx-156_01	135	1	09:37:09	0.050068411	47.7691699	16.7571659	120.560	-13.01	9.09	15.87	10000.0	81.957331789	17.089	-3.458	57.283577852	26.194	-3.458	79.544293071	25.853	-3.458	79.244580945	28.130	-3.459	33.432000754	26.658	-3.463		9.1045	8.7639	11.0406	9.5691	0.0025	0.0339	0.1606	0.7891	8.98	29.98	30.72	49.62
Rx-156_01	136	1	09:37:09	0.150068407	47.7691703	16.7571639	120.580	-13.13	9.18	16.02	10000.0	81.958747431	13.631	-3.458	57.285269745	22.736	-3.458	79.547030986	22.395	-3.458	79.254040583	24.678	-3.452	33.422871625	23.248	-3.411		9.1045	8.7637	11.0467	9.6162	0.0025	0.0337	0.1667	0.8362	8.85	29.79	31.89	52.58
Rx-156_01	137	1	09:37:10	0.250068404	47.7691707	16.7571620	120.600	-13.25	9.27	16.17	10000.0	81.964413910	10.172	-3.459	57.294536086	19.276	-3.460	79.548964481	18.933	-3.462	79.257337162	21.195	-3.483	33.392865229	19.698	-3.549		9.1041	8.7608	11.0228	9.5260	0.0021	0.0308	0.1428	0.7460	7.39	27.27	27.31	46.91
Rx-156_01	138	1	09:37:10	0.350068400	47.7691711	16.7571600	120.600	-13.37	9.36	16.33	10000.0	81.953977142	6.714	-3.458	57.285572540	15.818	-3.458	79.537592758	15.475	-3.458	79.241906812	17.735	-3.460	33.379750954	16.236	-3.462		9.1043	8.7613	11.0211	9.5222	0.0023	0.0313	0.1411	0.7422	8.04	27.68	26.99	46.67
Rx-156_01	139	1	09:37:10	0.450068397	47.7691715	16.7571581	120.600	-13.50	9.45	16.48	10000.0	81.956400164	3.255	-3.458	57.282384885	12.360	-3.458	79.544063216	12.018	-3.457	79.244213230	14.283	-3.452	33.389482003	12.790	-3.446		9.1047	8.7629	11.0273	9.5343	0.0027	0.0329	0.1473	0.7543	9.41	29.07	28.17	47.43
Rx-156_01	140	1	09:37:10	0.550068394	47.7691719	16.7571561	120.600	-13.62	9.55	16.63	10000.0	81.966735339	-0.204	-3.460	57.289762579	8.900	-3.460	79.558295935	8.559	-3.460	79.254853043	10.819	-3.463	33.394200260	9.324	-3.466		9.1045	8.7629	11.0238	9.5280	0.0025	0.0329	0.1438	0.7480	8.84	29.09	27.50	47.03
Rx-156_01	141	1	09:37:10	0.650068390	47.7691723	16.7571541	120.600	-13.74	9.64	16.79	10000.0	81.969973403	-3.663	-3.459	57.293170372	5.441	-3.459	79.561690328	5.098	-3.460	79.249755804	7.356	-3.463	33.378990432	5.850	-3.473		9.1043	8.7617	11.0198	9.5137	0.0023	0.0317	0.1398	0.7337	8.11	28.01	26.75	46.13
Rx-156_01	142	1	09:37:10	0.750068387	47.7691727	16.7571522	120.600	-13.87	9.73	16.94	10000.0	81.975505859	-7.121	-3.458	57.301853521	1.983	-3.458	79.563090407	1.640	-3.458	79.269667065	3.898	-3.458	33.374076636	2.395	-3.455		9.1043	8.7611	11.0194	9.5163	0.0023	0.0311	0.1394	0.7363	8.06	27.53	26.66	46.30
Rx-156_01	143	1	09:37:10	0.850068383	47.7691731	16.7571502	120.600	-13.98	9.82	17.09	10000.0	81.961051902	-10.579	-3.458	57.289030223	-1.475	-3.458	79.547828869	-1.817	-3.457	79.240874997	0.442	-3.456	33.364191377	-1.057	-3.452		9.1046	8.7619	11.0214	9.5221	0.0026	0.0319	0.1414	0.7421	9.05	28.23	27.05	46.66
Rx-156_01	144	1	09:37:10	0.950068380	47.7691735	16.7571483	120.600	-14.10	9.92	17.24	10000.0	81.962090257	-14.036	-3.457	57.288783012	-4.931	-3.457	79.549789059	-5.273	-3.455	79.235776664	-3.010	-3.452	33.369555972	-4.517	-3.460		9.1048	8.7634	11.0257	9.5189	0.0028	0.0334	0.1457	0.7389	9.88	29.52	27.88	46.46
Rx-156_01	145	1	09:37:10	0.050068377	47.7691740	16.7571464	120.600	-14.22	10.01	17.39	10000.0	81.966452259	-17.495	-3.459	57.289985669	-8.390	-3.458	79.558487830	-8.730	-3.457	79.251492697	-6.462	-3.451	33.400963955	-7.944	-3.427		9.1050	8.7648	11.0329	9.5508	0.0030	0.0348	0.1529	0.7708	10.44	30.75	29.25	48.47
Rx-156_01	146	1	09:37:10	0.150068373	47.7691744	16.7571444	120.600	-14.34	10.11	17.55	10000.0	81.969926907	-20.955	-3.460	57.292635667	-11.850	-3.460	79.560105735	-12.190	-3.460	79.255799799	-9.924	-3.462	33.400676891	-11.407	-3.463		9.1050	8.7649	11.0312	9.5475	0.0030	0.0349	0.1512	0.7675	10.75	30.86	28.91	48.26
Rx-156_01	147	1	09:37:11	0.250068370	47.7691748	16.7571425	120.600	-14.46	10.20	17.70	10000.0	81.971234216	-24.413	-3.458	57.297561002	-15.308	-3.459	79.557254573	-15.649	-3.459	79.261488380	-13.382	-3.458	33.381712419	-14.850	-3.442		9.1048	8.7641	11.0311	9.5635	0.0028	0.0341	0.1511	0.7835	9.92	30.12	28.90	49.27
Rx-156_01	148	1	09:37:11	0.350068366	47.7691752	16.7571407	120.620	-14.58	10.29	17.84	10000.0	81.957343376	-27.871	-3.458	57.288422665	-18.767	-3.458	79.541077394	-19.108	-3.459	79.247571001	-16.841	-3.459	33.368060670	-18.313	-3.463		9.1044	8.7632	11.0298	9.5580	0.0024	0.0332	0.1498	0.7780	8.63	29.38	28.66	48.92
Rx-156_01	149	1	09:37:11	0.450068363	47.7691756	16.7571388	120.640	-14.69	10.37	17.98	10000.0	81.958875853	-31.327	-3.456	57.288111068	-22.223	-3.456	79.544439353	-22.563	-3.455	79.251075348	-20.295	-3.454	33.386474744	-21.766	-3.453		9.1044	8.7639	11.0323	9.5615	0.0024	0.0339	0.1523	0.7815	8.58	29.94	29.12	49.14
Rx-156_01	150	1	09:37:11	0.550068359	47.7691759	16.7571370	120.660	-14.81	10.46	18.13	10000.0	81.969833912	-34.785	-3.458	57.293042526	-25.680	-3.458	79.560819237	-26.020	-3.457	79.271997762	-23.747	-3.452	33.426746005	-25.197	-3.431		9.1050	8.7652	11.0388	9.5886	0.0030	0.0352	0.1588	0.8086	10.51	31.14	30.38	50.84
Rx-156_01	151	1	09:37:11	0.650068356	47.7691763	16.7571352	120.680	-14.92	10.54	18.27	10000.0	81.969412659	-38.245	-3.459	57.293445559	-29.140	-3.459	79.560953148	-29.479	-3.459	79.285337509	-27.200	-3.454	33.443986672	-28.639	-3.442		9.1051	8.7656	11.0445	9.6055	0.0031	0.0356	0.1645	0.8255	10.97	31.45	31.47	51.91
Rx-156_01	152	1	09:37:11	0.750068353	47.7691767	16.7571333	120.700	-15.04	10.63	18.41	10000.0	81.972627138	-41.704	-3.459	57.295446771	-32.599	-3.459	79.564156970	-32.940	-3.460	79.280743622	-30.663	-3.463	33.422213557	-32.109	-3.470		9.1050	8.7644	11.0405	9.5949	0.0030	0.0344	0.1605	0.8149	10.46	30.38	30.71	51.24
Rx-156_01	153	1	09:37:11	0.850068349	47.7691771	16.7571315	120.700	-15.15	10.72	18.56	10000.0	81.959146164	-45.163	-3.459	57.289162211	-36.058	-3.459	79.546927529	-36.399	-3.460	79.278458853	-34.129	-3.465	33.413566312	-35.594	-3.485		9.1050	8.7637	11.0346	9.5694	0.0030	0.0337	0.1546	0.7894	10.67	29.84	29.58	49.64
Rx-156_01	154	1	09:37:11	0.950068346	47.7691775	16.7571296	120.700	-15.27	10.81	18.71	10000.0	81.961647707	-48.620	-3.457	57.289417112	-39.515	-3.457	79.550230750	-39.856	-3.457	79.281148701	-37.591	-3.462	33.436468544	-39.081	-3.488		9.1051	8.7640	11.0299	9.5390	0.0031	0.0340	0.1499	0.7590	10.80	30.04	28.67	47.72
Rx-156_01	155	1	09:37:11	0.050068342	47.7691779	16.7571277	120.700	-15.38	10.90	18.85	10000.0	81.972244964	-52.077	-3.457	57.295736135	-42.972	-3.457	79.562302287	-43.312	-3.456	79.291388945	-41.044	-3.453	33.456196205	-42.527	-3.445		9.1052	8.7654	11.0337	9.5508	0.0032	0.0354	0.1537	0.7708	11.36	31.32	29.40	48.47
Rx-156_01	156	1	09:37:11	0.150068339	47.7691783	16.7571259	120.700	-15.50	10.99	19.00	10000.0	81.974002612	-55.533	-3.456	57.295356872	-46.428	-3.456	79.566546405	-46.766	-3.454	79.294569522	-44.489	-3.446	33.471333113	-45.963	-3.436		9.1052	8.7670	11.0442	9.5708	0.0032	0.0370	0.1642	0.7908	11.16	32.67	31.41	49.73
Rx-156_01	157	1	09:37:12	0.250068336	47.7691787	16.7571240	120.700	-15.61	11.08	19.14	10000.0	81.977243107	-58.990	-3.457	57.299289320	-49.885	-3.457	79.567978127	-50.225	-3.459	79.297905172	-47.960	-3.471	33.451227773	-49.465	-3.503		9.1049	8.7650	11.0303	9.5249	0.0029	0.0350	0.1503	0.7449	10.36	30.96	28.76	46.84
Rx-156_01	158	1	09:37:12	0.350068332	47.7691791	16.7571221	120.720	-15.73	11.17	19.29	10000.0	81.964988053	-62.448	-3.458	57.293004130	-53.343	-3.458	79.551666609	-53.685	-3.460	79.283600592	-51.429	-3.470	33.429910791	-52.969	-3.503		9.1047	8.7633	11.0185	9.4792	0.0027	0.0333	0.1385	0.6992	9.60	29.42	26.49	43.96
Rx-156_01	159	1	09:37:12	0.450068329	47.7691795	16.7571203	120.740	-15.84	11.26	19.44	10000.0	81.961537664	-65.907	-3.459	57.291448173	-56.802	-3.459	79.548044327	-57.144	-3.459	79.285517671	-54.892	-3.463	33.432068712	-56.445	-3.476		9.1047	8.7630	11.0148	9.4621	0.0027	0.0330	0.1348	0.6821	9.72	29.18	25.79	42.89
Rx-156_01	160	1	09:37:12	0.550068325	47.7691800	16.7571184	120.760	-15.96	11.35	19.59	10000.0	81.968853212	-69.365	-3.458	57.293847796	-60.260	-3.458	79.558395545	-60.601	-3.457	79.280810086	-58.345	-3.453	33.437285523	-59.893	-3.448		9.1050	8.7643	11.0203	9.4723	0.0030	0.0343	0.1403	0.6923	10.53	30.32	26.84	43.53
Rx-156_01	161	1	09:37:12	0.650068322	47.7691804	16.7571165	120.780	-16.07	11.45	19.73	10000.0	81.972303222	-72.823	-3.458	57.294055906	-63.718	-3.458	79.563273720	-64.060	-3.459	79.277345348	-61.823	-3.478	33.418257800	-63.434	-3.541		9.1048	8.7625	10.9996	9.3889	0.0028	0.0325	0.1196	0.6089	9.85	28.77	22.88	38.29
Rx-156_01	162	1	09:37:12	0.750068318	47.7691808	16.7571147	120.800	-16.19	11.54	19.88	10000.0	81.973633372	-76.281	-3.458	57.296734570	-67.176	-3.458	79.563250154	-67.518	-3.458	79.276419581	-65.274	-3.450	33.424113519	-66.853	-3.419		9.1048	8.7628	11.0070	9.4276	0.0028	0.0328	0.1270	0.6476	9.79	28.97	24.29	40.72
Rx-156_01	163	1	09:37:12	0.850068315	47.7691813	16.7571127	120.820	-16.31	11.64	20.03	10000.0	81.958978809	-79.739	-3.458	57.288392320	-70.633	-3.457	79.543176074	-70.977	-3.459	79.256974928	-68.742	-3.469	33.390701691	-70.340	-3.487		9.1052	8.7614	10.9962	9.3988	0.0032	0.0314	0.1162	0.6188	11.27	27.77	22.23	38.91
Rx-156_01	164	1	09:37:12	0.950068312	47.7691817	16.7571108	120.840	-16.43	11.73	20.18	10000.0	81.965977161	-83.198	-3.459	57.292062425	-74.093	-3.459	79.551282401	-74.437	-3.460	79.262526337	-72.204	-3.462	33.388785319	-73.810	-3.470		9.1050	8.7604	10.9936	9.3881	0.0030	0.0304	0.1136	0.6081	10.71	26.89	21.73	38.23
Rx-156_01	165	1	09:37:12	0.050068308	47.7691821	16.7571089	120.860	-16.54	11.82	20.34	10000.0	81.968754123	-86.657	-3.459	57.295410126	-77.553	-3.460	79.559613822	-77.897	-3.460	79.265634176	-75.664	-3.460	33.404391520	-77.262	-3.453		9.1038	8.7594	10.9926	9.3943	0.0018	0.0294	0.1126	0.6143	6.53	25.98	21.53	38.63
Rx-156_01	166	1	09:37:12	0.150068305	47.7691826	16.7571069	120.880	-16.66	11.92	20.49	10000.0	81.974200305	-90.116	-3.459	57.299591699	-81.013	-3.460	79.570910004	-81.357	-3.459	79.268213561	-79.118	-3.454	33.406292855	-80.717	-3.455		9.1027	8.7589	10.9980	9.3985	0.0007	0.0289	0.1180	0.6185	2.56	25.54	22.57	38.89
Rx-156_01	167	1	09:37:13	0.250068301	47.7691830	16.7571050	120.900	-16.78	12.01	20.64	10000.0	81.977401267	-93.575	-3.459	57.299076295	-84.471	-3.458	79.570991524	-84.817	-3.460	79.261236365	-82.577	-3.460	33.400232029	-84.173	-3.456		9.1039	8.7584	10.9977	9.4018	0.0019	0.0284	0.1177	0.6218	6.87	25.08	22.52	39.10
Rx-156_01	168	1	09:37:13	0.350068298	47.7691835	16.7571031	120.900	-16.90	12.11	20.79	10000.0	81.961652339	-97.035	-3.460	57.284813589	-87.931	-3.460	79.544914266	-88.279	-3.463	79.235134625	-86.047	-3.470	33.370323013	-87.642	-3.469		9.1040	8.7553	10.9879	9.3928	0.0020	0.0253	0.1079	0.6128	7.14	22.38	20.63	38.53
Rx-156_01	169	1	09:37:13	0.450068294	47.7691839	16.7571011	120.900	-17.02	12.21	20.95	10000.0	81.961220781	-100.494	-3.459	57.289823995	-91.390	-3.459	79.538821710	-91.739	-3.460	79.236518465	-89.508	-3.461	33.351454696	-91.092	-3.450		9.1038	8.7545	10.9861	9.4016	0.0018	0.0245	0.1061	0.6216	6.38	21.68	20.30	39.09
Rx-156_01	170	1	09:37:13	0.550068291	47.7691844	16.7570992	120.900	-17.14	12.31	21.10	10000.0	81.971643932	-103.950	-3.457	57.299268798	-94.846	-3.456	79.552407966	-95.194	-3.455	79.246801843	-92.962	-3.455	33.380379402	-94.548	-3.455		9.1044	8.7562	10.9882	9.4028	0.0024	0.0262	0.1082	0.6228	8.63	23.19	20.69	39.16
Rx-156_01	171	1	09:37:13	0.650068288	47.7691849	16.7570973	120.900	-17.25	12.41	21.25	10000.0	81.972909687	-107.409	-3.458	57.297692090	-98.304	-3.458	79.559251870	-98.650	-3.456	79.254302922	-96.410	-3.448	33.389562100	-97.963	-3.416		9.1049	8.7589	10.9983	9.4454	0.0029	0.0289	0.1183	0.6654	10.37	25.53	22.63	41.84
Rx-156_01	172	1	09:37:13	0.750068284	47.7691853	16.7570953	120.900	-17.37	12.50	21.41	10000.0	81.973604568	-110.867	-3.458	57.297837485	-101.762	-3.459	79.561554070	-102.107	-3.457	79.264777586	-99.868	-3.458	33.387304624	-101.407	-3.444		9.1045	8.7596	10.9989	9.4599	0.0025	0.0296	0.1189	0.6799	8.82	26.13	22.75	42.75
Rx-156_01	173	1	09:37:13	0.850068281	47.7691857	16.7570934	120.920	-17.49	12.59	21.56	10000.0	81.958818855	-114.326	-3.460	57.285660590	-105.222	-3.460	79.545916598	-105.568	-3.460	79.234555285	-103.335	-3.467	33.375834352	-104.896	-3.489		9.1041	8.7587	10.9914	9.4305	0.0021	0.0287	0.1114	0.6505	7.42	25.41	21.31	40.90
Rx-156_01	174	1	09:37:13	0.950068277	47.7691861	16.7570915	120.940	-17.62	12.68	21.71	10000.0	81.960229387	-117.787	-3.460	57.289321823	-108.683	-3.460	79.545658728	-109.028	-3.461	79.248537502	-106.792	-3.457	33.376979389	-108.353	-3.457		9.1040	8.7584	10.9948	9.4334	0.0020	0.0284	0.1148	0.6534	7.09	25.15	21.95	41.08
Rx-156_01	175	1	09:37:13	0.050068274	47.7691864	16.7570895	120.960	-17.74	12.77	21.86	10000.0	81.967332893	-121.246	-3.459	57.293368680	-112.142	-3.459	79.554297712	-112.487	-3.459	79.267971949	-110.248	-3.457	33.399545421	-111.786	-3.433		9.1040	8.7587	10.9976	9.4596	0.0020	0.0287	0.1176	0.6796	6.90	25.35	22.49	42.73
Rx-156_01	176	1	09:37:13	0.150068271	47.7691868	16.7570876	120.980	-17.86	12.86	22.01	10000.0	81.969562240	-124.705	-3.459	57.295084963	-115.601	-3.459	79.555883467	-115.945	-3.458	79.257003667	-113.702	-3.454	33.404201773	-115.251	-3.465		9.1042	8.7597	11.0025	9.4535	0.0022	0.0297	0.1225	0.6735	7.61	26.26	23.43	42.35
Rx-156_01	177	1	09:37:14	0.250068267	47.7691872	16.7570857	121.000	-17.98	12.94	22.16	10000.0	81.974065821	-128.164	-3.459	57.295882221	-119.060	-3.459	79.564621155	-119.404	-3.459	79.258594502	-117.155	-3.452	33.401604211	-118.690	-3.439		9.1040	8.7603	11.0094	9.4738	0.0020	0.0303	0.1294	0.6938	7.18	26.82	24.74	43.63
Rx-156_01	178	1	09:37:14	0.350068264	47.7691876	16.7570839	121.000	-18.09	13.04	22.30	10000.0	81.961389527	-131.623	-3.459	57.286441001	-122.519	-3.459	79.554595765	-122.864	-3.461	79.262405647	-120.622	-3.467	33.407981468	-122.174	-3.484		9.1035	8.7584	11.0011	9.4484	0.0015	0.0284	0.1211	0.6684	5.25	25.11	23.16	42.03
Rx-156_01	179	1	09:37:14	0.450068260	47.7691881	16.7570821	121.000	-18.20	13.13	22.44	10000.0	81.961012797	-135.080	-3.457	57.290311787	-125.976	-3.457	79.550969399	-126.323	-3.459	79.260847665	-124.085	-3.464	33.390577640	-125.659	-3.485		9.1034	8.7564	10.9941	9.4202	0.0014	0.0264	0.1141	0.6402	5.00	23.37	21.83	40.26
Rx-156_01	180	1	09:37:14	0.550068257	47.7691886	16.7570803	121.000	-18.31	13.23	22.59	10000.0	81.969532849	-138.536	-3.456	57.299141561	-129.432	-3.456	79.558543355	-129.780	-3.457	79.269570335	-127.544	-3.458	33.380698413	-129.130	-3.470		9.1036	8.7561	10.9919	9.4061	0.0016	0.0261	0.1119	0.6261	5.48	23.10	21.40	39.37
Rx-156_01	181	1	09:37:14	0.650068253	47.7691890	16.7570785	121.000	-18.42	13.32	22.73	10000.0	81.973073829	-141.995	-3.459	57.296979467	-132.891	-3.458	79.566017832	-133.238	-3.458	79.269075990	-130.998	-3.454	33.403829691	-132.576	-3.446		9.1039	8.7568	10.9970	9.4189	0.0019	0.0268	0.1170	0.6389	6.81	23.66	22.38	40.17
Rx-156_01	182	1	09:37:14	0.750068250	47.7691895	16.7570767	121.000	-18.52	13.42	22.87	10000.0	81.976642202	-145.453	-3.459	57.295388724	-136.349	-3.459	79.573781267	-136.696	-3.458	79.270085211	-134.457	-3.459	33.400605971	-136.035	-3.459		9.1041	8.7572	10.9964	9.4184	0.0021	0.0272	0.1164	0.6384	7.53	24.08	22.27	40.14
Rx-156_01	183	1	09:37:14	0.850068247	47.7691899	16.7570749	121.000	-18.63	13.50	23.01	10000.0	81.962597670	-148.913	-3.459	57.289214252	-139.809	-3.459	79.551351511	-140.156	-3.460	79.243378633	-137.927	-3.470	33.366565172	-139.532	-3.497		9.1040	8.7562	10.9852	9.3802	0.0020	0.0262	0.1052	0.6002	7.15	23.19	20.13	37.74
Rx-156_01	184	1	09:37:14	0.950068243	47.7691903	16.7570731	121.000	-18.74	13.59	23.15	10000.0	81.963815353	-152.372	-3.459	57.291317338	-143.268	-3.459	79.549948176	-143.616	-3.460	79.241169432	-141.395	-3.467	33.364218321	-143.034	-3.501		9.1039	8.7556	10.9772	9.3383	0.0019	0.0256	0.0972	0.5583	6.64	22.60	18.58	35.10
Rx-156_01	185	1	09:37:14	0.050068240	47.7691907	16.7570714	121.000	-18.85	13.68	23.29	10000.0	81.969928078	-155.829	-3.457	57.297694140	-146.725	-3.457	79.554706382	-147.073	-3.457	79.245213641	-144.847	-3.452	33.351488835	-146.474	-3.441		9.1038	8.7560	10.9817	9.3544	0.0018	0.0260	0.1017	0.5744	6.42	22.95	19.46	36.12
Rx-156_01	186	1	09:37:14	0.150068236	47.7691911	16.7570696	121.000	-18.96	13.76	23.43	10000.0	81.976064802	-159.286	-3.457	57.300483899	-150.182	-3.457	79.562586689	-150.530	-3.457	79.252127057	-148.308	-3.460	33.367809518	-149.957	-3.483		9.1039	8.7564	10.9787	9.3293	0.0019	0.0264	0.0987	0.5493	6.65	23.36	18.89	34.54
Rx-156_01	187	1	09:37:15	0.250068233	47.7691915	16.7570678	121.000	-19.07	13.85	23.57	10000.0	81.977483550	-162.744	-3.458	57.300182780	-153.640	-3.458	79.566536537	-153.987	-3.457	79.246630526	-151.758	-3.451	33.355522348	-153.383	-3.426		9.1040	8.7575	10.9858	9.3609	0.0020	0.0275	0.1058	0.5809	6.94	24.29	20.25	36.53
Rx-156_01	188	1	09:37:15	0.350068230	47.7691919	16.7570661	121.000	-19.18	13.94	23.70	10000.0	81.960648780	-166.204	-3.460	57.287247793	-157.100	-3.460	79.551423806	-157.446	-3.459	79.222691049	-155.212	-3.454	33.346682371	-156.825	-3.442		9.1039	8.7581	10.9919	9.3791	0.0019	0.0281	0.1119	0.5991	6.60	24.88	21.40	37.67
Rx-156_01	189	1	09:37:15	0.450068226	47.7691923	16.7570644	121.000	-19.28	14.02	23.84	10000.0	81.964149560	-169.663	-3.459	57.286462216	-160.559	-3.459	79.559908746	-160.905	-3.459	79.250148560	-158.671	-3.459	33.362093639	-160.269	-3.444		9.1037	8.7577	10.9922	9.3943	0.0017	0.0277	0.1122	0.6143	5.95	24.45	21.46	38.63
Rx-156_01	190	1	09:37:15	0.550068223	47.7691927	16.7570626	121.000	-19.39	14.11	23.98	10000.0	81.978522888	-173.121	-3.458	57.300175900	-164.017	-3.458	79.570375776	-164.364	-3.459	79.262762008	-162.126	-3.455	33.352607629	-163.694	-3.425		9.1037	8.7567	10.9950	9.4276	0.0017	0.0267	0.1150	0.6476	5.93	23.58	22.00	40.72
Rx-156_01	191	1	09:37:15	0.650068219	47.7691931	16.7570609	121.000	-19.49	14.19	24.11	10000.0	81.974249082	-176.581	-3.460	57.301829121	-167.477	-3.460	79.560945650	-167.824	-3.460	79.238740646	-165.588	-3.462	33.323387137	-167.152	-3.458		9.1037	8.7567	10.9932	9.4294	0.0017	0.0267	0.1132	0.6494	6.09	23.60	21.65	40.83
Rx-156_01	192	1	09:37:15	0.750068216	47.7691935	16.7570592	121.000	-19.60	14.28	24.25	10000.0	81.976951330	179.959	-3.460	57.301460194	-170.937	-3.460	79.566171386	-171.284	-3.459	79.243587185	-169.043	-3.456	33.346620251	-170.595	-3.443		9.1039	8.7577	10.9979	9.4467	0.0019	0.0277	0.1179	0.6667	6.80	24.45	22.55	41.92
Rx-156_01	193	1	09:37:15	0.850068212	47.7691939	16.7570573	120.980	-19.72	14.37	24.40	10000.0	81.966439560	176.499	-3.460	57.289009845	-174.397	-3.459	79.560907308	-174.742	-3.458	79.245443462	-172.494	-3.451	33.361162746	-174.009	-3.415		9.1044	8.7589	11.0070	9.4917	0.0024	0.0289	0.1270	0.7117	8.42	25.60	24.30	44.75
Rx-156_01	194	1	09:37:15	0.950068209	47.7691942	16.7570554	120.960	-19.84	14.45	24.54	10000.0	81.966450664	173.039	-3.460	57.293581948	-177.857	-3.460	79.558198734	-178.202	-3.460	79.244334633	-175.954	-3.460	33.355807712	-177.448	-3.438		9.1042	8.7588	11.0076	9.5135	0.0022	0.0288	0.1276	0.7335	7.67	25.49	24.41	46.12
Rx-156_01	195	1	09:37:15	0.050068206	47.7691946	16.7570536	120.940	-19.95	14.54	24.69	10000.0	81.972291072	169.580	-3.459	57.298543497	178.684	-3.459	79.563053839	178.338	-3.460	79.239309551	-179.414	-3.461	33.344788104	179.086	-3.466		9.1038	8.7581	11.0057	9.5063	0.0018	0.0281	0.1257	0.7263	6.45	24.87	24.05	45.67
Rx-156_01	196	1	09:37:15	0.150068202	47.7691950	16.7570517	120.920	-20.07	14.62	24.83	10000.0	81.977378096	166.122	-3.458	57.301903551	175.226	-3.458	79.567662143	174.881	-3.458	79.265203680	177.132	-3.453	33.355233173	175.654	-3.432		9.1038	8.7584	11.0102	9.5322	0.0018	0.0284	0.1302	0.7522	6.32	25.09	24.90	47.30
Rx-156_01	197	1	09:37:16	0.250068199	47.7691953	16.7570498	120.900	-20.19	14.71	24.98	10000.0	81.977207919	162.667	-3.456	57.301305320	171.771	-3.456	79.568446980	171.425	-3.455	79.270014304	173.681	-3.452	33.376925483	172.213	-3.441		9.1040	8.7589	11.0143	9.5466	0.0020	0.0289	0.1343	0.7666	7.01	25.57	25.69	48.20
Rx-156_01	198	1	09:37:16	0.350068195	47.7691956	16.7570478	120.880	-20.32	14.80	25.14	10000.0	81.960541131	159.211	-3.456	57.288831163	168.315	-3.456	79.549828707	167.970	-3.456	79.221318140	170.220	-3.461	33.352645170	168.720	-3.493		9.1042	8.7589	11.0092	9.5089	0.0022	0.0289	0.1292	0.7289	7.62	25.56	24.72	45.83
Rx-156_01	199	1	09:37:16	0.450068192	47.7691959	16.7570457	120.860	-20.45	14.88	25.29	10000.0	81.962501383	155.753	-3.458	57.287170152	164.858	-3.458	79.555466844	164.513	-3.456	79.248906535	166.774	-3.446	33.409013444	165.334	-3.385		9.1043	8.7602	11.0209	9.5812	0.0023	0.0302	0.1409	0.8012	8.03	26.66	26.95	50.38
Rx-156_01	200	1	09:37:16	0.550068189	47.7691962	16.7570436	120.840	-20.59	14.96	25.45	10000.0	81.972144453	152.294	-3.459	57.293116249	161.398	-3.460	79.564965850	161.053	-3.460	79.274550728	163.312	-3.462	33.425678923	161.878	-3.456		9.1040	8.7591	11.0179	9.5842	0.0020	0.0291	0.1379	0.8042	6.93	25.73	26.38	50.57
Rx-156_01	201	1	09:37:16	0.650068185	47.7691965	16.7570416	120.820	-20.72	15.05	25.61	10000.0	81.979851122	148.835	-3.459	57.305254105	157.939	-3.459	79.564735510	157.592	-3.461	79.269964893	159.841	-3.471	33.397536360	158.374	-3.504		9.1036	8.7571	11.0060	9.5389	0.0016	0.0271	0.1260	0.7589	5.81	23.92	24.10	47.72
Rx-156_01	202	1	09:37:16	0.750068182	47.7691968	16.7570395	120.800	-20.85	15.13	25.77	10000.0	81.983172118	145.376	-3.459	57.309369717	154.480	-3.459	79.565693550	154.133	-3.459	79.271564798	156.378	-3.463	33.400319614	154.904	-3.471		9.1034	8.7569	11.0017	9.5273	0.0014	0.0269	0.1217	0.7473	4.96	23.75	23.28	46.99
Rx-156_01	203	1	09:37:16	0.850068178	47.7691972	16.7570374	120.800	-20.99	15.23	25.93	10000.0	81.968409467	141.920	-3.456	57.291732852	151.024	-3.456	79.555415393	150.677	-3.456	79.259556100	152.919	-3.459	33.426599829	151.421	-3.483		9.1036	8.7568	10.9988	9.5008	0.0016	0.0268	0.1188	0.7208	5.51	23.71	22.73	45.32
Rx-156_01	204	1	09:37:16	0.950068175	47.7691976	16.7570353	120.800	-21.12	15.32	26.09	10000.0	81.967212829	138.463	-3.457	57.290550721	147.567	-3.457	79.555855039	147.221	-3.457	79.260328092	149.465	-3.454	33.448822065	147.961	-3.460		9.1037	8.7575	11.0021	9.4983	0.0017	0.0275	0.1221	0.7183	5.94	24.35	23.35	45.17
Rx-156_01	205	1	09:37:16	0.050068171	47.7691980	16.7570332	120.800	-21.25	15.42	26.25	10000.0	81.972904783	135.004	-3.459	57.297932538	144.108	-3.459	79.560084298	143.761	-3.459	79.257293487	146.000	-3.465	33.446328052	144.486	-3.475		9.1036	8.7570	10.9963	9.4821	0.0016	0.0270	0.1163	0.7021	5.59	23.91	22.24	44.15
Rx-156_01	206	1	09:37:16	0.150068168	47.7691984	16.7570311	120.800	-21.38	15.51	26.42	10000.0	81.976460269	131.546	-3.458	57.300852217	140.649	-3.458	79.563495663	140.301	-3.460	79.269855432	142.533	-3.468	33.433287348	141.005	-3.481		9.1035	8.7553	10.9868	9.4592	0.0015	0.0253	0.1068	0.6792	5.17	22.38	20.42	42.71
Rx-156_01	207	1	09:37:17	0.250068165	47.7691988	16.7570290	120.800	-21.52	15.61	26.58	10000.0	81.980049266	128.089	-3.457	57.304603246	137.192	-3.458	79.566618430	136.843	-3.458	79.276865331	139.073	-3.459	33.424901229	137.533	-3.472		9.1031	8.7544	10.9846	9.4441	0.0011	0.0244	0.1046	0.6641	3.89	21.58	20.00	41.76
Rx-156_01	208	1	09:37:17	0.350068161	47.7691993	16.7570270	120.800	-21.64	15.71	26.74	10000.0	81.967444899	124.631	-3.457	57.296131923	133.734	-3.457	79.551518904	133.386	-3.457	79.243821659	135.613	-3.460	33.423548800	134.053	-3.480		9.1032	8.7550	10.9822	9.4217	0.0012	0.0250	0.1022	0.6417	4.27	22.15	19.54	40.35
Rx-156_01	209	1	09:37:17	0.450068158	47.7691997	16.7570249	120.800	-21.77	15.80	26.90	10000.0	81.968429329	121.174	-3.457	57.292562696	130.278	-3.457	79.557224947	129.931	-3.455	79.252094107	132.167	-3.446	33.465942013	130.600	-3.453		9.1034	8.7568	10.9926	9.4260	0.0014	0.0268	0.1126	0.6460	5.08	23.74	21.54	40.62
Rx-156_01	210	1	09:37:17	0.550068154	47.7692001	16.7570229	120.800	-21.89	15.90	27.06	10000.0	81.979423201	117.717	-3.458	57.299162504	126.821	-3.457	79.570883633	126.474	-3.457	79.272561109	128.709	-3.458	33.475358180	127.163	-3.438		9.1037	8.7574	10.9925	9.4459	0.0017	0.0274	0.1125	0.6659	6.06	24.25	21.52	41.87
Rx-156_01	211	1	09:37:17	0.650068151	47.7692006	16.7570209	120.800	-22.02	16.00	27.22	10000.0	81.980086662	114.260	-3.456	57.302422837	123.364	-3.457	79.568354464	123.016	-3.458	79.256228564	125.245	-3.464	33.408754697	123.695	-3.467		9.1035	8.7556	10.9845	9.4349	0.0015	0.0256	0.1045	0.6549	5.14	22.60	19.98	41.18
Rx-156_01	212	1	09:37:17	0.750068147	47.7692010	16.7570188	120.800	-22.15	16.09	27.38	10000.0	81.981021862	110.803	-3.457	57.308593435	119.907	-3.457	79.564998207	119.558	-3.458	79.269497548	121.779	-3.465	33.380993928	120.220	-3.476		9.1033	8.7546	10.9759	9.4161	0.0013	0.0246	0.0959	0.6361	4.65	21.72	18.34	40.00
Rx-156_01	213	1	09:37:17	0.850068144	47.7692014	16.7570169	120.800	-22.27	16.19	27.53	10000.0	81.965941281	107.348	-3.456	57.293979090	116.452	-3.455	79.551545195	116.104	-3.454	79.261815320	118.332	-3.448	33.386710172	116.792	-3.427		9.1037	8.7564	10.9840	9.4442	0.0017	0.0264	0.1040	0.6642	5.84	23.35	19.88	41.76
Rx-156_01	214	1	09:37:17	0.950068141	47.7692019	16.7570150	120.800	-22.39	16.28	27.68	10000.0	81.963663124	103.893	-3.455	57.288667402	112.997	-3.455	79.552709582	112.651	-3.453	79.252603370	114.888	-3.444	33.398264115	113.364	-3.428		9.1040	8.7587	10.9952	9.4717	0.0020	0.0287	0.1152	0.6917	7.11	25.34	22.03	43.49
Rx-156_01	215	1	09:37:17	0.050068137	47.7692023	16.7570130	120.800	-22.50	16.38	27.83	10000.0	81.973274290	100.437	-3.456	57.295932940	109.541	-3.456	79.562747484	109.196	-3.456	79.252852242	111.431	-3.456	33.390115866	109.907	-3.457		9.1040	8.7590	10.9947	9.4705	0.0020	0.0290	0.1147	0.6905	7.17	25.66	21.94	43.42
Rx-156_01	216	1	09:37:17	0.150068134	47.7692027	16.7570111	120.800	-22.62	16.47	27.99	10000.0	81.978768455	96.980	-3.457	57.298387223	106.083	-3.457	79.570394207	105.737	-3.458	79.269498899	107.972	-3.460	33.388529646	106.456	-3.452		9.1037	8.7576	10.9920	9.4758	0.0017	0.0276	0.1120	0.6958	6.10	24.38	21.41	43.75
Rx-156_01	217	1	09:37:18	0.250068130	47.7692032	16.7570092	120.800	-22.74	16.57	28.14	10000.0	81.974757871	93.523	-3.457	57.301938034	102.627	-3.457	79.561405258	102.280	-3.457	79.265734084	104.518	-3.454	33.371111229	102.999	-3.457		9.1036	8.7573	10.9946	9.4760	0.0016	0.0273	0.1146	0.6960	5.82	24.10	21.92	43.76
Rx-156_01	218	1	09:37:18	0.350068127	47.7692037	16.7570073	120.820	-22.85	16.67	28.29	10000.0	81.965316764	90.067	-3.456	57.293484287	99.171	-3.456	79.551500040	98.824	-3.456	79.247315308	101.060	-3.458	33.374428636	99.539	-3.460		9.1040	8.7577	10.9931	9.4719	0.0020	0.0277	0.1131	0.6919	7.02	24.47	21.64	43.51
Rx-156_01	219	1	09:37:18	0.450068124	47.7692042	16.7570054	120.840	-22.97	16.77	28.44	10000.0	81.964756602	86.611	-3.456	57.291279270	95.715	-3.455	79.553923551	95.370	-3.454	79.260661946	97.609	-3.450	33.401552580	96.094	-3.444		9.1044	8.7590	10.9986	9.4835	0.0024	0.0290	0.1186	0.7035	8.41	25.63	22.69	44.24
Rx-156_01	220	1	09:37:18	0.550068120	47.7692047	16.7570036	120.860	-23.08	16.87	28.59	10000.0	81.976817160	83.157	-3.454	57.298302151	92.261	-3.454	79.569364249	91.918	-3.452	79.276097600	94.163	-3.446	33.426368142	92.656	-3.438		9.1042	8.7607	11.0060	9.4991	0.0022	0.0307	0.1260	0.7191	7.94	27.15	24.10	45.21
Rx-156_01	221	1	09:37:18	0.650068117	47.7692052	16.7570017	120.880	-23.19	16.97	28.73	10000.0	81.979313524	79.703	-3.454	57.301476414	88.807	-3.454	79.570718237	88.464	-3.454	79.279830340	90.708	-3.455	33.432097706	89.193	-3.463		9.1043	8.7609	11.0057	9.4905	0.0023	0.0309	0.1257	0.7105	8.13	27.35	24.04	44.67
Rx-156_01	222	1	09:37:18	0.750068113	47.7692057	16.7569998	120.900	-23.30	17.07	28.88	10000.0	81.974584743	76.247	-3.456	57.299255454	85.351	-3.456	79.564826048	85.007	-3.457	79.281062428	87.249	-3.459	33.425909780	85.730	-3.463		9.1043	8.7601	11.0029	9.4832	0.0023	0.0301	0.1229	0.7032	8.22	26.59	23.50	44.22
Rx-156_01	223	1	09:37:18	0.850068110	47.7692062	16.7569979	120.900	-23.42	17.17	29.04	10000.0	81.964225808	72.788	-3.459	57.294048161	81.892	-3.459	79.550172050	81.546	-3.461	79.264471541	83.771	-3.479	33.378364316	82.200	-3.530		9.1041	8.7576	10.9825	9.4118	0.0021	0.0276	0.1025	0.6318	7.48	24.41	19.61	39.73
Rx-156_01	224	1	09:37:18	0.950068106	47.7692067	16.7569960	120.900	-23.53	17.27	29.19	10000.0	81.965639700	69.331	-3.457	57.293474193	78.435	-3.457	79.554269967	78.090	-3.455	79.267110833	80.325	-3.446	33.413742846	78.772	-3.427		9.1042	8.7593	10.9938	9.4414	0.0022	0.0293	0.1138	0.6614	7.71	25.88	21.76	41.59
Rx-156_01	225	1	09:37:18	0.050068103	47.7692072	16.7569941	120.900	-23.65	17.37	29.34	10000.0	81.972381100	65.874	-3.457	57.294188017	74.979	-3.457	79.565823435	74.634	-3.456	79.279935561	76.868	-3.457	33.434716699	75.304	-3.468		9.1043	8.7597	10.9936	9.4298	0.0023	0.0297	0.1136	0.6498	8.03	26.25	21.73	40.86
Rx-156_01	226	1	09:37:18	0.150068100	47.7692077	16.7569922	120.900	-23.76	17.47	29.49	10000.0	81.977891673	62.418	-3.457	57.300889886	71.522	-3.457	79.569288284	71.176	-3.458	79.297692469	73.403	-3.465	33.434530012	71.833	-3.471		9.1039	8.7580	10.9852	9.4152	0.0019	0.0280	0.1052	0.6352	6.74	24.75	20.12	39.94
Rx-156_01	227	1	09:37:19	0.250068096	47.7692082	16.7569903	120.900	-23.87	17.57	29.64	10000.0	81.980350778	58.962	-3.456	57.301996594	68.066	-3.456	79.571220610	67.718	-3.458	79.279796455	69.937	-3.466	33.414113697	68.332	-3.501		9.1036	8.7557	10.9748	9.3697	0.0016	0.0257	0.0948	0.5897	5.54	22.77	18.13	37.08
Rx-156_01	228	1	09:37:19	0.350068093	47.7692086	16.7569884	120.920	-23.99	17.66	29.79	10000.0	81.970828319	55.507	-3.455	57.298835109	64.610	-3.456	79.557160260	64.261	-3.457	79.276801485	66.472	-3.465	33.406334650	64.835	-3.497		9.1033	8.7539	10.9652	9.3280	0.0013	0.0239	0.0852	0.5480	4.72	21.15	16.29	34.45
Rx-156_01	229	1	09:37:19	0.450068089	47.7692090	16.7569865	120.940	-24.11	17.75	29.94	10000.0	81.969816262	52.052	-3.455	57.296602448	61.155	-3.455	79.557216346	60.806	-3.455	79.279913423	63.018	-3.454	33.421138215	61.378	-3.457		9.1034	8.7541	10.9657	9.3263	0.0014	0.0241	0.0857	0.5463	4.99	21.31	16.39	34.35
Rx-156_01	230	1	09:37:19	0.550068086	47.7692094	16.7569846	120.960	-24.23	17.84	30.09	10000.0	81.969769267	48.596	-3.456	57.294476070	57.699	-3.456	79.560405785	57.351	-3.455	79.275361285	59.564	-3.454	33.438065339	57.913	-3.465		9.1034	8.7550	10.9677	9.3174	0.0014	0.0250	0.0877	0.5374	5.02	22.14	16.78	33.79
Rx-156_01	231	1	09:37:19	0.650068083	47.7692098	16.7569827	120.980	-24.35	17.93	30.24	10000.0	81.974800998	45.139	-3.457	57.298755737	54.243	-3.457	79.564612979	53.895	-3.456	79.273797429	56.107	-3.456	33.430587265	54.457	-3.456		9.1034	8.7555	10.9679	9.3176	0.0014	0.0255	0.0879	0.5376	5.12	22.50	16.81	33.80
Rx-156_01	232	1	09:37:19	0.750068079	47.7692102	16.7569808	121.000	-24.47	18.02	30.39	10000.0	81.977284807	41.685	-3.454	57.297356343	50.788	-3.454	79.569769874	50.440	-3.454	79.271324788	52.651	-3.456	33.420000097	51.000	-3.457		9.1036	8.7555	10.9659	9.3150	0.0016	0.0255	0.0859	0.5350	5.67	22.58	16.43	33.64
Rx-156_01	233	1	09:37:19	0.850068076	47.7692106	16.7569789	121.020	-24.58	18.12	30.54	10000.0	81.961878834	38.230	-3.455	57.290696685	47.333	-3.455	79.549248466	46.984	-3.457	79.263177677	49.190	-3.461	33.387389176	47.532	-3.467		9.1034	8.7542	10.9601	9.3028	0.0014	0.0242	0.0801	0.5228	5.01	21.36	15.32	32.87
Rx-156_01	234	1	09:37:19	0.950068072	47.7692110	16.7569770	121.040	-24.70	18.21	30.69	10000.0	81.962176588	34.774	-3.456	57.293765353	43.877	-3.456	79.546899603	43.528	-3.456	79.256476780	45.733	-3.456	33.368429571	44.068	-3.464		9.1032	8.7538	10.9592	9.2943	0.0012	0.0238	0.0792	0.5143	4.10	21.04	15.14	32.34
Rx-156_01	235	1	09:37:19	0.050068069	47.7692115	16.7569750	121.060	-24.82	18.31	30.84	10000.0	81.966916568	31.318	-3.456	57.294327613	40.421	-3.456	79.554572388	40.073	-3.455	79.253997481	42.284	-3.449	33.388529822	40.624	-3.444		9.1031	8.7551	10.9656	9.3061	0.0011	0.0251	0.0856	0.5261	3.96	22.18	16.38	33.08
Rx-156_01	236	1	09:37:19	0.150068065	47.7692119	16.7569731	121.080	-24.94	18.40	31.00	10000.0	81.978984954	27.862	-3.456	57.299429890	36.965	-3.456	79.570699893	36.618	-3.455	79.275317366	38.835	-3.448	33.401509236	37.202	-3.423		9.1033	8.7564	10.9736	9.3399	0.0013	0.0264	0.0936	0.5599	4.74	23.36	17.91	35.21
Rx-156_01	237	1	09:37:20	0.250068062	47.7692123	16.7569712	121.100	-25.06	18.50	31.15	10000.0	81.982603656	24.406	-3.455	57.305336494	33.510	-3.455	79.571317739	33.163	-3.455	79.281221501	35.383	-3.452	33.396635739	33.774	-3.428		9.1035	8.7565	10.9768	9.3677	0.0015	0.0265	0.0968	0.5877	5.44	23.39	18.52	36.96
Rx-156_01	238	1	09:37:20	0.350068059	47.7692127	16.7569693	121.120	-25.18	18.58	31.29	10000.0	81.968268922	20.951	-3.455	57.293209249	30.055	-3.455	79.554526074	29.707	-3.456	79.241739871	31.929	-3.454	33.358878436	30.322	-3.453		9.1036	8.7557	10.9782	9.3706	0.0016	0.0257	0.0982	0.5906	5.66	22.77	18.79	37.13
Rx-156_01	239	1	09:37:20	0.450068055	47.7692131	16.7569675	121.140	-25.29	18.67	31.43	10000.0	81.964828464	17.494	-3.457	57.294077914	26.598	-3.457	79.548275664	26.249	-3.458	79.249474850	28.469	-3.460	33.349794528	26.859	-3.462		9.1035	8.7548	10.9754	9.3653	0.0015	0.0248	0.0954	0.5853	5.26	21.94	18.25	36.80
Rx-156_01	240	1	09:37:20	0.550068052	47.7692134	16.7569657	121.160	-25.41	18.75	31.58	10000.0	81.976549920	14.038	-3.456	57.301250616	23.141	-3.456	79.561602079	22.794	-3.455	79.255512034	25.024	-3.445	33.363980816	23.442	-3.418		9.1035	8.7563	10.9864	9.4040	0.0015	0.0263	0.1064	0.6240	5.34	23.21	20.35	39.24
Rx-156_01	241	1	09:37:20	0.650068048	47.7692138	16.7569638	121.180	-25.52	18.84	31.72	10000.0	81.978566670	10.582	-3.456	57.301595429	19.685	-3.456	79.564309003	19.339	-3.455	79.254012031	21.572	-3.452	33.372839942	19.990	-3.452		9.1036	8.7573	10.9899	9.4082	0.0016	0.0273	0.1099	0.6282	5.58	24.10	21.02	39.50
Rx-156_01	242	1	09:37:20	0.750068045	47.7692142	16.7569620	121.200	-25.64	18.92	31.86	10000.0	81.982211578	7.126	-3.456	57.302934132	16.230	-3.456	79.569689990	15.884	-3.455	79.262075532	18.126	-3.446	33.384831448	16.563	-3.427		9.1039	8.7584	11.0001	9.4374	0.0019	0.0284	0.1201	0.6574	6.58	25.12	22.98	41.34
Rx-156_01	243	1	09:37:20	0.850068041	47.7692146	16.7569601	121.200	-25.75	19.01	32.01	10000.0	81.966171102	3.669	-3.457	57.290425641	12.773	-3.457	79.554126076	12.427	-3.457	79.249323036	14.667	-3.459	33.377221435	13.107	-3.456		9.1039	8.7580	10.9980	9.4385	0.0019	0.0280	0.1180	0.6585	6.57	24.79	22.56	41.41
Rx-156_01	244	1	09:37:20	0.950068038	47.7692150	16.7569583	121.200	-25.86	19.11	32.16	10000.0	81.968625666	0.212	-3.457	57.295901377	9.316	-3.457	79.552931417	8.969	-3.458	79.251613456	11.206	-3.461	33.362369455	9.645	-3.462		9.1037	8.7571	10.9937	9.4328	0.0017	0.0271	0.1137	0.6528	6.07	24.00	21.76	41.05
Rx-156_01	245	1	09:37:20	0.050068035	47.7692155	16.7569564	121.200	-25.98	19.20	32.30	10000.0	81.979928595	-3.244	-3.456	57.305776407	5.859	-3.456	79.563802614	5.513	-3.457	79.261902389	7.747	-3.459	33.362081967	6.182	-3.463		9.1036	8.7569	10.9915	9.4265	0.0016	0.0269	0.1115	0.6465	5.74	23.79	21.34	40.65
Rx-156_01	246	1	09:37:20	0.150068031	47.7692159	16.7569545	121.200	-26.09	19.29	32.45	10000.0	81.981403248	-6.699	-3.455	57.304995613	2.405	-3.455	79.567952185	2.059	-3.454	79.264976856	4.296	-3.451	33.384752211	2.724	-3.458		9.1038	8.7580	10.9955	9.4233	0.0018	0.0280	0.1155	0.6433	6.37	24.72	22.09	40.45
Rx-156_01	247	1	09:37:21	0.250068028	47.7692163	16.7569527	121.200	-26.21	19.39	32.60	10000.0	81.977273662	-10.154	-3.455	57.298781188	-1.050	-3.455	79.567440935	-1.396	-3.455	79.263008629	0.838	-3.458	33.386390734	-0.742	-3.466		9.1038	8.7583	10.9922	9.4123	0.0018	0.0283	0.1122	0.6323	6.32	25.03	21.47	39.76
Rx-156_01	248	1	09:37:21	0.350068024	47.7692167	16.7569508	121.200	-26.32	19.47	32.74	10000.0	81.966413286	-13.611	-3.457	57.293315815	-4.507	-3.457	79.552315066	-4.853	-3.457	79.243416355	-2.620	-3.459	33.357460700	-4.197	-3.456		9.1039	8.7580	10.9905	9.4135	0.0019	0.0280	0.1105	0.6335	6.55	24.73	21.14	39.83
Rx-156_01	249	1	09:37:21	0.450068021	47.7692171	16.7569490	121.200	-26.43	19.56	32.89	10000.0	81.973262457	-17.067	-3.457	57.297192678	-7.964	-3.457	79.560608298	-8.311	-3.458	79.248699057	-6.086	-3.466	33.372447033	-7.689	-3.492		9.1038	8.7568	10.9816	9.3781	0.0018	0.0268	0.1016	0.5981	6.25	23.70	19.43	37.61
Rx-156_01	250	1	09:37:21	0.550068018	47.7692175	16.7569472	121.200	-26.55	19.65	33.03	10000.0	81.980203197	-20.524	-3.456	57.305726402	-11.420	-3.456	79.567132298	-11.768	-3.457	79.278749700	-9.549	-3.463	33.378343469	-11.175	-3.485		9.1035	8.7558	10.9750	9.3488	0.0015	0.0258	0.0950	0.5688	5.44	22.79	18.17	35.76
Rx-156_01	251	1	09:37:21	0.650068014	47.7692179	16.7569453	121.200	-26.66	19.74	33.17	10000.0	81.981633234	-23.979	-3.455	57.304705333	-14.875	-3.455	79.570864454	-15.222	-3.455	79.278413789	-13.004	-3.455	33.396084800	-14.631	-3.456		9.1037	8.7566	10.9752	9.3481	0.0017	0.0266	0.0952	0.5681	6.15	23.55	18.21	35.72
Rx-156_01	252	1	09:37:21	0.750068011	47.7692183	16.7569435	121.200	-26.78	19.83	33.32	10000.0	81.980467312	-27.436	-3.457	57.303270106	-18.332	-3.457	79.571143143	-18.678	-3.456	79.269498775	-16.459	-3.455	33.400888310	-18.091	-3.460		9.1039	8.7579	10.9769	9.3453	0.0019	0.0279	0.0969	0.5653	6.68	24.65	18.54	35.55
Rx-156_01	253	1	09:37:21	0.850068007	47.7692188	16.7569416	121.180	-26.89	19.93	33.47	10000.0	81.970168917	-30.893	-3.457	57.294130802	-21.789	-3.457	79.560593503	-22.134	-3.456	79.252994404	-19.914	-3.455	33.396188067	-21.551	-3.460		9.1041	8.7589	10.9797	9.3425	0.0021	0.0289	0.0997	0.5625	7.55	25.56	19.07	35.37
Rx-156_01	254	1	09:37:21	0.950068004	47.7692193	16.7569397	121.160	-27.01	20.02	33.62	10000.0	81.970522442	-34.350	-3.456	57.291535132	-25.245	-3.456	79.563723217	-25.590	-3.456	79.254715890	-23.368	-3.455	33.395007713	-25.003	-3.452		9.1042	8.7593	10.9811	9.3466	0.0022	0.0293	0.1011	0.5666	7.84	25.95	19.35	35.62
Rx-156_01	255	1	09:37:21	0.050068000	47.7692197	16.7569378	121.140	-27.12	20.12	33.77	10000.0	81.977139824	-37.807	-3.457	57.303520838	-28.703	-3.458	79.564679934	-29.049	-3.459	79.260431003	-26.833	-3.464	33.363474129	-28.475	-3.472		9.1038	8.7576	10.9744	9.3318	0.0018	0.0276	0.0944	0.5518	6.40	24.39	18.05	34.69
Rx-156_01	256	1	09:37:21	0.150067997	47.7692202	16.7569359	121.120	-27.24	20.22	33.92	10000.0	81.980227854	-41.262	-3.455	57.306013946	-32.158	-3.455	79.566860175	-32.504	-3.454	79.253873097	-30.285	-3.452	33.344860671	-31.930	-3.455		9.1039	8.7583	10.9770	9.3320	0.0019	0.0283	0.0970	0.5520	6.85	24.98	18.55	34.71
Rx-156_01	257	1	09:37:22	0.250067994	47.7692207	16.7569340	121.100	-27.35	20.32	34.07	10000.0	81.983130675	-44.718	-3.456	57.303834334	-35.614	-3.456	79.574424715	-35.958	-3.455	79.256574241	-33.736	-3.451	33.360366835	-35.375	-3.445		9.1041	8.7595	10.9820	9.3434	0.0021	0.0295	0.1020	0.5634	7.52	26.09	19.51	35.42
Rx-156_01	258	1	09:37:22	0.350067990	47.7692211	16.7569321	121.100	-27.47	20.41	34.22	10000.0	81.966856763	-48.173	-3.455	57.288996040	-39.069	-3.455	79.560535029	-39.412	-3.454	79.239086330	-37.186	-3.450	33.351930908	-38.805	-3.430		9.1044	8.7605	10.9873	9.3679	0.0024	0.0305	0.1073	0.5879	8.38	26.99	20.52	36.97
Rx-156_01	259	1	09:37:22	0.450067987	47.7692215	16.7569301	121.100	-27.59	20.50	34.38	10000.0	81.969255377	-51.629	-3.456	57.292977310	-42.525	-3.457	79.559505737	-42.870	-3.458	79.234985535	-40.643	-3.458	33.333528121	-42.263	-3.458		9.1042	8.7593	10.9859	9.3664	0.0022	0.0293	0.1059	0.5864	7.80	25.89	20.25	36.87
Rx-156_01	260	1	09:37:22	0.550067983	47.7692220	16.7569282	121.100	-27.71	20.60	34.53	10000.0	81.980508131	-55.085	-3.456	57.305048051	-45.981	-3.456	79.568394245	-46.326	-3.456	79.257503275	-44.094	-3.450	33.348987962	-45.680	-3.417		9.1041	8.7592	10.9910	9.4051	0.0021	0.0292	0.1110	0.6251	7.42	25.79	21.23	39.30
Rx-156_01	261	1	09:37:22	0.650067980	47.7692224	16.7569263	121.100	-27.83	20.69	34.68	10000.0	81.979897051	-58.541	-3.456	57.305048492	-49.437	-3.456	79.566053880	-49.782	-3.456	79.244050358	-47.550	-3.456	33.331302586	-49.150	-3.470		9.1039	8.7588	10.9913	9.3914	0.0019	0.0288	0.1113	0.6114	6.82	25.47	21.29	38.45
Rx-156_01	262	1	09:37:22	0.750067977	47.7692228	16.7569243	121.100	-27.95	20.79	34.83	10000.0	81.984205147	-61.995	-3.454	57.306778693	-52.891	-3.454	79.571675790	-53.235	-3.453	79.244745473	-50.996	-3.446	33.341922284	-52.567	-3.418		9.1042	8.7604	10.9996	9.4277	0.0022	0.0304	0.1196	0.6477	7.74	26.87	22.88	40.73
Rx-156_01	263	1	09:37:22	0.850067973	47.7692233	16.7569224	121.100	-28.07	20.88	34.98	10000.0	81.970084829	-65.449	-3.454	57.293932108	-56.345	-3.454	79.558213606	-56.688	-3.453	79.228881551	-54.438	-3.443	33.344334062	-55.996	-3.428		9.1044	8.7619	11.0110	9.4539	0.0024	0.0319	0.1310	0.6739	8.35	28.17	25.06	42.37
Rx-156_01	264	1	09:37:22	0.950067970	47.7692237	16.7569205	121.100	-28.19	20.98	35.14	10000.0	81.967561513	-68.905	-3.455	57.292443052	-59.800	-3.455	79.555326421	-60.142	-3.455	79.225910938	-57.892	-3.453	33.348041369	-59.433	-3.438		9.1045	8.7623	11.0132	9.4715	0.0025	0.0323	0.1332	0.6915	8.91	28.58	25.48	43.48
Rx-156_01	265	1	09:37:22	0.050067966	47.7692241	16.7569185	121.100	-28.31	21.07	35.29	10000.0	81.976357864	-72.361	-3.456	57.298080897	-63.257	-3.457	79.564478971	-63.600	-3.457	79.233571964	-61.348	-3.456	33.351858035	-62.882	-3.449		9.1042	8.7613	11.0133	9.4787	0.0022	0.0313	0.1333	0.6987	7.68	27.68	25.49	43.93
Rx-156_01	266	1	09:37:22	0.150067963	47.7692246	16.7569166	121.100	-28.43	21.17	35.44	10000.0	81.978584682	-75.817	-3.456	57.304765672	-66.713	-3.456	79.563051668	-67.057	-3.457	79.255700080	-64.812	-3.464	33.344388767	-66.355	-3.472		9.1040	8.7596	11.0052	9.4621	0.0020	0.0296	0.1252	0.6821	7.18	26.15	23.96	42.89
Rx-156_01	267	1	09:37:23	0.250067959	47.7692250	16.7569147	121.100	-28.55	21.26	35.59	10000.0	81.981883172	-79.271	-3.455	57.306865460	-70.167	-3.455	79.565599905	-70.511	-3.454	79.244031024	-68.263	-3.452	33.343874926	-69.812	-3.457		9.1040	8.7601	11.0081	9.4595	0.0020	0.0301	0.1281	0.6795	6.93	26.61	24.50	42.73
Rx-156_01	268	1	09:37:23	0.350067956	47.7692255	16.7569127	121.100	-28.67	21.36	35.75	10000.0	81.972795845	-82.726	-3.454	57.294594245	-73.622	-3.454	79.560026833	-73.965	-3.453	79.243619196	-71.713	-3.450	33.369670009	-73.253	-3.441		9.1043	8.7614	11.0127	9.4734	0.0023	0.0314	0.1327	0.6934	8.08	27.76	25.38	43.60
Rx-156_01	269	1	09:37:23	0.450067953	47.7692259	16.7569107	121.100	-28.79	21.46	35.90	10000.0	81.969749910	-86.180	-3.455	57.292170606	-77.076	-3.455	79.558602947	-77.420	-3.455	79.259799173	-75.172	-3.459	33.380987626	-76.713	-3.460		9.1042	8.7608	11.0087	9.4676	0.0022	0.0308	0.1287	0.6876	7.64	27.24	24.62	43.24
Rx-156_01	270	1	09:37:23	0.550067949	47.7692264	16.7569088	121.100	-28.91	21.56	36.06	10000.0	81.977211192	-89.636	-3.456	57.299486223	-80.532	-3.456	79.565036937	-80.876	-3.457	79.246715854	-78.630	-3.458	33.375675782	-80.185	-3.472		9.1040	8.7600	11.0061	9.4509	0.0020	0.0300	0.1261	0.6709	7.06	26.51	24.12	42.19
Rx-156_01	271	1	09:37:23	0.650067946	47.7692269	16.7569068	121.100	-29.03	21.66	36.22	10000.0	81.988630685	-93.091	-3.455	57.312771448	-83.987	-3.455	79.573106526	-84.332	-3.456	79.279594531	-82.092	-3.462	33.389968500	-83.667	-3.482		9.1038	8.7589	10.9985	9.4238	0.0018	0.0289	0.1185	0.6438	6.45	25.55	22.67	40.48
Rx-156_01	272	1	09:37:23	0.750067942	47.7692273	16.7569048	121.100	-29.15	21.76	36.37	10000.0	81.990767810	-96.546	-3.455	57.310803523	-87.442	-3.455	79.578235811	-87.786	-3.455	79.288824373	-85.546	-3.454	33.407889109	-87.121	-3.454		9.1037	8.7591	10.9996	9.4248	0.0017	0.0291	0.1196	0.6448	6.10	25.74	22.87	40.55
Rx-156_01	273	1	09:37:23	0.850067939	47.7692277	16.7569029	121.080	-29.27	21.84	36.52	10000.0	81.975403903	-100.000	-3.454	57.299003402	-90.896	-3.454	79.562571266	-91.239	-3.453	79.262242530	-88.996	-3.450	33.410467851	-90.581	-3.461		9.1042	8.7607	11.0035	9.4183	0.0022	0.0307	0.1235	0.6383	7.84	27.18	23.63	40.14
Rx-156_01	274	1	09:37:23	0.950067935	47.7692281	16.7569010	121.060	-29.39	21.93	36.67	10000.0	81.973608806	-103.455	-3.456	57.294577416	-94.351	-3.455	79.562687834	-94.694	-3.454	79.258030831	-92.450	-3.454	33.421255368	-94.044	-3.462		9.1046	8.7619	11.0049	9.4118	0.0026	0.0319	0.1249	0.6318	9.06	28.17	23.90	39.73
Rx-156_01	275	1	09:37:23	0.050067932	47.7692284	16.7568991	121.040	-29.51	22.02	36.81	10000.0	81.978901215	-106.911	-3.455	57.297690681	-97.806	-3.455	79.569070324	-98.150	-3.456	79.273641466	-95.910	-3.460	33.420665445	-97.506	-3.462		9.1047	8.7611	11.0008	9.4049	0.0027	0.0311	0.1208	0.6249	9.42	27.51	23.10	39.29
Rx-156_01	276	1	09:37:23	0.150067929	47.7692288	16.7568972	121.020	-29.62	22.10	36.96	10000.0	81.986196069	-110.366	-3.455	57.307612803	-101.261	-3.455	79.573987490	-101.607	-3.457	79.287713411	-99.374	-3.464	33.406977595	-100.989	-3.484		9.1043	8.7588	10.9915	9.3762	0.0023	0.0288	0.1115	0.5962	8.16	25.49	21.32	37.49
Rx-156_01	277	1	09:37:24	0.250067925	47.7692292	16.7568953	121.000	-29.74	22.19	37.11	10000.0	81.986349732	-113.821	-3.456	57.311284208	-104.717	-3.456	79.574595320	-105.064	-3.457	79.281461847	-102.835	-3.460	33.388905774	-104.461	-3.471		9.1041	8.7573	10.9867	9.3605	0.0021	0.0273	0.1067	0.5805	7.44	24.13	20.42	36.50
Rx-156_01	278	1	09:37:24	0.350067922	47.7692296	16.7568935	121.000	-29.86	22.28	37.26	10000.0	81.972177279	-117.278	-3.456	57.296622631	-108.174	-3.456	79.567287071	-108.520	-3.456	79.267114363	-106.279	-3.445	33.390821958	-107.880	-3.420		9.1042	8.7574	10.9984	9.3972	0.0022	0.0274	0.1184	0.6172	7.65	24.21	22.65	38.81
Rx-156_01	279	1	09:37:24	0.450067918	47.7692300	16.7568916	121.000	-29.98	22.37	37.40	10000.0	81.970878015	-120.733	-3.455	57.291422841	-111.628	-3.455	79.572962541	-111.975	-3.454	79.268606238	-109.731	-3.452	33.402032676	-111.338	-3.458		9.1045	8.7578	11.0011	9.3945	0.0025	0.0278	0.1211	0.6145	8.87	24.57	23.16	38.64
Rx-156_01	280	1	09:37:24	0.550067915	47.7692304	16.7568897	121.000	-30.09	22.46	37.55	10000.0	81.984143106	-124.186	-3.454	57.305410279	-115.081	-3.453	79.581749115	-115.428	-3.454	79.273906075	-113.189	-3.457	33.390998322	-114.797	-3.459		9.1047	8.7577	10.9973	9.3895	0.0027	0.0277	0.1173	0.6095	9.37	24.45	22.44	38.33
Rx-156_01	281	1	09:37:24	0.650067912	47.7692308	16.7568879	121.000	-30.21	22.55	37.69	10000.0	81.986608085	-127.641	-3.455	57.308495703	-118.536	-3.455	79.581789964	-118.883	-3.455	79.275318458	-116.639	-3.451	33.383825578	-118.236	-3.439		9.1045	8.7578	11.0014	9.4053	0.0025	0.0278	0.1214	0.6253	8.89	24.60	23.21	39.32
Rx-156_01	282	1	09:37:24	0.750067908	47.7692312	16.7568860	121.000	-30.32	22.64	37.84	10000.0	81.973457277	-131.095	-3.454	57.299893704	-121.991	-3.454	79.567115413	-122.336	-3.453	79.262965599	-120.091	-3.452	33.369651634	-121.686	-3.450		9.1046	8.7589	11.0040	9.4095	0.0026	0.0289	0.1240	0.6295	9.20	25.59	23.71	39.58
Rx-156_01	283	1	09:37:24	0.850067905	47.7692315	16.7568841	121.000	-30.44	22.72	37.99	10000.0	81.957042773	-134.551	-3.456	57.286424164	-125.446	-3.455	79.549129739	-125.789	-3.453	79.242361959	-123.533	-3.441	33.368482998	-125.103	-3.417		9.1050	8.7619	11.0184	9.4482	0.0030	0.0319	0.1384	0.6682	10.74	28.24	26.47	42.02
Rx-156_01	284	1	09:37:24	0.950067901	47.7692319	16.7568822	121.000	-30.56	22.81	38.14	10000.0	81.957336630	-138.007	-3.456	57.283270726	-128.901	-3.455	79.550653368	-129.242	-3.453	79.241132857	-126.985	-3.452	33.387664857	-128.547	-3.444		9.1054	8.7647	11.0219	9.4601	0.0034	0.0347	0.1419	0.6801	12.19	30.69	27.14	42.76
Rx-156_01	285	1	09:37:24	0.050067898	47.7692323	16.7568803	121.000	-30.68	22.90	38.28	10000.0	81.967054897	-141.463	-3.456	57.290118166	-132.357	-3.456	79.558986950	-132.697	-3.455	79.254906496	-130.446	-3.462	33.391968350	-132.040	-3.493		9.1053	8.7651	11.0160	9.4225	0.0033	0.0351	0.1360	0.6425	11.71	31.06	26.02	40.40
Rx-156_01	286	1	09:37:24	0.150067894	47.7692326	16.7568784	121.000	-30.80	22.99	38.43	10000.0	81.970056354	-144.917	-3.455	57.293189176	-135.812	-3.455	79.559159592	-136.152	-3.455	79.256114853	-133.894	-3.447	33.377925141	-135.434	-3.394		9.1051	8.7653	11.0232	9.4833	0.0031	0.0353	0.1432	0.7033	10.94	31.17	27.40	44.22
Rx-156_01	287	1	09:37:25	0.250067891	47.7692330	16.7568765	121.000	-30.92	23.07	38.58	10000.0	81.970679802	-148.372	-3.455	57.299228326	-139.267	-3.455	79.555625609	-139.609	-3.457	79.259813749	-137.357	-3.463	33.370594354	-138.898	-3.464		9.1047	8.7631	11.0150	9.4742	0.0027	0.0331	0.1350	0.6942	9.69	29.22	25.82	43.65
Rx-156_01	288	1	09:37:25	0.350067888	47.7692334	16.7568746	121.000	-31.04	23.17	38.73	10000.0	81.960631907	-151.825	-3.453	57.292015783	-142.721	-3.453	79.543628721	-143.063	-3.453	79.251058671	-140.810	-3.453	33.366658530	-142.342	-3.444		9.1046	8.7629	11.0151	9.4835	0.0026	0.0329	0.1351	0.7035	9.28	29.09	25.83	44.23
Rx-156_01	289	1	09:37:25	0.450067884	47.7692339	16.7568727	121.000	-31.15	23.26	38.88	10000.0	81.959986648	-155.280	-3.454	57.287152327	-146.175	-3.454	79.546560363	-146.515	-3.453	79.255795241	-144.257	-3.447	33.388354824	-145.769	-3.427		9.1050	8.7643	11.0225	9.5105	0.0030	0.0343	0.1425	0.7305	10.63	30.36	27.25	45.93
Rx-156_01	290	1	09:37:25	0.550067881	47.7692343	16.7568708	121.000	-31.27	23.35	39.03	10000.0	81.965021181	-158.737	-3.457	57.287039200	-149.632	-3.457	79.557390626	-149.972	-3.457	79.268008046	-147.719	-3.461	33.416174233	-149.235	-3.466		9.1050	8.7645	11.0181	9.5016	0.0030	0.0345	0.1381	0.7216	10.69	30.47	26.41	45.37
Rx-156_01	291	1	09:37:25	0.650067877	47.7692347	16.7568689	121.000	-31.39	23.45	39.18	10000.0	81.970670812	-162.191	-3.455	57.294708416	-153.087	-3.455	79.559765737	-153.428	-3.456	79.278573676	-151.181	-3.463	33.411958739	-152.695	-3.460		9.1046	8.7627	11.0100	9.4960	0.0026	0.0327	0.1300	0.7160	9.36	28.94	24.87	45.02
Rx-156_01	292	1	09:37:25	0.750067874	47.7692352	16.7568670	121.000	-31.50	23.54	39.33	10000.0	81.973879049	-165.645	-3.454	57.300543230	-156.541	-3.454	79.558833329	-156.884	-3.456	79.266719109	-154.642	-3.461	33.404401779	-156.184	-3.489		9.1043	8.7610	11.0030	9.4610	0.0023	0.0310	0.1230	0.6810	8.04	27.42	23.52	42.82
Rx-156_01	293	1	09:37:25	0.850067871	47.7692356	16.7568650	121.000	-31.63	23.64	39.48	10000.0	81.956640651	-169.099	-3.454	57.287570511	-159.995	-3.454	79.541102153	-160.339	-3.455	79.259366189	-158.098	-3.456	33.413248748	-159.637	-3.453		9.1045	8.7604	11.0013	9.4619	0.0025	0.0304	0.1213	0.6819	8.71	26.89	23.19	42.88
Rx-156_01	294	1	09:37:25	0.950067867	47.7692360	16.7568631	121.000	-31.75	23.73	39.64	10000.0	81.958719326	-172.553	-3.454	57.288173103	-163.449	-3.454	79.543985567	-163.792	-3.454	79.259554160	-161.555	-3.457	33.420587883	-163.120	-3.482		9.1043	8.7604	10.9976	9.4332	0.0023	0.0304	0.1176	0.6532	8.17	26.87	22.49	41.08
Rx-156_01	295	1	09:37:25	0.050067864	47.7692365	16.7568611	121.000	-31.87	23.83	39.79	10000.0	81.963768949	-176.007	-3.454	57.290441983	-166.903	-3.454	79.551708553	-167.247	-3.454	79.261287827	-165.011	-3.456	33.445525099	-166.598	-3.478		9.1044	8.7605	10.9960	9.4096	0.0024	0.0305	0.1160	0.6296	8.36	27.01	22.18	39.59
Rx-156_01	296	1	09:37:25	0.150067860	47.7692369	16.7568591	121.000	-31.99	23.92	39.95	10000.0	81.971390504	-179.461	-3.454	57.296880080	-170.356	-3.453	79.558997573	-170.701	-3.454	79.269239601	-168.471	-3.460	33.449818530	-170.069	-3.471		9.1046	8.7600	10.9897	9.3921	0.0026	0.0300	0.1097	0.6121	9.11	26.51	20.97	38.49
Rx-156_01	297	1	09:37:26	0.250067857	47.7692373	16.7568572	121.000	-32.11	24.02	40.10	10000.0	81.973212410	177.085	-3.454	57.296316643	-173.811	-3.455	79.562569739	-174.156	-3.455	79.266971187	-171.926	-3.454	33.443331017	-173.525	-3.457		9.1043	8.7595	10.9896	9.3897	0.0023	0.0295	0.1096	0.6097	7.97	26.07	20.96	38.34
Rx-156_01	298	1	09:37:26	0.350067853	47.7692377	16.7568552	121.020	-32.23	24.11	40.25	10000.0	81.959013971	173.630	-3.455	57.290112729	-177.266	-3.455	79.544655584	-177.612	-3.456	79.264998467	-175.391	-3.465	33.427269913	-177.014	-3.488		9.1041	8.7578	10.9788	9.3560	0.0021	0.0278	0.0988	0.5760	7.36	24.58	18.90	36.22
Rx-156_01	299	1	09:37:26	0.450067850	47.7692381	16.7568533	121.040	-32.35	24.20	40.40	10000.0	81.957465093	170.177	-3.454	57.290031086	179.281	-3.454	79.541654746	178.934	-3.454	79.258533846	-178.848	-3.457	33.408094244	179.514	-3.473		9.1040	8.7578	10.9754	9.3369	0.0020	0.0278	0.0954	0.5569	7.16	24.55	18.26	35.02
Rx-156_01	300	1	09:37:26	0.550067847	47.7692385	16.7568514	121.060	-32.47	24.29	40.55	10000.0	81.963212768	166.724	-3.453	57.290025598	175.828	-3.453	79.551200805	175.483	-3.452	79.253703585	177.703	-3.449	33.418592144	176.067	-3.446		9.1041	8.7589	10.9797	9.3437	0.0021	0.0289	0.0997	0.5637	7.54	25.54	19.08	35.44
Rx-156_01	301	1	09:37:26	0.650067843	47.7692389	16.7568494	121.080	-32.59	24.38	40.71	10000.0	81.967886953	163.270	-3.454	57.289882207	172.374	-3.454	79.558627768	172.029	-3.454	79.260208937	174.248	-3.456	33.429099677	172.600	-3.468		9.1042	8.7593	10.9777	9.3300	0.0022	0.0293	0.0977	0.5500	7.77	25.89	18.69	34.58
Rx-156_01	302	1	09:37:26	0.750067840	47.7692393	16.7568475	121.100	-32.71	24.47	40.86	10000.0	81.970990922	159.815	-3.455	57.294100919	168.919	-3.455	79.559790661	168.573	-3.456	79.257480204	170.792	-3.456	33.407164227	169.158	-3.442		9.1041	8.7585	10.9770	9.3437	0.0021	0.0285	0.0970	0.5637	7.25	25.23	18.55	35.44
Rx-156_01	303	1	09:37:26	0.850067836	47.7692397	16.7568456	121.100	-32.83	24.56	41.00	10000.0	81.957002390	156.360	-3.455	57.288150943	165.463	-3.455	79.540118703	165.116	-3.457	79.236597271	167.327	-3.464	33.379280292	165.667	-3.492		9.1037	8.7566	10.9674	9.3070	0.0017	0.0266	0.0874	0.5270	6.04	23.51	16.72	33.13
Rx-156_01	304	1	09:37:26	0.950067833	47.7692401	16.7568438	121.100	-32.95	24.65	41.15	10000.0	81.960929734	152.907	-3.453	57.290763474	162.010	-3.453	79.544203572	161.663	-3.454	79.240852469	163.875	-3.452	33.374818254	162.224	-3.443		9.1036	8.7560	10.9679	9.3171	0.0016	0.0260	0.0879	0.5371	5.83	22.97	16.82	33.77
Rx-156_01	305	1	09:37:26	0.050067829	47.7692404	16.7568419	121.100	-33.07	24.73	41.29	10000.0	81.967652405	149.455	-3.452	57.294502408	158.558	-3.452	79.552614360	158.211	-3.452	79.251746198	160.429	-3.446	33.380303320	158.799	-3.425		9.1038	8.7566	10.9742	9.3441	0.0018	0.0266	0.0942	0.5641	6.24	23.54	18.01	35.47
Rx-156_01	306	1	09:37:26	0.150067826	47.7692408	16.7568400	121.100	-33.18	24.82	41.44	10000.0	81.966710152	146.003	-3.452	57.293201012	155.107	-3.452	79.553035280	154.761	-3.451	79.233061991	156.984	-3.445	33.375705923	155.360	-3.438		9.1037	8.7575	10.9805	9.3573	0.0017	0.0275	0.1005	0.5773	6.02	24.35	19.22	36.30
Rx-156_01	307	1	09:37:27	0.250067823	47.7692412	16.7568382	121.100	-33.30	24.90	41.58	10000.0	81.976742819	142.552	-3.451	57.300565561	151.656	-3.451	79.562867256	151.310	-3.450	79.234809629	153.534	-3.449	33.360342891	151.923	-3.437		9.1039	8.7580	10.9819	9.3713	0.0019	0.0280	0.1019	0.5913	6.67	24.79	19.49	37.18
Rx-156_01	308	1	09:37:27	0.350067819	47.7692416	16.7568362	121.120	-33.42	25.00	41.74	10000.0	81.967482201	139.098	-3.454	57.291662606	148.202	-3.454	79.553998879	147.856	-3.454	79.236191887	150.085	-3.449	33.352075799	148.499	-3.425		9.1040	8.7583	10.9869	9.4008	0.0020	0.0283	0.1069	0.6208	7.15	24.99	20.45	39.04
Rx-156_01	309	1	09:37:27	0.450067816	47.7692420	16.7568342	121.140	-33.55	25.09	41.89	10000.0	81.969101188	135.646	-3.452	57.296933929	144.750	-3.452	79.552079716	144.404	-3.452	79.236419709	146.629	-3.456	33.328073307	145.016	-3.482		9.1040	8.7579	10.9826	9.3704	0.0020	0.0279	0.1026	0.5904	7.15	24.67	19.63	37.12
Rx-156_01	310	1	09:37:27	0.550067812	47.7692424	16.7568323	121.160	-33.67	25.18	42.04	10000.0	81.977959322	132.193	-3.453	57.302855354	141.298	-3.452	79.563091464	140.953	-3.451	79.247368779	143.176	-3.453	33.355282759	141.560	-3.457		9.1041	8.7593	10.9821	9.3663	0.0021	0.0293	0.1021	0.5863	7.43	25.91	19.52	36.87
Rx-156_01	311	1	09:37:27	0.650067809	47.7692428	16.7568303	121.180	-33.79	25.27	42.20	10000.0	81.978544223	128.742	-3.452	57.297525878	137.846	-3.451	79.569467115	137.503	-3.450	79.252328266	139.734	-3.442	33.361746575	138.152	-3.408		9.1045	8.7614	10.9920	9.4104	0.0025	0.0314	0.1120	0.6304	8.97	27.78	21.42	39.64
Rx-156_01	312	1	09:37:27	0.750067806	47.7692432	16.7568283	121.200	-33.91	25.36	42.35	10000.0	81.980539199	125.289	-3.453	57.301921800	134.393	-3.453	79.571124048	134.050	-3.453	79.269625779	136.276	-3.458	33.379316230	134.674	-3.478		9.1044	8.7610	10.9868	9.3848	0.0024	0.0310	0.1068	0.6048	8.45	27.43	20.43	38.03
Rx-156_01	313	1	09:37:27	0.850067802	47.7692435	16.7568263	121.200	-34.05	25.46	42.51	10000.0	81.969553377	121.836	-3.453	57.295525675	130.940	-3.453	79.556339895	130.596	-3.454	79.240014776	132.822	-3.454	33.354023702	131.215	-3.459		9.1043	8.7603	10.9858	9.3789	0.0023	0.0303	0.1058	0.5989	8.06	26.76	20.25	37.66
Rx-156_01	314	1	09:37:27	0.950067799	47.7692439	16.7568242	121.200	-34.18	25.55	42.67	10000.0	81.968847812	118.384	-3.452	57.297056985	127.488	-3.452	79.554398953	127.143	-3.453	79.255937849	129.371	-3.450	33.360498367	127.763	-3.451		9.1041	8.7597	10.9876	9.3797	0.0021	0.0297	0.1076	0.5997	7.47	26.28	20.57	37.71
Rx-156_01	315	1	09:37:27	0.050067795	47.7692443	16.7568221	121.200	-34.31	25.64	42.83	10000.0	81.973021456	114.933	-3.451	57.297390897	124.037	-3.451	79.561529863	123.694	-3.450	79.263551110	125.928	-3.443	33.376610093	124.331	-3.432		9.1041	8.7606	10.9952	9.3984	0.0021	0.0306	0.1152	0.6184	7.56	27.06	22.04	38.88
Rx-156_01	316	1	09:37:27	0.150067792	47.7692446	16.7568201	121.200	-34.44	25.73	42.99	10000.0	81.976958965	111.481	-3.452	57.298711527	120.585	-3.452	79.568817384	120.242	-3.452	79.257698809	122.476	-3.452	33.396884864	120.870	-3.461		9.1042	8.7610	10.9954	9.3894	0.0022	0.0310	0.1154	0.6094	7.74	27.44	22.08	38.32
Rx-156_01	317	1	09:37:28	0.250067788	47.7692450	16.7568180	121.200	-34.57	25.82	43.15	10000.0	81.983214154	108.028	-3.453	57.303460716	117.132	-3.453	79.575839301	116.789	-3.453	79.269172039	119.025	-3.452	33.406648752	117.415	-3.455		9.1043	8.7610	10.9968	9.3872	0.0023	0.0310	0.1168	0.6072	8.27	27.38	22.33	38.18
Rx-156_01	318	1	09:37:28	0.350067785	47.7692454	16.7568159	121.220	-34.70	25.92	43.31	10000.0	81.968236165	104.575	-3.452	57.291032672	113.679	-3.453	79.559777920	113.334	-3.454	79.264474503	115.567	-3.458	33.399471799	113.950	-3.465		9.1041	8.7591	10.9917	9.3747	0.0021	0.0291	0.1117	0.5947	7.49	25.74	21.36	37.39
Rx-156_01	319	1	09:37:28	0.450067782	47.7692459	16.7568139	121.240	-34.83	26.02	43.47	10000.0	81.969321168	101.121	-3.454	57.297639416	110.225	-3.455	79.556280909	109.878	-3.456	79.272005754	112.104	-3.463	33.387357527	110.480	-3.470		9.1035	8.7567	10.9825	9.3585	0.0015	0.0267	0.1025	0.5785	5.44	23.59	19.61	36.38
Rx-156_01	320	1	09:37:28	0.550067778	47.7692463	16.7568118	121.260	-34.96	26.11	43.63	10000.0	81.979997380	97.669	-3.452	57.305831804	106.772	-3.452	79.567263148	106.426	-3.452	79.273243392	108.653	-3.451	33.396298666	107.017	-3.462		9.1034	8.7569	10.9842	9.3485	0.0014	0.0269	0.1042	0.5685	5.07	23.82	19.92	35.75
Rx-156_01	321	1	09:37:28	0.650067775	47.7692467	16.7568097	121.280	-35.08	26.21	43.79	10000.0	81.977388500	94.216	-3.453	57.298554857	103.320	-3.453	79.569184696	102.974	-3.452	79.276030982	105.208	-3.445	33.408103231	103.606	-3.411		9.1037	8.7578	10.9921	9.3902	0.0017	0.0278	0.1121	0.6102	5.86	24.55	21.45	38.37
Rx-156_01	322	1	09:37:28	0.750067771	47.7692472	16.7568077	121.300	-35.21	26.31	43.96	10000.0	81.978599469	90.763	-3.453	57.298277424	99.867	-3.453	79.568977333	99.521	-3.453	79.259488906	101.762	-3.447	33.377674227	100.179	-3.427		9.1037	8.7581	10.9986	9.4162	0.0017	0.0281	0.1186	0.6362	6.12	24.88	22.69	40.01
Rx-156_01	323	1	09:37:28	0.850067768	47.7692475	16.7568054	121.300	-35.36	26.40	44.13	10000.0	81.967910111	87.311	-3.452	57.291666721	96.414	-3.452	79.555521156	96.067	-3.454	79.243794278	98.298	-3.464	33.369575132	96.683	-3.497		9.1035	8.7561	10.9873	9.3718	0.0015	0.0261	0.1073	0.5918	5.42	23.08	20.52	37.21
Rx-156_01	324	1	09:37:28	0.950067765	47.7692478	16.7568032	121.300	-35.50	26.49	44.30	10000.0	81.966252248	83.860	-3.450	57.294864754	92.964	-3.451	79.549955769	92.616	-3.451	79.252631426	94.841	-3.457	33.364364518	93.231	-3.451		9.1033	8.7552	10.9805	9.3711	0.0013	0.0252	0.1005	0.5911	4.53	22.27	19.22	37.17
Rx-156_01	325	1	09:37:28	0.050067761	47.7692482	16.7568010	121.300	-35.64	26.59	44.47	10000.0	81.975347094	80.409	-3.451	57.299210351	89.512	-3.451	79.560398793	89.165	-3.451	79.267070566	91.398	-3.443	33.373365336	89.800	-3.431		9.1033	8.7560	10.9888	9.3913	0.0013	0.0260	0.1088	0.6113	4.64	22.96	20.80	38.44
Rx-156_01	326	1	09:37:28	0.150067758	47.7692485	16.7567987	121.300	-35.79	26.68	44.64	10000.0	81.977747975	76.959	-3.450	57.301050074	86.062	-3.450	79.562075550	85.716	-3.449	79.249820512	87.954	-3.444	33.367387079	86.382	-3.418		9.1036	8.7574	10.9950	9.4230	0.0016	0.0274	0.1150	0.6430	5.52	24.21	22.00	40.43
Rx-156_01	327	1	09:37:29	0.250067754	47.7692488	16.7567965	121.300	-35.93	26.77	44.81	10000.0	81.979770580	73.508	-3.451	57.300384037	82.612	-3.451	79.566951808	82.267	-3.450	79.249710308	84.513	-3.441	33.376428450	82.974	-3.408		9.1037	8.7587	11.0046	9.4660	0.0017	0.0287	0.1246	0.6860	6.03	25.34	23.82	43.14
Rx-156_01	328	1	09:37:29	0.350067751	47.7692492	16.7567943	121.280	-36.07	26.86	44.98	10000.0	81.964411276	70.056	-3.452	57.286233510	79.160	-3.452	79.552500916	78.815	-3.452	79.239207076	81.059	-3.454	33.364440254	79.525	-3.450		9.1037	8.7583	11.0025	9.4682	0.0017	0.0283	0.1225	0.6882	6.07	25.03	23.44	43.28
Rx-156_01	329	1	09:37:29	0.450067747	47.7692495	16.7567921	121.260	-36.22	26.95	45.14	10000.0	81.962335435	66.602	-3.454	57.291450271	75.706	-3.454	79.544461885	75.360	-3.455	79.237372197	77.602	-3.457	33.326666161	76.077	-3.447		9.1037	8.7574	10.9995	9.4752	0.0017	0.0274	0.1195	0.6952	6.00	24.24	22.87	43.71
Rx-156_01	330	1	09:37:29	0.550067744	47.7692498	16.7567899	121.240	-36.36	27.04	45.31	10000.0	81.971478529	63.149	-3.454	57.301788831	72.252	-3.454	79.552217417	71.906	-3.453	79.245109446	74.147	-3.455	33.323565913	72.618	-3.460		9.1035	8.7577	10.9982	9.4692	0.0015	0.0277	0.1182	0.6892	5.47	24.54	22.60	43.34
Rx-156_01	331	1	09:37:29	0.650067741	47.7692502	16.7567877	121.220	-36.50	27.13	45.48	10000.0	81.970555600	59.697	-3.452	57.293559682	68.801	-3.451	79.557287210	68.457	-3.449	79.233813874	70.707	-3.440	33.340128033	69.204	-3.414		9.1040	8.7601	11.0103	9.5070	0.0020	0.0301	0.1303	0.7270	7.04	26.60	24.92	45.72
Rx-156_01	332	1	09:37:29	0.750067737	47.7692505	16.7567855	121.200	-36.64	27.22	45.65	10000.0	81.971172104	56.244	-3.453	57.292659680	65.348	-3.452	79.560085524	65.005	-3.452	79.253952529	67.256	-3.451	33.355889519	65.772	-3.432		9.1043	8.7609	11.0118	9.5274	0.0023	0.0309	0.1318	0.7474	8.06	27.30	25.21	47.00
Rx-156_01	333	1	09:37:29	0.850067734	47.7692508	16.7567833	121.200	-36.78	27.32	45.82	10000.0	81.952994125	52.791	-3.453	57.283166969	61.895	-3.453	79.538684739	61.551	-3.453	79.225943857	63.803	-3.453	33.342582224	62.313	-3.458		9.1041	8.7601	11.0115	9.5218	0.0021	0.0301	0.1315	0.7418	7.31	26.64	25.15	46.64
Rx-156_01	334	1	09:37:29	0.950067730	47.7692512	16.7567811	121.200	-36.93	27.41	45.98	10000.0	81.950825122	49.338	-3.453	57.283843221	58.442	-3.454	79.535205203	58.097	-3.455	79.225636061	60.345	-3.457	33.333745114	58.844	-3.469		9.1035	8.7586	11.0071	9.5058	0.0015	0.0286	0.1271	0.7258	5.46	25.30	24.31	45.64
Rx-156_01	335	1	09:37:29	0.050067727	47.7692515	16.7567789	121.200	-37.07	27.50	46.15	10000.0	81.957515179	45.884	-3.454	57.287995493	54.988	-3.454	79.543962485	54.643	-3.454	79.251686783	56.899	-3.447	33.360525624	55.416	-3.428		9.1034	8.7586	11.0143	9.5316	0.0014	0.0286	0.1343	0.7516	5.10	25.32	25.68	47.26
Rx-156_01	336	1	09:37:29	0.150067724	47.7692518	16.7567767	121.200	-37.21	27.59	46.32	10000.0	81.964299148	42.432	-3.453	57.291775721	51.535	-3.452	79.553227987	51.191	-3.452	79.249663838	53.446	-3.453	33.377193695	51.960	-3.456		9.1039	8.7596	11.0144	9.5282	0.0019	0.0296	0.1344	0.7482	6.75	26.16	25.71	47.05
Rx-156_01	337	1	09:37:30	0.250067720	47.7692522	16.7567745	121.200	-37.35	27.68	46.49	10000.0	81.969446074	38.978	-3.454	57.292352234	48.082	-3.453	79.561940418	47.738	-3.453	79.257037345	49.997	-3.449	33.399085406	48.501	-3.459		9.1044	8.7607	11.0193	9.5231	0.0024	0.0307	0.1393	0.7431	8.58	27.15	26.64	46.72
Rx-156_01	338	1	09:37:30	0.350067717	47.7692526	16.7567724	121.200	-37.48	27.77	46.65	10000.0	81.957925817	35.524	-3.454	57.282673356	44.628	-3.454	79.550994962	44.285	-3.454	79.264087803	46.544	-3.453	33.419963619	45.060	-3.441		9.1044	8.7608	11.0200	9.5358	0.0024	0.0308	0.1400	0.7558	8.42	27.27	26.78	47.53
Rx-156_01	339	1	09:37:30	0.450067713	47.7692530	16.7567703	121.200	-37.61	27.87	46.81	10000.0	81.956010038	32.072	-3.452	57.284164980	41.176	-3.452	79.546116904	40.832	-3.453	79.269905524	43.081	-3.463	33.409059859	41.576	-3.484		9.1041	8.7596	11.0091	9.5037	0.0021	0.0296	0.1291	0.7237	7.39	26.19	24.69	45.50
Rx-156_01	340	1	09:37:30	0.550067710	47.7692534	16.7567682	121.200	-37.75	27.97	46.98	10000.0	81.965362288	28.619	-3.453	57.296460400	37.723	-3.453	79.551521192	37.379	-3.453	79.276363674	39.624	-3.458	33.395124695	38.099	-3.476		9.1039	8.7594	11.0043	9.4802	0.0019	0.0294	0.1243	0.7002	6.65	26.03	23.78	44.03
Rx-156_01	341	1	09:37:30	0.650067706	47.7692538	16.7567661	121.200	-37.88	28.06	47.14	10000.0	81.968449035	25.167	-3.452	57.294142220	34.271	-3.452	79.558256196	33.928	-3.450	79.279694052	36.178	-3.445	33.416868287	34.655	-3.444		9.1042	8.7614	11.0112	9.4881	0.0022	0.0314	0.1312	0.7081	7.79	27.74	25.09	44.53
Rx-156_01	342	1	09:37:30	0.750067703	47.7692542	16.7567640	121.200	-38.01	28.16	47.30	10000.0	81.968311630	21.713	-3.454	57.290748894	30.818	-3.454	79.561651424	30.475	-3.453	79.287097635	32.723	-3.455	33.426293817	31.194	-3.461		9.1044	8.7621	11.0101	9.4810	0.0024	0.0321	0.1301	0.7010	8.36	28.41	24.88	44.08
Rx-156_01	343	1	09:37:30	0.850067700	47.7692546	16.7567619	121.200	-38.14	28.26	47.47	10000.0	81.954518481	18.259	-3.454	57.284125635	27.363	-3.454	79.544212424	27.020	-3.455	79.276043011	29.264	-3.459	33.415404691	27.715	-3.480		9.1043	8.7613	11.0049	9.4558	0.0023	0.0313	0.1249	0.6758	8.07	27.66	23.88	42.49
Rx-156_01	344	1	09:37:30	0.950067696	47.7692550	16.7567598	121.200	-38.27	28.35	47.63	10000.0	81.955719666	14.805	-3.454	57.285834101	23.909	-3.454	79.544023266	23.565	-3.455	79.268304011	25.807	-3.457	33.407776092	24.239	-3.476		9.1042	8.7608	11.0023	9.4339	0.0022	0.0308	0.1223	0.6539	7.82	27.24	23.40	41.12
Rx-156_01	345	1	09:37:30	0.050067693	47.7692555	16.7567577	121.200	-38.40	28.45	47.80	10000.0	81.964206450	11.352	-3.452	57.293239905	20.457	-3.452	79.552038657	20.114	-3.452	79.283585734	22.359	-3.448	33.406116549	20.798	-3.440		9.1043	8.7612	11.0063	9.4459	0.0023	0.0312	0.1263	0.6659	8.03	27.62	24.15	41.87
Rx-156_01	346	1	09:37:30	0.150067689	47.7692559	16.7567556	121.200	-38.54	28.55	47.96	10000.0	81.962984656	7.900	-3.452	57.291528142	17.005	-3.452	79.552096494	16.664	-3.450	79.280272816	18.916	-3.443	33.412773489	17.362	-3.436		9.1045	8.7634	11.0155	9.4614	0.0025	0.0334	0.1355	0.6814	8.97	29.49	25.93	42.84
Rx-156_01	347	1	09:37:31	0.250067686	47.7692563	16.7567535	121.200	-38.67	28.65	48.12	10000.0	81.965622034	4.449	-3.451	57.290671497	13.554	-3.451	79.557071197	13.213	-3.450	79.263399425	15.458	-3.458	33.407037568	13.852	-3.510		9.1048	8.7643	11.0091	9.4029	0.0028	0.0343	0.1291	0.6229	9.75	30.36	24.69	39.17
Rx-156_01	348	1	09:37:31	0.350067682	47.7692568	16.7567514	121.200	-38.80	28.75	48.29	10000.0	81.954771015	0.997	-3.452	57.279331875	10.102	-3.452	79.548034474	9.764	-3.450	79.256249614	12.022	-3.436	33.416925479	10.467	-3.385		9.1052	8.7670	11.0254	9.4706	0.0032	0.0370	0.1454	0.6906	11.44	32.68	27.82	43.42
Rx-156_01	349	1	09:37:31	0.450067679	47.7692572	16.7567492	121.200	-38.93	28.85	48.46	10000.0	81.955543125	-2.457	-3.453	57.282664629	6.648	-3.454	79.546494994	6.308	-3.456	79.267836750	8.561	-3.461	33.392431682	7.000	-3.468		9.1049	8.7648	11.0174	9.4561	0.0029	0.0348	0.1374	0.6761	10.33	30.78	26.27	42.51
Rx-156_01	350	1	09:37:31	0.550067676	47.7692576	16.7567471	121.200	-39.07	28.95	48.62	10000.0	81.967988502	-5.909	-3.452	57.298580077	3.196	-3.452	79.553564276	2.855	-3.453	79.271988776	5.101	-3.460	33.368515554	3.517	-3.482		9.1045	8.7635	11.0097	9.4258	0.0025	0.0335	0.1297	0.6458	8.94	29.66	24.80	40.61
Rx-156_01	351	1	09:37:31	0.650067672	47.7692581	16.7567450	121.200	-39.20	29.05	48.79	10000.0	81.966969629	-9.360	-3.451	57.294427670	-0.255	-3.451	79.553655250	-0.595	-3.450	79.258500375	1.656	-3.445	33.372690349	0.083	-3.434		9.1048	8.7651	11.0162	9.4430	0.0028	0.0351	0.1362	0.6630	10.05	31.00	26.05	41.69
Rx-156_01	352	1	09:37:31	0.750067669	47.7692585	16.7567428	121.200	-39.33	29.15	48.96	10000.0	81.964905101	-12.810	-3.450	57.288286071	-3.705	-3.450	79.556177156	-4.043	-3.448	79.267305987	-1.784	-3.440	33.397191338	-3.332	-3.415		9.1054	8.7671	11.0262	9.4781	0.0034	0.0371	0.1462	0.6981	11.88	32.78	27.96	43.90
Rx-156_01	353	1	09:37:31	0.850067665	47.7692589	16.7567406	121.180	-39.47	29.25	49.13	10000.0	81.951403497	-16.262	-3.452	57.280625892	-7.156	-3.452	79.541099390	-7.496	-3.453	79.251736818	-5.241	-3.457	33.373329711	-6.798	-3.466		9.1054	8.7660	11.0206	9.4634	0.0034	0.0360	0.1406	0.6834	11.93	31.83	26.89	42.97
Rx-156_01	354	1	09:37:31	0.950067662	47.7692593	16.7567384	121.160	-39.62	29.35	49.30	10000.0	81.952017949	-19.714	-3.453	57.280843990	-10.609	-3.453	79.540672403	-10.949	-3.454	79.225065150	-8.693	-3.452	33.356155984	-10.243	-3.445		9.1050	8.7649	11.0216	9.4711	0.0030	0.0349	0.1416	0.6911	10.60	30.89	27.09	43.45
Rx-156_01	355	1	09:37:31	0.050067659	47.7692597	16.7567361	121.140	-39.76	29.45	49.47	10000.0	81.957567225	-23.166	-3.451	57.289460730	-14.061	-3.452	79.544324739	-14.403	-3.454	79.256683962	-12.150	-3.457	33.368085106	-13.701	-3.458		9.1044	8.7627	11.0156	9.4648	0.0024	0.0327	0.1356	0.6848	8.37	28.90	25.94	43.06
Rx-156_01	356	1	09:37:31	0.150067655	47.7692601	16.7567339	121.120	-39.90	29.54	49.65	10000.0	81.959389717	-26.616	-3.451	57.289161605	-17.512	-3.451	79.547142226	-17.854	-3.451	79.259257992	-15.598	-3.448	33.375221961	-17.154	-3.453		9.1043	8.7623	11.0184	9.4623	0.0023	0.0323	0.1384	0.6823	8.11	28.55	26.47	42.90
Rx-156_01	357	1	09:37:32	0.250067652	47.7692605	16.7567317	121.100	-40.04	29.64	49.82	10000.0	81.964292206	-30.068	-3.452	57.290994323	-20.963	-3.451	79.552790065	-21.304	-3.450	79.252854791	-19.043	-3.445	33.405043071	-20.595	-3.441		9.1046	8.7638	11.0250	9.4730	0.0026	0.0338	0.1450	0.6930	9.20	29.85	27.74	43.58
Rx-156_01	358	1	09:37:32	0.350067648	47.7692609	16.7567295	121.100	-40.18	29.74	49.99	10000.0	81.949267551	-33.521	-3.453	57.277273862	-24.416	-3.452	79.537137376	-24.756	-3.452	79.244082166	-22.493	-3.450	33.424262442	-24.045	-3.450		9.1050	8.7647	11.0274	9.4762	0.0030	0.0347	0.1474	0.6962	10.74	30.66	28.20	43.78
Rx-156_01	359	1	09:37:32	0.450067645	47.7692613	16.7567273	121.100	-40.31	29.84	50.15	10000.0	81.948695316	-36.971	-3.451	57.273820937	-27.867	-3.451	79.539566755	-28.207	-3.451	79.252018362	-25.944	-3.451	33.430821311	-27.488	-3.443		9.1047	8.7642	11.0269	9.4836	0.0027	0.0342	0.1469	0.7036	9.53	30.21	28.09	44.24
Rx-156_01	360	1	09:37:32	0.550067641	47.7692617	16.7567252	121.100	-40.45	29.93	50.32	10000.0	81.959109506	-40.422	-3.450	57.291696385	-31.318	-3.451	79.545329225	-31.660	-3.453	79.277996922	-29.404	-3.460	33.427895996	-30.953	-3.465		9.1038	8.7612	11.0176	9.4691	0.0018	0.0312	0.1376	0.6891	6.46	27.60	26.33	43.33
Rx-156_01	361	1	09:37:32	0.650067638	47.7692621	16.7567230	121.100	-40.59	30.03	50.49	10000.0	81.963140788	-43.873	-3.452	57.295718868	-34.770	-3.452	79.547848040	-35.113	-3.453	79.272868079	-32.862	-3.458	33.417828159	-34.432	-3.480		9.1035	8.7603	11.0113	9.4412	0.0015	0.0303	0.1313	0.6612	5.19	26.75	25.12	41.57
Rx-156_01	362	1	09:37:32	0.750067635	47.7692625	16.7567208	121.100	-40.72	30.13	50.66	10000.0	81.962909381	-47.323	-3.450	57.288968281	-38.220	-3.450	79.553515647	-38.562	-3.449	79.273820199	-36.303	-3.441	33.455626407	-37.863	-3.430		9.1038	8.7614	11.0205	9.4607	0.0018	0.0314	0.1405	0.6807	6.43	27.79	26.87	42.80
Rx-156_01	363	1	09:37:32	0.850067631	47.7692629	16.7567188	121.100	-40.85	30.22	50.81	10000.0	81.950063395	-50.774	-3.450	57.277267229	-41.669	-3.450	79.543084179	-42.012	-3.450	79.271049476	-39.756	-3.453	33.466494764	-41.330	-3.467		9.1041	8.7614	11.0173	9.4436	0.0021	0.0314	0.1373	0.6636	7.59	27.75	26.26	41.72
Rx-156_01	364	1	09:37:32	0.950067628	47.7692633	16.7567168	121.100	-40.97	30.31	50.97	10000.0	81.945845419	-54.225	-3.452	57.279148404	-45.121	-3.452	79.534694476	-45.465	-3.453	79.253724944	-43.215	-3.459	33.445527609	-44.807	-3.477		9.1040	8.7603	11.0099	9.4184	0.0020	0.0303	0.1299	0.6384	7.00	26.75	24.85	40.14
Rx-156_01	365	1	09:37:32	0.050067624	47.7692637	16.7567148	121.100	-41.10	30.41	51.13	10000.0	81.956590044	-57.677	-3.452	57.288212338	-48.574	-3.452	79.544062468	-48.917	-3.452	79.270397059	-46.668	-3.452	33.449169541	-48.251	-3.444		9.1038	8.7603	11.0095	9.4263	0.0018	0.0303	0.1295	0.6463	6.37	26.78	24.77	40.64
Rx-156_01	366	1	09:37:32	0.150067621	47.7692641	16.7567128	121.100	-41.22	30.50	51.28	10000.0	81.957578713	-61.129	-3.452	57.288731966	-52.025	-3.452	79.545050142	-52.368	-3.451	79.283827096	-50.119	-3.451	33.446817040	-51.714	-3.463		9.1040	8.7612	11.0105	9.4149	0.0020	0.0312	0.1305	0.6349	6.93	27.56	24.97	39.92
Rx-156_01	367	1	09:37:33	0.250067618	47.7692645	16.7567108	121.100	-41.35	30.59	51.44	10000.0	81.962123022	-64.580	-3.450	57.291974456	-55.476	-3.450	79.548104625	-55.817	-3.449	79.265142382	-53.563	-3.445	33.435909445	-55.168	-3.454		9.1040	8.7629	11.0162	9.4115	0.0020	0.0329	0.1362	0.6315	6.93	29.08	26.05	39.70
Rx-156_01	368	1	09:37:33	0.350067614	47.7692649	16.7567089	121.080	-41.47	30.68	51.58	10000.0	81.947277999	-68.030	-3.450	57.277982649	-58.925	-3.449	79.535992311	-59.265	-3.448	79.249024759	-57.012	-3.449	33.434828362	-58.625	-3.457		9.1045	8.7646	11.0172	9.4040	0.0025	0.0346	0.1372	0.6240	8.93	30.59	26.25	39.24
Rx-156_01	369	1	09:37:33	0.450067611	47.7692652	16.7567070	121.060	-41.59	30.77	51.73	10000.0	81.948695860	-71.481	-3.451	57.277762429	-62.376	-3.451	79.540372802	-62.715	-3.450	79.254836261	-60.459	-3.447	33.434220044	-62.077	-3.452		9.1048	8.7662	11.0220	9.4035	0.0028	0.0362	0.1420	0.6235	9.79	32.03	27.17	39.20
Rx-156_01	370	1	09:37:33	0.550067607	47.7692656	16.7567051	121.040	-41.71	30.85	51.88	10000.0	81.956740127	-74.933	-3.452	57.283352197	-65.828	-3.452	79.549826921	-66.167	-3.452	79.258424611	-63.912	-3.453	33.415757090	-65.526	-3.449		9.1048	8.7662	11.0211	9.4071	0.0028	0.0362	0.1411	0.6271	9.82	32.04	26.99	39.43
Rx-156_01	371	1	09:37:33	0.650067604	47.7692660	16.7567032	121.020	-41.83	30.94	52.03	10000.0	81.957133687	-78.385	-3.451	57.290618085	-69.280	-3.452	79.545006655	-69.620	-3.453	79.265608607	-67.370	-3.458	33.386757549	-68.994	-3.468		9.1045	8.7642	11.0142	9.3907	0.0025	0.0342	0.1342	0.6107	8.83	30.21	25.67	38.40
Rx-156_01	372	1	09:37:33	0.750067600	47.7692663	16.7567013	121.000	-41.95	31.03	52.18	10000.0	81.958151766	-81.835	-3.451	57.289018113	-72.731	-3.451	79.545958628	-73.071	-3.450	79.245636378	-70.820	-3.450	33.357688490	-72.444	-3.450		9.1045	8.7646	11.0155	9.3913	0.0025	0.0346	0.1355	0.6113	8.81	30.61	25.93	38.44
Rx-156_01	373	1	09:37:33	0.850067597	47.7692667	16.7566994	121.000	-42.07	31.11	52.32	10000.0	81.945134827	-85.284	-3.449	57.274004893	-76.179	-3.448	79.537325085	-76.517	-3.446	79.237882284	-74.256	-3.436	33.372710811	-75.867	-3.422		9.1050	8.7673	11.0280	9.4176	0.0030	0.0373	0.1480	0.6376	10.67	32.96	28.31	40.09
Rx-156_01	374	1	09:37:33	0.950067594	47.7692671	16.7566975	121.000	-42.19	31.20	52.47	10000.0	81.945982198	-88.733	-3.449	57.275040994	-79.628	-3.449	79.536938271	-79.966	-3.449	79.229563768	-77.705	-3.449	33.370642587	-79.302	-3.436		9.1051	8.7672	11.0277	9.4305	0.0031	0.0372	0.1477	0.6505	10.93	32.86	28.25	40.90
Rx-156_01	375	1	09:37:33	0.050067590	47.7692674	16.7566956	121.000	-42.31	31.29	52.62	10000.0	81.953892394	-92.184	-3.452	57.282533233	-83.079	-3.452	79.542738419	-83.419	-3.453	79.224577364	-81.158	-3.453	33.355529837	-82.749	-3.447		9.1049	8.7654	11.0261	9.4350	0.0029	0.0354	0.1461	0.6550	10.36	31.29	27.95	41.19
Rx-156_01	376	1	09:37:33	0.150067587	47.7692678	16.7566937	121.000	-42.42	31.37	52.77	10000.0	81.958759731	-95.638	-3.453	57.291424430	-86.533	-3.453	79.543693815	-86.873	-3.454	79.241104873	-84.610	-3.451	33.348495576	-86.182	-3.433		9.1047	8.7642	11.0280	9.4552	0.0027	0.0342	0.1480	0.6752	9.66	30.25	28.30	42.45
Rx-156_01	377	1	09:37:34	0.250067583	47.7692682	16.7566918	121.000	-42.54	31.46	52.91	10000.0	81.961103924	-99.090	-3.452	57.292457103	-89.985	-3.453	79.546672571	-90.326	-3.453	79.242445370	-88.061	-3.451	33.361078239	-89.627	-3.445		9.1046	8.7641	11.0293	9.4626	0.0026	0.0341	0.1493	0.6826	9.36	30.11	28.56	42.92
Rx-156_01	378	1	09:37:34	0.350067580	47.7692684	16.7566898	121.000	-42.67	31.54	53.07	10000.0	81.946579101	-102.540	-3.450	57.279398311	-93.436	-3.450	79.531453419	-93.775	-3.449	79.219019016	-91.503	-3.442	33.367067621	-93.061	-3.434		9.1048	8.7655	11.0378	9.4795	0.0028	0.0355	0.1578	0.6995	9.93	31.41	30.18	43.98
Rx-156_01	379	1	09:37:34	0.450067576	47.7692687	16.7566878	121.000	-42.80	31.62	53.22	10000.0	81.943748592	-105.991	-3.451	57.273166642	-96.886	-3.451	79.530816127	-97.224	-3.450	79.230133234	-94.944	-3.441	33.403149690	-96.479	-3.418		9.1050	8.7669	11.0478	9.5123	0.0030	0.0369	0.1678	0.7323	10.60	32.64	32.10	46.05
Rx-156_01	380	1	09:37:34	0.550067573	47.7692690	16.7566858	121.000	-42.94	31.70	53.37	10000.0	81.954465006	-109.443	-3.451	57.278311648	-100.338	-3.451	79.542678156	-100.675	-3.451	79.244760821	-98.392	-3.449	33.418787990	-99.904	-3.425		9.1051	8.7675	11.0503	9.5385	0.0031	0.0375	0.1703	0.7585	10.91	33.20	32.57	47.69
Rx-156_01	381	1	09:37:34	0.650067570	47.7692692	16.7566838	121.000	-43.07	31.78	53.52	10000.0	81.956126653	-112.893	-3.450	57.286389196	-103.788	-3.450	79.537291344	-104.127	-3.452	79.248676062	-101.847	-3.455	33.391829919	-103.353	-3.449		9.1047	8.7652	11.0455	9.5393	0.0027	0.0352	0.1655	0.7593	9.66	31.10	31.65	47.75
Rx-156_01	382	1	09:37:34	0.750067566	47.7692695	16.7566818	121.000	-43.20	31.86	53.67	10000.0	81.959262600	-116.342	-3.450	57.292776660	-107.238	-3.450	79.539512403	-107.578	-3.451	79.257497113	-105.303	-3.456	33.385808056	-106.815	-3.462		9.1044	8.7640	11.0391	9.5274	0.0024	0.0340	0.1591	0.7474	8.50	30.04	30.42	47.00
Rx-156_01	383	1	09:37:34	0.850067563	47.7692698	16.7566798	121.000	-43.32	31.94	53.83	10000.0	81.945002710	-119.793	-3.451	57.276849155	-110.688	-3.450	79.530359515	-111.027	-3.449	79.228126345	-108.747	-3.443	33.392291207	-110.251	-3.436		9.1048	8.7658	11.0464	9.5420	0.0028	0.0358	0.1664	0.7620	9.98	31.68	31.84	47.91
Rx-156_01	384	1	09:37:34	0.950067559	47.7692702	16.7566778	121.000	-43.45	32.03	53.98	10000.0	81.942381161	-123.244	-3.451	57.271074547	-114.139	-3.451	79.534339845	-114.478	-3.450	79.243410427	-112.195	-3.448	33.404972137	-113.698	-3.447		9.1051	8.7667	11.0495	9.5457	0.0031	0.0367	0.1695	0.7657	10.91	32.42	32.43	48.15
Rx-156_01	385	1	09:37:34	0.050067556	47.7692705	16.7566758	121.000	-43.58	32.11	54.13	10000.0	81.955265557	-126.696	-3.452	57.284297685	-117.591	-3.452	79.547159026	-117.930	-3.453	79.267429407	-115.643	-3.449	33.433859170	-117.109	-3.411		9.1048	8.7659	11.0529	9.5867	0.0028	0.0359	0.1729	0.8067	9.90	31.74	33.07	50.73
Rx-156_01	386	1	09:37:34	0.150067553	47.7692708	16.7566738	121.000	-43.71	32.20	54.29	10000.0	81.954461739	-130.148	-3.452	57.285225291	-121.044	-3.452	79.543152404	-121.384	-3.454	79.249144369	-119.101	-3.458	33.403343277	-120.575	-3.466		9.1045	8.7643	11.0470	9.5729	0.0025	0.0343	0.1670	0.7929	8.72	30.36	31.94	49.86
Rx-156_01	387	1	09:37:35	0.250067549	47.7692712	16.7566718	121.000	-43.83	32.29	54.44	10000.0	81.960015339	-133.599	-3.450	57.290890104	-124.494	-3.450	79.546169291	-124.835	-3.451	79.263487117	-122.554	-3.453	33.413141657	-124.038	-3.462		9.1045	8.7637	11.0443	9.5611	0.0025	0.0337	0.1643	0.7811	8.67	29.78	31.43	49.11
Rx-156_01	388	1	09:37:35	0.350067546	47.7692714	16.7566698	121.000	-43.96	32.36	54.59	10000.0	81.946339951	-137.048	-3.450	57.278049467	-127.944	-3.450	79.532261986	-128.283	-3.448	79.245023415	-125.999	-3.444	33.430988690	-127.486	-3.448		9.1046	8.7652	11.0498	9.5629	0.0026	0.0352	0.1698	0.7829	9.22	31.13	32.48	49.23
Rx-156_01	389	1	09:37:35	0.450067542	47.7692717	16.7566678	121.000	-44.09	32.44	54.74	10000.0	81.945510233	-140.499	-3.451	57.275534142	-131.394	-3.450	79.532421029	-131.732	-3.449	79.227416178	-129.441	-3.442	33.433299989	-130.911	-3.425		9.1052	8.7670	11.0582	9.5885	0.0032	0.0370	0.1782	0.8085	11.26	32.73	34.08	50.84
Rx-156_01	390	1	09:37:35	0.550067539	47.7692720	16.7566658	121.000	-44.22	32.52	54.90	10000.0	81.958225722	-143.948	-3.449	57.284492331	-134.843	-3.449	79.547614742	-135.180	-3.448	79.245292959	-132.886	-3.445	33.439556225	-134.344	-3.433		9.1052	8.7682	11.0616	9.6042	0.0032	0.0382	0.1816	0.8242	11.41	33.75	34.73	51.82
Rx-156_01	391	1	09:37:35	0.650067535	47.7692722	16.7566638	121.000	-44.35	32.60	55.05	10000.0	81.959204492	-147.397	-3.449	57.284891660	-138.292	-3.449	79.549849817	-138.629	-3.450	79.250520237	-136.342	-3.455	33.417264011	-137.812	-3.468		9.1051	8.7675	11.0552	9.5851	0.0031	0.0375	0.1752	0.8051	11.09	33.14	33.51	50.62
Rx-156_01	392	1	09:37:35	0.750067532	47.7692725	16.7566618	121.000	-44.49	32.68	55.20	10000.0	81.957877111	-150.847	-3.450	57.290029148	-141.742	-3.450	79.544293163	-142.081	-3.452	79.254330872	-139.799	-3.458	33.385720096	-141.279	-3.468		9.1049	8.7659	11.0478	9.5678	0.0029	0.0359	0.1678	0.7878	10.29	31.74	32.11	49.53
Rx-156_01	393	1	09:37:35	0.850067529	47.7692729	16.7566599	121.020	-44.61	32.77	55.35	10000.0	81.941347398	-154.299	-3.451	57.277148841	-145.193	-3.451	79.527815784	-145.532	-3.451	79.227498719	-143.255	-3.456	33.362073030	-144.736	-3.457		9.1052	8.7665	11.0436	9.5626	0.0032	0.0365	0.1636	0.7826	11.43	32.23	31.30	49.21
Rx-156_01	394	1	09:37:35	0.950067525	47.7692732	16.7566579	121.040	-44.73	32.86	55.50	10000.0	81.947277977	-157.748	-3.450	57.276603730	-148.643	-3.449	79.537797957	-148.980	-3.448	79.229884938	-146.701	-3.446	33.360492563	-148.186	-3.450		9.1055	8.7681	11.0472	9.5625	0.0035	0.0381	0.1672	0.7825	12.53	33.70	31.98	49.21
Rx-156_01	395	1	09:37:35	0.050067522	47.7692736	16.7566559	121.060	-44.86	32.95	55.66	10000.0	81.953611055	-161.198	-3.450	57.279341206	-152.093	-3.450	79.547254806	-152.429	-3.449	79.250251132	-150.148	-3.447	33.380125733	-151.617	-3.431		9.1058	8.7691	11.0501	9.5817	0.0038	0.0391	0.1701	0.8017	13.34	34.58	32.54	50.41
Rx-156_01	396	1	09:37:35	0.150067518	47.7692740	16.7566540	121.080	-44.98	33.03	55.81	10000.0	81.956524310	-164.650	-3.451	57.282846353	-155.544	-3.452	79.548040892	-155.881	-3.452	79.236017500	-153.600	-3.452	33.364970299	-155.063	-3.447		9.1056	8.7687	11.0495	9.5863	0.0036	0.0387	0.1695	0.8063	12.87	34.19	32.42	50.70
Rx-156_01	397	1	09:37:36	0.250067515	47.7692743	16.7566520	121.100	-45.11	33.12	55.96	10000.0	81.957577233	-168.101	-3.451	57.288516896	-158.995	-3.451	79.543679123	-159.333	-3.452	79.232898979	-157.052	-3.451	33.346313759	-158.512	-3.449		9.1053	8.7678	11.0488	9.5886	0.0033	0.0378	0.1688	0.8086	11.68	33.44	32.29	50.84
Rx-156_01	398	1	09:37:36	0.350067512	47.7692747	16.7566501	121.080	-45.22	33.21	56.11	10000.0	81.945048288	-171.550	-3.449	57.278144133	-162.444	-3.449	79.530402909	-162.782	-3.449	79.220939255	-160.498	-3.446	33.342523568	-161.952	-3.440		9.1055	8.7679	11.0520	9.5981	0.0035	0.0379	0.1720	0.8181	12.36	33.48	32.90	51.44
Rx-156_01	399	1	09:37:36	0.450067508	47.7692750	16.7566483	121.060	-45.34	33.29	56.25	10000.0	81.943157718	-175.000	-3.450	57.278668213	-165.893	-3.449	79.530172619	-166.231	-3.449	79.214322340	-163.944	-3.446	33.358276800	-165.389	-3.437		9.1063	8.7686	11.0558	9.6108	0.0043	0.0386	0.1758	0.8308	15.32	34.11	33.62	52.24
Rx-156_01	400	1	09:37:36	0.550067505	47.7692753	16.7566464	121.040	-45.46	33.37	56.39	10000.0	81.953728597	-178.451	-3.451	57.288421397	-169.343	-3.450	79.543298245	-169.680	-3.449	79.224116971	-167.380	-3.436	33.378064555	-168.802	-3.413		9.1076	8.7708	11.0708	9.6487	0.0056	0.0408	0.1908	0.8687	19.94	36.07	36.49	54.62
Rx-156_01	401	1	09:37:36	0.650067501	47.7692757	16.7566445	121.020	-45.58	33.45	56.54	10000.0	81.955892866	178.098	-3.451	57.285707987	-172.795	-3.452	79.546164005	-173.130	-3.450	79.230941863	-170.823	-3.444	33.395183588	-172.233	-3.431		9.1072	8.7721	11.0785	9.6690	0.0052	0.0421	0.1985	0.8890	18.37	37.22	37.97	55.90
Rx-156_01	402	1	09:37:36	0.750067498	47.7692760	16.7566427	121.000	-45.70	33.54	56.68	10000.0	81.957352970	174.647	-3.451	57.283971058	-176.247	-3.453	79.543257849	-176.582	-3.453	79.247336359	-174.282	-3.459	33.390363761	-175.704	-3.471		9.1057	8.7705	11.0710	9.6494	0.0037	0.0405	0.1910	0.8694	12.98	35.81	36.54	54.67
Rx-156_01	403	1	09:37:36	0.850067494	47.7692764	16.7566407	121.020	-45.82	33.62	56.83	10000.0	81.946942112	171.196	-3.451	57.280509305	-179.699	-3.452	79.524737786	179.965	-3.453	79.245102636	-177.737	-3.455	33.380139857	-179.156	-3.453		9.1052	8.7691	11.0672	9.6482	0.0032	0.0391	0.1872	0.8682	11.24	34.58	35.81	54.59
Rx-156_01	404	1	09:37:36	0.950067491	47.7692767	16.7566388	121.040	-45.94	33.71	56.98	10000.0	81.943562051	167.747	-3.449	57.277217758	176.852	-3.449	79.516175747	176.516	-3.449	79.244629004	178.817	-3.446	33.393752865	177.389	-3.455		9.1057	8.7696	11.0707	9.6422	0.0037	0.0396	0.1907	0.8622	12.99	35.04	36.49	54.22
Rx-156_01	405	1	09:37:36	0.050067488	47.7692771	16.7566369	121.060	-46.06	33.80	57.13	10000.0	81.953721375	164.298	-3.449	57.280157366	173.404	-3.448	79.522854376	173.069	-3.447	79.269270216	175.383	-3.434	33.426742569	173.972	-3.417		9.1061	8.7712	11.0850	9.6738	0.0041	0.0412	0.2050	0.8938	14.59	36.45	39.21	56.20
Rx-156_01	406	1	09:37:36	0.150067484	47.7692775	16.7566349	121.080	-46.18	33.89	57.28	10000.0	81.952923462	160.849	-3.449	57.281062622	169.955	-3.449	79.529987701	169.621	-3.448	79.280840967	171.932	-3.451	33.448545613	170.529	-3.443		9.1061	8.7720	11.0834	9.6798	0.0041	0.0420	0.2034	0.8998	14.56	37.15	38.91	56.58
Rx-156_01	407	1	09:37:37	0.250067481	47.7692778	16.7566330	121.100	-46.31	33.97	57.43	10000.0	81.955691365	157.399	-3.450	57.283813173	166.505	-3.450	79.545803556	166.171	-3.450	79.271669001	168.471	-3.461	33.436345937	167.045	-3.483		9.1058	8.7714	11.0719	9.6461	0.0038	0.0414	0.1919	0.8661	13.52	36.63	36.71	54.46
Rx-156_01	408	1	09:37:37	0.350067477	47.7692781	16.7566311	121.120	-46.43	34.05	57.58	10000.0	81.943565172	153.948	-3.451	57.278327210	163.054	-3.451	79.533178348	162.719	-3.452	79.266717681	165.016	-3.455	33.424781522	163.591	-3.454		9.1056	8.7703	11.0679	9.6428	0.0036	0.0403	0.1879	0.8628	12.57	35.62	35.94	54.25
Rx-156_01	409	1	09:37:37	0.450067474	47.7692784	16.7566291	121.140	-46.55	34.14	57.73	10000.0	81.943204564	150.498	-3.450	57.277162896	159.604	-3.450	79.536298078	159.269	-3.450	79.288846331	161.570	-3.446	33.481331308	160.158	-3.433		9.1057	8.7707	11.0718	9.6597	0.0037	0.0407	0.1918	0.8797	12.99	36.02	36.69	55.32
Rx-156_01	410	1	09:37:37	0.550067470	47.7692787	16.7566272	121.160	-46.68	34.22	57.88	10000.0	81.951128228	147.049	-3.449	57.282395599	156.154	-3.449	79.543842032	155.819	-3.450	79.270422926	158.114	-3.456	33.470454891	156.665	-3.493		9.1056	8.7705	11.0650	9.6165	0.0036	0.0405	0.1850	0.8365	12.76	35.83	35.38	52.60
Rx-156_01	411	1	09:37:37	0.650067467	47.7692790	16.7566253	121.180	-46.80	34.30	58.02	10000.0	81.950361146	143.599	-3.450	57.279347989	152.705	-3.450	79.546590512	152.370	-3.449	79.268478271	154.666	-3.448	33.481546919	153.231	-3.434		9.1060	8.7715	11.0669	9.6325	0.0040	0.0415	0.1869	0.8525	13.98	36.72	35.76	53.61
Rx-156_01	412	1	09:37:37	0.750067464	47.7692793	16.7566233	121.200	-46.93	34.38	58.17	10000.0	81.954460297	140.147	-3.452	57.280691763	149.253	-3.452	79.553121566	148.918	-3.452	79.267522489	151.205	-3.460	33.496073235	149.748	-3.483		9.1058	8.7707	11.0583	9.6010	0.0038	0.0407	0.1783	0.8210	13.39	35.98	34.11	51.62
Rx-156_01	413	1	09:37:37	0.850067460	47.7692797	16.7566214	121.200	-47.05	34.47	58.32	10000.0	81.942043585	136.697	-3.450	57.275149006	145.802	-3.451	79.534906926	145.466	-3.452	79.251432578	147.748	-3.458	33.449563594	146.288	-3.460		9.1054	8.7688	11.0510	9.5911	0.0034	0.0388	0.1710	0.8111	12.19	34.32	32.70	51.00
Rx-156_01	414	1	09:37:37	0.950067457	47.7692801	16.7566194	121.200	-47.18	34.55	58.48	10000.0	81.943993478	133.248	-3.449	57.279841608	142.353	-3.449	79.533832826	142.015	-3.451	79.264982637	144.285	-3.463	33.431901379	142.793	-3.495		9.1051	8.7666	11.0375	9.5449	0.0031	0.0366	0.1575	0.7649	10.96	32.40	30.12	48.10
Rx-156_01	415	1	09:37:37	0.050067453	47.7692804	16.7566174	121.200	-47.30	34.64	58.63	10000.0	81.951725923	129.798	-3.450	57.282031702	138.903	-3.450	79.545049999	138.565	-3.450	79.272765986	140.836	-3.449	33.445376135	139.324	-3.469		9.1051	8.7675	11.0385	9.5267	0.0031	0.0375	0.1585	0.7467	11.10	33.12	30.33	46.95
Rx-156_01	416	1	09:37:37	0.150067450	47.7692808	16.7566155	121.200	-47.42	34.73	58.78	10000.0	81.952292541	126.346	-3.452	57.277968891	135.451	-3.452	79.550160970	135.114	-3.451	79.278642062	137.394	-3.442	33.448767288	135.912	-3.412		9.1053	8.7689	11.0485	9.5664	0.0033	0.0389	0.1685	0.7864	11.78	34.37	32.23	49.45
Rx-156_01	417	1	09:37:38	0.250067447	47.7692812	16.7566135	121.200	-47.55	34.82	58.93	10000.0	81.953602620	122.895	-3.451	57.282963127	131.999	-3.452	79.547692130	131.661	-3.454	79.272245945	133.928	-3.467	33.437677662	132.421	-3.491		9.1048	8.7661	11.0330	9.5260	0.0028	0.0361	0.1530	0.7460	9.75	31.96	29.27	46.91
Rx-156_01	418	1	09:37:38	0.350067443	47.7692815	16.7566116	121.220	-47.67	34.90	59.08	10000.0	81.941354707	119.443	-3.451	57.274767030	128.548	-3.451	79.531548252	128.208	-3.453	79.247418239	130.471	-3.457	33.412192920	128.955	-3.466		9.1047	8.7643	11.0277	9.5114	0.0027	0.0343	0.1477	0.7314	9.40	30.33	28.25	45.99
Rx-156_01	419	1	09:37:38	0.450067440	47.7692818	16.7566098	121.240	-47.78	34.99	59.22	10000.0	81.941621970	115.992	-3.451	57.276643917	125.097	-3.451	79.529472644	124.756	-3.452	79.252544581	127.022	-3.449	33.401583608	125.511	-3.444		9.1045	8.7635	11.0297	9.5187	0.0025	0.0335	0.1497	0.7387	8.79	29.63	28.64	46.45
Rx-156_01	420	1	09:37:38	0.550067436	47.7692822	16.7566079	121.260	-47.90	35.07	59.37	10000.0	81.949858897	112.543	-3.449	57.282928667	121.648	-3.449	79.538306386	121.307	-3.448	79.256798475	123.575	-3.447	33.406209388	122.057	-3.454		9.1045	8.7639	11.0314	9.5132	0.0025	0.0339	0.1514	0.7332	8.77	29.95	28.95	46.10
Rx-156_01	421	1	09:37:38	0.650067433	47.7692825	16.7566060	121.280	-48.02	35.15	59.51	10000.0	81.957301539	109.093	-3.450	57.287260355	118.198	-3.450	79.545756531	117.858	-3.449	79.248669303	120.133	-3.442	33.410791823	118.613	-3.443		9.1045	8.7649	11.0393	9.5201	0.0025	0.0349	0.1593	0.7401	8.69	30.85	30.48	46.54
Rx-156_01	422	1	09:37:38	0.750067429	47.7692828	16.7566042	121.300	-48.14	35.23	59.66	10000.0	81.956175525	105.643	-3.450	57.284163627	114.748	-3.450	79.547761143	114.409	-3.449	79.265021147	116.694	-3.439	33.439749599	115.207	-3.406		9.1046	8.7661	11.0509	9.5638	0.0026	0.0361	0.1709	0.7838	9.23	31.89	32.69	49.29
Rx-156_01	423	1	09:37:38	0.850067426	47.7692832	16.7566023	121.280	-48.25	35.32	59.80	10000.0	81.939646845	102.193	-3.450	57.269629016	111.297	-3.450	79.533156100	110.958	-3.451	79.251876660	113.243	-3.451	33.430957073	111.756	-3.451		9.1046	8.7656	11.0503	9.5632	0.0026	0.0356	0.1703	0.7832	9.34	31.50	32.58	49.25
Rx-156_01	424	1	09:37:38	0.950067423	47.7692836	16.7566005	121.260	-48.37	35.40	59.94	10000.0	81.940172842	98.741	-3.452	57.275732015	107.845	-3.452	79.528470581	107.505	-3.453	79.247132883	109.787	-3.456	33.407486292	108.292	-3.464		9.1044	8.7639	11.0457	9.5507	0.0024	0.0339	0.1657	0.7707	8.36	29.97	31.70	48.46
Rx-156_01	425	1	09:37:38	0.050067419	47.7692839	16.7565987	121.240	-48.48	35.49	60.08	10000.0	81.945029044	95.289	-3.451	57.281900954	104.394	-3.451	79.533674890	104.054	-3.451	79.273126808	106.338	-3.448	33.427934199	104.863	-3.429		9.1044	8.7645	11.0489	9.5734	0.0024	0.0345	0.1689	0.7934	8.60	30.55	32.30	49.89
Rx-156_01	426	1	09:37:38	0.150067416	47.7692843	16.7565968	121.220	-48.60	35.57	60.23	10000.0	81.951134149	91.839	-3.450	57.281702854	100.944	-3.450	79.543128814	100.606	-3.448	79.278876488	102.899	-3.439	33.444262442	101.424	-3.439		9.1047	8.7664	11.0596	9.5841	0.0027	0.0364	0.1796	0.8041	9.66	32.17	34.35	50.56
Rx-156_01	427	1	09:37:39	0.250067412	47.7692847	16.7565950	121.200	-48.71	35.66	60.37	10000.0	81.950425567	88.389	-3.450	57.278234541	97.494	-3.450	79.546207037	97.158	-3.448	79.272438796	99.460	-3.439	33.460162972	98.007	-3.417		9.1052	8.7688	11.0702	9.6175	0.0032	0.0388	0.1902	0.8375	11.16	34.33	36.38	52.66
Rx-156_01	428	1	09:37:39	0.350067409	47.7692850	16.7565931	121.200	-48.84	35.74	60.52	10000.0	81.937710086	84.938	-3.451	57.270946254	94.043	-3.451	79.529609610	93.705	-3.453	79.273560178	96.003	-3.456	33.456203903	94.565	-3.442		9.1052	8.7676	11.0652	9.6275	0.0032	0.0376	0.1852	0.8475	11.40	33.28	35.43	53.29
Rx-156_01	429	1	09:37:39	0.450067406	47.7692853	16.7565912	121.200	-48.96	35.82	60.66	10000.0	81.935006906	81.486	-3.452	57.267685398	90.592	-3.451	79.526631912	90.253	-3.453	79.270048556	92.545	-3.458	33.440695870	91.100	-3.465		9.1053	8.7663	11.0586	9.6141	0.0033	0.0363	0.1786	0.8341	11.78	32.12	34.16	52.45
Rx-156_01	430	1	09:37:39	0.550067402	47.7692856	16.7565893	121.200	-49.08	35.90	60.81	10000.0	81.945119080	78.036	-3.451	57.281153565	87.141	-3.451	79.536237516	86.801	-3.451	79.285604101	89.096	-3.449	33.456229618	87.636	-3.465		9.1048	8.7657	11.0597	9.6000	0.0028	0.0357	0.1797	0.8200	9.80	31.55	34.38	51.56
Rx-156_01	431	1	09:37:39	0.650067399	47.7692859	16.7565874	121.200	-49.20	35.98	60.95	10000.0	81.947644065	74.586	-3.449	57.285600668	83.689	-3.451	79.544906068	83.351	-3.450	79.289661366	85.649	-3.446	33.469209973	84.199	-3.436		9.1029	8.7649	11.0627	9.6129	0.0009	0.0349	0.1827	0.8329	3.15	30.85	34.95	52.37
Rx-156_01	432	1	09:37:39	0.750067395	47.7692862	16.7565855	121.200	-49.32	36.06	61.10	10000.0	81.953584669	71.136	-3.450	57.291478247	80.237	-3.452	79.556741248	79.902	-3.450	79.301166990	82.202	-3.447	33.484662725	80.758	-3.441		9.1010	8.7653	11.0659	9.6219	-0.0010	0.0353	0.1859	0.8419	-3.61	31.18	35.56	52.94
Rx-156_01	433	1	09:37:39	0.850067392	47.7692865	16.7565836	121.200	-49.44	36.14	61.25	10000.0	81.943419790	67.686	-3.451	57.278106270	76.789	-3.448	79.546130618	76.452	-3.450	79.285080991	78.752	-3.450	33.492344375	77.302	-3.456		9.1038	8.7661	11.0667	9.6161	0.0018	0.0361	0.1867	0.8361	6.30	31.95	35.71	52.57
Rx-156_01	434	1	09:37:39	0.950067388	47.7692869	16.7565817	121.200	-49.56	36.23	61.39	10000.0	81.944917990	64.235	-3.450	57.273325162	73.341	-3.449	79.549604195	73.000	-3.452	79.284831152	75.295	-3.457	33.494589643	73.834	-3.467		9.1055	8.7650	11.0602	9.5992	0.0035	0.0350	0.1802	0.8192	12.26	30.93	34.46	51.51
Rx-156_01	435	1	09:37:39	0.050067385	47.7692873	16.7565798	121.200	-49.68	36.32	61.54	10000.0	81.950454641	60.785	-3.450	57.283630528	69.890	-3.451	79.550177294	69.547	-3.453	79.296652237	71.832	-3.464	33.450047789	70.364	-3.471		9.1048	8.7617	11.0466	9.5785	0.0028	0.0317	0.1666	0.7985	9.81	28.01	31.87	50.21
Rx-156_01	436	1	09:37:39	0.150067382	47.7692876	16.7565779	121.200	-49.80	36.40	61.69	10000.0	81.954256110	57.334	-3.451	57.287789684	66.439	-3.451	79.552004752	66.096	-3.451	79.295036492	68.374	-3.458	33.447336923	66.897	-3.467		9.1042	8.7613	11.0396	9.5621	0.0022	0.0313	0.1596	0.7821	7.94	27.69	30.53	49.18
Rx-156_01	437	1	09:37:40	0.250067378	47.7692880	16.7565760	121.200	-49.92	36.49	61.84	10000.0	81.955137620	53.884	-3.451	57.284927995	62.988	-3.451	79.550558912	62.647	-3.448	79.277499649	64.928	-3.446	33.442272140	63.450	-3.447		9.1042	8.7639	11.0442	9.5661	0.0022	0.0339	0.1642	0.7861	7.85	29.96	31.41	49.43
Rx-156_01	438	1	09:37:40	0.350067375	47.7692884	16.7565741	121.180	-50.04	36.59	61.99	10000.0	81.942119584	50.432	-3.451	57.270701414	59.537	-3.451	79.539422957	59.197	-3.450	79.271103966	61.476	-3.452	33.446103739	60.007	-3.442		9.1046	8.7649	11.0436	9.5751	0.0026	0.0349	0.1636	0.7951	9.08	30.87	31.29	49.99
Rx-156_01	439	1	09:37:40	0.450067371	47.7692889	16.7565722	121.160	-50.15	36.68	62.14	10000.0	81.942098796	46.982	-3.451	57.272152889	56.086	-3.451	79.537435824	55.743	-3.454	79.264961154	58.011	-3.465	33.425623079	56.539	-3.468		9.1044	8.7618	11.0294	9.5578	0.0024	0.0318	0.1494	0.7778	8.36	28.11	28.57	48.91
Rx-156_01	440	1	09:37:40	0.550067368	47.7692893	16.7565703	121.140	-50.27	36.77	62.28	10000.0	81.952578537	43.532	-3.449	57.287374968	52.637	-3.449	79.540651334	52.293	-3.451	79.259531320	54.551	-3.460	33.394906267	53.044	-3.495		9.1041	8.7601	11.0184	9.5115	0.0021	0.0301	0.1384	0.7315	7.36	26.66	26.47	46.00
Rx-156_01	441	1	09:37:40	0.650067364	47.7692897	16.7565684	121.120	-50.39	36.87	62.43	10000.0	81.952528526	40.085	-3.448	57.285386291	49.189	-3.448	79.540992066	48.846	-3.447	79.259058093	51.110	-3.441	33.398863728	49.618	-3.426		9.1041	8.7612	11.0248	9.5335	0.0021	0.0312	0.1448	0.7535	7.51	27.61	27.70	47.38
Rx-156_01	442	1	09:37:40	0.750067361	47.7692902	16.7565665	121.100	-50.50	36.96	62.58	10000.0	81.957294056	36.635	-3.450	57.285230619	45.740	-3.449	79.548028723	45.398	-3.448	79.272148434	47.667	-3.443	33.412626664	46.193	-3.425		9.1044	8.7627	11.0314	9.5581	0.0024	0.0327	0.1514	0.7781	8.62	28.90	28.96	48.92
Rx-156_01	443	1	09:37:40	0.850067358	47.7692906	16.7565645	121.080	-50.63	37.05	62.74	10000.0	81.942043563	33.184	-3.451	57.273486776	42.289	-3.451	79.531647066	41.947	-3.451	79.244654738	44.215	-3.451	33.403715925	42.740	-3.453		9.1046	8.7633	11.0314	9.5559	0.0026	0.0333	0.1514	0.7759	9.32	29.48	28.95	48.79
Rx-156_01	444	1	09:37:40	0.950067354	47.7692910	16.7565626	121.060	-50.75	37.14	62.89	10000.0	81.940964544	29.733	-3.451	57.272049622	38.838	-3.451	79.531020029	38.497	-3.450	79.231638623	40.772	-3.443	33.409524069	39.317	-3.423		9.1048	8.7641	11.0392	9.5841	0.0028	0.0341	0.1592	0.8041	9.83	30.11	30.46	50.56
Rx-156_01	445	1	09:37:40	0.050067351	47.7692914	16.7565606	121.040	-50.87	37.24	63.04	10000.0	81.947478357	26.281	-3.451	57.277956386	35.386	-3.452	79.537653773	35.044	-3.453	79.254957410	37.318	-3.454	33.410741574	35.871	-3.445		9.1045	8.7627	11.0371	9.5901	0.0025	0.0327	0.1571	0.8101	8.75	28.94	30.05	50.94
Rx-156_01	446	1	09:37:40	0.150067347	47.7692918	16.7565586	121.020	-51.00	37.33	63.20	10000.0	81.952051051	22.831	-3.450	57.285294957	31.935	-3.450	79.540267090	31.592	-3.452	79.268574321	33.855	-3.463	33.407698799	32.366	-3.506		9.1041	8.7604	11.0237	9.5346	0.0021	0.0304	0.1437	0.7546	7.53	26.84	27.50	47.45
Rx-156_01	447	1	09:37:41	0.250067344	47.7692922	16.7565567	121.000	-51.12	37.42	63.35	10000.0	81.954486105	19.383	-3.448	57.288663636	28.487	-3.448	79.539761549	28.145	-3.446	79.250281602	30.420	-3.435	33.392825977	28.976	-3.390		9.1041	8.7619	11.0368	9.5929	0.0021	0.0319	0.1568	0.8129	7.36	28.22	29.99	51.11
Rx-156_01	448	1	09:37:41	0.350067341	47.7692926	16.7565547	121.000	-51.24	37.51	63.51	10000.0	81.943094214	15.935	-3.449	57.273408915	25.039	-3.449	79.532208241	24.698	-3.447	79.253684362	26.983	-3.437	33.422584431	25.554	-3.422		9.1043	8.7637	11.0482	9.6196	0.0023	0.0337	0.1682	0.8396	8.08	29.81	32.18	52.80
Rx-156_01	449	1	09:37:41	0.450067337	47.7692930	16.7565527	121.000	-51.37	37.61	63.66	10000.0	81.944131841	12.485	-3.449	57.274186902	21.590	-3.449	79.533319342	21.250	-3.449	79.266834524	23.536	-3.447	33.444112820	22.132	-3.422		9.1043	8.7644	11.0506	9.6471	0.0023	0.0344	0.1706	0.8671	8.25	30.39	32.63	54.53
Rx-156_01	450	1	09:37:41	0.550067334	47.7692934	16.7565507	121.000	-51.49	37.70	63.82	10000.0	81.951354641	9.035	-3.451	57.282330939	18.138	-3.451	79.538629073	17.796	-3.453	79.250606066	20.076	-3.460	33.417654222	18.649	-3.483		9.1039	8.7619	11.0411	9.6144	0.0019	0.0319	0.1611	0.8344	6.61	28.20	30.82	52.47
Rx-156_01	451	1	09:37:41	0.650067330	47.7692938	16.7565487	121.000	-51.62	37.79	63.98	10000.0	81.953196107	5.585	-3.449	57.288229820	14.689	-3.450	79.538234544	14.346	-3.451	79.268324425	16.621	-3.455	33.411611624	15.194	-3.455		9.1037	8.7604	11.0359	9.6087	0.0017	0.0304	0.1559	0.8287	5.99	26.87	29.83	52.11
Rx-156_01	452	1	09:37:41	0.750067327	47.7692942	16.7565467	121.000	-51.74	37.88	64.13	10000.0	81.937167407	2.138	-3.447	57.274996486	11.242	-3.447	79.523623853	10.900	-3.446	79.257279339	13.185	-3.436	33.428419878	11.781	-3.413		9.1038	8.7614	11.0463	9.6426	0.0018	0.0314	0.1663	0.8626	6.36	27.79	31.82	54.24
Rx-156_01	453	1	09:37:41	0.850067323	47.7692945	16.7565448	121.000	-51.87	37.97	64.28	10000.0	81.923821813	-1.310	-3.448	57.263039864	7.794	-3.448	79.509853843	7.453	-3.447	79.231005777	9.739	-3.446	33.448243705	8.316	-3.465		9.1040	8.7626	11.0486	9.6263	0.0020	0.0326	0.1686	0.8463	6.97	28.84	32.24	53.22
Rx-156_01	454	1	09:37:41	0.950067320	47.7692948	16.7565429	121.000	-51.99	38.05	64.42	10000.0	81.927085168	-4.758	-3.448	57.264682992	4.346	-3.448	79.514806911	4.005	-3.447	79.239415377	6.294	-3.444	33.466475510	4.886	-3.430		9.1041	8.7633	11.0523	9.6444	0.0021	0.0333	0.1723	0.8644	7.51	29.42	32.96	54.36
Rx-156_01	455	1	09:37:41	0.050067317	47.7692952	16.7565410	121.000	-52.11	38.13	64.57	10000.0	81.933929193	-8.206	-3.448	57.266803050	0.898	-3.448	79.525414390	0.557	-3.449	79.256609545	2.844	-3.450	33.470590428	1.446	-3.441		9.1041	8.7630	11.0504	9.6521	0.0021	0.0330	0.1704	0.8721	7.38	29.15	32.59	54.84
Rx-156_01	456	1	09:37:41	0.150067313	47.7692955	16.7565391	121.000	-52.23	38.22	64.72	10000.0	81.939489399	-11.656	-3.450	57.276139548	-2.553	-3.450	79.527333508	-2.895	-3.452	79.260961947	-0.617	-3.461	33.443763542	-2.044	-3.489		9.1039	8.7614	11.0393	9.6128	0.0019	0.0314	0.1593	0.8328	6.72	27.74	30.48	52.37
Rx-156_01	457	1	09:37:42	0.250067310	47.7692958	16.7565372	121.000	-52.35	38.30	64.86	10000.0	81.941905713	-15.105	-3.449	57.280153870	-6.001	-3.449	79.527981439	-6.344	-3.449	79.262695671	-4.067	-3.450	33.423363007	-5.492	-3.449		9.1039	8.7612	11.0385	9.6130	0.0019	0.0312	0.1585	0.8330	6.66	27.58	30.31	52.38
Rx-156_01	458	1	09:37:42	0.350067306	47.7692962	16.7565353	120.980	-52.47	38.38	65.01	10000.0	81.924931255	-18.554	-3.449	57.265186650	-9.450	-3.448	79.512124178	-9.792	-3.448	79.249718169	-7.518	-3.451	33.426469052	-8.975	-3.483		9.1042	8.7616	11.0356	9.5789	0.0022	0.0316	0.1556	0.7989	7.76	27.92	29.77	50.24
Rx-156_01	459	1	09:37:42	0.450067303	47.7692965	16.7565334	120.960	-52.59	38.47	65.16	10000.0	81.926702178	-22.003	-3.450	57.262161160	-12.899	-3.449	79.518059926	-13.241	-3.449	79.244657298	-10.966	-3.448	33.434064749	-12.412	-3.437		9.1044	8.7622	11.0376	9.5914	0.0024	0.0322	0.1576	0.8114	8.32	28.43	30.15	51.02
Rx-156_01	460	1	09:37:42	0.550067300	47.7692968	16.7565315	120.940	-52.71	38.55	65.30	10000.0	81.936479257	-25.452	-3.449	57.271317767	-16.348	-3.449	79.528302369	-16.691	-3.450	79.245611768	-14.417	-3.451	33.419808288	-15.868	-3.456		9.1040	8.7611	11.0356	9.5843	0.0020	0.0311	0.1556	0.8043	7.16	27.46	29.76	50.57
Rx-156_01	461	1	09:37:42	0.650067296	47.7692972	16.7565296	120.920	-52.83	38.64	65.45	10000.0	81.935776484	-28.902	-3.450	57.270925199	-19.798	-3.450	79.528809860	-20.143	-3.452	79.248100105	-17.875	-3.459	33.407059648	-19.352	-3.484		9.1039	8.7590	11.0271	9.5506	0.0019	0.0290	0.1471	0.7706	6.73	25.64	28.14	48.45
Rx-156_01	462	1	09:37:42	0.750067293	47.7692975	16.7565277	120.900	-52.95	38.72	65.60	10000.0	81.937729994	-32.350	-3.448	57.277212878	-23.246	-3.448	79.526611605	-23.592	-3.449	79.249640470	-21.325	-3.450	33.389586643	-22.803	-3.451		9.1039	8.7582	11.0249	9.5473	0.0019	0.0282	0.1449	0.7673	6.72	24.97	27.71	48.25
Rx-156_01	463	1	09:37:42	0.850067289	47.7692978	16.7565258	120.900	-53.07	38.80	65.74	10000.0	81.923791872	-35.797	-3.446	57.264835928	-26.693	-3.446	79.513675437	-27.038	-3.446	79.235602189	-24.769	-3.444	33.398396494	-26.243	-3.440		9.1041	8.7590	11.0273	9.5541	0.0021	0.0290	0.1473	0.7741	7.45	25.67	28.19	48.68
Rx-156_01	464	1	09:37:42	0.950067286	47.7692981	16.7565240	120.900	-53.19	38.87	65.88	10000.0	81.940556789	-39.246	-3.449	57.273029172	-30.141	-3.448	79.532158085	-30.485	-3.447	79.248029344	-28.209	-3.440	33.413869608	-29.670	-3.427		9.1043	8.7607	11.0361	9.5760	0.0023	0.0307	0.1561	0.7960	8.22	27.14	29.86	50.05
Rx-156_01	465	1	09:37:42	0.050067282	47.7692984	16.7565222	120.900	-53.30	38.95	66.02	10000.0	81.953274726	-42.694	-3.449	57.282994218	-33.590	-3.449	79.544009844	-33.932	-3.448	79.261878392	-31.659	-3.449	33.429982726	-33.111	-3.441		9.1044	8.7619	11.0358	9.5837	0.0024	0.0319	0.1558	0.8037	8.49	28.23	29.80	50.54
Rx-156_01	466	1	09:37:42	0.150067279	47.7692987	16.7565203	120.900	-53.42	39.03	66.16	10000.0	81.953673806	-46.144	-3.449	57.280806493	-37.039	-3.449	79.545720656	-37.381	-3.448	79.259206683	-35.108	-3.449	33.425495838	-36.570	-3.460		9.1043	8.7628	11.0359	9.5736	0.0023	0.0328	0.1559	0.7936	8.17	29.02	29.82	49.90
Rx-156_01	467	1	09:37:43	0.250067276	47.7692990	16.7565185	120.900	-53.54	39.11	66.30	10000.0	81.951732433	-49.593	-3.449	57.285914249	-40.489	-3.449	79.539410687	-40.831	-3.450	79.268606221	-38.562	-3.454	33.398839399	-40.010	-3.440		9.1040	8.7615	11.0309	9.5830	0.0020	0.0315	0.1509	0.8030	7.10	27.83	28.86	50.49
Rx-156_01	468	1	09:37:43	0.350067272	47.7692993	16.7565164	120.900	-53.67	39.19	66.46	10000.0	81.939322134	-53.042	-3.449	57.277473404	-43.938	-3.449	79.525037842	-44.280	-3.449	79.251793710	-42.010	-3.449	33.386125556	-43.450	-3.441		9.1042	8.7616	11.0316	9.5916	0.0022	0.0316	0.1516	0.8116	7.64	27.97	29.00	51.03
Rx-156_01	469	1	09:37:43	0.450067269	47.7692996	16.7565144	120.900	-53.81	39.28	66.62	10000.0	81.941087944	-56.491	-3.449	57.273148831	-47.387	-3.449	79.531424404	-47.728	-3.448	79.246760220	-45.451	-3.441	33.412327263	-46.874	-3.423		9.1044	8.7629	11.0400	9.6174	0.0024	0.0329	0.1600	0.8374	8.47	29.07	30.61	52.66
Rx-156_01	470	1	09:37:43	0.550067265	47.7692999	16.7565123	120.900	-53.94	39.36	66.77	10000.0	81.952629334	-59.940	-3.449	57.280705325	-50.836	-3.449	79.546259322	-51.178	-3.449	79.272584373	-48.901	-3.450	33.421809348	-50.308	-3.434		9.1043	8.7624	11.0388	9.6322	0.0023	0.0324	0.1588	0.8522	7.99	28.64	30.37	53.59
Rx-156_01	471	1	09:37:43	0.650067262	47.7693002	16.7565102	120.900	-54.07	39.45	66.93	10000.0	81.956615081	-63.390	-3.450	57.286236085	-54.286	-3.450	79.549450435	-54.629	-3.452	79.292859446	-52.357	-3.456	33.454096555	-53.755	-3.448		9.1041	8.7612	11.0334	9.6350	0.0021	0.0312	0.1534	0.8550	7.48	27.56	29.34	53.76
Rx-156_01	472	1	09:37:43	0.750067259	47.7693005	16.7565082	120.900	-54.21	39.53	67.09	10000.0	81.957366761	-66.840	-3.449	57.290976678	-57.736	-3.450	79.544745290	-58.080	-3.451	79.270127529	-55.806	-3.449	33.413340472	-57.206	-3.451		9.1038	8.7602	11.0336	9.6334	0.0018	0.0302	0.1536	0.8534	6.51	26.66	29.37	53.66
Rx-156_01	473	1	09:37:43	0.850067255	47.7693008	16.7565061	120.920	-54.34	39.62	67.25	10000.0	81.942143331	-70.288	-3.449	57.279575412	-61.185	-3.449	79.528805476	-61.528	-3.449	79.262573154	-59.252	-3.446	33.411375059	-60.637	-3.430		9.1039	8.7602	11.0365	9.6516	0.0019	0.0302	0.1565	0.8716	6.58	26.71	29.93	54.80
Rx-156_01	474	1	09:37:43	0.950067252	47.7693012	16.7565040	120.940	-54.47	39.70	67.41	10000.0	81.943820869	-73.737	-3.448	57.278204312	-64.633	-3.448	79.532509814	-64.975	-3.447	79.265293496	-62.689	-3.438	33.440650750	-64.050	-3.413		9.1040	8.7615	11.0472	9.6865	0.0020	0.0315	0.1672	0.9065	7.17	27.90	31.98	57.00
Rx-156_01	475	1	09:37:43	0.050067248	47.7693015	16.7565020	120.960	-54.60	39.79	67.56	10000.0	81.950047622	-77.187	-3.450	57.280679823	-68.083	-3.450	79.541848317	-68.425	-3.450	79.268974941	-66.140	-3.451	33.460898089	-67.514	-3.463		9.1040	8.7618	11.0467	9.6733	0.0020	0.0318	0.1667	0.8933	7.10	28.15	31.88	56.17
Rx-156_01	476	1	09:37:43	0.150067245	47.7693018	16.7564999	120.980	-54.74	39.88	67.72	10000.0	81.956526507	-80.636	-3.449	57.284615570	-71.532	-3.449	79.550458615	-71.874	-3.448	79.286386410	-69.583	-3.443	33.487509358	-70.936	-3.422		9.1041	8.7625	11.0528	9.7001	0.0021	0.0325	0.1728	0.9201	7.42	28.77	33.04	57.86
Rx-156_01	477	1	09:37:44	0.250067241	47.7693022	16.7564978	121.000	-54.87	39.97	67.88	10000.0	81.960453652	-84.084	-3.448	57.288969584	-74.980	-3.449	79.553605380	-75.323	-3.450	79.301265683	-73.040	-3.457	33.477369131	-74.407	-3.471		9.1036	8.7606	11.0440	9.6772	0.0016	0.0306	0.1640	0.8972	5.72	27.10	31.37	56.41
Rx-156_01	478	1	09:37:44	0.350067238	47.7693025	16.7564958	121.000	-55.00	40.06	68.04	10000.0	81.945797915	-87.534	-3.450	57.283172151	-78.431	-3.450	79.534104121	-78.775	-3.452	79.289047830	-76.502	-3.462	33.453924527	-77.894	-3.487		9.1036	8.7589	11.0321	9.6405	0.0016	0.0289	0.1521	0.8605	5.54	25.57	29.10	54.11
Rx-156_01	479	1	09:37:44	0.450067235	47.7693029	16.7564937	121.000	-55.13	40.15	68.20	10000.0	81.940989517	-90.983	-3.449	57.276723840	-81.880	-3.449	79.531285470	-82.224	-3.449	79.279686365	-79.947	-3.445	33.462659480	-81.334	-3.441		9.1037	8.7596	11.0364	9.6494	0.0017	0.0296	0.1564	0.8694	5.97	26.15	29.92	54.67
Rx-156_01	480	1	09:37:44	0.550067231	47.7693033	16.7564916	121.000	-55.26	40.24	68.36	10000.0	81.953240724	-94.434	-3.451	57.282170144	-85.330	-3.451	79.546377586	-85.674	-3.451	79.289753086	-83.399	-3.452	33.480291026	-84.795	-3.461		9.1038	8.7597	11.0348	9.6395	0.0018	0.0297	0.1548	0.8595	6.32	26.23	29.60	54.05
Rx-156_01	481	1	09:37:44	0.650067228	47.7693036	16.7564896	121.000	-55.39	40.33	68.52	10000.0	81.961281998	-97.883	-3.448	57.288562652	-88.779	-3.449	79.554553663	-89.123	-3.449	79.295252713	-86.853	-3.454	33.483696873	-88.268	-3.474		9.1037	8.7592	11.0295	9.6143	0.0017	0.0292	0.1495	0.8343	5.86	25.80	28.59	52.46
Rx-156_01	482	1	09:37:44	0.750067224	47.7693040	16.7564875	121.000	-55.52	40.42	68.68	10000.0	81.961262884	-101.331	-3.448	57.287753418	-92.227	-3.448	79.555551968	-92.573	-3.449	79.295695152	-90.306	-3.453	33.473074937	-91.738	-3.469		9.1036	8.7580	11.0251	9.5932	0.0016	0.0280	0.1451	0.8132	5.49	24.75	27.75	51.14
Rx-156_01	483	1	09:37:44	0.850067221	47.7693044	16.7564855	121.020	-55.65	40.51	68.84	10000.0	81.949471508	-104.780	-3.449	57.283979389	-95.676	-3.449	79.538501762	-96.023	-3.450	79.296157224	-93.764	-3.459	33.461483743	-95.208	-3.470		9.1034	8.7565	11.0150	9.5718	0.0014	0.0265	0.1350	0.7918	5.04	23.42	25.83	49.79
Rx-156_01	484	1	09:37:44	0.950067217	47.7693047	16.7564834	121.040	-55.78	40.60	68.99	10000.0	81.946640550	-108.229	-3.449	57.282513427	-99.125	-3.449	79.534103331	-99.472	-3.449	79.275497674	-97.215	-3.451	33.454088928	-98.675	-3.467		9.1034	8.7567	11.0137	9.5539	0.0014	0.0267	0.1337	0.7739	4.92	23.64	25.57	48.66
Rx-156_01	485	1	09:37:44	0.050067214	47.7693051	16.7564814	121.060	-55.91	40.69	69.15	10000.0	81.951012874	-111.678	-3.449	57.282732581	-102.574	-3.449	79.542586645	-102.920	-3.448	79.278386590	-100.657	-3.442	33.471396986	-102.108	-3.433		9.1035	8.7578	11.0204	9.5698	0.0015	0.0278	0.1404	0.7898	5.39	24.55	26.86	49.66
Rx-156_01	486	1	09:37:44	0.150067211	47.7693055	16.7564794	121.080	-56.04	40.78	69.31	10000.0	81.956378657	-115.128	-3.450	57.283247065	-106.024	-3.450	79.551766175	-106.369	-3.449	79.290605930	-104.109	-3.452	33.498691420	-105.563	-3.455		9.1036	8.7585	11.0184	9.5644	0.0016	0.0285	0.1384	0.7844	5.82	25.22	26.48	49.33
Rx-156_01	487	1	09:37:45	0.250067207	47.7693058	16.7564773	121.100	-56.17	40.87	69.47	10000.0	81.959405374	-118.578	-3.450	57.285745634	-109.474	-3.450	79.553887094	-109.820	-3.450	79.282684941	-107.558	-3.449	33.485895689	-109.015	-3.452		9.1035	8.7581	11.0195	9.5628	0.0015	0.0281	0.1395	0.7828	5.38	24.87	26.68	49.22
Rx-156_01	488	1	09:37:45	0.350067204	47.7693062	16.7564753	121.120	-56.30	40.96	69.62	10000.0	81.944183430	-122.027	-3.449	57.280331647	-112.924	-3.450	79.531735837	-113.270	-3.451	79.264055907	-111.017	-3.458	33.440280853	-112.489	-3.474		9.1033	8.7565	11.0104	9.5381	0.0013	0.0265	0.1304	0.7581	4.61	23.41	24.94	47.67
Rx-156_01	489	1	09:37:45	0.450067200	47.7693065	16.7564733	121.140	-56.42	41.05	69.77	10000.0	81.940754636	-125.476	-3.449	57.279272421	-116.373	-3.449	79.528029049	-116.721	-3.450	79.271690230	-114.471	-3.455	33.430719308	-115.944	-3.455		9.1033	8.7555	11.0046	9.5322	0.0013	0.0255	0.1246	0.7522	4.72	22.59	23.84	47.30
Rx-156_01	490	1	09:37:45	0.550067197	47.7693068	16.7564713	121.160	-56.55	41.13	69.93	10000.0	81.953530760	-128.924	-3.448	57.283627963	-119.820	-3.448	79.544427398	-120.167	-3.446	79.270260384	-117.909	-3.437	33.454937444	-119.354	-3.410		9.1035	8.7571	11.0153	9.5699	0.0015	0.0271	0.1353	0.7899	5.27	23.92	25.89	49.67
Rx-156_01	491	1	09:37:45	0.650067194	47.7693072	16.7564693	121.180	-56.68	41.22	70.08	10000.0	81.956476434	-132.371	-3.447	57.284670286	-123.268	-3.447	79.549588256	-123.614	-3.447	79.280084167	-121.355	-3.446	33.465265251	-122.801	-3.447		9.1035	8.7575	11.0162	9.5704	0.0015	0.0275	0.1362	0.7904	5.39	24.28	26.05	49.70
Rx-156_01	492	1	09:37:45	0.750067190	47.7693075	16.7564673	121.200	-56.81	41.30	70.23	10000.0	81.957662513	-135.819	-3.448	57.288477729	-126.716	-3.448	79.549050425	-127.062	-3.448	79.282530190	-124.805	-3.450	33.463813901	-126.245	-3.444		9.1034	8.7570	11.0141	9.5740	0.0014	0.0270	0.1341	0.7940	5.05	23.89	25.65	49.93
Rx-156_01	493	1	09:37:45	0.850067187	47.7693078	16.7564654	121.200	-56.93	41.38	70.38	10000.0	81.944394820	-139.267	-3.448	57.279704279	-130.164	-3.448	79.532944671	-130.510	-3.448	79.267380120	-128.250	-3.445	33.443082766	-129.676	-3.431		9.1035	8.7569	11.0174	9.5910	0.0015	0.0269	0.1374	0.8110	5.18	23.80	26.29	51.00
Rx-156_01	494	1	09:37:45	0.950067183	47.7693081	16.7564635	121.200	-57.05	41.47	70.53	10000.0	81.948477592	-142.716	-3.448	57.283603450	-133.612	-3.448	79.536638782	-133.959	-3.448	79.276094537	-131.698	-3.448	33.449280250	-133.121	-3.445		9.1034	8.7566	11.0172	9.5943	0.0014	0.0266	0.1372	0.8143	4.86	23.51	26.24	51.21
Rx-156_01	495	1	09:37:45	0.050067180	47.7693084	16.7564615	121.200	-57.18	41.55	70.68	10000.0	81.952775501	-146.163	-3.447	57.285397902	-137.059	-3.447	79.542526757	-137.405	-3.447	79.280259758	-135.141	-3.443	33.465685402	-136.565	-3.444		9.1035	8.7574	11.0216	9.5978	0.0015	0.0274	0.1416	0.8178	5.32	24.24	27.08	51.42
Rx-156_01	496	1	09:37:45	0.150067176	47.7693087	16.7564596	121.200	-57.30	41.63	70.83	10000.0	81.956145720	-149.611	-3.448	57.285350735	-140.507	-3.448	79.550078918	-140.853	-3.447	79.293226976	-138.585	-3.444	33.509346978	-139.993	-3.428		9.1037	8.7586	11.0259	9.6179	0.0017	0.0286	0.1459	0.8379	5.91	25.27	27.90	52.69
Rx-156_01	497	1	09:37:46	0.250067173	47.7693090	16.7564577	121.200	-57.43	41.71	70.97	10000.0	81.958046634	-153.060	-3.449	57.286156698	-143.956	-3.449	79.551815177	-144.301	-3.448	79.283174643	-142.030	-3.445	33.511581116	-143.436	-3.443		9.1037	8.7593	11.0296	9.6237	0.0017	0.0293	0.1496	0.8437	6.12	25.90	28.62	53.05
Rx-156_01	498	1	09:37:46	0.350067170	47.7693094	16.7564559	121.200	-57.54	41.79	71.12	10000.0	81.948406438	-156.507	-3.447	57.279077455	-147.404	-3.447	79.542142006	-147.749	-3.448	79.284319767	-145.480	-3.450	33.502570999	-146.889	-3.452		9.1036	8.7583	11.0271	9.6186	0.0016	0.0283	0.1471	0.8386	5.57	25.00	28.14	52.73
Rx-156_01	499	1	09:37:46	0.450067166	47.7693097	16.7564541	121.200	-57.65	41.88	71.26	10000.0	81.945614903	-159.955	-3.448	57.280944447	-150.851	-3.448	79.536136682	-151.198	-3.449	79.285210025	-148.935	-3.455	33.481176288	-150.362	-3.474		9.1034	8.7569	11.0200	9.5927	0.0014	0.0269	0.1400	0.8127	5.13	23.82	26.78	51.10
Rx-156_01	500	1	09:37:46	0.550067163	47.7693101	16.7564523	121.200	-57.76	41.96	71.40	10000.0	81.960959768	-163.403	-3.448	57.293015874	-154.299	-3.448	79.551564700	-154.646	-3.449	79.304955764	-152.389	-3.454	33.484289039	-153.831	-3.468		9.1034	8.7563	11.0135	9.5722	0.0014	0.0263	0.1335	0.7922	5.00	23.21	25.53	49.82
Rx-156_01	501	1	09:37:46	0.650067159	47.7693105	16.7564505	121.200	-57.88	42.04	71.54	10000.0	81.965024845	-166.850	-3.448	57.293552728	-157.747	-3.447	79.558398401	-158.093	-3.447	79.308789700	-155.834	-3.445	33.499085849	-157.279	-3.448		9.1035	8.7572	11.0164	9.5715	0.0015	0.0272	0.1364	0.7915	5.28	24.01	26.09	49.77
Rx-156_01	502	1	09:37:46	0.750067156	47.7693108	16.7564487	121.200	-57.99	42.13	71.68	10000.0	81.971153177	-170.298	-3.448	57.293658744	-161.195	-3.448	79.568125249	-161.540	-3.447	79.310256029	-159.280	-3.446	33.517410256	-160.735	-3.456		9.1036	8.7581	11.0181	9.5633	0.0016	0.0281	0.1381	0.7833	5.61	24.82	26.41	49.25
Rx-156_01	503	1	09:37:46	0.850067153	47.7693112	16.7564469	121.200	-58.10	42.21	71.81	10000.0	81.951740910	-173.747	-3.449	57.282069611	-164.644	-3.449	79.544741462	-164.991	-3.451	79.285097838	-162.742	-3.462	33.485560553	-164.226	-3.491		9.1036	8.7567	11.0055	9.5217	0.0016	0.0267	0.1255	0.7417	5.58	23.65	24.00	46.64
Rx-156_01	504	1	09:37:46	0.950067149	47.7693115	16.7564452	121.200	-58.21	42.29	71.95	10000.0	81.949581713	-177.195	-3.448	57.283330710	-168.092	-3.448	79.540036286	-168.440	-3.449	79.281514125	-166.197	-3.455	33.461904639	-167.694	-3.469		9.1033	8.7550	10.9981	9.5005	0.0013	0.0250	0.1181	0.7205	4.59	22.14	22.59	45.31
Rx-156_01	505	1	09:37:46	0.050067146	47.7693118	16.7564435	121.200	-58.32	42.37	72.08	10000.0	81.955708882	179.358	-3.447	57.289292829	-171.539	-3.448	79.544979866	-171.889	-3.449	79.283940160	-169.652	-3.455	33.447632356	-171.171	-3.477		9.1029	8.7534	10.9903	9.4714	0.0009	0.0234	0.1103	0.6914	3.32	20.67	21.10	43.48
Rx-156_01	506	1	09:37:46	0.150067142	47.7693122	16.7564417	121.200	-58.43	42.45	72.22	10000.0	81.959882446	175.912	-3.446	57.289849955	-174.985	-3.446	79.550647130	-175.335	-3.446	79.290005620	-173.102	-3.450	33.464706505	-174.622	-3.451		9.1030	8.7532	10.9861	9.4662	0.0010	0.0232	0.1061	0.6862	3.37	20.50	20.29	43.15
Rx-156_01	507	1	09:37:47	0.250067139	47.7693125	16.7564400	121.200	-58.53	42.52	72.35	10000.0	81.959896189	172.465	-3.446	57.289452099	-178.432	-3.446	79.551943052	-178.781	-3.446	79.282988035	-176.543	-3.441	33.471095163	-178.065	-3.443		9.1028	8.7536	10.9912	9.4691	0.0008	0.0236	0.1112	0.6891	2.68	20.87	21.27	43.33
Rx-156_01	508	1	09:37:47	0.350067135	47.7693128	16.7564383	121.200	-58.64	42.60	72.48	10000.0	81.950051741	169.017	-3.448	57.280467025	178.120	-3.448	79.542174280	177.770	-3.449	79.260098335	179.993	-3.463	33.469294551	178.422	-3.512		9.1029	8.7527	10.9763	9.4050	0.0009	0.0227	0.0963	0.6250	3.18	20.06	18.41	39.30
Rx-156_01	509	1	09:37:47	0.450067132	47.7693132	16.7564365	121.200	-58.75	42.68	72.62	10000.0	81.948826259	165.568	-3.449	57.279789129	174.671	-3.449	79.539498863	174.321	-3.449	79.256488232	176.555	-3.439	33.436191232	175.027	-3.395		9.1030	8.7531	10.9864	9.4591	0.0010	0.0231	0.1064	0.6791	3.61	20.40	20.36	42.70
Rx-156_01	510	1	09:37:47	0.550067129	47.7693135	16.7564348	121.200	-58.86	42.76	72.75	10000.0	81.958139572	162.120	-3.448	57.289689879	171.223	-3.449	79.547568087	170.871	-3.450	79.271766014	173.100	-3.454	33.421175188	171.572	-3.455		9.1029	8.7518	10.9807	9.4527	0.0009	0.0218	0.1007	0.6727	3.20	19.28	19.26	42.30
Rx-156_01	511	1	09:37:47	0.650067125	47.7693138	16.7564331	121.200	-58.97	42.84	72.89	10000.0	81.960362265	158.672	-3.447	57.293746099	167.775	-3.448	79.547487584	167.424	-3.448	79.267583303	169.652	-3.448	33.401028591	168.124	-3.449		9.1028	8.7516	10.9800	9.4514	0.0008	0.0216	0.1000	0.6714	2.86	19.08	19.13	42.22
Rx-156_01	512	1	09:37:47	0.750067122	47.7693142	16.7564313	121.200	-59.08	42.92	73.02	10000.0	81.962171473	155.225	-3.447	57.291624712	164.328	-3.447	79.551115959	163.978	-3.446	79.262144319	166.209	-3.444	33.402577629	164.697	-3.427		9.1029	8.7525	10.9835	9.4717	0.0009	0.0225	0.1035	0.6917	3.23	19.86	19.81	43.49
Rx-156_01	513	1	09:37:47	0.850067118	47.7693146	16.7564295	121.200	-59.19	43.01	73.17	10000.0	81.946199492	151.779	-3.447	57.275122471	160.882	-3.446	79.538847603	160.532	-3.445	79.253596855	162.769	-3.440	33.415750974	161.276	-3.420		9.1032	8.7538	10.9904	9.4978	0.0012	0.0238	0.1104	0.7178	4.09	21.08	21.12	45.13
Rx-156_01	514	1	09:37:47	0.950067115	47.7693150	16.7564277	121.200	-59.30	43.10	73.31	10000.0	81.946975969	148.330	-3.448	57.280048853	157.433	-3.448	79.536112916	157.084	-3.449	79.250665772	159.319	-3.450	33.398505688	157.837	-3.439		9.1031	8.7534	10.9890	9.5066	0.0011	0.0234	0.1090	0.7266	3.83	20.68	20.85	45.69
Rx-156_01	515	1	09:37:47	0.050067111	47.7693154	16.7564259	121.200	-59.41	43.18	73.45	10000.0	81.952419494	144.882	-3.448	57.285714959	153.985	-3.448	79.539664076	153.635	-3.449	79.250379479	155.869	-3.450	33.385651902	154.382	-3.455		9.1029	8.7526	10.9869	9.4996	0.0009	0.0226	0.1069	0.7196	3.32	19.95	20.44	45.25
Rx-156_01	516	1	09:37:47	0.150067108	47.7693158	16.7564241	121.200	-59.52	43.27	73.59	10000.0	81.961522424	141.435	-3.447	57.293451871	150.538	-3.447	79.547486475	150.187	-3.448	79.256203154	152.423	-3.446	33.382128019	150.941	-3.441		9.1028	8.7519	10.9876	9.5060	0.0008	0.0219	0.1076	0.7260	2.80	19.32	20.58	45.65
Rx-156_01	517	1	09:37:48	0.250067105	47.7693162	16.7564223	121.200	-59.63	43.36	73.73	10000.0	81.964969925	137.988	-3.447	57.294862106	147.091	-3.447	79.552261049	146.741	-3.446	79.264350599	148.982	-3.441	33.404562180	147.533	-3.408		9.1027	8.7524	10.9938	9.5446	0.0007	0.0224	0.1138	0.7646	2.57	19.84	21.77	48.07
Rx-156_01	518	1	09:37:48	0.350067101	47.7693165	16.7564205	121.200	-59.75	43.44	73.87	10000.0	81.951693592	134.540	-3.449	57.282778601	143.643	-3.448	79.539908331	143.293	-3.447	79.250164430	145.540	-3.443	33.415161722	144.100	-3.433		9.1029	8.7534	10.9997	9.5600	0.0009	0.0234	0.1197	0.7800	3.05	20.73	22.90	49.04
Rx-156_01	519	1	09:37:48	0.450067098	47.7693168	16.7564187	121.200	-59.86	43.52	74.01	10000.0	81.953070820	131.091	-3.449	57.282735185	140.194	-3.448	79.542171027	139.845	-3.448	79.250269789	142.093	-3.446	33.421954312	140.666	-3.434		9.1030	8.7537	11.0019	9.5748	0.0010	0.0237	0.1219	0.7948	3.56	20.97	23.32	49.98
Rx-156_01	520	1	09:37:48	0.550067094	47.7693172	16.7564169	121.200	-59.98	43.60	74.15	10000.0	81.964253491	127.645	-3.447	57.290345122	136.747	-3.447	79.555273112	136.398	-3.447	79.260543649	138.649	-3.444	33.424791267	137.235	-3.431		9.1029	8.7538	11.0048	9.5907	0.0009	0.0238	0.1248	0.8107	3.20	21.07	23.88	50.98
Rx-156_01	521	1	09:37:48	0.650067091	47.7693175	16.7564151	121.200	-60.09	43.68	74.29	10000.0	81.965155980	124.198	-3.447	57.296254659	133.300	-3.447	79.552514081	132.950	-3.448	79.270294112	135.194	-3.455	33.417742653	133.758	-3.478		9.1028	8.7523	10.9964	9.5599	0.0008	0.0223	0.1164	0.7799	2.72	19.72	22.26	49.04
Rx-156_01	522	1	09:37:48	0.750067088	47.7693178	16.7564133	121.200	-60.20	43.76	74.43	10000.0	81.963426585	120.750	-3.448	57.295848765	129.852	-3.448	79.550606471	129.502	-3.448	79.270581387	131.742	-3.452	33.411568494	130.291	-3.467		9.1027	8.7521	10.9923	9.5412	0.0007	0.0221	0.1123	0.7612	2.40	19.55	21.48	47.87
Rx-156_01	523	1	09:37:48	0.850067084	47.7693182	16.7564115	121.200	-60.32	43.84	74.57	10000.0	81.950264339	117.302	-3.448	57.282349423	126.405	-3.447	79.539974451	126.055	-3.446	79.262575866	128.298	-3.443	33.429422709	126.849	-3.442		9.1029	8.7533	10.9965	9.5473	0.0009	0.0233	0.1165	0.7673	3.04	20.60	22.28	48.25
Rx-156_01	524	1	09:37:48	0.950067081	47.7693185	16.7564097	121.200	-60.44	43.93	74.71	10000.0	81.951623781	113.854	-3.447	57.280286172	122.957	-3.447	79.544549857	122.608	-3.447	79.259743984	124.851	-3.447	33.432815646	123.397	-3.452		9.1030	8.7537	10.9966	9.5425	0.0010	0.0237	0.1166	0.7625	3.54	20.92	22.30	47.95
Rx-156_01	525	1	09:37:48	0.050067077	47.7693188	16.7564078	121.200	-60.55	44.01	74.85	10000.0	81.957368560	110.406	-3.449	57.287214984	119.509	-3.449	79.548579601	119.159	-3.449	79.269647299	121.401	-3.450	33.429589331	119.942	-3.455		9.1029	8.7531	10.9947	9.5361	0.0009	0.0231	0.1147	0.7561	3.14	20.45	21.94	47.55
Rx-156_01	526	1	09:37:48	0.150067074	47.7693192	16.7564060	121.200	-60.67	44.09	75.00	10000.0	81.959546706	106.958	-3.447	57.292472732	116.061	-3.448	79.548556000	115.710	-3.449	79.269863038	117.940	-3.461	33.421357639	116.448	-3.494		9.1025	8.7512	10.9816	9.4899	0.0005	0.0212	0.1016	0.7099	1.83	18.75	19.43	44.64
Rx-156_01	527	1	09:37:49	0.250067070	47.7693195	16.7564042	121.200	-60.78	44.17	75.14	10000.0	81.964670455	103.510	-3.449	57.296276790	112.612	-3.449	79.553663834	112.261	-3.449	79.272036071	114.488	-3.452	33.421548354	112.980	-3.468		9.1025	8.7509	10.9783	9.4704	0.0005	0.0209	0.0983	0.6904	1.92	18.46	18.80	43.41
Rx-156_01	528	1	09:37:49	0.350067067	47.7693198	16.7564024	121.200	-60.89	44.25	75.27	10000.0	81.951413733	100.061	-3.448	57.283795835	109.164	-3.448	79.541207454	108.813	-3.448	79.261728420	111.045	-3.443	33.423841769	109.546	-3.435		9.1027	8.7517	10.9838	9.4840	0.0007	0.0217	0.1038	0.7040	2.62	19.19	19.86	44.27
Rx-156_01	529	1	09:37:49	0.450067064	47.7693202	16.7564006	121.200	-61.01	44.33	75.41	10000.0	81.951038691	96.615	-3.447	57.281136667	105.717	-3.447	79.543056666	105.367	-3.447	79.256157797	107.598	-3.447	33.443734632	106.086	-3.459		9.1028	8.7521	10.9835	9.4716	0.0008	0.0221	0.1035	0.6916	2.80	19.57	19.80	43.49
Rx-156_01	530	1	09:37:49	0.550067060	47.7693205	16.7563989	121.200	-61.12	44.41	75.55	10000.0	81.962828680	93.168	-3.446	57.291043089	102.271	-3.446	79.555565767	101.920	-3.446	79.268959406	104.153	-3.445	33.444759913	102.646	-3.441		9.1028	8.7523	10.9854	9.4775	0.0008	0.0223	0.1054	0.6975	2.93	19.73	20.16	43.86
Rx-156_01	531	1	09:37:49	0.650067057	47.7693208	16.7563971	121.200	-61.23	44.49	75.69	10000.0	81.961597031	89.722	-3.447	57.288838341	98.824	-3.447	79.555336661	98.473	-3.447	79.270317686	100.705	-3.449	33.430885335	99.207	-3.439		9.1026	8.7515	10.9834	9.4849	0.0006	0.0215	0.1034	0.7049	2.16	18.98	19.77	44.32
Rx-156_01	532	1	09:37:49	0.750067053	47.7693212	16.7563953	121.200	-61.34	44.57	75.82	10000.0	81.966772239	86.275	-3.447	57.297502496	95.377	-3.447	79.555172479	95.025	-3.448	79.273572292	97.249	-3.456	33.402638503	95.737	-3.470		9.1025	8.7501	10.9743	9.4621	0.0005	0.0201	0.0943	0.6821	1.86	17.81	18.03	42.89
Rx-156_01	533	1	09:37:49	0.850067050	47.7693215	16.7563935	121.200	-61.45	44.65	75.96	10000.0	81.951515679	82.828	-3.446	57.285707866	91.931	-3.446	79.539375879	91.579	-3.446	79.264388669	93.809	-3.440	33.425385917	92.307	-3.430		9.1028	8.7509	10.9802	9.4790	0.0008	0.0209	0.1002	0.6990	2.83	18.49	19.16	43.95
Rx-156_01	534	1	09:37:49	0.950067047	47.7693218	16.7563917	121.200	-61.57	44.73	76.10	10000.0	81.955541256	79.383	-3.445	57.285052050	88.486	-3.445	79.545877681	88.135	-3.445	79.266264129	90.367	-3.442	33.413608028	88.886	-3.422		9.1029	8.7513	10.9835	9.5023	0.0009	0.0213	0.1035	0.7223	3.06	18.80	19.80	45.42
Rx-156_01	535	1	09:37:49	0.050067043	47.7693222	16.7563899	121.200	-61.68	44.81	76.24	10000.0	81.961435016	75.937	-3.447	57.289181364	85.039	-3.447	79.552072867	84.688	-3.447	79.263444670	86.920	-3.447	33.413348222	85.438	-3.447		9.1026	8.7512	10.9828	9.5017	0.0006	0.0212	0.1028	0.7217	2.13	18.73	19.67	45.38
Rx-156_01	536	1	09:37:49	0.150067040	47.7693225	16.7563881	121.200	-61.79	44.89	76.38	10000.0	81.964137076	72.490	-3.447	57.291793156	81.592	-3.447	79.554620577	81.240	-3.448	79.260600409	83.471	-3.449	33.389176186	81.996	-3.442		9.1025	8.7501	10.9813	9.5068	0.0005	0.0201	0.1013	0.7268	1.83	17.79	19.38	45.70
Rx-156_01	537	1	09:37:50	0.250067036	47.7693228	16.7563863	121.200	-61.91	44.97	76.52	10000.0	81.967169670	69.042	-3.448	57.296995468	78.144	-3.448	79.555427074	77.791	-3.448	79.264675354	80.023	-3.448	33.394006199	78.551	-3.445		9.1025	8.7499	10.9814	9.5097	0.0005	0.0199	0.1014	0.7297	1.61	17.59	19.39	45.88
Rx-156_01	538	1	09:37:50	0.350067033	47.7693231	16.7563846	121.200	-62.02	45.05	76.66	10000.0	81.956415886	65.595	-3.447	57.288553524	74.697	-3.447	79.544062123	74.345	-3.447	79.259654591	76.580	-3.442	33.397193273	75.126	-3.425		9.1024	8.7499	10.9857	9.5315	0.0004	0.0199	0.1057	0.7515	1.57	17.62	20.22	47.25
Rx-156_01	539	1	09:37:50	0.450067029	47.7693234	16.7563828	121.200	-62.13	45.13	76.79	10000.0	81.950254703	62.149	-3.446	57.283078359	71.251	-3.446	79.539705159	70.900	-3.445	79.254059345	73.145	-3.435	33.414557883	71.713	-3.413		9.1026	8.7513	10.9963	9.5641	0.0006	0.0213	0.1163	0.7841	2.13	18.83	22.25	49.30
Rx-156_01	540	1	09:37:50	0.550067026	47.7693237	16.7563810	121.200	-62.25	45.20	76.93	10000.0	81.962337762	58.701	-3.447	57.292317811	67.804	-3.447	79.552059888	67.453	-3.447	79.258262243	69.699	-3.446	33.424425317	68.270	-3.443		9.1027	8.7519	10.9975	9.5682	0.0007	0.0219	0.1175	0.7882	2.31	19.32	22.48	49.56
Rx-156_01	541	1	09:37:50	0.650067023	47.7693240	16.7563793	121.200	-62.36	45.28	77.06	10000.0	81.964071660	55.255	-3.446	57.290117645	64.358	-3.446	79.556682242	64.008	-3.445	79.262007265	66.259	-3.440	33.435642581	64.847	-3.423		9.1027	8.7528	11.0035	9.5920	0.0007	0.0228	0.1235	0.8120	2.65	20.13	23.63	51.06
Rx-156_01	542	1	09:37:50	0.750067019	47.7693243	16.7563775	121.200	-62.47	45.36	77.20	10000.0	81.967034888	51.809	-3.446	57.295560740	60.911	-3.447	79.558038036	60.560	-3.448	79.283910762	62.806	-3.452	33.436674950	61.397	-3.450		9.1026	8.7513	10.9976	9.5881	0.0006	0.0213	0.1176	0.8081	2.02	18.82	22.50	50.81
Rx-156_01	543	1	09:37:50	0.850067016	47.7693246	16.7563756	121.220	-62.59	45.44	77.35	10000.0	81.953657364	48.363	-3.446	57.288743999	57.466	-3.446	79.540990011	57.114	-3.446	79.268300300	59.353	-3.453	33.422471781	57.927	-3.469		9.1026	8.7507	10.9900	9.5645	0.0006	0.0207	0.1100	0.7845	2.03	18.34	21.05	49.33
Rx-156_01	544	1	09:37:50	0.950067012	47.7693249	16.7563737	121.240	-62.71	45.52	77.49	10000.0	81.954306670	44.917	-3.446	57.286619848	54.020	-3.446	79.542895966	53.668	-3.445	79.264962964	55.907	-3.446	33.434405645	54.486	-3.442		9.1026	8.7510	10.9897	9.5684	0.0006	0.0210	0.1097	0.7884	2.15	18.54	20.99	49.58
Rx-156_01	545	1	09:37:50	0.050067009	47.7693252	16.7563718	121.260	-62.84	45.60	77.64	10000.0	81.960960419	41.470	-3.447	57.287839159	50.573	-3.447	79.554076442	50.221	-3.447	79.286824015	52.463	-3.444	33.464981446	51.057	-3.429		9.1026	8.7509	10.9926	9.5868	0.0006	0.0209	0.1126	0.8068	2.22	18.51	21.53	50.73
Rx-156_01	546	1	09:37:50	0.150067005	47.7693255	16.7563699	121.280	-62.96	45.68	77.78	10000.0	81.965859514	38.023	-3.447	57.294570835	47.126	-3.447	79.557952750	46.772	-3.449	79.298529687	49.002	-3.461	33.471715362	47.560	-3.497		9.1024	8.7491	10.9787	9.5372	0.0004	0.0191	0.0987	0.7572	1.49	16.89	18.89	47.61
Rx-156_01	547	1	09:37:51	0.250067002	47.7693258	16.7563680	121.300	-63.08	45.76	77.93	10000.0	81.967696628	34.577	-3.446	57.298874273	43.679	-3.446	79.558318181	43.325	-3.447	79.294373558	45.549	-3.453	33.464150280	44.087	-3.473		9.1021	8.7475	10.9711	9.5099	0.0001	0.0175	0.0911	0.7299	0.18	15.46	17.43	45.90
Rx-156_01	548	1	09:37:51	0.350066999	47.7693262	16.7563662	121.300	-63.19	45.84	78.07	10000.0	81.952872063	31.131	-3.447	57.285738014	40.233	-3.447	79.543980792	39.877	-3.448	79.283329373	42.096	-3.453	33.461084176	40.624	-3.464		9.1021	8.7463	10.9653	9.4932	0.0001	0.0163	0.0853	0.7132	0.43	14.44	16.32	44.85
Rx-156_01	549	1	09:37:51	0.450066995	47.7693265	16.7563644	121.300	-63.31	45.92	78.21	10000.0	81.958755728	27.684	-3.446	57.288983977	36.787	-3.446	79.551328118	36.430	-3.447	79.292728535	38.645	-3.451	33.479125791	37.157	-3.466		9.1022	8.7453	10.9604	9.4730	0.0002	0.0153	0.0804	0.6930	0.67	13.57	15.38	43.58
Rx-156_01	550	1	09:37:51	0.550066992	47.7693268	16.7563626	121.300	-63.42	46.00	78.35	10000.0	81.964221794	24.239	-3.446	57.293329078	33.341	-3.445	79.558867561	32.984	-3.446	79.292929113	35.200	-3.445	33.496074271	33.697	-3.461		9.1026	8.7449	10.9614	9.4580	0.0006	0.0149	0.0814	0.6780	1.98	13.21	15.57	42.63
Rx-156_01	551	1	09:37:51	0.650066988	47.7693272	16.7563608	121.300	-63.54	46.08	78.49	10000.0	81.965339397	20.793	-3.445	57.293082903	29.896	-3.445	79.562886174	29.538	-3.446	79.298328201	31.752	-3.448	33.495839647	30.247	-3.450		9.1027	8.7443	10.9583	9.4536	0.0007	0.0143	0.0783	0.6736	2.62	12.65	14.98	42.36
Rx-156_01	552	1	09:37:51	0.750066985	47.7693275	16.7563590	121.300	-63.65	46.16	78.63	10000.0	81.969735312	17.347	-3.446	57.294775677	26.450	-3.447	79.568547678	26.090	-3.447	79.308542425	28.302	-3.450	33.490508276	26.798	-3.449		9.1026	8.7436	10.9548	9.4509	0.0006	0.0136	0.0748	0.6709	2.15	12.00	14.32	42.18
Rx-156_01	553	1	09:37:51	0.850066982	47.7693278	16.7563573	121.320	-63.75	46.23	78.75	10000.0	81.957477732	13.902	-3.445	57.290958665	23.005	-3.444	79.550268539	22.645	-3.445	79.290171965	24.846	-3.456	33.461357395	23.315	-3.483		9.1028	8.7428	10.9440	9.4124	0.0008	0.0128	0.0640	0.6324	2.89	11.36	12.24	39.77
Rx-156_01	554	1	09:37:51	0.950066978	47.7693281	16.7563557	121.340	-63.86	46.31	78.88	10000.0	81.955868981	10.457	-3.445	57.290303078	19.560	-3.445	79.547726632	19.200	-3.445	79.287071447	21.398	-3.448	33.451395223	19.859	-3.455		9.1029	8.7426	10.9407	9.4022	0.0009	0.0126	0.0607	0.6222	3.09	11.16	11.61	39.12
Rx-156_01	555	1	09:37:51	0.050066975	47.7693284	16.7563540	121.360	-63.97	46.38	79.01	10000.0	81.974113224	7.013	-3.444	57.298392126	16.116	-3.444	79.571908112	15.754	-3.445	79.312722226	17.955	-3.442	33.466612585	16.434	-3.425		9.1029	8.7417	10.9428	9.4218	0.0009	0.0117	0.0628	0.6418	3.10	10.35	12.02	40.36
Rx-156_01	556	1	09:37:51	0.150066971	47.7693287	16.7563523	121.380	-64.07	46.46	79.14	10000.0	81.974652721	3.569	-3.444	57.296928959	12.672	-3.444	79.576083887	12.310	-3.444	79.305241056	14.515	-3.440	33.460748282	12.994	-3.440		9.1030	8.7413	10.9467	9.4257	0.0010	0.0113	0.0667	0.6457	3.42	10.02	12.76	40.60
Rx-156_01	557	1	09:37:52	0.250066968	47.7693290	16.7563507	121.400	-64.18	46.53	79.27	10000.0	81.974046581	0.124	-3.445	57.297628517	9.227	-3.445	79.573766406	8.865	-3.446	79.296907074	11.067	-3.449	33.437396104	9.547	-3.448		9.1029	8.7403	10.9427	9.4226	0.0009	0.0103	0.0627	0.6426	3.06	9.14	11.99	40.41
Rx-156_01	558	1	09:37:52	0.350066964	47.7693293	16.7563491	121.420	-64.27	46.60	79.39	10000.0	81.953951398	-3.321	-3.445	57.287807909	5.782	-3.445	79.548299785	5.420	-3.444	79.276522942	7.625	-3.441	33.430257214	6.106	-3.441		9.1029	8.7412	10.9464	9.4266	0.0009	0.0112	0.0664	0.6466	3.34	9.90	12.70	40.66
Rx-156_01	559	1	09:37:52	0.450066961	47.7693297	16.7563475	121.440	-64.37	46.68	79.51	10000.0	81.956183283	-6.767	-3.446	57.288580398	2.336	-3.446	79.550352161	1.974	-3.446	79.278207247	4.179	-3.446	33.423162874	2.662	-3.444		9.1029	8.7409	10.9456	9.4282	0.0009	0.0109	0.0656	0.6482	3.09	9.68	12.55	40.76
Rx-156_01	560	1	09:37:52	0.550066958	47.7693300	16.7563460	121.460	-64.47	46.75	79.64	10000.0	81.969394486	-10.212	-3.445	57.297639277	-1.109	-3.445	79.565468804	-1.470	-3.445	79.286869495	0.744	-3.435	33.430082697	-0.754	-3.415		9.1028	8.7415	10.9556	9.4581	0.0008	0.0115	0.0756	0.6781	2.66	10.19	14.47	42.64
Rx-156_01	561	1	09:37:52	0.650066954	47.7693303	16.7563444	121.480	-64.57	46.83	79.76	10000.0	81.967966727	-13.658	-3.446	57.296769395	-4.555	-3.446	79.565716912	-4.917	-3.447	79.277650644	-2.697	-3.441	33.433256590	-4.185	-3.431		9.1028	8.7414	10.9612	9.4733	0.0008	0.0114	0.0812	0.6933	2.80	10.06	15.53	43.60
Rx-156_01	562	1	09:37:52	0.750066951	47.7693307	16.7563428	121.500	-64.66	46.90	79.88	10000.0	81.970624218	-17.103	-3.445	57.295935803	-8.000	-3.445	79.572668246	-8.361	-3.445	79.284892549	-6.132	-3.435	33.444586864	-7.604	-3.419		9.1027	8.7415	10.9706	9.4989	0.0007	0.0115	0.0906	0.7189	2.38	10.16	17.33	45.21
Rx-156_01	563	1	09:37:52	0.850066947	47.7693310	16.7563412	121.500	-64.76	46.98	80.01	10000.0	81.954547477	-20.547	-3.444	57.283858829	-11.445	-3.444	79.554929253	-11.806	-3.444	79.269361197	-9.578	-3.445	33.429909763	-11.045	-3.441		9.1028	8.7414	10.9695	9.5026	0.0008	0.0114	0.0895	0.7226	2.79	10.06	17.12	45.44
Rx-156_01	564	1	09:37:52	0.950066944	47.7693314	16.7563396	121.500	-64.86	47.06	80.14	10000.0	81.956145205	-23.992	-3.444	57.289795204	-14.889	-3.444	79.551584766	-15.250	-3.444	79.273358022	-13.026	-3.448	33.425721616	-14.495	-3.450		9.1029	8.7419	10.9658	9.4970	0.0009	0.0119	0.0858	0.7170	3.29	10.52	16.41	45.09
Rx-156_01	565	1	09:37:52	0.050066941	47.7693318	16.7563380	121.500	-64.96	47.14	80.26	10000.0	81.963405093	-27.436	-3.444	57.296144183	-18.333	-3.444	79.557686588	-18.694	-3.444	79.282041425	-16.474	-3.448	33.417629234	-17.942	-3.447		9.1031	8.7420	10.9623	9.4946	0.0011	0.0120	0.0823	0.7146	3.77	10.59	15.75	44.93
Rx-156_01	566	1	09:37:52	0.150066937	47.7693321	16.7563364	121.500	-65.06	47.22	80.39	10000.0	81.962291189	-30.880	-3.443	57.292526682	-21.777	-3.443	79.559085011	-22.137	-3.443	79.285533451	-19.913	-3.440	33.430877095	-21.369	-3.427		9.1031	8.7424	10.9662	9.5108	0.0011	0.0124	0.0862	0.7308	4.01	10.97	16.49	45.95
Rx-156_01	567	1	09:37:53	0.250066934	47.7693325	16.7563348	121.500	-65.16	47.30	80.51	10000.0	81.967429035	-34.324	-3.444	57.292495134	-25.221	-3.444	79.569094096	-25.582	-3.445	79.290321026	-23.361	-3.447	33.452588762	-24.827	-3.458		9.1033	8.7419	10.9634	9.4973	0.0013	0.0119	0.0834	0.7173	4.68	10.53	15.94	45.10
Rx-156_01	568	1	09:37:53	0.350066930	47.7693329	16.7563332	121.500	-65.26	47.38	80.65	10000.0	81.953422793	-37.769	-3.445	57.284070748	-28.665	-3.444	79.553618268	-29.028	-3.445	79.294021403	-26.810	-3.449	33.455347341	-28.282	-3.455		9.1036	8.7414	10.9592	9.4873	0.0016	0.0114	0.0792	0.7073	5.81	10.05	15.15	44.47
Rx-156_01	569	1	09:37:53	0.450066927	47.7693333	16.7563315	121.500	-65.36	47.47	80.78	10000.0	81.953771306	-41.215	-3.446	57.285519624	-32.111	-3.446	79.551798095	-32.473	-3.445	79.291100531	-30.258	-3.449	33.456122610	-31.722	-3.441		9.1037	8.7418	10.9563	9.4923	0.0017	0.0118	0.0763	0.7123	6.02	10.44	14.59	44.79
Rx-156_01	570	1	09:37:53	0.550066923	47.7693337	16.7563298	121.500	-65.46	47.55	80.91	10000.0	81.964039364	-44.660	-3.446	57.294144753	-35.557	-3.446	79.560253994	-35.920	-3.447	79.294139992	-33.718	-3.460	33.450452783	-35.240	-3.517		9.1033	8.7405	10.9423	9.4208	0.0013	0.0105	0.0623	0.6408	4.56	9.25	11.93	40.29
Rx-156_01	571	1	09:37:53	0.650066920	47.7693341	16.7563282	121.500	-65.56	47.64	81.04	10000.0	81.968559798	-48.106	-3.446	57.297704851	-39.003	-3.446	79.566549590	-39.365	-3.445	79.304430028	-37.161	-3.443	33.468021221	-38.649	-3.409		9.1031	8.7406	10.9451	9.4573	0.0011	0.0106	0.0651	0.6773	3.91	9.37	12.46	42.59
Rx-156_01	572	1	09:37:53	0.750066917	47.7693345	16.7563265	121.500	-65.66	47.72	81.17	10000.0	81.969374360	-51.554	-3.448	57.296589335	-42.451	-3.448	79.571530319	-42.814	-3.449	79.311876291	-40.607	-3.446	33.493992249	-42.093	-3.444		9.1029	8.7397	10.9464	9.4608	0.0009	0.0097	0.0664	0.6808	3.16	8.56	12.70	42.81
Rx-156_01	573	1	09:37:53	0.850066913	47.7693349	16.7563248	121.500	-65.77	47.80	81.31	10000.0	81.956448150	-54.999	-3.446	57.286483853	-45.896	-3.445	79.557625658	-46.259	-3.445	79.292608990	-44.052	-3.445	33.496600272	-45.536	-3.443		9.1031	8.7403	10.9471	9.4638	0.0011	0.0103	0.0671	0.6838	4.00	9.07	12.84	42.99
Rx-156_01	574	1	09:37:53	0.950066910	47.7693352	16.7563230	121.500	-65.88	47.89	81.44	10000.0	81.958340412	-58.444	-3.445	57.286240118	-49.341	-3.445	79.558180449	-49.703	-3.444	79.277725348	-47.498	-3.446	33.481265666	-48.983	-3.447		9.1032	8.7412	10.9460	9.4616	0.0012	0.0112	0.0660	0.6816	4.29	9.94	12.63	42.86
Rx-156_01	575	1	09:37:53	0.050066906	47.7693356	16.7563213	121.500	-65.99	47.97	81.58	10000.0	81.960405218	-61.889	-3.444	57.292227833	-52.786	-3.445	79.555911020	-53.147	-3.444	79.292266966	-50.953	-3.455	33.459789419	-52.453	-3.470		9.1026	8.7415	10.9356	9.4358	0.0006	0.0115	0.0556	0.6558	2.04	10.12	10.64	41.23
Rx-156_01	576	1	09:37:53	0.150066903	47.7693360	16.7563196	121.500	-66.09	48.05	81.72	10000.0	81.966689923	-65.333	-3.444	57.299237855	-56.231	-3.444	79.559565788	-56.590	-3.443	79.287353425	-54.400	-3.447	33.446659497	-55.921	-3.468		9.1021	8.7424	10.9323	9.4115	0.0001	0.0124	0.0523	0.6315	0.33	10.99	10.01	39.71
Rx-156_01	577	1	09:37:54	0.250066899	47.7693363	16.7563178	121.500	-66.20	48.13	81.85	10000.0	81.968961176	-68.778	-3.445	57.298295073	-59.676	-3.445	79.562536231	-60.034	-3.443	79.279021695	-57.836	-3.436	33.451388061	-59.349	-3.427		9.1020	8.7441	10.9413	9.4290	0.0000	0.0141	0.0613	0.6490	0.10	12.44	11.72	40.81
Rx-156_01	578	1	09:37:54	0.350066896	47.7693367	16.7563161	121.500	-66.31	48.22	81.99	10000.0	81.954420944	-72.223	-3.445	57.284473020	-63.121	-3.445	79.550602353	-63.478	-3.445	79.273111102	-61.282	-3.446	33.454245279	-62.784	-3.435		9.1022	8.7445	10.9405	9.4392	0.0002	0.0145	0.0605	0.6592	0.58	12.80	11.57	41.45
Rx-156_01	579	1	09:37:54	0.450066893	47.7693371	16.7563144	121.500	-66.42	48.30	82.12	10000.0	81.955956359	-75.670	-3.447	57.288785464	-66.567	-3.447	79.548110060	-66.924	-3.446	79.267437646	-64.729	-3.447	33.420410239	-66.227	-3.443		9.1022	8.7455	10.9405	9.4425	0.0002	0.0155	0.0605	0.6625	0.64	13.66	11.58	41.66
Rx-156_01	580	1	09:37:54	0.550066889	47.7693374	16.7563126	121.500	-66.53	48.38	82.26	10000.0	81.966092424	-79.114	-3.445	57.297032711	-70.012	-3.445	79.555649864	-70.368	-3.444	79.261149689	-68.174	-3.445	33.399794735	-69.685	-3.458		9.1022	8.7467	10.9408	9.4296	0.0002	0.0167	0.0608	0.6496	0.67	14.74	11.63	40.85
Rx-156_01	581	1	09:37:54	0.650066886	47.7693378	16.7563109	121.500	-66.63	48.46	82.39	10000.0	81.969720302	-82.558	-3.444	57.300261847	-73.456	-3.444	79.558546426	-73.811	-3.443	79.276321467	-71.614	-3.440	33.395689394	-73.127	-3.442		9.1023	8.7479	10.9445	9.4315	0.0003	0.0179	0.0645	0.6515	1.01	15.83	12.33	40.97
Rx-156_01	582	1	09:37:54	0.750066882	47.7693382	16.7563092	121.500	-66.74	48.55	82.53	10000.0	81.976590954	-86.003	-3.444	57.304208981	-76.900	-3.444	79.565856706	-77.253	-3.442	79.275958873	-75.051	-3.437	33.400764892	-76.558	-3.431		9.1025	8.7499	10.9518	9.4447	0.0005	0.0199	0.0718	0.6647	1.87	17.58	13.73	41.80
Rx-156_01	583	1	09:37:54	0.850066879	47.7693385	16.7563073	121.480	-66.86	48.63	82.67	10000.0	81.960317720	-89.448	-3.446	57.289617245	-80.346	-3.445	79.550452037	-80.696	-3.443	79.254836529	-78.485	-3.434	33.396031090	-79.977	-3.419		9.1029	8.7521	10.9630	9.4718	0.0009	0.0221	0.0830	0.6918	3.04	19.54	15.87	43.50
Rx-156_01	584	1	09:37:54	0.950066876	47.7693388	16.7563054	121.460	-66.98	48.71	82.82	10000.0	81.957201685	-92.895	-3.447	57.287461648	-83.792	-3.446	79.549766384	-84.142	-3.446	79.263457913	-81.926	-3.441	33.396847522	-83.408	-3.431		9.1032	8.7532	10.9689	9.4873	0.0012	0.0232	0.0889	0.7073	4.08	20.50	17.00	44.47
Rx-156_01	585	1	09:37:54	0.050066872	47.7693392	16.7563036	121.440	-67.10	48.79	82.96	10000.0	81.964968637	-96.339	-3.444	57.290288469	-87.236	-3.444	79.560574199	-87.585	-3.443	79.265560397	-85.362	-3.436	33.392845376	-86.832	-3.424		9.1032	8.7544	10.9773	9.5070	0.0012	0.0244	0.0973	0.7270	4.18	21.54	18.61	45.71
Rx-156_01	586	1	09:37:54	0.150066869	47.7693395	16.7563017	121.420	-67.21	48.88	83.11	10000.0	81.966246737	-99.782	-3.443	57.296021913	-90.679	-3.443	79.559132769	-91.029	-3.444	79.277531811	-88.808	-3.446	33.388192034	-90.311	-3.479		9.1031	8.7533	10.9748	9.4711	0.0011	0.0233	0.0948	0.6911	4.01	20.57	18.12	43.46
Rx-156_01	587	1	09:37:55	0.250066865	47.7693398	16.7562998	121.400	-67.33	48.96	83.25	10000.0	81.970027000	-103.226	-3.444	57.299550314	-94.123	-3.444	79.563315467	-94.473	-3.444	79.286231861	-92.248	-3.441	33.393269155	-93.754	-3.443		9.1033	8.7533	10.9780	9.4721	0.0013	0.0233	0.0980	0.6921	4.59	20.60	18.74	43.52
Rx-156_01	588	1	09:37:55	0.350066862	47.7693402	16.7562978	121.400	-67.46	49.04	83.40	10000.0	81.953799202	-106.672	-3.445	57.284152078	-97.568	-3.445	79.548916514	-97.916	-3.443	79.274288670	-95.679	-3.431	33.411146565	-97.162	-3.408		9.1037	8.7551	10.9924	9.5093	0.0017	0.0251	0.1124	0.7293	5.96	22.21	21.50	45.86
Rx-156_01	589	1	09:37:55	0.450066858	47.7693405	16.7562958	121.400	-67.59	49.13	83.56	10000.0	81.957749213	-110.117	-3.445	57.285809048	-101.013	-3.445	79.552897370	-101.361	-3.444	79.266159160	-99.116	-3.437	33.416718913	-100.600	-3.438		9.1036	8.7560	11.0008	9.5169	0.0016	0.0260	0.1208	0.7369	5.72	22.95	23.10	46.34
Rx-156_01	590	1	09:37:55	0.550066855	47.7693408	16.7562938	121.400	-67.72	49.22	83.71	10000.0	81.960942370	-113.561	-3.444	57.290156113	-104.458	-3.445	79.554487811	-104.806	-3.445	79.269280651	-102.561	-3.445	33.414914583	-104.052	-3.452		9.1032	8.7552	11.0004	9.5094	0.0012	0.0252	0.1204	0.7294	4.36	22.31	23.04	45.86
Rx-156_01	591	1	09:37:55	0.650066852	47.7693412	16.7562918	121.400	-67.84	49.30	83.87	10000.0	81.967891766	-117.005	-3.444	57.299079116	-107.902	-3.444	79.559587550	-108.251	-3.445	79.297369740	-106.010	-3.449	33.439871574	-107.518	-3.466		9.1030	8.7542	10.9951	9.4872	0.0010	0.0242	0.1151	0.7072	3.58	21.39	22.02	44.47
Rx-156_01	592	1	09:37:55	0.750066848	47.7693415	16.7562898	121.400	-67.97	49.39	84.02	10000.0	81.970640274	-120.450	-3.445	57.302371678	-111.347	-3.445	79.561126592	-111.696	-3.445	79.300880763	-109.457	-3.447	33.448346112	-110.979	-3.461		9.1029	8.7539	10.9928	9.4712	0.0009	0.0239	0.1128	0.6912	3.20	21.09	21.57	43.46
Rx-156_01	593	1	09:37:55	0.850066845	47.7693417	16.7562878	121.400	-68.10	49.46	84.17	10000.0	81.959198522	-123.893	-3.443	57.292021296	-114.790	-3.443	79.549322161	-115.138	-3.441	79.284544171	-112.891	-3.433	33.459170206	-114.395	-3.416		9.1032	8.7555	11.0025	9.4985	0.0012	0.0255	0.1225	0.7185	4.18	22.56	23.43	45.18
Rx-156_01	594	1	09:37:55	0.950066841	47.7693420	16.7562858	121.400	-68.23	49.54	84.32	10000.0	81.961799373	-127.336	-3.443	57.289966114	-118.233	-3.443	79.556029189	-118.579	-3.442	79.297015427	-116.322	-3.432	33.479207420	-117.810	-3.416		9.1033	8.7568	11.0140	9.5259	0.0013	0.0268	0.1340	0.7459	4.64	23.66	25.62	46.90
Rx-156_01	595	1	09:37:55	0.050066838	47.7693422	16.7562838	121.400	-68.37	49.61	84.47	10000.0	81.964766607	-130.779	-3.443	57.289859813	-121.676	-3.443	79.561803474	-122.023	-3.443	79.301056211	-119.775	-3.452	33.480198383	-121.304	-3.494		9.1033	8.7561	11.0043	9.4747	0.0013	0.0261	0.1243	0.6947	4.50	23.09	23.78	43.68
Rx-156_01	596	1	09:37:55	0.150066835	47.7693424	16.7562818	121.400	-68.50	49.69	84.62	10000.0	81.965993532	-134.223	-3.444	57.296716816	-125.119	-3.444	79.557860282	-125.467	-3.444	79.300581429	-123.218	-3.443	33.462476977	-124.721	-3.417		9.1031	8.7556	11.0048	9.5010	0.0011	0.0256	0.1248	0.7210	3.95	22.65	23.88	45.34
Rx-156_01	597	1	09:37:56	0.250066831	47.7693427	16.7562798	121.400	-68.63	49.77	84.77	10000.0	81.972502013	-137.666	-3.443	57.303226511	-128.563	-3.443	79.564049048	-128.911	-3.444	79.315394067	-126.665	-3.447	33.461693045	-128.177	-3.456		9.1030	8.7548	11.0006	9.4886	0.0010	0.0248	0.1206	0.7086	3.44	21.96	23.07	44.56
Rx-156_01	598	1	09:37:56	0.350066828	47.7693430	16.7562779	121.400	-68.76	49.85	84.92	10000.0	81.961027541	-141.109	-3.444	57.292337509	-132.006	-3.443	79.552025226	-132.354	-3.443	79.303961940	-130.101	-3.436	33.460075463	-131.596	-3.419		9.1032	8.7558	11.0083	9.5137	0.0012	0.0258	0.1283	0.7337	4.41	22.81	24.55	46.14
Rx-156_01	599	1	09:37:56	0.450066824	47.7693433	16.7562759	121.400	-68.88	49.93	85.07	10000.0	81.959293535	-144.553	-3.444	57.288302465	-135.450	-3.443	79.551695836	-135.796	-3.442	79.291742227	-133.537	-3.435	33.464750684	-135.006	-3.410		9.1034	8.7571	11.0166	9.5472	0.0014	0.0271	0.1366	0.7672	5.09	23.92	26.12	48.24
Rx-156_01	600	1	09:37:56	0.550066821	47.7693436	16.7562739	121.400	-69.01	50.01	85.22	10000.0	81.973585008	-147.997	-3.444	57.299106226	-138.893	-3.444	79.565768767	-139.240	-3.444	79.291641203	-136.980	-3.443	33.461778265	-138.456	-3.450		9.1033	8.7569	11.0168	9.5406	0.0013	0.0269	0.1368	0.7606	4.50	23.77	26.17	47.83
Rx-156_02	1	1	09:37:56	0.650066817	47.7693439	16.7562720	121.400	-69.14	50.09	85.38	10000.0	81.979001235	-151.440	-151.440	57.302715809	-142.337	-142.337	79.571905034	-142.684	-142.684	79.306250273	-140.424	-140.424	33.453300720	-141.888	-141.888		9.1032	8.7560	11.0157	9.5522	0.0012	0.0260	0.1357	0.7722	4.25	22.96	25.96	48.56
Rx-156_02	2	1	09:37:56	0.750066814	47.7693442	16.7562700	121.400	-69.26	50.17	85.53	10000.0	81.979027755	-154.884	-3.444	57.307302917	-145.782	-3.445	79.568868664	-146.130	-3.446	79.311097703	-143.874	-3.449	33.442745821	-145.346	-3.458		9.1028	8.7546	11.0106	9.5386	0.0008	0.0246	0.1306	0.7586	2.91	21.77	24.99	47.70
Rx-156_02	3	1	09:37:56	0.850066811	47.7693444	16.7562681	121.400	-69.39	50.25	85.67	10000.0	81.964190161	-158.327	-3.443	57.296612714	-149.224	-3.443	79.551220567	-149.573	-3.443	79.283163495	-147.317	-3.444	33.424694468	-148.792	-3.446		9.1029	8.7545	11.0097	9.5351	0.0009	0.0245	0.1297	0.7551	3.33	21.66	24.82	47.48
Rx-156_02	4	1	09:37:56	0.950066807	47.7693447	16.7562662	121.400	-69.51	50.33	85.81	10000.0	81.966680936	-161.770	-3.443	57.297079911	-152.667	-3.443	79.554486767	-153.015	-3.442	79.279435104	-150.753	-3.435	33.438025563	-152.208	-3.416		9.1031	8.7555	11.0173	9.5621	0.0011	0.0255	0.1373	0.7821	3.97	22.54	26.27	49.18
Rx-156_02	5	1	09:37:56	0.050066804	47.7693450	16.7562643	121.400	-69.63	50.40	85.96	10000.0	81.971111773	-165.215	-3.445	57.297457352	-156.111	-3.444	79.562623954	-156.458	-3.443	79.293722741	-154.188	-3.435	33.461082882	-155.625	-3.417		9.1032	8.7568	11.0266	9.5896	0.0012	0.0268	0.1466	0.8096	4.36	23.71	28.04	50.91
Rx-156_02	6	1	09:37:56	0.150066800	47.7693452	16.7562624	121.400	-69.76	50.48	86.10	10000.0	81.973114075	-168.659	-3.444	57.297581108	-159.555	-3.444	79.565972335	-159.901	-3.443	79.288914851	-157.627	-3.439	33.466867935	-159.044	-3.419		9.1033	8.7574	11.0314	9.6146	0.0013	0.0274	0.1514	0.8346	4.55	24.24	28.96	52.48
Rx-156_02	7	1	09:37:57	0.250066797	47.7693455	16.7562605	121.400	-69.88	50.56	86.25	10000.0	81.978957851	-172.103	-3.445	57.304405646	-163.000	-3.445	79.570522268	-163.347	-3.445	79.298567536	-161.073	-3.446	33.452540784	-162.479	-3.435		9.1032	8.7566	11.0302	9.6241	0.0012	0.0266	0.1502	0.8441	4.25	23.55	28.73	53.08
Rx-156_02	8	1	09:37:57	0.350066794	47.7693459	16.7562586	121.420	-70.00	50.64	86.40	10000.0	81.962500952	-175.547	-3.444	57.295452087	-166.444	-3.444	79.551647960	-166.791	-3.445	79.294028162	-164.526	-3.453	33.437912115	-165.954	-3.474		9.1031	8.7555	11.0211	9.5934	0.0011	0.0255	0.1411	0.8134	3.91	22.58	26.99	51.15
Rx-156_02	9	1	09:37:57	0.450066790	47.7693462	16.7562566	121.440	-70.12	50.73	86.55	10000.0	81.961320842	-178.991	-3.444	57.293263958	-169.887	-3.444	79.551008470	-170.234	-3.442	79.288325877	-167.960	-3.434	33.442984333	-169.374	-3.420		9.1033	8.7571	11.0305	9.6168	0.0013	0.0271	0.1505	0.8368	4.73	23.96	28.80	52.62
Rx-156_02	10	1	09:37:57	0.550066787	47.7693466	16.7562547	121.460	-70.24	50.82	86.70	10000.0	81.972217648	177.565	-3.444	57.298317959	-173.331	-3.444	79.566342855	-173.676	-3.442	79.307338065	-171.393	-3.433	33.488376765	-172.778	-3.404		9.1034	8.7587	11.0417	9.6571	0.0014	0.0287	0.1617	0.8771	5.12	25.39	30.93	55.16
Rx-156_02	11	1	09:37:57	0.650066783	47.7693470	16.7562528	121.480	-70.37	50.91	86.85	10000.0	81.975176166	174.122	-3.443	57.298255475	-176.774	-3.443	79.572503616	-177.119	-3.443	79.324281110	-174.838	-3.445	33.501998850	-176.221	-3.444		9.1035	8.7589	11.0397	9.6569	0.0015	0.0289	0.1597	0.8769	5.42	25.56	30.54	55.14
Rx-156_02	12	1	09:37:57	0.750066780	47.7693473	16.7562508	121.500	-70.49	50.99	87.00	10000.0	81.976931165	170.678	-3.444	57.300384399	179.781	-3.444	79.574407563	179.436	-3.444	79.334917499	-178.283	-3.445	33.506533396	-179.663	-3.442		9.1034	8.7585	11.0391	9.6588	0.0014	0.0285	0.1591	0.8788	5.09	25.19	30.43	55.26
Rx-156_02	13	1	09:37:57	0.850066776	47.7693477	16.7562489	121.500	-70.61	51.08	87.15	10000.0	81.962250422	167.236	-3.442	57.296767809	176.339	-3.442	79.552561718	175.994	-3.442	79.318301967	178.268	-3.449	33.493775341	176.865	-3.472		9.1035	8.7581	11.0321	9.6285	0.0015	0.0281	0.1521	0.8485	5.18	24.85	29.10	53.36
Rx-156_02	14	1	09:37:57	0.950066773	47.7693481	16.7562470	121.500	-70.72	51.17	87.30	10000.0	81.963888576	163.794	-3.443	57.295997729	172.897	-3.442	79.555756286	172.553	-3.441	79.326303727	174.834	-3.434	33.517151856	173.431	-3.434		9.1037	8.7594	11.0407	9.6373	0.0017	0.0294	0.1607	0.8573	5.85	25.97	30.74	53.91
Rx-156_02	15	1	09:37:57	0.050066770	47.7693485	16.7562451	121.500	-70.84	51.26	87.44	10000.0	81.975124573	160.350	-3.444	57.301417127	169.454	-3.443	79.570487419	169.111	-3.442	79.351736451	171.402	-3.432	33.555396331	170.023	-3.408		9.1038	8.7614	11.0520	9.6732	0.0018	0.0314	0.1720	0.8932	6.38	27.79	32.90	56.16
Rx-156_02	16	1	09:37:57	0.150066766	47.7693489	16.7562432	121.500	-70.96	51.36	87.59	10000.0	81.973554897	156.906	-3.444	57.298099541	166.010	-3.444	79.571311599	165.667	-3.444	79.344311049	167.958	-3.444	33.577225489	166.580	-3.443		9.1038	8.7617	11.0525	9.6745	0.0018	0.0317	0.1725	0.8945	6.46	28.05	33.00	56.25
Rx-156_02	17	1	09:37:58	0.250066763	47.7693493	16.7562413	121.500	-71.08	51.45	87.74	10000.0	81.978305719	153.462	-3.444	57.299925783	162.565	-3.444	79.576813412	162.223	-3.444	79.346627996	164.515	-3.443	33.561751068	163.139	-3.441		9.1038	8.7616	11.0532	9.6773	0.0018	0.0316	0.1732	0.8973	6.33	27.95	33.14	56.42
Rx-156_02	18	1	09:37:58	0.350066759	47.7693497	16.7562395	121.520	-71.19	51.53	87.89	10000.0	81.965382483	150.018	-3.444	57.296676233	159.122	-3.444	79.558430487	158.777	-3.446	79.349319342	161.057	-3.458	33.536276861	159.656	-3.482		9.1036	8.7591	11.0389	9.6384	0.0016	0.0291	0.1589	0.8584	5.50	25.71	30.39	53.98
Rx-156_02	19	1	09:37:58	0.450066756	47.7693501	16.7562376	121.540	-71.31	51.62	88.03	10000.0	81.959182820	146.575	-3.443	57.294366766	155.679	-3.443	79.549774486	155.334	-3.443	79.329583842	157.611	-3.446	33.516355294	156.190	-3.466		9.1035	8.7589	11.0354	9.6149	0.0015	0.0289	0.1554	0.8349	5.22	25.56	29.73	52.50
Rx-156_02	20	1	09:37:58	0.550066752	47.7693505	16.7562357	121.560	-71.43	51.71	88.18	10000.0	81.969105954	143.135	-3.440	57.297377787	152.239	-3.440	79.562995253	151.895	-3.439	79.332969924	154.180	-3.431	33.531119107	152.763	-3.427		9.1038	8.7604	11.0447	9.6284	0.0018	0.0304	0.1647	0.8484	6.25	26.90	31.50	53.35
Rx-156_02	21	1	09:37:58	0.650066749	47.7693509	16.7562339	121.580	-71.54	51.80	88.33	10000.0	81.969387639	139.693	-3.442	57.294219701	148.797	-3.442	79.567856524	148.453	-3.442	79.359471221	150.740	-3.440	33.555835984	149.340	-3.424		9.1037	8.7604	11.0465	9.6465	0.0017	0.0304	0.1665	0.8665	6.15	26.88	31.84	54.48
Rx-156_02	22	1	09:37:58	0.750066746	47.7693513	16.7562320	121.600	-71.66	51.89	88.47	10000.0	81.974285767	136.249	-3.444	57.300513158	145.352	-3.444	79.569518174	145.008	-3.445	79.334914686	147.291	-3.449	33.525110855	145.872	-3.467		9.1036	8.7592	11.0421	9.6236	0.0016	0.0292	0.1621	0.8436	5.56	25.82	31.01	53.05
Rx-156_02	23	1	09:37:58	0.850066742	47.7693518	16.7562301	121.600	-71.77	51.99	88.62	10000.0	81.958768759	132.806	-3.443	57.292363337	141.909	-3.443	79.549713779	141.564	-3.444	79.310817453	143.843	-3.448	33.499885858	142.406	-3.467		9.1036	8.7584	11.0380	9.6005	0.0016	0.0284	0.1580	0.8205	5.50	25.12	30.21	51.59
Rx-156_02	24	1	09:37:58	0.950066739	47.7693523	16.7562283	121.600	-71.88	52.09	88.77	10000.0	81.960724093	129.364	-3.442	57.293296645	138.467	-3.442	79.551783193	138.122	-3.442	79.330593574	140.401	-3.443	33.503890446	138.965	-3.441		9.1035	8.7578	11.0371	9.6009	0.0015	0.0278	0.1571	0.8209	5.37	24.55	30.05	51.62
Rx-156_02	25	1	09:37:58	0.050066735	47.7693527	16.7562264	121.600	-72.00	52.18	88.92	10000.0	81.966469974	125.920	-3.444	57.297126313	135.023	-3.444	79.558207553	134.679	-3.443	79.322813787	136.966	-3.435	33.513788409	135.543	-3.422		9.1036	8.7591	11.0464	9.6229	0.0016	0.0291	0.1664	0.8429	5.53	25.73	31.82	53.00
Rx-156_02	26	1	09:37:58	0.150066732	47.7693532	16.7562245	121.600	-72.11	52.28	89.07	10000.0	81.970658273	122.476	-3.444	57.298774033	131.579	-3.444	79.564079207	131.236	-3.443	79.318884119	133.527	-3.439	33.543485857	132.103	-3.440		9.1038	8.7603	11.0511	9.6271	0.0018	0.0303	0.1711	0.8471	6.19	26.79	32.73	53.27
Rx-156_02	27	1	09:37:59	0.250066729	47.7693537	16.7562227	121.600	-72.22	52.37	89.21	10000.0	81.970878403	119.033	-3.443	57.297378678	128.136	-3.443	79.566650180	127.794	-3.442	79.329399912	130.091	-3.436	33.560708543	128.685	-3.418		9.1037	8.7609	11.0586	9.6522	0.0017	0.0309	0.1786	0.8722	5.84	27.35	34.17	54.85
Rx-156_02	28	1	09:37:59	0.350066725	47.7693541	16.7562208	121.620	-72.34	52.47	89.36	10000.0	81.956584743	115.589	-3.444	57.286246584	124.693	-3.444	79.551061244	124.349	-3.445	79.309991665	126.642	-3.449	33.525843417	125.241	-3.444		9.1037	8.7599	11.0527	9.6519	0.0017	0.0299	0.1727	0.8719	5.89	26.45	33.04	54.83
Rx-156_02	29	1	09:37:59	0.450066722	47.7693545	16.7562189	121.640	-72.45	52.56	89.51	10000.0	81.954707006	112.145	-3.444	57.292002775	121.249	-3.444	79.543797384	120.904	-3.445	79.308326983	123.190	-3.452	33.498890922	121.777	-3.463		9.1035	8.7590	11.0446	9.6321	0.0015	0.0290	0.1646	0.8521	5.15	25.61	31.48	53.58
Rx-156_02	30	1	09:37:59	0.550066718	47.7693550	16.7562171	121.660	-72.57	52.65	89.66	10000.0	81.965566640	108.702	-3.443	57.298497431	117.806	-3.443	79.555990334	117.462	-3.442	79.321734662	119.751	-3.439	33.507959730	118.349	-3.428		9.1036	8.7599	11.0485	9.6472	0.0016	0.0299	0.1685	0.8672	5.49	26.47	32.24	54.53
Rx-156_02	31	1	09:37:59	0.650066715	47.7693554	16.7562152	121.680	-72.68	52.75	89.80	10000.0	81.967589901	105.260	-3.442	57.294480748	114.363	-3.442	79.562542419	114.022	-3.441	79.328654175	116.321	-3.430	33.535500370	114.953	-3.396		9.1037	8.7617	11.0609	9.6935	0.0017	0.0317	0.1809	0.9135	6.02	28.06	34.61	57.44
Rx-156_02	32	1	09:37:59	0.750066711	47.7693558	16.7562133	121.700	-72.80	52.84	89.95	10000.0	81.971943467	101.817	-3.443	57.299723066	110.921	-3.442	79.564483868	110.579	-3.443	79.321929807	112.876	-3.445	33.509720856	111.518	-3.435		9.1038	8.7614	11.0587	9.7010	0.0018	0.0314	0.1787	0.9210	6.45	27.80	34.18	57.91
Rx-156_02	33	1	09:37:59	0.850066708	47.7693562	16.7562114	121.700	-72.92	52.93	90.10	10000.0	81.957593690	98.373	-3.444	57.288050161	107.477	-3.444	79.551030536	107.134	-3.445	79.305016386	109.432	-3.444	33.526977118	108.066	-3.452		9.1038	8.7611	11.0592	9.6932	0.0018	0.0311	0.1792	0.9132	6.40	27.47	34.28	57.42
Rx-156_02	34	1	09:37:59	0.950066705	47.7693566	16.7562094	121.700	-73.04	53.02	90.26	10000.0	81.955934243	94.929	-3.444	57.288955747	104.032	-3.444	79.548756905	103.690	-3.444	79.335247692	105.989	-3.443	33.537326818	104.650	-3.416		9.1038	8.7609	11.0607	9.7215	0.0018	0.0309	0.1807	0.9415	6.39	27.30	34.56	59.20
Rx-156_02	35	1	09:37:59	0.050066701	47.7693569	16.7562074	121.700	-73.17	53.11	90.41	10000.0	81.961994078	91.486	-3.443	57.294676778	100.590	-3.443	79.554985775	100.247	-3.443	79.342547414	102.551	-3.439	33.547315876	101.211	-3.439		9.1038	8.7611	11.0648	9.7250	0.0018	0.0311	0.1848	0.9450	6.40	27.53	35.35	59.42
Rx-156_02	36	1	09:37:59	0.150066698	47.7693573	16.7562055	121.700	-73.29	53.19	90.56	10000.0	81.963998210	88.044	-3.442	57.297602720	97.148	-3.442	79.556170724	96.806	-3.441	79.330909207	99.108	-3.443	33.556185421	97.759	-3.452		9.1037	8.7618	11.0640	9.7150	0.0017	0.0318	0.1840	0.9350	6.13	28.10	35.19	58.79
Rx-156_02	37	1	09:38:00	0.250066694	47.7693577	16.7562035	121.700	-73.42	53.28	90.71	10000.0	81.971950099	84.602	-3.442	57.298194666	93.706	-3.441	79.570005080	93.366	-3.440	79.359803973	95.680	-3.428	33.614412533	94.363	-3.396		9.1040	8.7639	11.0781	9.7610	0.0020	0.0339	0.1981	0.9810	7.12	29.96	37.89	61.69
Rx-156_02	38	1	09:38:00	0.350066691	47.7693581	16.7562016	121.680	-73.54	53.37	90.86	10000.0	81.957635434	81.159	-3.443	57.285360238	90.263	-3.443	79.556253942	89.924	-3.442	79.355974769	92.242	-3.439	33.622584183	90.936	-3.428		9.1041	8.7648	11.0823	9.7764	0.0021	0.0348	0.2023	0.9964	7.52	30.80	38.69	62.65
Rx-156_02	39	1	09:38:00	0.450066688	47.7693585	16.7561996	121.660	-73.66	53.46	91.02	10000.0	81.952993222	77.716	-3.444	57.286427009	86.820	-3.444	79.548347895	86.479	-3.445	79.332431389	88.789	-3.453	33.566947408	87.468	-3.468		9.1040	8.7630	11.0728	9.7523	0.0020	0.0330	0.1928	0.9723	7.12	29.21	36.89	61.14
Rx-156_02	40	1	09:38:00	0.550066684	47.7693589	16.7561977	121.640	-73.78	53.56	91.17	10000.0	81.959847656	74.274	-3.441	57.297125471	83.378	-3.442	79.553122510	83.036	-3.443	79.350110757	85.336	-3.453	33.547520734	83.991	-3.477		9.1038	8.7616	11.0615	9.7170	0.0018	0.0316	0.1815	0.9370	6.24	27.97	34.72	58.92
Rx-156_02	41	1	09:38:00	0.650066681	47.7693593	16.7561958	121.620	-73.90	53.65	91.32	10000.0	81.967431509	70.832	-3.443	57.299186297	79.935	-3.443	79.562530087	79.594	-3.442	79.360376343	81.899	-3.437	33.564235375	80.560	-3.431		9.1038	8.7625	11.0674	9.7287	0.0018	0.0325	0.1874	0.9487	6.32	28.72	35.85	59.66
Rx-156_02	42	1	09:38:00	0.750066677	47.7693597	16.7561938	121.600	-74.02	53.74	91.47	10000.0	81.969451483	67.389	-3.443	57.298136389	76.493	-3.442	79.566638955	76.153	-3.441	79.355219926	78.462	-3.437	33.576914231	77.120	-3.441		9.1039	8.7637	11.0725	9.7307	0.0019	0.0337	0.1925	0.9507	6.82	29.82	36.82	59.78
Rx-156_02	43	1	09:38:00	0.850066674	47.7693601	16.7561920	121.600	-74.13	53.83	91.61	10000.0	81.954800700	63.947	-3.442	57.286499582	73.051	-3.442	79.553367815	72.710	-3.443	79.341757070	75.018	-3.444	33.564469038	73.669	-3.450		9.1038	8.7627	11.0706	9.7224	0.0018	0.0327	0.1906	0.9424	6.27	28.88	36.46	59.26
Rx-156_02	44	1	09:38:00	0.950066670	47.7693605	16.7561902	121.600	-74.25	53.92	91.76	10000.0	81.952054690	60.503	-3.444	57.283217085	69.607	-3.444	79.552595311	69.264	-3.445	79.334163143	71.569	-3.448	33.554197661	70.211	-3.459		9.1036	8.7611	11.0662	9.7075	0.0016	0.0311	0.1862	0.9275	5.71	27.52	35.61	58.32
Rx-156_02	45	1	09:38:00	0.050066667	47.7693609	16.7561883	121.600	-74.36	54.00	91.90	10000.0	81.959705534	57.059	-3.444	57.293480021	66.163	-3.444	79.558538348	65.820	-3.445	79.359568307	68.123	-3.446	33.554831115	66.763	-3.448		9.1038	8.7607	11.0641	9.7041	0.0018	0.0307	0.1841	0.9241	6.36	27.16	35.22	58.11
Rx-156_02	46	1	09:38:00	0.150066664	47.7693613	16.7561865	121.600	-74.47	54.09	92.04	10000.0	81.962782586	53.615	-3.444	57.296759053	62.719	-3.444	79.561052245	62.376	-3.444	79.358661837	64.680	-3.443	33.552570707	63.296	-3.467		9.1039	8.7613	11.0650	9.6814	0.0019	0.0313	0.1850	0.9014	6.84	27.67	35.39	56.68
Rx-156_02	47	1	09:38:01	0.250066660	47.7693617	16.7561847	121.600	-74.59	54.18	92.19	10000.0	81.964946291	50.172	-3.443	57.297641926	59.276	-3.442	79.564969728	58.934	-3.442	79.358510273	61.243	-3.437	33.566762436	59.867	-3.429		9.1041	8.7624	11.0709	9.6951	0.0021	0.0324	0.1909	0.9151	7.56	28.69	36.51	57.54
Rx-156_02	48	1	09:38:01	0.350066657	47.7693620	16.7561828	121.580	-74.70	54.27	92.33	10000.0	81.953405361	46.729	-3.443	57.285035460	55.833	-3.443	79.558179658	55.493	-3.441	79.363458297	57.812	-3.431	33.587145587	56.460	-3.407		9.1045	8.7646	11.0829	9.7308	0.0025	0.0346	0.2029	0.9508	8.91	30.59	38.81	59.79
Rx-156_02	49	1	09:38:01	0.450066653	47.7693624	16.7561810	121.560	-74.82	54.35	92.47	10000.0	81.954583732	43.286	-3.443	57.285371630	52.391	-3.443	79.560072575	52.053	-3.441	79.365368918	54.376	-3.436	33.590501830	53.030	-3.430		9.1047	8.7670	11.0899	9.7437	0.0027	0.0370	0.2099	0.9637	9.40	32.70	40.15	60.60
Rx-156_02	50	1	09:38:01	0.550066650	47.7693628	16.7561792	121.540	-74.93	54.44	92.62	10000.0	81.961363401	39.844	-3.442	57.293400060	48.948	-3.443	79.565840842	48.610	-3.442	79.378121793	50.932	-3.444	33.568995471	49.593	-3.437		9.1045	8.7669	11.0881	9.7492	0.0025	0.0369	0.2081	0.9692	8.80	32.60	39.80	60.95
Rx-156_02	51	1	09:38:01	0.650066646	47.7693631	16.7561773	121.520	-75.05	54.52	92.76	10000.0	81.965108628	36.400	-3.444	57.298379053	45.504	-3.444	79.570789783	45.165	-3.445	79.399845849	47.481	-3.450	33.562196171	46.144	-3.449		9.1044	8.7655	11.0815	9.7437	0.0024	0.0355	0.2015	0.9637	8.40	31.41	38.54	60.60
Rx-156_02	52	1	09:38:01	0.750066643	47.7693635	16.7561755	121.500	-75.16	54.61	92.90	10000.0	81.966249081	32.956	-3.444	57.299106241	42.061	-3.444	79.573656578	41.723	-3.442	79.401189494	44.045	-3.437	33.562553480	42.716	-3.428		9.1046	8.7672	11.0887	9.7599	0.0026	0.0372	0.2087	0.9799	9.15	32.87	39.91	61.62
Rx-156_02	53	1	09:38:01	0.850066640	47.7693639	16.7561735	121.500	-75.28	54.70	93.05	10000.0	81.955264879	29.513	-3.443	57.286707194	38.618	-3.442	79.564171348	38.283	-3.440	79.396643965	40.617	-3.428	33.575992276	39.318	-3.398		9.1051	8.7697	11.1037	9.8048	0.0031	0.0397	0.2237	1.0248	11.06	35.11	42.79	64.44
Rx-156_02	54	1	09:38:01	0.950066636	47.7693642	16.7561716	121.500	-75.41	54.78	93.21	10000.0	81.955571448	26.070	-3.443	57.286383184	35.175	-3.443	79.569222249	34.840	-3.443	79.423420363	37.172	-3.445	33.595609932	35.890	-3.428		9.1051	8.7699	11.1020	9.8197	0.0031	0.0399	0.2220	1.0397	10.95	35.27	42.47	65.38
Rx-156_02	55	1	09:38:01	0.050066633	47.7693646	16.7561696	121.500	-75.53	54.87	93.36	10000.0	81.962023704	22.627	-3.443	57.291627616	31.732	-3.443	79.576541396	31.395	-3.445	79.424670845	33.724	-3.448	33.582037943	32.437	-3.453		9.1049	8.7683	11.0968	9.8102	0.0029	0.0383	0.2168	1.0302	10.12	33.91	41.47	64.78
Rx-156_02	56	1	09:38:01	0.150066629	47.7693650	16.7561676	121.500	-75.66	54.96	93.51	10000.0	81.965969846	19.182	-3.445	57.300849282	28.287	-3.445	79.576356071	27.951	-3.444	79.445339654	30.284	-3.440	33.595984182	29.014	-3.423		9.1048	8.7687	11.1017	9.8315	0.0028	0.0387	0.2217	1.0515	9.91	34.24	42.41	66.12
Rx-156_02	57	1	09:38:02	0.250066626	47.7693653	16.7561657	121.500	-75.78	55.05	93.66	10000.0	81.971637531	15.739	-3.444	57.302915871	24.843	-3.444	79.582210858	24.508	-3.443	79.445061704	26.842	-3.442	33.597401319	25.564	-3.450		9.1048	8.7692	11.1037	9.8255	0.0028	0.0392	0.2237	1.0455	9.96	34.69	42.79	65.74
Rx-156_02	58	1	09:38:02	0.350066623	47.7693657	16.7561637	121.480	-75.91	55.14	93.82	10000.0	81.954660153	12.296	-3.442	57.288223586	21.402	-3.442	79.568603800	21.068	-3.440	79.452228497	23.416	-3.427	33.636464811	22.184	-3.380		9.1052	8.7715	11.1191	9.8879	0.0032	0.0415	0.2391	1.1079	11.40	36.69	45.74	69.67
Rx-156_02	59	1	09:38:02	0.450066619	47.7693660	16.7561617	121.460	-76.04	55.22	93.97	10000.0	81.952160404	8.854	-3.443	57.283975525	17.959	-3.443	79.569093318	17.626	-3.442	79.439987277	19.975	-3.441	33.659972772	18.747	-3.437		9.1054	8.7722	11.1213	9.8934	0.0034	0.0422	0.2413	1.1134	11.97	37.29	46.16	70.02
Rx-156_02	60	1	09:38:02	0.550066616	47.7693663	16.7561597	121.440	-76.16	55.31	94.13	10000.0	81.958341393	5.411	-3.443	57.286727771	14.516	-3.443	79.576479009	14.182	-3.443	79.452016468	16.528	-3.447	33.664580920	15.304	-3.443		9.1051	8.7714	11.1171	9.8929	0.0031	0.0414	0.2371	1.1129	10.97	36.57	45.34	69.98
Rx-156_02	61	1	09:38:02	0.650066612	47.7693667	16.7561577	121.420	-76.29	55.39	94.28	10000.0	81.960017905	1.969	-3.442	57.295199808	11.074	-3.443	79.571408318	10.738	-3.445	79.469072400	13.078	-3.450	33.648194299	11.847	-3.457		9.1047	8.7689	11.1090	9.8785	0.0027	0.0389	0.2290	1.0985	9.48	34.44	43.81	69.08
Rx-156_02	62	1	09:38:02	0.750066609	47.7693670	16.7561557	121.400	-76.42	55.48	94.43	10000.0	81.963055000	-1.473	-3.442	57.300251211	7.631	-3.442	79.570302517	7.295	-3.443	79.464840515	9.627	-3.451	33.658427697	8.368	-3.479		9.1045	8.7680	11.1000	9.8412	0.0025	0.0380	0.2200	1.0612	8.87	33.56	42.09	66.73
Rx-156_02	63	1	09:38:02	0.850066605	47.7693674	16.7561537	121.400	-76.54	55.57	94.59	10000.0	81.950047038	-4.915	-3.442	57.284494059	4.189	-3.442	79.557460688	3.854	-3.441	79.440747335	6.192	-3.434	33.672193925	4.950	-3.418		9.1047	8.7691	11.1079	9.8657	0.0027	0.0391	0.2279	1.0857	9.67	34.56	43.58	68.28
Rx-156_02	64	1	09:38:02	0.950066602	47.7693679	16.7561517	121.400	-76.67	55.67	94.75	10000.0	81.950414321	-8.357	-3.442	57.281616006	0.748	-3.442	79.560509454	0.412	-3.442	79.460869955	2.757	-3.436	33.702311947	1.540	-3.410		9.1046	8.7691	11.1138	9.8972	0.0026	0.0391	0.2338	1.1172	9.33	34.54	44.72	70.26
Rx-156_02	65	1	09:38:02	0.050066599	47.7693683	16.7561497	121.400	-76.79	55.77	94.90	10000.0	81.957478837	-11.801	-3.443	57.292324181	-2.696	-3.444	79.561928309	-3.034	-3.446	79.440206288	-0.703	-3.459	33.685067360	-1.966	-3.506		9.1044	8.7668	11.0978	9.8342	0.0024	0.0368	0.2178	1.0542	8.60	32.58	41.65	66.29
Rx-156_02	66	1	09:38:02	0.150066595	47.7693687	16.7561477	121.400	-76.91	55.86	95.06	10000.0	81.962838323	-15.243	-3.443	57.295279772	-6.139	-3.443	79.565845752	-6.477	-3.443	79.427694410	-4.147	-3.444	33.671290086	-5.429	-3.463		9.1042	8.7661	11.0965	9.8141	0.0022	0.0361	0.2165	1.0341	7.81	31.92	41.41	65.03
Rx-156_02	67	1	09:38:03	0.250066592	47.7693692	16.7561457	121.400	-77.04	55.96	95.22	10000.0	81.966419971	-18.685	-3.442	57.298146234	-9.581	-3.442	79.568729237	-9.920	-3.443	79.454967166	-7.591	-3.445	33.685586267	-8.871	-3.442		9.1042	8.7654	11.0937	9.8144	0.0022	0.0354	0.2137	1.0344	7.85	31.33	40.87	65.05
Rx-156_02	68	1	09:38:03	0.350066588	47.7693696	16.7561437	121.380	-77.16	56.05	95.37	10000.0	81.957555649	-22.125	-3.440	57.291526105	-13.021	-3.440	79.556812290	-13.359	-3.439	79.423137132	-11.030	-3.439	33.691338929	-12.329	-3.458		9.1043	8.7661	11.0949	9.7965	0.0023	0.0361	0.2149	1.0165	8.29	31.96	41.11	63.92
Rx-156_02	69	1	09:38:03	0.450066585	47.7693700	16.7561417	121.360	-77.29	56.15	95.53	10000.0	81.957204633	-25.566	-3.441	57.289455425	-16.461	-3.441	79.556158445	-16.798	-3.439	79.397912545	-14.466	-3.436	33.707417474	-15.775	-3.446		9.1045	8.7675	11.0998	9.7909	0.0025	0.0375	0.2198	1.0109	8.84	33.16	42.04	63.57
Rx-156_02	70	1	09:38:03	0.550066582	47.7693704	16.7561397	121.340	-77.41	56.24	95.69	10000.0	81.960838813	-29.008	-3.442	57.290280101	-19.903	-3.442	79.562293805	-20.239	-3.440	79.417523657	-17.896	-3.430	33.739449775	-19.176	-3.401		9.1047	8.7691	11.1120	9.8315	0.0027	0.0391	0.2320	1.0515	9.40	34.55	44.39	66.12
Rx-156_02	71	1	09:38:03	0.650066578	47.7693708	16.7561377	121.320	-77.54	56.33	95.84	10000.0	81.964384752	-32.450	-3.442	57.291829513	-23.345	-3.442	79.564877036	-23.681	-3.442	79.399449764	-21.339	-3.443	33.699204748	-22.613	-3.437		9.1047	8.7690	11.1113	9.8369	0.0027	0.0390	0.2313	1.0569	9.41	34.47	44.24	66.46
Rx-156_02	72	1	09:38:03	0.750066575	47.7693712	16.7561357	121.300	-77.66	56.42	96.00	10000.0	81.966871931	-35.892	-3.442	57.301105592	-26.787	-3.442	79.561704300	-27.124	-3.443	79.399316153	-24.791	-3.452	33.665156556	-26.081	-3.468		9.1044	8.7675	11.1013	9.8112	0.0024	0.0375	0.2213	1.0312	8.65	33.18	42.33	64.85
Rx-156_02	73	1	09:38:03	0.850066571	47.7693717	16.7561339	121.280	-77.77	56.52	96.14	10000.0	81.952374110	-39.334	-3.442	57.288834756	-30.230	-3.442	79.546715620	-30.566	-3.442	79.387824676	-28.231	-3.440	33.653963856	-29.503	-3.422		9.1047	8.7681	11.1035	9.8317	0.0027	0.0381	0.2235	1.0517	9.38	33.70	42.75	66.13
Rx-156_02	74	1	09:38:03	0.950066568	47.7693722	16.7561321	121.260	-77.88	56.62	96.29	10000.0	81.951980632	-42.775	-3.441	57.282558668	-33.670	-3.440	79.549932318	-34.004	-3.438	79.379186391	-31.654	-3.423	33.672434849	-32.886	-3.383		9.1051	8.7709	11.1209	9.8892	0.0031	0.0409	0.2409	1.1092	10.86	36.14	46.07	69.75
Rx-156_02	75	1	09:38:03	0.050066564	47.7693727	16.7561303	121.240	-77.99	56.72	96.43	10000.0	81.960686838	-46.215	-3.440	57.289156514	-37.110	-3.440	79.559528177	-37.443	-3.439	79.379754989	-35.092	-3.437	33.667763474	-36.311	-3.425		9.1052	8.7717	11.1232	9.9040	0.0032	0.0417	0.2432	1.1240	11.20	36.85	46.51	70.68
Rx-156_02	76	1	09:38:03	0.150066561	47.7693732	16.7561285	121.220	-78.09	56.82	96.58	10000.0	81.963276965	-49.656	-3.442	57.294674346	-40.551	-3.442	79.558900069	-40.886	-3.443	79.372128983	-38.540	-3.449	33.643110414	-39.769	-3.458		9.1050	8.7705	11.1162	9.8875	0.0030	0.0405	0.2362	1.1075	10.78	35.81	45.17	69.65
Rx-156_02	77	1	09:38:04	0.250066558	47.7693737	16.7561267	121.200	-78.20	56.92	96.72	10000.0	81.963766353	-53.098	-3.441	57.295412786	-43.993	-3.441	79.559600148	-44.328	-3.442	79.375950757	-41.981	-3.441	33.626552071	-43.197	-3.428		9.1050	8.7699	11.1168	9.9007	0.0030	0.0399	0.2368	1.1207	10.66	35.29	45.30	70.48
Rx-156_02	78	1	09:38:04	0.350066554	47.7693741	16.7561248	121.200	-78.32	57.01	96.87	10000.0	81.951441232	-56.540	-3.442	57.287543038	-47.435	-3.442	79.545660232	-47.769	-3.441	79.370033158	-45.421	-3.440	33.624632655	-46.633	-3.435		9.1052	8.7705	11.1184	9.9073	0.0032	0.0405	0.2384	1.1273	11.38	35.79	45.61	70.89
Rx-156_02	79	1	09:38:04	0.450066551	47.7693745	16.7561229	121.200	-78.43	57.09	97.01	10000.0	81.950932040	-59.981	-3.441	57.285956617	-50.875	-3.441	79.545374114	-51.209	-3.439	79.354261806	-48.855	-3.434	33.627827464	-50.057	-3.425		9.1054	8.7721	11.1258	9.9236	0.0034	0.0421	0.2458	1.1436	12.04	37.22	47.02	71.91
Rx-156_02	80	1	09:38:04	0.550066547	47.7693749	16.7561211	121.200	-78.55	57.18	97.16	10000.0	81.962383401	-63.421	-3.440	57.291837831	-54.315	-3.440	79.560723640	-54.647	-3.438	79.373424167	-52.283	-3.428	33.646769534	-53.446	-3.389		9.1057	8.7741	11.1376	9.9750	0.0037	0.0441	0.2576	1.1950	13.14	38.96	49.27	75.15
Rx-156_02	81	1	09:38:04	0.650066544	47.7693753	16.7561192	121.200	-78.66	57.27	97.31	10000.0	81.964144604	-66.861	-3.440	57.292553382	-57.755	-3.440	79.563454242	-58.086	-3.439	79.375425270	-55.720	-3.437	33.651058062	-56.894	-3.448		9.1057	8.7752	11.1409	9.9672	0.0037	0.0452	0.2609	1.1872	13.23	39.98	49.90	74.66
Rx-156_02	82	1	09:38:04	0.750066540	47.7693757	16.7561173	121.200	-78.78	57.36	97.45	10000.0	81.963248958	-70.303	-3.442	57.292437438	-61.197	-3.442	79.563049829	-61.528	-3.442	79.370117127	-59.164	-3.444	33.646130218	-60.348	-3.454		9.1057	8.7752	11.1386	9.9548	0.0037	0.0452	0.2586	1.1748	12.95	39.99	49.46	73.88
Rx-156_02	83	1	09:38:04	0.850066537	47.7693761	16.7561154	121.220	-78.90	57.45	97.60	10000.0	81.952520633	-73.743	-3.441	57.288418030	-64.638	-3.441	79.548392529	-64.970	-3.443	79.369211346	-62.617	-3.453	33.615682747	-63.821	-3.473		9.1055	8.7730	11.1267	9.9226	0.0035	0.0430	0.2467	1.1426	12.30	38.04	47.20	71.85
Rx-156_02	84	1	09:38:04	0.950066534	47.7693765	16.7561135	121.240	-79.02	57.55	97.75	10000.0	81.948439031	-77.183	-3.440	57.285485377	-68.078	-3.440	79.545472740	-68.410	-3.439	79.367231047	-66.056	-3.439	33.615489812	-67.279	-3.458		9.1057	8.7736	11.1275	9.9043	0.0037	0.0436	0.2475	1.1243	13.13	38.58	47.35	70.70
Rx-156_02	85	1	09:38:04	0.050066530	47.7693769	16.7561115	121.260	-79.14	57.64	97.90	10000.0	81.955225952	-80.623	-3.440	57.285629668	-71.517	-3.440	79.556273272	-71.847	-3.438	79.370547342	-69.486	-3.430	33.643277611	-70.694	-3.415		9.1061	8.7760	11.1377	9.9297	0.0041	0.0460	0.2577	1.1497	14.58	40.70	49.29	72.30
Rx-156_02	86	1	09:38:04	0.150066527	47.7693773	16.7561096	121.280	-79.26	57.73	98.06	10000.0	81.962347340	-84.064	-3.440	57.289478481	-74.958	-3.440	79.564464817	-75.288	-3.440	79.388749875	-72.928	-3.442	33.643461468	-74.146	-3.452		9.1060	8.7760	11.1358	9.9174	0.0040	0.0460	0.2558	1.1374	14.32	40.72	48.93	71.52
Rx-156_02	87	1	09:38:05	0.250066523	47.7693777	16.7561077	121.300	-79.38	57.82	98.21	10000.0	81.964820228	-87.505	-3.441	57.292476550	-78.399	-3.441	79.566247752	-78.731	-3.443	79.371044224	-76.380	-3.453	33.624509277	-77.637	-3.491		9.1059	8.7741	11.1243	9.8679	0.0039	0.0441	0.2443	1.0879	13.71	38.96	46.73	68.41
Rx-156_02	88	1	09:38:05	0.350066520	47.7693781	16.7561057	121.300	-79.50	57.92	98.36	10000.0	81.952120369	-90.945	-3.440	57.288573433	-81.840	-3.441	79.548382054	-82.173	-3.442	79.372413644	-79.828	-3.448	33.608232031	-81.100	-3.463		9.1056	8.7724	11.1172	9.8454	0.0036	0.0424	0.2372	1.0654	12.75	37.45	45.36	67.00
Rx-156_02	89	1	09:38:05	0.450066517	47.7693786	16.7561037	121.300	-79.63	58.02	98.52	10000.0	81.950451199	-94.386	-3.440	57.285573171	-85.280	-3.440	79.548276844	-85.613	-3.440	79.373635312	-83.266	-3.438	33.618485292	-84.540	-3.440		9.1056	8.7723	11.1197	9.8459	0.0036	0.0423	0.2397	1.0659	12.63	37.44	45.84	67.02
Rx-156_02	90	1	09:38:05	0.550066513	47.7693791	16.7561017	121.300	-79.75	58.12	98.68	10000.0	81.961308535	-97.827	-3.442	57.292716637	-88.722	-3.442	79.561012322	-89.054	-3.441	79.374415188	-86.705	-3.439	33.633346538	-87.977	-3.437		9.1055	8.7730	11.1222	9.8506	0.0035	0.0430	0.2422	1.0706	12.55	38.05	46.33	67.32
Rx-156_02	91	1	09:38:05	0.650066510	47.7693795	16.7560997	121.300	-79.87	58.22	98.84	10000.0	81.965170813	-101.267	-3.440	57.293234014	-92.162	-3.440	79.567852156	-92.493	-3.439	79.379318181	-90.137	-3.432	33.650327160	-91.399	-3.422		9.1055	8.7742	11.1305	9.8686	0.0035	0.0442	0.2505	1.0886	12.28	39.06	47.92	68.45
Rx-156_02	92	1	09:38:05	0.750066506	47.7693800	16.7560977	121.300	-80.00	58.32	99.00	10000.0	81.961021933	-104.709	-3.441	57.288434517	-95.603	-3.441	79.564056827	-95.935	-3.441	79.365381453	-93.582	-3.445	33.642262213	-94.859	-3.461		9.1057	8.7741	11.1266	9.8494	0.0037	0.0441	0.2466	1.0694	13.19	38.99	47.18	67.24
Rx-156_02	93	1	09:38:05	0.850066503	47.7693804	16.7560956	121.320	-80.12	58.41	99.16	10000.0	81.945663821	-108.150	-3.441	57.281241001	-99.044	-3.441	79.543581857	-99.378	-3.443	79.352803544	-97.033	-3.451	33.606107605	-98.313	-3.454		9.1055	8.7717	11.1164	9.8362	0.0035	0.0417	0.2364	1.0562	12.28	36.89	45.22	66.42
Rx-156_02	94	1	09:38:05	0.950066499	47.7693809	16.7560936	121.340	-80.25	58.51	99.31	10000.0	81.945205423	-111.591	-3.441	57.285167130	-102.485	-3.441	79.541909359	-102.820	-3.443	79.371224548	-100.484	-3.451	33.617665130	-101.785	-3.471		9.1051	8.7701	11.1065	9.8060	0.0031	0.0401	0.2265	1.0260	11.01	35.46	43.33	64.52
Rx-156_02	95	1	09:38:05	0.050066496	47.7693813	16.7560916	121.360	-80.37	58.61	99.47	10000.0	81.949232427	-115.032	-3.441	57.285367000	-105.926	-3.441	79.545103351	-106.260	-3.440	79.347618129	-103.918	-3.434	33.590752942	-105.190	-3.406		9.1055	8.7716	11.1135	9.8413	0.0035	0.0416	0.2335	1.0613	12.38	36.80	44.67	66.73
Rx-156_02	96	1	09:38:05	0.150066493	47.7693817	16.7560895	121.380	-80.50	58.71	99.63	10000.0	81.959590006	-118.472	-3.441	57.288165682	-109.367	-3.441	79.558745178	-109.699	-3.439	79.357587055	-107.354	-3.436	33.602991484	-108.616	-3.426		9.1056	8.7731	11.1179	9.8560	0.0036	0.0431	0.2379	1.0760	12.75	38.07	45.50	67.66
Rx-156_02	97	1	09:38:06	0.250066489	47.7693822	16.7560875	121.400	-80.63	58.80	99.79	10000.0	81.965692742	-121.912	-3.439	57.294737958	-112.806	-3.440	79.564551024	-113.140	-3.441	79.363913554	-110.798	-3.444	33.598481084	-112.049	-3.433		9.1053	8.7718	11.1134	9.8627	0.0033	0.0418	0.2334	1.0827	11.82	36.99	44.65	68.09
Rx-156_02	98	1	09:38:06	0.350066486	47.7693825	16.7560855	121.400	-80.75	58.89	99.95	10000.0	81.951049132	-125.353	-3.441	57.286071504	-116.247	-3.441	79.546485742	-116.582	-3.442	79.333100129	-114.246	-3.448	33.560229712	-115.510	-3.461		9.1054	8.7707	11.1068	9.8425	0.0034	0.0407	0.2268	1.0625	12.02	35.95	43.38	66.82
Rx-156_02	99	1	09:38:06	0.450066482	47.7693828	16.7560835	121.400	-80.88	58.98	100.10	10000.0	81.945096825	-128.794	-3.442	57.283946590	-119.689	-3.441	79.539688940	-120.023	-3.441	79.345939222	-117.679	-3.433	33.564185765	-118.927	-3.417		9.1055	8.7714	11.1149	9.8672	0.0035	0.0414	0.2349	1.0872	12.54	36.61	44.94	68.37
Rx-156_02	100	1	09:38:06	0.550066479	47.7693832	16.7560815	121.400	-81.01	59.06	100.25	10000.0	81.954091319	-132.234	-3.440	57.289168231	-123.128	-3.440	79.550552489	-123.461	-3.438	79.352527949	-121.112	-3.432	33.577787717	-122.343	-3.416		9.1057	8.7730	11.1224	9.8908	0.0037	0.0430	0.2424	1.1108	12.95	38.05	46.37	69.85
Rx-156_02	101	1	09:38:06	0.650066476	47.7693835	16.7560795	121.400	-81.14	59.15	100.41	10000.0	81.959531555	-135.672	-3.438	57.290726471	-126.566	-3.438	79.559116766	-126.897	-3.436	79.359123006	-124.543	-3.431	33.598148910	-125.760	-3.417		9.1058	8.7749	11.1290	9.9120	0.0038	0.0449	0.2490	1.1320	13.56	39.67	47.62	71.18
Rx-156_02	102	1	09:38:06	0.750066472	47.7693838	16.7560775	121.400	-81.27	59.23	100.56	10000.0	81.958176838	-139.111	-3.439	57.289202725	-130.005	-3.439	79.559484333	-130.335	-3.437	79.354925349	-127.974	-3.431	33.605597830	-129.175	-3.415		9.1061	8.7766	11.1373	9.9366	0.0041	0.0466	0.2573	1.1566	14.43	41.16	49.21	72.73
Rx-156_02	103	1	09:38:06	0.850066469	47.7693842	16.7560755	121.400	-81.39	59.32	100.72	10000.0	81.940742603	-142.552	-3.440	57.273661126	-133.445	-3.440	79.543421144	-133.774	-3.439	79.341295784	-131.413	-3.439	33.603557027	-132.620	-3.445		9.1065	8.7779	11.1382	9.9318	0.0045	0.0479	0.2582	1.1518	15.98	42.33	49.39	72.43
Rx-156_02	104	1	09:38:06	0.950066465	47.7693845	16.7560735	121.400	-81.52	59.41	100.87	10000.0	81.940358661	-145.992	-3.440	57.278791887	-136.885	-3.440	79.539828008	-137.216	-3.442	79.349358630	-134.861	-3.448	33.571020238	-136.086	-3.466		9.1063	8.7762	11.1304	9.9056	0.0043	0.0462	0.2504	1.1256	15.26	40.82	47.89	70.78
Rx-156_02	105	1	09:38:06	0.050066462	47.7693848	16.7560715	121.400	-81.65	59.49	101.02	10000.0	81.948702062	-149.433	-3.441	57.287274896	-140.327	-3.441	79.547728991	-140.657	-3.441	79.363271536	-138.308	-3.446	33.570802684	-139.557	-3.470		9.1062	8.7759	11.1251	9.8762	0.0042	0.0459	0.2451	1.0962	14.84	40.55	46.89	68.94
Rx-156_02	106	1	09:38:06	0.150066458	47.7693852	16.7560695	121.400	-81.78	59.58	101.18	10000.0	81.950651627	-152.872	-3.440	57.285103367	-143.766	-3.439	79.552272020	-144.095	-3.438	79.359308532	-141.743	-3.436	33.594687589	-142.984	-3.428		9.1065	8.7778	11.1293	9.8881	0.0045	0.0478	0.2493	1.1081	15.77	42.26	47.69	69.68
Rx-156_02	107	1	09:38:07	0.250066455	47.7693855	16.7560675	121.400	-81.90	59.66	101.33	10000.0	81.952143561	-156.313	-3.440	57.283076582	-147.206	-3.440	79.557624585	-147.533	-3.438	79.376926200	-145.175	-3.432	33.618322352	-146.406	-3.422		9.1067	8.7797	11.1381	9.9065	0.0047	0.0497	0.2581	1.1265	16.78	43.95	49.38	70.84
Rx-156_02	108	1	09:38:07	0.350066452	47.7693859	16.7560655	121.380	-82.03	59.75	101.48	10000.0	81.937722978	-159.753	-3.441	57.273663808	-150.647	-3.441	79.539759083	-150.975	-3.442	79.350181846	-148.624	-3.449	33.597025938	-149.875	-3.469		9.1067	8.7787	11.1296	9.8783	0.0047	0.0487	0.2496	1.0983	16.48	43.03	47.74	69.07
Rx-156_02	109	1	09:38:07	0.450066448	47.7693862	16.7560636	121.360	-82.15	59.84	101.64	10000.0	81.941188545	-163.194	-3.441	57.277553809	-154.088	-3.441	79.540233219	-154.418	-3.443	79.344601623	-152.074	-3.450	33.572898100	-153.365	-3.490		9.1062	8.7763	11.1200	9.8290	0.0042	0.0463	0.2400	1.0490	15.00	40.98	45.90	65.96
Rx-156_02	110	1	09:38:07	0.550066445	47.7693866	16.7560616	121.340	-82.28	59.93	101.79	10000.0	81.951474200	-166.635	-3.441	57.288278579	-157.529	-3.441	79.548566903	-157.860	-3.442	79.367842086	-155.513	-3.439	33.569196482	-156.813	-3.447		9.1061	8.7757	11.1219	9.8226	0.0041	0.0457	0.2419	1.0426	14.54	40.44	46.27	65.56
Rx-156_02	111	1	09:38:07	0.650066441	47.7693870	16.7560596	121.320	-82.40	60.02	101.94	10000.0	81.953460102	-170.074	-3.439	57.289200366	-160.968	-3.439	79.550985922	-161.297	-3.437	79.368299627	-158.950	-3.436	33.591274674	-160.255	-3.442		9.1063	8.7772	11.1243	9.8195	0.0043	0.0472	0.2443	1.0395	15.04	41.77	46.73	65.37
Rx-156_02	112	1	09:38:07	0.750066438	47.7693873	16.7560577	121.300	-82.52	60.11	102.09	10000.0	81.961156672	-173.514	-3.440	57.291796314	-164.408	-3.440	79.560505516	-164.735	-3.438	79.370756891	-162.380	-3.430	33.614220904	-163.689	-3.435		9.1065	8.7794	11.1346	9.8252	0.0045	0.0494	0.2546	1.0452	15.90	43.71	48.71	65.73
Rx-156_02	113	1	09:38:07	0.850066434	47.7693877	16.7560557	121.280	-82.65	60.19	102.24	10000.0	81.943485941	-176.954	-3.439	57.276477660	-167.847	-3.439	79.544837961	-168.172	-3.437	79.361921684	-165.808	-3.428	33.623218148	-167.100	-3.410		9.1069	8.7817	11.1461	9.8543	0.0049	0.0517	0.2661	1.0743	17.25	45.70	50.90	67.55
Rx-156_02	114	1	09:38:07	0.950066431	47.7693881	16.7560537	121.260	-82.77	60.28	102.40	10000.0	81.944062499	179.606	-3.440	57.276057230	-171.287	-3.440	79.544852379	-171.613	-3.441	79.351488428	-169.246	-3.438	33.601108201	-170.547	-3.447		9.1068	8.7808	11.1477	9.8467	0.0048	0.0508	0.2677	1.0667	16.89	44.96	51.20	67.08
Rx-156_02	115	1	09:38:07	0.050066428	47.7693884	16.7560518	121.240	-82.90	60.37	102.55	10000.0	81.946603912	176.165	-3.441	57.283478126	-174.728	-3.441	79.542881374	-175.056	-3.444	79.353277328	-172.696	-3.450	33.561682101	-174.028	-3.481		9.1063	8.7782	11.1384	9.8069	0.0043	0.0482	0.2584	1.0269	15.30	42.61	49.44	64.57
Rx-156_02	116	1	09:38:07	0.150066424	47.7693888	16.7560498	121.220	-83.02	60.46	102.70	10000.0	81.954179740	172.723	-3.442	57.290253620	-178.170	-3.442	79.550142289	-178.498	-3.442	79.359994369	-176.135	-3.439	33.561764801	-177.463	-3.435		9.1063	8.7781	11.1414	9.8140	0.0043	0.0481	0.2614	1.0340	15.21	42.56	50.00	65.02
Rx-156_02	117	1	09:38:08	0.250066421	47.7693892	16.7560478	121.200	-83.14	60.55	102.85	10000.0	81.957355315	169.283	-3.440	57.288704271	178.390	-3.440	79.555614201	178.063	-3.438	79.353620991	-179.564	-3.429	33.568487157	179.127	-3.410		9.1066	8.7800	11.1522	9.8439	0.0046	0.0500	0.2722	1.0639	16.27	44.24	52.08	66.90
Rx-156_02	118	1	09:38:08	0.350066417	47.7693895	16.7560458	121.200	-83.27	60.64	103.01	10000.0	81.944537736	165.844	-3.439	57.276601761	174.951	-3.438	79.543963965	174.626	-3.438	79.342223712	177.009	-3.426	33.564418653	175.731	-3.396		9.1070	8.7814	11.1647	9.8866	0.0050	0.0514	0.2847	1.1066	17.74	45.43	54.46	69.59
Rx-156_02	119	1	09:38:08	0.450066414	47.7693899	16.7560438	121.200	-83.40	60.73	103.16	10000.0	81.942977841	162.404	-3.441	57.278131899	171.510	-3.441	79.538464015	171.183	-3.443	79.324930439	173.556	-3.453	33.548326880	172.258	-3.473		9.1069	8.7796	11.1528	9.8549	0.0049	0.0496	0.2728	1.0749	17.36	43.83	52.19	67.60
Rx-156_02	120	1	09:38:08	0.550066411	47.7693903	16.7560418	121.200	-83.52	60.82	103.32	10000.0	81.950312294	158.962	-3.441	57.284983197	168.069	-3.441	79.544295889	167.741	-3.442	79.331007609	170.123	-3.434	33.528239805	168.861	-3.398		9.1069	8.7792	11.1605	9.8986	0.0049	0.0492	0.2805	1.1186	17.49	43.51	53.65	70.34
Rx-156_02	121	1	09:38:08	0.650066407	47.7693906	16.7560398	121.200	-83.65	60.91	103.47	10000.0	81.953530881	155.522	-3.440	57.288783301	164.629	-3.440	79.546273978	164.301	-3.440	79.340489692	166.684	-3.439	33.528749045	165.452	-3.409		9.1070	8.7789	11.1619	9.9300	0.0050	0.0489	0.2819	1.1500	17.61	43.24	53.93	72.32
Rx-156_02	122	1	09:38:08	0.750066404	47.7693910	16.7560378	121.200	-83.78	60.99	103.63	10000.0	81.955312718	152.082	-3.440	57.288359912	161.189	-3.440	79.548964130	160.862	-3.439	79.335900591	163.254	-3.430	33.551692039	162.038	-3.414		9.1073	8.7804	11.1723	9.9557	0.0053	0.0504	0.2923	1.1757	18.74	44.60	55.92	73.94
Rx-156_02	123	1	09:38:08	0.850066400	47.7693913	16.7560358	121.180	-83.91	61.08	103.78	10000.0	81.940934156	148.640	-3.441	57.274321959	157.748	-3.441	79.536894204	157.423	-3.439	79.320679267	159.824	-3.430	33.557106249	158.643	-3.395		9.1078	8.7829	11.1835	10.0025	0.0058	0.0529	0.3035	1.2225	20.58	46.82	58.06	76.88
Rx-156_02	124	1	09:38:08	0.950066397	47.7693917	16.7560338	121.160	-84.04	61.17	103.94	10000.0	81.943708563	145.201	-3.440	57.276788374	154.309	-3.440	79.540892246	153.985	-3.439	79.334875304	156.393	-3.431	33.580755199	155.233	-3.410		9.1080	8.7839	11.1919	10.0325	0.0060	0.0539	0.3119	1.2525	21.35	47.69	59.66	78.76
Rx-156_02	125	1	09:38:08	0.050066393	47.7693920	16.7560317	121.140	-84.17	61.26	104.10	10000.0	81.947298117	141.761	-3.440	57.278876159	150.868	-3.440	79.545362083	150.543	-3.442	79.327385724	152.942	-3.451	33.554813762	151.766	-3.467		9.1076	8.7822	11.1811	10.0050	0.0056	0.0522	0.3011	1.2250	19.71	46.19	57.60	77.03
Rx-156_02	126	1	09:38:08	0.150066390	47.7693923	16.7560297	121.120	-84.30	61.34	104.25	10000.0	81.950810695	138.322	-3.439	57.288125636	147.429	-3.439	79.544253426	147.102	-3.441	79.340073543	149.488	-3.454	33.530726713	148.312	-3.454		9.1070	8.7796	11.1656	9.9898	0.0050	0.0496	0.2856	1.2098	17.70	43.83	54.62	76.08
Rx-156_02	127	1	09:38:09	0.250066387	47.7693927	16.7560277	121.100	-84.43	61.43	104.41	10000.0	81.953325908	134.883	-3.440	57.290190719	143.990	-3.440	79.546930684	143.663	-3.439	79.348305645	146.047	-3.440	33.541595047	144.870	-3.443		9.1070	8.7804	11.1647	9.9868	0.0050	0.0504	0.2847	1.2068	17.58	44.59	54.46	75.89
Rx-156_02	128	1	09:38:09	0.350066383	47.7693930	16.7560256	121.100	-84.56	61.52	104.57	10000.0	81.940281480	131.445	-3.438	57.273738227	140.552	-3.437	79.537066962	140.228	-3.435	79.329375654	142.617	-3.430	33.558967364	141.458	-3.411		9.1075	8.7834	11.1727	10.0135	0.0055	0.0534	0.2927	1.2335	19.55	47.24	56.00	77.57
Rx-156_02	129	1	09:38:09	0.450066380	47.7693933	16.7560236	121.100	-84.69	61.60	104.72	10000.0	81.938167907	128.005	-3.439	57.270571561	137.113	-3.439	79.538046422	136.790	-3.438	79.337252491	139.177	-3.440	33.573721902	138.040	-3.418		9.1078	8.7844	11.1721	10.0351	0.0058	0.0544	0.2921	1.2551	20.53	48.09	55.87	78.93
Rx-156_02	130	1	09:38:09	0.550066376	47.7693937	16.7560216	121.100	-84.82	61.69	104.88	10000.0	81.946760440	124.563	-3.442	57.280029700	133.670	-3.443	79.546316044	133.344	-3.446	79.349028192	135.715	-3.463	33.566312116	134.531	-3.510		9.1071	8.7808	11.1519	9.9677	0.0051	0.0508	0.2719	1.1877	18.07	44.96	52.00	74.69
Rx-156_02	131	1	09:38:09	0.650066373	47.7693940	16.7560195	121.100	-84.95	61.78	105.03	10000.0	81.951140086	121.121	-3.442	57.288764019	130.227	-3.443	79.546047347	129.899	-3.444	79.348048498	132.260	-3.455	33.545175500	131.061	-3.469		9.1067	8.7788	11.1396	9.9408	0.0047	0.0488	0.2596	1.1608	16.71	43.14	49.65	73.00
Rx-156_02	132	1	09:38:09	0.750066370	47.7693943	16.7560175	121.100	-85.08	61.86	105.19	10000.0	81.948214870	117.680	-3.441	57.286293263	126.787	-3.441	79.544573350	126.459	-3.441	79.363957741	128.814	-3.446	33.583299829	127.596	-3.465		9.1067	8.7789	11.1343	9.9162	0.0047	0.0489	0.2543	1.1362	16.68	43.26	48.65	71.45
Rx-156_02	133	1	09:38:09	0.850066366	47.7693946	16.7560155	121.080	-85.21	61.95	105.35	10000.0	81.935248502	114.242	-3.438	57.273019398	123.349	-3.438	79.532464205	123.023	-3.436	79.346559550	125.381	-3.433	33.596170932	124.165	-3.431		9.1071	8.7809	11.1397	9.9230	0.0051	0.0509	0.2597	1.1430	18.18	45.04	49.68	71.88
Rx-156_02	134	1	09:38:09	0.950066363	47.7693949	16.7560134	121.060	-85.34	62.03	105.50	10000.0	81.939472894	110.802	-3.440	57.275083468	119.909	-3.440	79.538207688	119.584	-3.438	79.350044990	121.947	-3.434	33.605653203	120.740	-3.425		9.1075	8.7828	11.1456	9.9382	0.0055	0.0528	0.2656	1.1582	19.29	46.66	50.81	72.83
Rx-156_02	135	1	09:38:09	0.050066359	47.7693952	16.7560114	121.040	-85.47	62.11	105.66	10000.0	81.943282124	107.361	-3.440	57.277323403	116.469	-3.440	79.543651022	116.145	-3.440	79.346579656	118.503	-3.444	33.612332414	117.262	-3.478		9.1075	8.7831	11.1413	9.9002	0.0055	0.0531	0.2613	1.1202	19.53	46.91	49.98	70.45
Rx-156_02	136	1	09:38:09	0.150066356	47.7693955	16.7560094	121.020	-85.60	62.20	105.81	10000.0	81.947166070	103.922	-3.440	57.281408374	113.029	-3.440	79.547373243	112.703	-3.441	79.359610941	115.058	-3.445	33.601014439	113.808	-3.453		9.1071	8.7817	11.1360	9.8868	0.0051	0.0517	0.2560	1.1068	17.90	45.71	48.96	69.60
Rx-156_02	137	1	09:38:10	0.250066352	47.7693958	16.7560073	121.000	-85.73	62.28	105.97	10000.0	81.945097550	100.483	-3.439	57.284812266	109.590	-3.439	79.542445652	109.262	-3.441	79.369092851	111.612	-3.446	33.582597777	110.341	-3.467		9.1068	8.7796	11.1291	9.8582	0.0048	0.0496	0.2491	1.0782	16.85	43.82	47.65	67.80
Rx-156_02	138	1	09:38:10	0.350066349	47.7693962	16.7560053	121.000	-85.87	62.37	106.13	10000.0	81.931972921	97.043	-3.439	57.273947165	106.150	-3.439	79.527870856	105.824	-3.438	79.339232000	108.174	-3.438	33.572242271	106.893	-3.448		9.1070	8.7810	11.1310	9.8496	0.0050	0.0510	0.2510	1.0696	17.56	45.05	48.01	67.26
Rx-156_02	139	1	09:38:10	0.450066346	47.7693965	16.7560032	121.000	-86.00	62.45	106.28	10000.0	81.935693791	93.604	-3.439	57.270330512	102.712	-3.439	79.536432529	102.389	-3.436	79.341059912	104.751	-3.424	33.588266137	103.494	-3.399		9.1076	8.7843	11.1462	9.8897	0.0056	0.0543	0.2662	1.1097	19.64	47.99	50.93	69.78
Rx-156_02	140	1	09:38:10	0.550066342	47.7693968	16.7560011	121.000	-86.13	62.54	106.44	10000.0	81.945240295	90.166	-3.439	57.279169589	99.273	-3.439	79.545313518	98.950	-3.438	79.359492912	101.315	-3.436	33.593296106	100.061	-3.433		9.1074	8.7848	11.1492	9.8958	0.0054	0.0548	0.2692	1.1158	19.24	48.44	51.49	70.17
Rx-156_02	141	1	09:38:10	0.650066339	47.7693972	16.7559991	121.000	-86.26	62.63	106.60	10000.0	81.948981110	86.728	-3.438	57.284161710	95.835	-3.438	79.547207565	95.510	-3.440	79.351743573	97.871	-3.444	33.562835488	96.586	-3.475		9.1070	8.7823	11.1433	9.8582	0.0050	0.0523	0.2633	1.0782	17.51	46.29	50.36	67.80
Rx-156_02	142	1	09:38:10	0.750066335	47.7693975	16.7559970	121.000	-86.40	62.72	106.76	10000.0	81.949762930	83.289	-3.439	57.289371158	92.396	-3.439	79.544780693	92.071	-3.439	79.352724180	94.437	-3.434	33.548589501	93.158	-3.428		9.1067	8.7818	11.1484	9.8694	0.0047	0.0518	0.2684	1.0894	16.79	45.79	51.34	68.50
Rx-156_02	143	1	09:38:10	0.850066332	47.7693978	16.7559950	120.980	-86.53	62.80	106.92	10000.0	81.935264746	79.850	-3.439	57.274866550	88.957	-3.439	79.530966657	88.634	-3.437	79.334802072	91.013	-3.425	33.553053509	89.750	-3.409		9.1073	8.7841	11.1626	9.8997	0.0053	0.0541	0.2826	1.1197	18.78	47.81	54.05	70.41
Rx-156_02	144	1	09:38:10	0.950066329	47.7693982	16.7559929	120.960	-86.66	62.89	107.07	10000.0	81.934916337	76.411	-3.439	57.272034469	85.519	-3.439	79.532487277	85.198	-3.436	79.329530402	87.593	-3.419	33.573565733	86.341	-3.409		9.1077	8.7873	11.1824	9.9295	0.0057	0.0573	0.3024	1.1495	20.00	50.66	57.84	72.29
Rx-156_02	145	1	09:38:10	0.050066325	47.7693985	16.7559909	120.940	-86.79	62.98	107.23	10000.0	81.935965648	72.972	-3.439	57.271980176	82.080	-3.439	79.535795398	81.760	-3.438	79.327183683	84.161	-3.433	33.575122615	82.917	-3.424		9.1078	8.7877	11.1883	9.9443	0.0058	0.0577	0.3083	1.1643	20.56	50.98	58.97	73.22
Rx-156_02	146	1	09:38:10	0.150066322	47.7693988	16.7559889	120.920	-86.92	63.06	107.38	10000.0	81.939090243	69.533	-3.440	57.274781645	78.640	-3.440	79.539582048	78.317	-3.443	79.337368901	80.716	-3.445	33.566871647	79.466	-3.450		9.1074	8.7848	11.1831	9.9340	0.0054	0.0548	0.3031	1.1540	19.19	48.49	57.97	72.57
Rx-156_02	147	1	09:38:11	0.250066318	47.7693992	16.7559868	120.900	-87.05	63.15	107.54	10000.0	81.938664379	66.093	-3.439	57.280624911	75.200	-3.439	79.535571220	74.876	-3.441	79.351851069	77.270	-3.446	33.542851531	76.023	-3.443		9.1071	8.7827	11.1764	9.9297	0.0051	0.0527	0.2964	1.1497	17.86	46.59	56.69	72.30
Rx-156_02	148	1	09:38:11	0.350066315	47.7693996	16.7559846	120.900	-87.19	63.25	107.71	10000.0	81.929301108	62.654	-3.439	57.272028152	71.762	-3.439	79.525355801	71.439	-3.438	79.335030111	73.838	-3.432	33.549189446	72.599	-3.425		9.1073	8.7844	11.1839	9.9444	0.0053	0.0544	0.3039	1.1644	18.87	48.07	58.14	73.22
Rx-156_02	149	1	09:38:11	0.450066311	47.7694000	16.7559824	120.900	-87.33	63.35	107.89	10000.0	81.925960368	59.216	-3.439	57.264079004	68.323	-3.438	79.527133742	68.003	-3.436	79.343856147	70.414	-3.424	33.585788866	69.212	-3.387		9.1079	8.7872	11.1988	9.9959	0.0059	0.0572	0.3188	1.2159	20.82	50.61	60.99	76.46
Rx-156_02	150	1	09:38:11	0.550066308	47.7694004	16.7559801	120.900	-87.47	63.45	108.06	10000.0	81.933079996	55.776	-3.440	57.269489849	64.884	-3.440	79.536298693	64.562	-3.441	79.360347427	66.966	-3.448	33.598337369	65.766	-3.446		9.1077	8.7864	11.1901	9.9900	0.0057	0.0564	0.3101	1.2100	20.29	49.87	59.31	76.09
Rx-156_02	151	1	09:38:11	0.650066305	47.7694008	16.7559779	120.900	-87.61	63.55	108.23	10000.0	81.937829954	52.336	-3.440	57.274788226	61.444	-3.440	79.539397010	61.120	-3.442	79.348492053	63.513	-3.453	33.583899707	62.291	-3.475		9.1073	8.7840	11.1764	9.9544	0.0053	0.0540	0.2964	1.1744	18.83	47.75	56.69	73.85
Rx-156_02	152	1	09:38:11	0.750066301	47.7694012	16.7559757	120.900	-87.75	63.64	108.40	10000.0	81.943316133	48.896	-3.440	57.284185556	58.003	-3.441	79.541477036	57.678	-3.442	79.373167475	60.063	-3.450	33.588867543	58.832	-3.458		9.1070	8.7819	11.1668	9.9362	0.0050	0.0519	0.2868	1.1562	17.65	45.89	54.87	72.71
Rx-156_02	153	1	09:38:11	0.850066298	47.7694016	16.7559734	120.900	-87.90	63.74	108.58	10000.0	81.925235310	45.457	-3.439	57.267031802	54.564	-3.439	79.524811203	54.240	-3.438	79.356618611	56.633	-3.430	33.607728816	55.431	-3.401		9.1073	8.7834	11.1759	9.9745	0.0053	0.0534	0.2959	1.1945	18.74	47.18	56.60	75.12
Rx-156_02	154	1	09:38:11	0.950066294	47.7694020	16.7559711	120.900	-88.04	63.84	108.75	10000.0	81.933582184	42.019	-3.438	57.271346406	51.126	-3.438	79.535068047	50.802	-3.438	79.369456871	53.189	-3.444	33.639554508	51.978	-3.454		9.1075	8.7837	11.1702	9.9590	0.0055	0.0537	0.2902	1.1790	19.50	47.46	55.52	74.14
Rx-156_02	155	1	09:38:11	0.050066291	47.7694024	16.7559689	120.900	-88.19	63.94	108.93	10000.0	81.936861785	38.580	-3.439	57.274103994	47.687	-3.439	79.540176996	47.363	-3.440	79.364666697	49.746	-3.443	33.654852261	48.526	-3.451		9.1070	8.7830	11.1659	9.9468	0.0050	0.0530	0.2859	1.1668	17.86	46.85	54.68	73.37
Rx-156_02	156	1	09:38:11	0.150066287	47.7694028	16.7559666	120.900	-88.33	64.04	109.10	10000.0	81.923513668	35.140	-3.440	57.263246942	44.247	-3.440	79.530652168	43.923	-3.440	79.370282402	46.315	-3.431	33.669019701	45.130	-3.396		9.1068	8.7830	11.1747	9.9900	0.0048	0.0530	0.2947	1.2100	17.13	46.89	56.36	76.09
Rx-156_02	157	1	09:38:12	0.250066284	47.7694032	16.7559643	120.900	-88.47	64.14	109.28	10000.0	81.922087138	31.700	-3.440	57.268439223	40.807	-3.440	79.523908926	40.479	-3.444	79.366234046	42.847	-3.468	33.630071411	41.602	-3.529		9.1064	8.7785	11.1470	9.9014	0.0044	0.0485	0.2670	1.1214	15.68	42.91	51.07	70.52
Rx-156_02	158	1	09:38:12	0.350066281	47.7694036	16.7559621	120.920	-88.61	64.24	109.45	10000.0	81.909582845	28.261	-3.439	57.259931587	37.368	-3.439	79.509302415	37.039	-3.439	79.342894789	39.403	-3.444	33.612565283	38.138	-3.463		9.1065	8.7781	11.1422	9.8770	0.0045	0.0481	0.2622	1.0970	15.76	42.55	50.15	68.98
Rx-156_02	159	1	09:38:12	0.450066277	47.7694040	16.7559599	120.940	-88.76	64.34	109.62	10000.0	81.909617690	24.822	-3.439	57.254061214	33.929	-3.438	79.513082130	33.603	-3.437	79.339643525	35.973	-3.430	33.636195974	34.725	-3.414		9.1068	8.7801	11.1505	9.9021	0.0048	0.0501	0.2705	1.1221	16.99	44.32	51.74	70.56
Rx-156_02	160	1	09:38:12	0.550066274	47.7694044	16.7559576	120.960	-88.90	64.44	109.80	10000.0	81.919476645	21.386	-3.437	57.260700841	30.493	-3.437	79.524027618	30.166	-3.436	79.363189507	32.535	-3.438	33.650042377	31.287	-3.438		9.1066	8.7804	11.1490	9.9010	0.0046	0.0504	0.2690	1.1210	16.39	44.61	51.46	70.49
Rx-156_02	161	1	09:38:12	0.650066270	47.7694048	16.7559554	120.980	-89.04	64.54	109.97	10000.0	81.923361706	17.948	-3.438	57.265295109	27.054	-3.438	79.525034380	26.727	-3.440	79.340418026	29.090	-3.445	33.610664055	27.814	-3.473		9.1062	8.7788	11.1422	9.8657	0.0042	0.0488	0.2622	1.0857	14.95	43.13	50.16	68.27
Rx-156_02	162	1	09:38:12	0.750066267	47.7694052	16.7559532	121.000	-89.18	64.64	110.14	10000.0	81.924608339	14.510	-3.438	57.271016764	23.616	-3.439	79.522786660	23.288	-3.439	79.346954543	25.649	-3.441	33.590483664	24.359	-3.455		9.1060	8.7779	11.1392	9.8489	0.0040	0.0479	0.2592	1.0689	14.31	42.35	49.58	67.21
Rx-156_02	163	1	09:38:12	0.850066264	47.7694055	16.7559510	120.980	-89.32	64.73	110.31	10000.0	81.911164831	11.071	-3.439	57.258006111	20.177	-3.438	79.509767634	19.850	-3.437	79.336928283	22.220	-3.428	33.593518253	20.941	-3.418		9.1064	8.7792	11.1495	9.8697	0.0044	0.0492	0.2695	1.0897	15.45	43.53	51.56	68.53
Rx-156_02	164	1	09:38:12	0.950066260	47.7694059	16.7559488	120.960	-89.46	64.82	110.48	10000.0	81.929223978	7.633	-3.437	57.269526677	16.740	-3.437	79.527522675	16.415	-3.435	79.341710251	18.793	-3.427	33.610263535	17.520	-3.421		9.1067	8.7815	11.1596	9.8863	0.0047	0.0515	0.2796	1.1063	16.47	45.58	53.48	69.57
Rx-156_02	165	1	09:38:12	0.050066257	47.7694063	16.7559467	120.940	-89.60	64.92	110.64	10000.0	81.935692010	4.196	-3.438	57.273220829	13.303	-3.437	79.535496765	12.979	-3.436	79.342235446	15.363	-3.430	33.617921985	14.096	-3.424		9.1070	8.7830	11.1675	9.9002	0.0050	0.0530	0.2875	1.1202	17.53	46.86	55.00	70.44
Rx-156_02	166	1	09:38:12	0.150066253	47.7694066	16.7559445	120.920	-89.73	65.01	110.81	10000.0	81.941485184	0.758	-3.438	57.274981488	9.865	-3.438	79.543653152	9.541	-3.438	79.355198364	11.929	-3.435	33.607294294	10.676	-3.420		9.1068	8.7828	11.1705	9.9181	0.0048	0.0528	0.2905	1.1381	16.86	46.68	55.57	71.57
Rx-156_02	167	1	09:38:13	0.250066250	47.7694070	16.7559423	120.900	-89.87	65.11	110.98	10000.0	81.941996833	-2.681	-3.439	57.282376776	6.426	-3.439	79.539140344	6.100	-3.441	79.361295155	8.484	-3.445	33.568711947	7.224	-3.452		9.1063	8.7805	11.1645	9.9048	0.0043	0.0505	0.2845	1.1248	15.26	44.67	54.42	70.73
Rx-156_02	168	1	09:38:13	0.350066246	47.7694074	16.7559402	120.900	-90.01	65.20	111.14	10000.0	81.928458473	-6.119	-3.438	57.273793749	2.988	-3.438	79.522994027	2.662	-3.437	79.335264284	5.045	-3.438	33.546338883	3.777	-3.447		9.1065	8.7809	11.1640	9.8958	0.0045	0.0509	0.2840	1.1158	16.02	45.01	54.33	70.16
Rx-156_02	169	1	09:38:13	0.450066243	47.7694077	16.7559381	120.900	-90.14	65.29	111.30	10000.0	81.926067957	-9.556	-3.437	57.266299257	-0.449	-3.437	79.524597834	-0.773	-3.435	79.334563781	1.622	-3.424	33.566734054	0.378	-3.399		9.1069	8.7832	11.1776	9.9336	0.0049	0.0532	0.2976	1.1536	17.47	47.03	56.93	72.54
Rx-156_02	170	1	09:38:13	0.550066240	47.7694081	16.7559359	120.900	-90.28	65.38	111.47	10000.0	81.938666696	-12.993	-3.438	57.273362084	-3.886	-3.437	79.541184106	-4.210	-3.437	79.366866278	-1.813	-3.435	33.583180125	-3.036	-3.414		9.1070	8.7837	11.1798	9.9572	0.0050	0.0537	0.2998	1.1772	17.73	47.44	57.34	74.03
Rx-156_02	171	1	09:38:13	0.650066236	47.7694085	16.7559338	120.900	-90.41	65.48	111.63	10000.0	81.941464406	-16.433	-3.440	57.277777423	-7.327	-3.441	79.541570601	-7.652	-3.442	79.341100535	-5.264	-3.451	33.567072010	-6.520	-3.484		9.1067	8.7819	11.1690	9.9132	0.0047	0.0519	0.2890	1.1332	16.66	45.90	55.28	71.26
Rx-156_02	172	1	09:38:13	0.750066233	47.7694088	16.7559317	120.900	-90.55	65.57	111.80	10000.0	81.942350163	-19.872	-3.439	57.283600234	-10.766	-3.439	79.538609729	-11.092	-3.440	79.351234121	-8.710	-3.446	33.560328421	-9.981	-3.461		9.1065	8.7803	11.1622	9.8915	0.0045	0.0503	0.2822	1.1115	15.91	44.52	53.99	69.90
Rx-156_02	173	1	09:38:13	0.850066229	47.7694092	16.7559295	120.900	-90.69	65.66	111.97	10000.0	81.926990580	-23.310	-3.438	57.269750022	-14.203	-3.437	79.524051598	-14.529	-3.437	79.347000319	-12.144	-3.434	33.568357305	-13.404	-3.423		9.1066	8.7806	11.1659	9.9063	0.0046	0.0506	0.2859	1.1263	16.43	44.77	54.69	70.83
Rx-156_02	174	1	09:38:13	0.950066226	47.7694095	16.7559273	120.900	-90.83	65.75	112.13	10000.0	81.924850957	-26.747	-3.437	57.266709829	-17.640	-3.437	79.524326207	-17.964	-3.435	79.344288931	-15.575	-3.431	33.602097881	-16.826	-3.422		9.1069	8.7826	11.1719	9.9212	0.0049	0.0526	0.2919	1.1412	17.49	46.54	55.84	71.76
Rx-156_02	175	1	09:38:13	0.050066223	47.7694098	16.7559251	120.900	-90.98	65.84	112.30	10000.0	81.930024963	-30.185	-3.438	57.269108581	-21.078	-3.438	79.531476418	-21.401	-3.436	79.347769187	-19.006	-3.431	33.628560369	-20.247	-3.421		9.1074	8.7847	11.1792	9.9385	0.0054	0.0547	0.2992	1.1585	19.20	48.39	57.24	72.85
Rx-156_02	176	1	09:38:13	0.150066219	47.7694102	16.7559229	120.900	-91.12	65.93	112.47	10000.0	81.934149927	-33.625	-3.440	57.270043504	-24.518	-3.440	79.538134055	-24.840	-3.440	79.363418136	-22.445	-3.439	33.643138404	-23.670	-3.424		9.1072	8.7848	11.1805	9.9548	0.0052	0.0548	0.3005	1.1748	18.55	48.45	57.48	73.87
Rx-156_02	177	1	09:38:14	0.250066216	47.7694105	16.7559207	120.900	-91.26	66.02	112.64	10000.0	81.937934330	-37.064	-3.438	57.278408520	-27.957	-3.439	79.537822728	-28.282	-3.441	79.369247870	-25.898	-3.453	33.612954384	-27.142	-3.471		9.1068	8.7818	11.1661	9.9217	0.0048	0.0518	0.2861	1.1417	16.85	45.76	54.72	71.80
Rx-156_02	178	1	09:38:14	0.350066212	47.7694109	16.7559186	120.900	-91.39	66.12	112.80	10000.0	81.926599457	-40.502	-3.438	57.273402549	-31.395	-3.438	79.522222513	-31.720	-3.438	79.346837571	-29.341	-3.444	33.586166782	-30.610	-3.468		9.1068	8.7813	11.1602	9.8914	0.0048	0.0513	0.2802	1.1114	16.89	45.36	53.59	69.89
Rx-156_02	179	1	09:38:14	0.450066209	47.7694112	16.7559165	120.900	-91.52	66.21	112.96	10000.0	81.923742660	-43.940	-3.438	57.265499971	-34.833	-3.438	79.523177819	-35.156	-3.436	79.343131787	-32.770	-3.428	33.609834988	-34.032	-3.422		9.1072	8.7839	11.1702	9.9078	0.0052	0.0539	0.2902	1.1278	18.44	47.65	55.51	70.92
Rx-156_02	180	1	09:38:14	0.550066205	47.7694116	16.7559145	120.900	-91.65	66.30	113.12	10000.0	81.935391402	-47.378	-3.439	57.271986220	-38.271	-3.438	79.538110276	-38.593	-3.437	79.368703905	-36.205	-3.436	33.630067491	-37.458	-3.426		9.1074	8.7850	11.1732	9.9200	0.0054	0.0550	0.2932	1.1400	18.97	48.65	56.09	71.69
Rx-156_02	181	1	09:38:14	0.650066202	47.7694120	16.7559124	120.900	-91.78	66.39	113.28	10000.0	81.935591547	-50.817	-3.439	57.274623057	-41.710	-3.439	79.535871073	-42.034	-3.441	79.345821112	-39.659	-3.454	33.596350113	-40.948	-3.490		9.1070	8.7831	11.1585	9.8694	0.0050	0.0531	0.2785	1.0894	17.56	46.95	53.28	68.51
Rx-156_02	182	1	09:38:14	0.750066199	47.7694123	16.7559103	120.900	-91.91	66.48	113.44	10000.0	81.937457864	-54.256	-3.439	57.277136763	-45.149	-3.439	79.537122975	-45.474	-3.440	79.354205983	-43.098	-3.439	33.590554192	-44.376	-3.428		9.1069	8.7819	11.1584	9.8803	0.0049	0.0519	0.2784	1.1003	17.51	45.88	53.25	69.19
Rx-156_02	183	1	09:38:14	0.850066195	47.7694127	16.7559083	120.920	-92.04	66.57	113.59	10000.0	81.923454559	-57.694	-3.438	57.268031315	-48.587	-3.438	79.520609777	-48.912	-3.438	79.339032853	-46.533	-3.435	33.568788083	-47.810	-3.435		9.1071	8.7818	11.1611	9.8838	0.0051	0.0518	0.2811	1.1038	18.09	45.80	53.76	69.41
Rx-156_02	184	1	09:38:14	0.950066192	47.7694131	16.7559063	120.940	-92.17	66.66	113.75	10000.0	81.925390159	-61.132	-3.438	57.268187476	-52.025	-3.438	79.523374694	-52.349	-3.436	79.331009017	-49.963	-3.430	33.577413887	-51.237	-3.427		9.1073	8.7839	11.1695	9.8955	0.0053	0.0539	0.2895	1.1155	18.71	47.65	55.37	70.15
Rx-156_02	185	1	09:38:14	0.050066188	47.7694134	16.7559042	120.960	-92.30	66.75	113.91	10000.0	81.932409810	-64.572	-3.439	57.270881609	-55.464	-3.439	79.532247666	-55.787	-3.438	79.331750452	-53.398	-3.435	33.585529979	-54.662	-3.425		9.1076	8.7852	11.1737	9.9099	0.0056	0.0552	0.2937	1.1299	19.65	48.85	56.18	71.05
Rx-156_02	186	1	09:38:14	0.150066185	47.7694138	16.7559022	120.980	-92.43	66.84	114.07	10000.0	81.935515321	-68.010	-3.438	57.271939670	-58.902	-3.438	79.536546051	-59.224	-3.437	79.334203253	-56.832	-3.434	33.585961769	-58.082	-3.421		9.1077	8.7858	11.1778	9.9271	0.0057	0.0558	0.2978	1.1471	20.09	49.34	56.97	72.13
Rx-156_02	187	1	09:38:15	0.250066181	47.7694142	16.7559002	121.000	-92.56	66.93	114.22	10000.0	81.937807365	-71.446	-3.437	57.275518409	-62.339	-3.437	79.536813002	-62.662	-3.439	79.328145782	-60.276	-3.444	33.555691717	-61.545	-3.462		9.1074	8.7840	11.1707	9.9015	0.0054	0.0540	0.2907	1.1215	19.05	47.77	55.61	70.53
Rx-156_02	188	1	09:38:15	0.350066178	47.7694145	16.7558982	121.000	-92.68	67.02	114.37	10000.0	81.924332280	-74.884	-3.438	57.270236883	-65.777	-3.438	79.518673051	-66.101	-3.439	79.314643475	-63.722	-3.446	33.527147486	-64.999	-3.454		9.1071	8.7825	11.1624	9.8849	0.0051	0.0525	0.2824	1.1049	17.92	46.40	54.02	69.48
Rx-156_02	189	1	09:38:15	0.450066175	47.7694149	16.7558962	121.000	-92.81	67.11	114.53	10000.0	81.924902368	-78.323	-3.439	57.267529521	-69.216	-3.439	79.521411624	-69.538	-3.437	79.310591897	-67.152	-3.430	33.531135696	-68.414	-3.415		9.1074	8.7846	11.1712	9.9086	0.0054	0.0546	0.2912	1.1286	18.96	48.24	55.69	70.97
Rx-156_02	190	1	09:38:15	0.550066171	47.7694153	16.7558943	121.000	-92.93	67.20	114.68	10000.0	81.941226190	-81.762	-3.439	57.274624012	-72.654	-3.439	79.543114761	-72.975	-3.436	79.335633936	-70.580	-3.428	33.554640363	-71.822	-3.408		9.1078	8.7874	11.1821	9.9397	0.0058	0.0574	0.3021	1.1597	20.41	50.80	57.78	72.93
Rx-156_02	191	1	09:38:15	0.650066168	47.7694156	16.7558923	121.000	-93.05	67.28	114.83	10000.0	81.940842963	-85.199	-3.437	57.276742506	-76.091	-3.437	79.541218940	-76.413	-3.438	79.325257857	-74.024	-3.444	33.542472454	-75.270	-3.447		9.1077	8.7865	11.1751	9.9295	0.0057	0.0565	0.2951	1.1495	20.02	50.00	56.44	72.28
Rx-156_02	192	1	09:38:15	0.750066164	47.7694160	16.7558903	121.000	-93.18	67.37	114.98	10000.0	81.936159211	-88.637	-3.438	57.274691045	-79.529	-3.438	79.534985768	-79.853	-3.440	79.312253759	-77.469	-3.445	33.519246625	-78.734	-3.464		9.1072	8.7837	11.1679	9.9030	0.0052	0.0537	0.2879	1.1230	18.37	47.51	55.06	70.62
Rx-156_02	193	1	09:38:15	0.850066161	47.7694164	16.7558883	121.000	-93.31	67.47	115.14	10000.0	81.924691231	-92.075	-3.439	57.269447050	-82.968	-3.439	79.519778212	-83.292	-3.439	79.305908684	-80.906	-3.437	33.507531821	-82.162	-3.428		9.1071	8.7831	11.1691	9.9133	0.0051	0.0531	0.2891	1.1333	18.13	46.92	55.31	71.27
Rx-156_02	194	1	09:38:15	0.950066158	47.7694168	16.7558863	121.000	-93.43	67.56	115.30	10000.0	81.923446236	-95.514	-3.438	57.266497339	-86.406	-3.438	79.521290511	-86.729	-3.437	79.313757323	-84.336	-3.430	33.543836310	-85.570	-3.408		9.1073	8.7844	11.1776	9.9434	0.0053	0.0544	0.2976	1.1634	18.63	48.10	56.93	73.16
Rx-156_02	195	1	09:38:15	0.050066154	47.7694172	16.7558842	121.000	-93.56	67.65	115.46	10000.0	81.927120041	-98.950	-3.437	57.268006523	-89.843	-3.437	79.527176801	-90.165	-3.436	79.323790879	-87.767	-3.431	33.569048402	-88.990	-3.419		9.1074	8.7856	11.1835	9.9608	0.0054	0.0556	0.3035	1.1808	19.04	49.18	58.05	74.26
Rx-156_02	196	1	09:38:15	0.150066151	47.7694176	16.7558822	121.000	-93.69	67.75	115.62	10000.0	81.934221971	-102.387	-3.436	57.271244902	-93.279	-3.436	79.536552801	-93.600	-3.435	79.331303830	-91.197	-3.430	33.594537169	-92.412	-3.423		9.1076	8.7866	11.1900	9.9743	0.0056	0.0566	0.3100	1.1943	19.78	50.02	59.30	75.10
Rx-156_02	197	1	09:38:16	0.250066147	47.7694180	16.7558802	121.000	-93.82	67.84	115.78	10000.0	81.942088607	-105.824	-3.438	57.276023765	-96.717	-3.438	79.545678943	-97.039	-3.439	79.351207227	-94.637	-3.441	33.600355701	-95.843	-3.430		9.1072	8.7853	11.1871	9.9816	0.0052	0.0553	0.3071	1.2016	18.44	48.86	58.74	75.57
Rx-156_02	198	1	09:38:16	0.350066144	47.7694184	16.7558781	121.020	-93.94	67.94	115.93	10000.0	81.928740454	-109.263	-3.439	57.271827660	-100.156	-3.439	79.526801693	-100.481	-3.442	79.346985209	-98.088	-3.451	33.579651644	-99.301	-3.458		9.1069	8.7820	11.1755	9.9627	0.0049	0.0520	0.2955	1.1827	17.30	46.01	56.52	74.38
Rx-156_02	199	1	09:38:16	0.450066140	47.7694188	16.7558761	121.040	-94.07	68.03	116.09	10000.0	81.925231780	-112.701	-3.438	57.270760625	-103.595	-3.438	79.521021960	-103.920	-3.438	79.334509661	-101.526	-3.438	33.565187746	-102.744	-3.443		9.1067	8.7818	11.1754	9.9576	0.0047	0.0518	0.2954	1.1776	16.77	45.81	56.50	74.05
Rx-156_02	200	1	09:38:16	0.550066137	47.7694192	16.7558741	121.060	-94.20	68.12	116.25	10000.0	81.933876333	-116.138	-3.437	57.273070361	-107.032	-3.437	79.533785510	-107.356	-3.436	79.345150018	-104.962	-3.436	33.594417263	-106.183	-3.439		9.1068	8.7824	11.1760	9.9554	0.0048	0.0524	0.2960	1.1754	16.97	46.30	56.62	73.91
Rx-156_02	201	1	09:38:16	0.650066134	47.7694196	16.7558720	121.080	-94.33	68.22	116.41	10000.0	81.938065019	-119.577	-3.438	57.273960778	-110.470	-3.438	79.540341364	-110.795	-3.439	79.360073267	-108.403	-3.441	33.615010994	-109.628	-3.445		9.1066	8.7816	11.1735	9.9486	0.0046	0.0516	0.2935	1.1686	16.41	45.60	56.15	73.48
Rx-156_02	202	1	09:38:16	0.750066130	47.7694200	16.7558700	121.100	-94.45	68.31	116.57	10000.0	81.942341113	-123.016	-3.440	57.278616310	-113.910	-3.440	79.543957191	-114.236	-3.442	79.362795218	-111.845	-3.442	33.616221842	-113.060	-3.432		9.1063	8.7800	11.1714	9.9564	0.0043	0.0500	0.2914	1.1764	15.31	44.23	55.74	73.98
Rx-156_02	203	1	09:38:16	0.850066127	47.7694204	16.7558679	121.120	-94.59	68.40	116.73	10000.0	81.926744946	-126.455	-3.439	57.271893871	-117.349	-3.439	79.523179729	-117.678	-3.442	79.337418620	-115.293	-3.447	33.587235947	-116.527	-3.467		9.1060	8.7773	11.1627	9.9281	0.0040	0.0473	0.2827	1.1481	14.16	41.81	54.08	72.20
Rx-156_02	204	1	09:38:16	0.950066123	47.7694207	16.7558659	121.140	-94.72	68.49	116.89	10000.0	81.927745238	-129.893	-3.437	57.272223005	-120.787	-3.438	79.523437547	-121.116	-3.438	79.331744056	-118.730	-3.438	33.579609205	-119.970	-3.443		9.1059	8.7766	11.1626	9.9224	0.0039	0.0466	0.2826	1.1424	13.75	41.19	54.05	71.84
Rx-156_02	205	1	09:38:16	0.050066120	47.7694211	16.7558638	121.160	-94.85	68.58	117.05	10000.0	81.936749995	-133.331	-3.438	57.276054086	-124.225	-3.438	79.534712607	-124.553	-3.437	79.341355236	-122.158	-3.428	33.602426538	-123.383	-3.413		9.1060	8.7783	11.1728	9.9478	0.0040	0.0483	0.2928	1.1678	14.30	42.71	56.00	73.44
Rx-156_02	206	1	09:38:16	0.150066117	47.7694215	16.7558617	121.180	-94.98	68.67	117.21	10000.0	81.936343079	-136.769	-3.438	57.274557791	-127.663	-3.438	79.535934680	-127.990	-3.437	79.344538147	-125.591	-3.432	33.628001621	-126.827	-3.444		9.1061	8.7795	11.1784	9.9420	0.0041	0.0495	0.2984	1.1620	14.36	43.79	57.08	73.07
Rx-156_02	207	1	09:38:17	0.250066113	47.7694218	16.7558597	121.200	-95.11	68.77	117.37	10000.0	81.940078181	-140.207	-3.438	57.276399684	-131.101	-3.438	79.539606781	-131.429	-3.439	79.332492858	-129.027	-3.437	33.607876644	-130.249	-3.422		9.1060	8.7789	11.1800	9.9581	0.0040	0.0489	0.3000	1.1781	14.13	43.20	57.38	74.09
Rx-156_02	208	1	09:38:17	0.350066110	47.7694222	16.7558576	121.220	-95.24	68.86	117.52	10000.0	81.923923776	-143.647	-3.440	57.266549149	-134.541	-3.440	79.521621492	-134.871	-3.442	79.326160542	-132.475	-3.448	33.578510725	-133.697	-3.447		9.1059	8.7765	11.1721	9.9504	0.0039	0.0465	0.2921	1.1704	13.72	41.11	55.88	73.60
Rx-156_02	209	1	09:38:17	0.450066106	47.7694226	16.7558556	121.240	-95.36	68.95	117.68	10000.0	81.925328926	-147.086	-3.439	57.271708660	-137.981	-3.439	79.520406597	-138.311	-3.440	79.330241166	-135.919	-3.444	33.560024797	-137.150	-3.453		9.1057	8.7754	11.1668	9.9364	0.0037	0.0454	0.2868	1.1564	13.00	40.16	54.86	72.72
Rx-156_02	210	1	09:38:17	0.550066103	47.7694230	16.7558536	121.260	-95.49	69.05	117.84	10000.0	81.942388033	-150.524	-3.438	57.281090047	-141.418	-3.438	79.538556009	-141.747	-3.436	79.323345260	-139.349	-3.429	33.564165283	-140.574	-3.424		9.1058	8.7770	11.1756	9.9501	0.0038	0.0470	0.2956	1.1701	13.40	41.53	56.54	73.58
Rx-156_02	211	1	09:38:17	0.650066099	47.7694234	16.7558515	121.280	-95.62	69.14	118.00	10000.0	81.940874776	-153.962	-3.438	57.277036469	-144.856	-3.438	79.539954884	-145.184	-3.437	79.328830850	-142.780	-3.432	33.571559410	-143.967	-3.392		9.1061	8.7777	11.1819	9.9956	0.0041	0.0477	0.3019	1.2156	14.39	42.19	57.75	76.44
Rx-156_02	212	1	09:38:17	0.750066096	47.7694238	16.7558495	121.300	-95.75	69.23	118.16	10000.0	81.941501775	-157.401	-3.439	57.279768284	-148.295	-3.439	79.540673381	-148.625	-3.441	79.341070661	-146.230	-3.450	33.563252955	-147.400	-3.434		9.1058	8.7757	11.1706	10.0006	0.0038	0.0457	0.2906	1.2206	13.42	40.42	55.58	76.76
Rx-156_02	213	1	09:38:17	0.850066093	47.7694242	16.7558475	121.300	-95.87	69.33	118.31	10000.0	81.931020742	-160.839	-3.439	57.272770644	-151.734	-3.439	79.527615772	-152.065	-3.440	79.316025918	-149.675	-3.445	33.540879289	-150.873	-3.472		9.1058	8.7743	11.1642	9.9669	0.0038	0.0443	0.2842	1.1869	13.36	39.21	54.37	74.64
Rx-156_02	214	1	09:38:17	0.950066089	47.7694246	16.7558456	121.300	-95.99	69.42	118.46	10000.0	81.929606332	-164.278	-3.438	57.272716786	-155.172	-3.438	79.526516390	-155.503	-3.438	79.324708700	-153.109	-3.434	33.552563193	-154.278	-3.405		9.1059	8.7751	11.1688	10.0000	0.0039	0.0451	0.2888	1.2200	13.81	39.89	55.25	76.72
Rx-156_02	215	1	09:38:17	0.050066086	47.7694250	16.7558436	121.300	-96.12	69.51	118.62	10000.0	81.939172199	-167.715	-3.437	57.277548303	-158.609	-3.437	79.539445042	-158.938	-3.435	79.348994531	-156.537	-3.428	33.581729914	-157.681	-3.403		9.1062	8.7769	11.1785	10.0339	0.0042	0.0469	0.2985	1.2539	14.76	41.50	57.10	78.85
Rx-156_02	216	1	09:38:17	0.150066082	47.7694254	16.7558416	121.300	-96.24	69.60	118.77	10000.0	81.940171174	-171.152	-3.436	57.278366155	-162.045	-3.436	79.541242074	-162.373	-3.434	79.343403914	-159.967	-3.430	33.593803205	-161.096	-3.415		9.1064	8.7790	11.1852	10.0556	0.0044	0.0490	0.3052	1.2756	15.55	43.34	58.37	80.22
Rx-156_02	217	1	09:38:18	0.250066079	47.7694258	16.7558397	121.300	-96.36	69.69	118.92	10000.0	81.943427825	-174.588	-3.437	57.280070539	-165.482	-3.436	79.546138205	-165.808	-3.435	79.347544956	-163.399	-3.432	33.610363241	-164.508	-3.412		9.1067	8.7806	11.1897	10.0805	0.0047	0.0506	0.3097	1.3005	16.64	44.72	59.25	81.78
Rx-156_02	218	1	09:38:18	0.350066075	47.7694262	16.7558377	121.300	-96.49	69.78	119.07	10000.0	81.929728110	-178.027	-3.439	57.266350849	-168.920	-3.438	79.534243981	-169.245	-3.437	79.348761645	-166.828	-3.429	33.603674866	-167.900	-3.392		9.1069	8.7821	11.1991	10.1271	0.0049	0.0521	0.3191	1.3471	17.31	46.05	61.04	84.72
Rx-156_02	219	1	09:38:18	0.450066072	47.7694265	16.7558357	121.300	-96.61	69.86	119.23	10000.0	81.925642097	178.533	-3.440	57.270483792	-172.360	-3.440	79.525620355	-172.688	-3.443	79.352166703	-170.293	-3.465	33.596845955	-171.422	-3.522		9.1065	8.7787	11.1741	10.0444	0.0045	0.0487	0.2941	1.2644	15.82	43.02	56.26	79.51
Rx-156_02	220	1	09:38:18	0.550066069	47.7694268	16.7558338	121.300	-96.74	69.95	119.38	10000.0	81.936746752	175.094	-3.439	57.279645408	-175.799	-3.439	79.536855010	-176.127	-3.439	79.358030946	-173.735	-3.443	33.596350570	-174.880	-3.457		9.1064	8.7783	11.1704	10.0260	0.0044	0.0483	0.2904	1.2460	15.56	42.71	55.55	78.36
Rx-156_02	221	1	09:38:18	0.650066065	47.7694272	16.7558318	121.300	-96.86	70.03	119.53	10000.0	81.944120093	171.656	-3.438	57.278697274	-179.237	-3.438	79.550826251	-179.565	-3.437	79.382844252	-177.169	-3.434	33.636544204	-178.272	-3.392		9.1065	8.7793	11.1746	10.0720	0.0045	0.0493	0.2946	1.2920	15.90	43.58	56.35	81.25
Rx-156_02	222	1	09:38:18	0.750066062	47.7694275	16.7558298	121.300	-96.99	70.12	119.68	10000.0	81.941645844	168.219	-3.437	57.275872295	177.325	-3.438	79.550262129	176.998	-3.438	79.386402967	179.390	-3.440	33.660136318	178.297	-3.431		9.1061	8.7791	11.1718	10.0781	0.0041	0.0491	0.2918	1.2981	14.60	43.39	55.82	81.64
Rx-156_02	223	1	09:38:18	0.850066058	47.7694279	16.7558278	121.320	-97.11	70.21	119.84	10000.0	81.930556713	164.781	-3.437	57.270060120	173.887	-3.437	79.533802172	173.557	-3.440	79.358899439	175.940	-3.451	33.617387415	174.821	-3.476		9.1060	8.7759	11.1583	10.0396	0.0040	0.0459	0.2783	1.2596	14.07	40.60	53.23	79.21
Rx-156_02	224	1	09:38:18	0.950066055	47.7694282	16.7558258	121.340	-97.24	70.30	119.99	10000.0	81.931014295	161.344	-3.438	57.275479321	170.449	-3.438	79.530974037	170.117	-3.440	79.358901977	172.493	-3.447	33.612525137	171.376	-3.445		9.1057	8.7739	11.1496	10.0321	0.0037	0.0439	0.2696	1.2521	13.11	38.79	51.57	78.74
Rx-156_02	225	1	09:38:18	0.050066052	47.7694286	16.7558238	121.360	-97.37	70.39	120.15	10000.0	81.943463565	157.906	-3.437	57.281440818	167.012	-3.438	79.546330477	166.679	-3.438	79.377145137	169.054	-3.439	33.631009028	167.943	-3.433		9.1055	8.7730	11.1483	10.0366	0.0035	0.0430	0.2683	1.2566	12.45	38.06	51.33	79.02
Rx-156_02	226	1	09:38:18	0.150066048	47.7694290	16.7558218	121.380	-97.49	70.48	120.30	10000.0	81.944781772	154.470	-3.436	57.282540847	163.575	-3.436	79.546993500	163.243	-3.436	79.368137680	165.618	-3.436	33.643494311	164.491	-3.452		9.1054	8.7730	11.1481	10.0211	0.0034	0.0430	0.2681	1.2411	12.00	37.99	51.27	78.05
Rx-156_02	227	1	09:38:19	0.250066045	47.7694293	16.7558198	121.400	-97.62	70.57	120.45	10000.0	81.945867851	151.033	-3.437	57.283732925	160.138	-3.437	79.547669399	159.805	-3.437	79.357018507	162.177	-3.441	33.644146968	161.033	-3.458		9.1053	8.7729	11.1443	10.0007	0.0033	0.0429	0.2643	1.2207	11.73	37.89	50.56	76.77
Rx-156_02	228	1	09:38:19	0.350066041	47.7694297	16.7558178	121.400	-97.75	70.66	120.61	10000.0	81.935559143	147.595	-3.438	57.272994273	156.700	-3.438	79.537752839	156.367	-3.438	79.347489441	158.739	-3.438	33.647769878	157.595	-3.438		9.1054	8.7728	11.1441	10.0007	0.0034	0.0428	0.2641	1.2207	12.08	37.80	50.53	76.77
Rx-156_02	229	1	09:38:19	0.450066038	47.7694301	16.7558158	121.400	-97.88	70.75	120.77	10000.0	81.937537250	144.158	-3.437	57.277306615	153.263	-3.437	79.537061353	152.929	-3.438	79.363395082	155.295	-3.444	33.626333539	154.145	-3.450		9.1054	8.7714	11.1370	9.9873	0.0034	0.0414	0.2570	1.2073	11.92	36.58	49.15	75.92
Rx-156_02	230	1	09:38:19	0.550066034	47.7694304	16.7558137	121.400	-98.01	70.84	120.93	10000.0	81.947061181	140.720	-3.438	57.288798475	149.825	-3.438	79.543486250	149.490	-3.439	79.360243913	151.846	-3.449	33.599454543	150.659	-3.485		9.1050	8.7702	11.1258	9.9396	0.0030	0.0402	0.2458	1.1596	10.49	35.51	47.01	72.92
Rx-156_02	231	1	09:38:19	0.650066031	47.7694308	16.7558117	121.400	-98.14	70.93	121.08	10000.0	81.951238030	137.282	-3.438	57.289432405	146.387	-3.438	79.548863773	146.053	-3.437	79.347863528	148.409	-3.436	33.595486500	147.213	-3.447		9.1051	8.7710	11.1277	9.9309	0.0031	0.0410	0.2477	1.1509	10.92	36.21	47.38	72.37
Rx-156_02	232	1	09:38:19	0.750066028	47.7694312	16.7558097	121.400	-98.26	71.02	121.24	10000.0	81.951131410	133.846	-3.436	57.284531602	142.951	-3.435	79.553326698	142.618	-3.435	79.355437143	144.979	-3.431	33.601581301	143.800	-3.412		9.1054	8.7717	11.1329	9.9543	0.0034	0.0417	0.2529	1.1743	11.92	36.89	48.37	73.84
Rx-156_02	233	1	09:38:19	0.850066024	47.7694316	16.7558076	121.400	-98.39	71.11	121.40	10000.0	81.937804325	130.409	-3.437	57.275858437	139.514	-3.437	79.538015811	139.179	-3.438	79.344159783	141.536	-3.443	33.592448225	140.349	-3.451		9.1053	8.7705	11.1268	9.9403	0.0033	0.0405	0.2468	1.1603	11.74	35.80	47.22	72.96
Rx-156_02	234	1	09:38:19	0.950066021	47.7694320	16.7558056	121.400	-98.52	71.21	121.56	10000.0	81.938688073	126.971	-3.438	57.279952922	136.076	-3.438	79.535737729	135.741	-3.439	79.335137544	138.094	-3.441	33.563851366	136.888	-3.461		9.1051	8.7695	11.1232	9.9168	0.0031	0.0395	0.2432	1.1368	10.90	34.96	46.52	71.49
Rx-156_02	235	1	09:38:19	0.050066017	47.7694324	16.7558036	121.400	-98.65	71.30	121.72	10000.0	81.942345818	123.535	-3.436	57.282442070	132.640	-3.436	79.540320747	132.305	-3.436	79.344632285	134.659	-3.435	33.563534924	133.458	-3.430		9.1052	8.7696	11.1243	9.9230	0.0032	0.0396	0.2443	1.1430	11.23	34.99	46.74	71.88
Rx-156_02	236	1	09:38:19	0.150066014	47.7694328	16.7558015	121.400	-98.77	71.39	121.87	10000.0	81.945097466	120.099	-3.436	57.282864039	129.204	-3.436	79.544772978	128.870	-3.434	79.358087554	131.233	-3.426	33.588291659	130.058	-3.399		9.1053	8.7712	11.1341	9.9595	0.0033	0.0412	0.2541	1.1795	11.76	36.45	48.60	74.17
Rx-156_02	237	1	09:38:20	0.250066011	47.7694332	16.7557995	121.400	-98.90	71.49	122.03	10000.0	81.952213125	116.662	-3.437	57.287089085	125.767	-3.437	79.551914292	125.435	-3.435	79.348996991	127.807	-3.426	33.594005482	126.646	-3.412		9.1056	8.7736	11.1458	9.9846	0.0036	0.0436	0.2658	1.2046	12.86	38.59	50.85	75.75
Rx-156_02	238	1	09:38:20	0.350066007	47.7694335	16.7557976	121.380	-99.02	71.57	122.18	10000.0	81.940755954	113.224	-3.437	57.277395680	122.330	-3.437	79.540447314	122.000	-3.436	79.337105092	124.379	-3.429	33.605118045	123.237	-3.410		9.1060	8.7754	11.1545	10.0123	0.0040	0.0454	0.2745	1.2323	14.17	40.17	52.52	77.49
Rx-156_02	239	1	09:38:20	0.450066004	47.7694339	16.7557956	121.360	-99.15	71.66	122.33	10000.0	81.937782081	109.788	-3.437	57.273971557	118.894	-3.437	79.539354812	118.563	-3.437	79.355162622	120.941	-3.438	33.602897017	119.812	-3.424		9.1060	8.7756	11.1532	10.0248	0.0040	0.0456	0.2732	1.2448	14.03	40.33	52.26	78.28
Rx-156_02	240	1	09:38:20	0.550066000	47.7694343	16.7557937	121.340	-99.27	71.75	122.48	10000.0	81.950675688	106.352	-3.435	57.289913820	115.458	-3.435	79.548308308	115.127	-3.436	79.366032438	117.499	-3.442	33.584973573	116.354	-3.458		9.1056	8.7744	11.1462	10.0018	0.0036	0.0444	0.2662	1.2218	12.90	39.22	50.91	76.83
Rx-156_02	241	1	09:38:20	0.650065997	47.7694346	16.7557918	121.320	-99.39	71.84	122.63	10000.0	81.949498345	102.915	-3.437	57.288196846	112.021	-3.437	79.547598478	111.691	-3.436	79.362738265	114.063	-3.435	33.588361692	112.924	-3.431		9.1058	8.7753	11.1480	10.0084	0.0038	0.0453	0.2680	1.2284	13.30	40.08	51.26	77.25
Rx-156_02	242	1	09:38:20	0.750065993	47.7694350	16.7557898	121.300	-99.51	71.92	122.78	10000.0	81.953187740	99.478	-3.437	57.286136078	108.584	-3.437	79.553944188	108.255	-3.436	79.365317048	110.631	-3.432	33.601948328	109.504	-3.420		9.1061	8.7768	11.1534	10.0259	0.0041	0.0468	0.2734	1.2459	14.47	41.38	52.30	78.35
Rx-156_02	243	1	09:38:20	0.850065990	47.7694353	16.7557879	121.300	-99.63	72.01	122.93	10000.0	81.941741306	96.042	-3.436	57.278436535	105.148	-3.436	79.542573010	104.818	-3.437	79.368102222	107.189	-3.443	33.624431415	106.045	-3.459		9.1060	8.7760	11.1463	10.0025	0.0040	0.0460	0.2663	1.2225	14.14	40.68	50.94	76.88
Rx-156_02	244	1	09:38:20	0.950065987	47.7694356	16.7557860	121.300	-99.76	72.09	123.08	10000.0	81.942698506	92.607	-3.436	57.277925818	101.713	-3.436	79.544951474	101.382	-3.436	79.363465593	103.753	-3.436	33.603569321	102.613	-3.431		9.1059	8.7753	11.1462	10.0068	0.0039	0.0453	0.2662	1.2268	13.92	40.09	50.93	77.15
Rx-156_02	245	1	09:38:20	0.050065983	47.7694359	16.7557840	121.300	-99.88	72.17	123.23	10000.0	81.951692358	89.170	-3.436	57.289950251	98.276	-3.437	79.549542795	97.944	-3.438	79.368589133	100.313	-3.440	33.589949355	99.169	-3.444		9.1057	8.7739	11.1428	9.9987	0.0037	0.0439	0.2628	1.2187	12.97	38.86	50.27	76.64
Rx-156_02	246	1	09:38:20	0.150065980	47.7694362	16.7557821	121.300	-100.01	72.25	123.37	10000.0	81.953782295	85.734	-3.436	57.290474274	94.839	-3.436	79.552711828	94.507	-3.437	79.369259238	96.875	-3.438	33.600457199	95.724	-3.445		9.1056	8.7736	11.1410	9.9906	0.0036	0.0436	0.2610	1.2106	12.79	38.53	49.93	76.13
Rx-156_02	247	1	09:38:21	0.250065976	47.7694365	16.7557802	121.300	-100.13	72.33	123.52	10000.0	81.956297288	82.296	-3.438	57.291495731	91.402	-3.438	79.556470608	91.070	-3.438	79.372728634	93.435	-3.440	33.614600236	92.278	-3.446		9.1056	8.7736	11.1385	9.9821	0.0036	0.0436	0.2585	1.2021	12.85	38.54	49.44	75.59
Rx-156_02	248	1	09:38:21	0.350065973	47.7694368	16.7557782	121.280	-100.26	72.41	123.68	10000.0	81.941315966	78.858	-3.438	57.277942859	87.964	-3.438	79.541073401	87.632	-3.438	79.339286741	90.001	-3.434	33.604620713	88.835	-3.443		9.1057	8.7739	11.1427	9.9769	0.0037	0.0439	0.2627	1.1969	12.94	38.85	50.25	75.27
Rx-156_02	249	1	09:38:21	0.450065969	47.7694371	16.7557762	121.260	-100.39	72.49	123.83	10000.0	81.945222222	75.420	-3.438	57.280274501	84.526	-3.438	79.545524471	84.193	-3.439	79.348877419	86.557	-3.444	33.600533221	85.382	-3.452		9.1055	8.7726	11.1365	9.9623	0.0035	0.0426	0.2565	1.1823	12.48	37.67	49.06	74.35
Rx-156_02	250	1	09:38:21	0.550065966	47.7694374	16.7557742	121.240	-100.52	72.58	123.98	10000.0	81.951393423	71.983	-3.437	57.288738239	81.089	-3.437	79.550776703	80.754	-3.439	79.360172841	83.105	-3.451	33.589978427	81.902	-3.480		9.1051	8.7702	11.1219	9.9189	0.0031	0.0402	0.2419	1.1389	11.04	35.53	46.28	71.62
Rx-156_02	251	1	09:38:21	0.650065963	47.7694377	16.7557722	121.220	-100.65	72.66	124.13	10000.0	81.958899903	68.547	-3.437	57.296208352	77.652	-3.437	79.556483263	77.317	-3.437	79.363163617	79.665	-3.440	33.569441608	78.442	-3.460		9.1051	8.7700	11.1184	9.8959	0.0031	0.0400	0.2384	1.1159	11.02	35.41	45.61	70.17
Rx-156_02	252	1	09:38:21	0.750065959	47.7694380	16.7557702	121.200	-100.78	72.74	124.29	10000.0	81.957869254	65.109	-3.438	57.291955199	74.214	-3.438	79.557334930	73.880	-3.436	79.346822528	76.233	-3.432	33.572762395	75.006	-3.436		9.1054	8.7715	11.1245	9.8975	0.0034	0.0415	0.2445	1.1175	11.86	36.72	46.77	70.27
Rx-156_02	253	1	09:38:21	0.850065956	47.7694384	16.7557682	121.220	-100.90	72.83	124.44	10000.0	81.938149886	61.671	-3.437	57.273834067	70.777	-3.437	79.540990610	70.444	-3.437	79.334838694	72.796	-3.438	33.565700611	71.569	-3.437		9.1055	8.7722	11.1243	9.8980	0.0035	0.0422	0.2443	1.1180	12.46	37.31	46.73	70.30
Rx-156_02	254	1	09:38:21	0.950065952	47.7694387	16.7557662	121.240	-101.03	72.92	124.60	10000.0	81.944518617	58.234	-3.438	57.280300260	67.339	-3.438	79.545983270	67.005	-3.438	79.344187405	69.353	-3.443	33.562008070	68.130	-3.439		9.1055	8.7715	11.1189	9.8963	0.0035	0.0415	0.2389	1.1163	12.40	36.66	45.70	70.20
Rx-156_02	255	1	09:38:21	0.050065949	47.7694391	16.7557642	121.260	-101.16	73.01	124.75	10000.0	81.946025510	54.796	-3.437	57.286129959	63.901	-3.438	79.542868769	63.566	-3.439	79.330811921	65.904	-3.449	33.529763054	64.631	-3.499		9.1051	8.7696	11.1075	9.8343	0.0031	0.0396	0.2275	1.0543	11.05	35.04	43.51	66.30
Rx-156_02	256	1	09:38:21	0.150065946	47.7694395	16.7557622	121.280	-101.28	73.10	124.91	10000.0	81.951827413	51.361	-3.435	57.290577700	60.467	-3.435	79.549074983	60.132	-3.434	79.334476200	62.477	-3.427	33.528304041	61.214	-3.417		9.1052	8.7708	11.1158	9.8525	0.0032	0.0408	0.2358	1.0725	11.46	36.04	45.11	67.44
Rx-156_02	257	1	09:38:22	0.250065942	47.7694398	16.7557602	121.300	-101.41	73.19	125.06	10000.0	81.953662808	47.927	-3.435	57.289745891	57.032	-3.434	79.553062232	56.699	-3.433	79.347261079	59.051	-3.426	33.552814765	57.826	-3.388		9.1054	8.7726	11.1247	9.8988	0.0034	0.0426	0.2447	1.1188	12.14	37.63	46.80	70.36
Rx-156_02	258	1	09:38:22	0.350065939	47.7694402	16.7557583	121.280	-101.52	73.27	125.20	10000.0	81.943635153	44.490	-3.436	57.279682911	53.596	-3.436	79.543958946	53.265	-3.434	79.338589631	55.628	-3.424	33.561747026	54.423	-3.403		9.1059	8.7748	11.1375	9.9325	0.0039	0.0448	0.2575	1.1525	13.68	39.58	49.26	72.47
Rx-156_02	259	1	09:38:22	0.450065935	47.7694406	16.7557565	121.260	-101.64	73.36	125.35	10000.0	81.942106562	41.054	-3.437	57.278779543	50.160	-3.437	79.541076822	49.830	-3.435	79.319773724	52.199	-3.429	33.556570528	51.013	-3.410		9.1060	8.7761	11.1457	9.9588	0.0040	0.0461	0.2657	1.1788	14.09	40.73	50.82	74.13
Rx-156_02	260	1	09:38:22	0.550065932	47.7694409	16.7557547	121.240	-101.75	73.44	125.49	10000.0	81.950658269	37.616	-3.437	57.286442194	46.722	-3.438	79.550593679	46.391	-3.438	79.336709956	48.760	-3.440	33.555749388	47.584	-3.429		9.1058	8.7750	11.1433	9.9674	0.0038	0.0450	0.2633	1.1874	13.44	39.78	50.37	74.67
Rx-156_02	261	1	09:38:22	0.650065928	47.7694413	16.7557528	121.220	-101.87	73.53	125.63	10000.0	81.953496165	34.179	-3.437	57.291695485	43.284	-3.438	79.551844091	42.953	-3.439	79.354973577	45.322	-3.437	33.541535371	44.154	-3.430		9.1056	8.7739	11.1435	9.9752	0.0036	0.0439	0.2635	1.1952	12.62	38.80	50.40	75.16
Rx-156_02	262	1	09:38:22	0.750065925	47.7694417	16.7557510	121.200	-101.98	73.61	125.77	10000.0	81.951472802	30.742	-3.437	57.291103304	39.848	-3.437	79.548509995	39.517	-3.435	79.340231939	41.892	-3.430	33.536632204	40.728	-3.427		9.1057	8.7754	11.1501	9.9855	0.0037	0.0454	0.2701	1.2055	13.17	40.12	51.67	75.81
Rx-156_02	263	1	09:38:22	0.850065922	47.7694420	16.7557491	121.200	-102.10	73.70	125.92	10000.0	81.940243299	27.304	-3.438	57.276974548	36.411	-3.437	79.540601337	36.082	-3.436	79.333072120	38.465	-3.427	33.556027163	37.328	-3.399		9.1061	8.7774	11.1610	10.0240	0.0041	0.0474	0.2810	1.2440	14.66	41.92	53.75	78.23
Rx-156_02	264	1	09:38:22	0.950065918	47.7694424	16.7557473	121.200	-102.22	73.78	126.07	10000.0	81.943688023	23.866	-3.438	57.279197541	32.972	-3.438	79.545524166	32.644	-3.438	79.354949498	35.031	-3.435	33.571851618	33.919	-3.410		9.1061	8.7774	11.1646	10.0524	0.0041	0.0474	0.2846	1.2724	14.34	41.90	54.44	80.02
Rx-156_02	265	1	09:38:22	0.050065915	47.7694428	16.7557454	121.200	-102.33	73.87	126.21	10000.0	81.947149342	20.429	-3.437	57.282938843	29.535	-3.438	79.548083538	29.205	-3.438	79.334548397	31.590	-3.441	33.562330814	30.464	-3.454		9.1059	8.7765	11.1610	10.0355	0.0039	0.0465	0.2810	1.2555	13.68	41.11	53.75	78.95
Rx-156_02	266	1	09:38:22	0.150065911	47.7694431	16.7557435	121.200	-102.45	73.96	126.36	10000.0	81.952912199	16.991	-3.437	57.292190255	26.097	-3.438	79.550482771	25.767	-3.439	79.347607465	28.147	-3.443	33.557054870	27.000	-3.464		9.1057	8.7752	11.1557	10.0084	0.0037	0.0452	0.2757	1.2284	12.91	39.95	52.73	77.25
Rx-156_02	267	1	09:38:23	0.250065908	47.7694435	16.7557417	121.200	-102.57	74.04	126.50	10000.0	81.957624436	13.555	-3.436	57.293160512	22.661	-3.437	79.557446396	22.330	-3.437	79.364427245	24.710	-3.437	33.574109312	23.581	-3.419		9.1056	8.7746	11.1554	10.0257	0.0036	0.0446	0.2754	1.2457	12.73	39.40	52.68	78.34
Rx-156_02	268	1	09:38:23	0.350065905	47.7694438	16.7557399	121.200	-102.68	74.12	126.64	10000.0	81.943226619	10.118	-3.437	57.282693106	19.224	-3.437	79.542568153	18.893	-3.437	79.349137488	21.273	-3.437	33.583806199	20.128	-3.453		9.1058	8.7750	11.1551	10.0100	0.0038	0.0450	0.2751	1.2300	13.34	39.76	52.61	77.35
Rx-156_02	269	1	09:38:23	0.450065901	47.7694440	16.7557381	121.200	-102.80	74.19	126.78	10000.0	81.941208735	6.680	-3.438	57.279369279	15.786	-3.438	79.541350898	15.457	-3.436	79.334833961	17.843	-3.431	33.589398960	16.689	-3.439		9.1060	8.7765	11.1623	10.0089	0.0040	0.0465	0.2823	1.2289	14.08	41.10	54.01	77.28
Rx-156_02	270	1	09:38:23	0.550065898	47.7694443	16.7557363	121.200	-102.92	74.26	126.91	10000.0	81.947952211	3.242	-3.438	57.281673399	12.348	-3.438	79.552943702	12.019	-3.438	79.358712890	14.407	-3.436	33.602932532	13.284	-3.406		9.1059	8.7769	11.1648	10.0416	0.0039	0.0469	0.2848	1.2616	13.92	41.43	54.47	79.34
Rx-156_02	271	1	09:38:23	0.650065894	47.7694446	16.7557345	121.200	-103.03	74.34	127.05	10000.0	81.953913871	-0.195	-3.437	57.288269642	8.911	-3.437	79.557484488	8.580	-3.439	79.375028802	10.953	-3.454	33.592980682	9.788	-3.495		9.1057	8.7745	11.1476	9.9831	0.0037	0.0445	0.2676	1.2031	12.98	39.39	51.19	75.65
Rx-156_02	272	1	09:38:23	0.750065891	47.7694448	16.7557327	121.200	-103.15	74.41	127.19	10000.0	81.957278907	-3.631	-3.436	57.296968304	5.475	-3.436	79.556318729	5.143	-3.437	79.372651030	7.503	-3.449	33.573565875	6.285	-3.503		9.1054	8.7734	11.1339	9.9156	0.0034	0.0434	0.2539	1.1356	12.19	38.38	48.56	71.41
Rx-156_02	273	1	09:38:23	0.850065887	47.7694451	16.7557309	121.200	-103.26	74.48	127.32	10000.0	81.940501885	-7.064	-3.433	57.281269143	2.042	-3.433	79.539876671	1.711	-3.432	79.348574497	4.072	-3.431	33.574942451	2.843	-3.442		9.1058	8.7748	11.1355	9.9069	0.0038	0.0448	0.2555	1.1269	13.42	39.65	48.87	70.87
Rx-156_02	274	1	09:38:23	0.950065884	47.7694454	16.7557292	121.200	-103.37	74.56	127.45	10000.0	81.942671652	-10.499	-3.435	57.278434941	-1.393	-3.435	79.546962856	-1.723	-3.434	79.366196314	0.641	-3.431	33.601143179	-0.579	-3.422		9.1062	8.7764	11.1401	9.9201	0.0042	0.0464	0.2601	1.1401	14.72	41.01	49.74	71.70
Rx-156_02	275	1	09:38:23	0.050065881	47.7694456	16.7557275	121.200	-103.48	74.63	127.59	10000.0	81.947195212	-13.936	-3.437	57.284769455	-4.829	-3.437	79.549682025	-5.160	-3.437	79.359774880	-2.799	-3.440	33.586482963	-4.031	-3.452		9.1061	8.7759	11.1362	9.9044	0.0041	0.0459	0.2562	1.1244	14.46	40.56	49.01	70.70
Rx-156_02	276	1	09:38:23	0.150065877	47.7694459	16.7557257	121.200	-103.59	74.70	127.72	10000.0	81.954803687	-17.372	-3.437	57.290320535	-8.267	-3.437	79.556623637	-8.597	-3.438	79.347262404	-6.242	-3.442	33.569712064	-7.501	-3.469		9.1058	8.7751	11.1309	9.8718	0.0038	0.0451	0.2509	1.0918	13.36	39.86	47.99	68.66
Rx-156_02	277	1	09:38:24	0.250065874	47.7694462	16.7557240	121.200	-103.71	74.77	127.85	10000.0	81.961717961	-20.809	-3.437	57.296274503	-11.703	-3.437	79.563661843	-12.034	-3.437	79.377679788	-9.679	-3.437	33.578143770	-10.931	-3.431		9.1058	8.7749	11.1303	9.8780	0.0038	0.0449	0.2503	1.0980	13.45	39.69	47.88	69.04
Rx-156_02	278	1	09:38:24	0.350065870	47.7694465	16.7557223	121.200	-103.81	74.86	127.99	10000.0	81.948161354	-24.245	-3.436	57.286111553	-15.139	-3.435	79.548975788	-15.469	-3.435	79.360330038	-13.111	-3.432	33.569624413	-14.359	-3.428		9.1060	8.7758	11.1334	9.8856	0.0040	0.0458	0.2534	1.1056	14.05	40.52	48.47	69.52
Rx-156_02	279	1	09:38:24	0.450065867	47.7694469	16.7557205	121.200	-103.92	74.94	128.12	10000.0	81.945449385	-27.681	-3.436	57.284412368	-18.575	-3.436	79.545844316	-18.903	-3.435	79.344057304	-16.542	-3.431	33.572091145	-17.797	-3.437		9.1063	8.7776	11.1390	9.8845	0.0043	0.0476	0.2590	1.1045	15.08	42.08	49.54	69.46
Rx-156_02	280	1	09:38:24	0.550065864	47.7694473	16.7557188	121.200	-104.03	75.02	128.26	10000.0	81.956301859	-31.117	-3.436	57.288411537	-22.010	-3.436	79.559703708	-22.337	-3.433	79.351463286	-19.956	-3.414	33.575606896	-21.140	-3.344		9.1064	8.7800	11.1610	9.9767	0.0044	0.0500	0.2810	1.1967	15.44	44.24	53.76	75.26
Rx-156_02	281	1	09:38:24	0.650065860	47.7694476	16.7557171	121.200	-104.14	75.10	128.39	10000.0	81.956893552	-34.553	-3.436	57.288506649	-25.447	-3.436	79.562249204	-25.775	-3.438	79.373745378	-23.401	-3.446	33.596313427	-24.605	-3.465		9.1062	8.7781	11.1516	9.9477	0.0042	0.0481	0.2716	1.1677	14.76	42.57	51.94	73.43
Rx-156_02	282	1	09:38:24	0.750065857	47.7694480	16.7557153	121.200	-104.25	75.19	128.53	10000.0	81.957387939	-37.988	-3.435	57.294777465	-28.882	-3.435	79.557065760	-29.212	-3.437	79.356936892	-26.843	-3.442	33.570074770	-28.069	-3.463		9.1056	8.7757	11.1446	9.9190	0.0036	0.0457	0.2646	1.1390	12.86	40.45	50.61	71.63
Rx-156_02	283	1	09:38:24	0.850065853	47.7694484	16.7557136	121.200	-104.35	75.27	128.66	10000.0	81.938802624	-41.423	-3.435	57.282904679	-32.317	-3.435	79.536357050	-32.648	-3.436	79.341332248	-30.278	-3.435	33.559044491	-31.499	-3.430		9.1057	8.7751	11.1444	9.9239	0.0037	0.0451	0.2644	1.1439	12.99	39.90	50.57	71.94
Rx-156_02	284	1	09:38:24	0.950065850	47.7694487	16.7557119	121.200	-104.46	75.35	128.80	10000.0	81.938476178	-44.858	-3.435	57.277982713	-35.752	-3.435	79.538830598	-36.082	-3.434	79.344510798	-33.704	-3.425	33.579677929	-34.890	-3.391		9.1057	8.7759	11.1538	9.9675	0.0037	0.0459	0.2738	1.1875	13.18	40.58	52.37	74.68
Rx-156_02	285	1	09:38:24	0.050065846	47.7694491	16.7557102	121.200	-104.56	75.43	128.93	10000.0	81.952632246	-48.293	-3.436	57.287377264	-39.188	-3.436	79.553876084	-39.518	-3.436	79.354885321	-37.138	-3.435	33.587210126	-38.321	-3.431		9.1056	8.7757	11.1551	9.9725	0.0036	0.0457	0.2751	1.1925	12.85	40.41	52.61	74.99
Rx-156_02	286	1	09:38:24	0.150065843	47.7694495	16.7557085	121.200	-104.67	75.51	129.06	10000.0	81.958897078	-51.729	-3.436	57.296497335	-42.624	-3.436	79.557232679	-42.955	-3.437	79.361723191	-40.577	-3.438	33.585193319	-41.751	-3.430		9.1054	8.7747	11.1525	9.9783	0.0034	0.0447	0.2725	1.1983	12.16	39.54	52.13	75.36
Rx-156_02	287	1	09:38:25	0.250065840	47.7694498	16.7557068	121.200	-104.77	75.59	129.20	10000.0	81.961553286	-55.166	-3.436	57.294874419	-46.061	-3.437	79.563032012	-46.393	-3.438	79.365057108	-44.015	-3.438	33.592985181	-45.201	-3.450		9.1052	8.7728	11.1506	9.9645	0.0032	0.0428	0.2706	1.1845	11.22	37.86	51.77	74.49
Rx-156_02	288	1	09:38:25	0.350065836	47.7694502	16.7557050	121.220	-104.89	75.68	129.34	10000.0	81.947306224	-58.600	-3.435	57.286718922	-49.495	-3.435	79.546291072	-49.828	-3.436	79.356902764	-47.451	-3.436	33.585798867	-48.648	-3.447		9.1051	8.7718	11.1490	9.9520	0.0031	0.0418	0.2690	1.1720	10.85	36.94	51.46	73.70
Rx-156_02	289	1	09:38:25	0.450065833	47.7694506	16.7557032	121.240	-105.00	75.76	129.48	10000.0	81.947971792	-62.035	-3.434	57.288626146	-52.930	-3.434	79.545688505	-53.263	-3.434	79.350435070	-50.888	-3.436	33.591848425	-52.096	-3.448		9.1051	8.7718	11.1471	9.9388	0.0031	0.0418	0.2671	1.1588	10.88	37.00	51.09	72.87
Rx-156_02	290	1	09:38:25	0.550065829	47.7694509	16.7557013	121.260	-105.12	75.85	129.62	10000.0	81.954885563	-65.470	-3.436	57.291091715	-56.365	-3.436	79.556198245	-56.698	-3.435	79.361398894	-54.320	-3.432	33.627178884	-55.516	-3.420		9.1051	8.7724	11.1505	9.9544	0.0031	0.0424	0.2705	1.1744	11.01	37.53	51.74	73.85
Rx-156_02	291	1	09:38:25	0.650065826	47.7694513	16.7556995	121.280	-105.23	75.93	129.77	10000.0	81.958256899	-68.906	-3.435	57.291367924	-59.801	-3.435	79.561884588	-60.133	-3.435	79.370242157	-57.752	-3.432	33.654562804	-58.945	-3.429		9.1052	8.7731	11.1540	9.9606	0.0032	0.0431	0.2740	1.1806	11.40	38.13	52.40	74.24
Rx-156_02	292	1	09:38:25	0.750065822	47.7694517	16.7556977	121.300	-105.35	76.02	129.91	10000.0	81.964540843	-72.340	-3.434	57.296396696	-63.235	-3.435	79.567848685	-63.568	-3.436	79.368562566	-61.192	-3.440	33.639765768	-62.407	-3.462		9.1050	8.7720	11.1480	9.9330	0.0030	0.0420	0.2680	1.1530	10.54	37.15	51.27	72.51
Rx-156_02	293	1	09:38:25	0.850065819	47.7694520	16.7556958	121.300	-105.47	76.10	130.06	10000.0	81.948266534	-75.775	-3.435	57.287928853	-66.670	-3.435	79.548218969	-67.006	-3.437	79.363066641	-64.644	-3.452	33.620679415	-65.892	-3.485		9.1048	8.7693	11.1310	9.8832	0.0028	0.0393	0.2510	1.1032	9.76	34.74	48.01	69.37
Rx-156_02	294	1	09:38:25	0.950065816	47.7694523	16.7556939	121.300	-105.59	76.18	130.20	10000.0	81.945058311	-79.210	-3.435	57.287931537	-70.106	-3.436	79.543523572	-70.442	-3.437	79.360282763	-68.089	-3.445	33.604351104	-69.348	-3.456		9.1047	8.7682	11.1216	9.8623	0.0027	0.0382	0.2416	1.0823	9.63	33.79	46.21	68.06
Rx-156_02	295	1	09:38:25	0.050065812	47.7694526	16.7556920	121.300	-105.71	76.26	130.35	10000.0	81.952296183	-82.646	-3.436	57.289967823	-73.541	-3.436	79.552961886	-73.877	-3.435	79.360628106	-71.520	-3.431	33.619617064	-72.774	-3.426		9.1048	8.7695	11.1262	9.8724	0.0028	0.0395	0.2462	1.0924	10.02	34.94	47.09	68.70
Rx-156_02	296	1	09:38:25	0.150065809	47.7694529	16.7556901	121.300	-105.83	76.34	130.49	10000.0	81.956928820	-86.081	-3.435	57.290955174	-76.976	-3.435	79.560311654	-77.311	-3.434	79.370872216	-74.953	-3.433	33.634334129	-76.214	-3.440		9.1048	8.7702	11.1276	9.8674	0.0028	0.0402	0.2476	1.0874	10.08	35.51	47.37	68.38
Rx-156_02	297	1	09:38:26	0.250065805	47.7694532	16.7556882	121.300	-105.96	76.42	130.64	10000.0	81.959607293	-89.518	-3.437	57.295317757	-80.413	-3.437	79.561734857	-80.748	-3.437	79.373001153	-78.394	-3.441	33.628180952	-79.653	-3.439		9.1047	8.7695	11.1239	9.8652	0.0027	0.0395	0.2439	1.0852	9.72	34.94	46.66	68.24
Rx-156_02	298	1	09:38:26	0.350065802	47.7694534	16.7556862	121.320	-106.08	76.50	130.79	10000.0	81.944704505	-92.954	-3.436	57.283715509	-83.849	-3.436	79.545495626	-84.185	-3.437	79.348201090	-81.834	-3.441	33.602907558	-83.121	-3.469		9.1047	8.7689	11.1197	9.8327	0.0027	0.0389	0.2397	1.0527	9.66	34.40	45.85	66.20
Rx-156_02	299	1	09:38:26	0.450065799	47.7694537	16.7556842	121.340	-106.21	76.58	130.94	10000.0	81.948322566	-96.390	-3.436	57.289039263	-87.286	-3.436	79.547189726	-87.622	-3.437	79.359561731	-85.275	-3.441	33.598400894	-86.577	-3.455		9.1047	8.7683	11.1151	9.8137	0.0027	0.0383	0.2351	1.0337	9.51	33.89	44.97	65.00
Rx-156_02	300	1	09:38:26	0.550065795	47.7694540	16.7556823	121.360	-106.34	76.65	131.09	10000.0	81.959559694	-99.825	-3.434	57.296094725	-90.720	-3.434	79.560192218	-91.055	-3.433	79.364180434	-88.702	-3.426	33.608252012	-89.979	-3.402		9.1049	8.7698	11.1231	9.8461	0.0029	0.0398	0.2431	1.0661	10.26	35.22	46.51	67.04
Rx-156_02	301	1	09:38:26	0.650065792	47.7694542	16.7556803	121.380	-106.47	76.73	131.24	10000.0	81.957375844	-103.260	-3.435	57.292227459	-94.155	-3.435	79.560074960	-94.488	-3.433	79.363952286	-92.127	-3.425	33.623712878	-93.395	-3.416		9.1051	8.7714	11.1327	9.8648	0.0031	0.0414	0.2527	1.0848	10.88	36.65	48.34	68.21
Rx-156_02	302	1	09:38:26	0.750065788	47.7694545	16.7556783	121.400	-106.59	76.81	131.39	10000.0	81.957304943	-106.694	-3.435	57.291703102	-97.589	-3.435	79.559780273	-97.922	-3.434	79.355746398	-95.557	-3.431	33.621353757	-96.820	-3.426		9.1050	8.7722	11.1369	9.8739	0.0030	0.0422	0.2569	1.0939	10.68	37.28	49.14	68.79
Rx-156_02	303	1	09:38:26	0.850065785	47.7694548	16.7556763	121.400	-106.73	76.89	131.54	10000.0	81.945520459	-110.129	-3.434	57.281625275	-101.024	-3.434	79.547637594	-101.357	-3.435	79.339557663	-98.989	-3.432	33.598831407	-100.232	-3.411		9.1050	8.7719	11.1394	9.8968	0.0030	0.0419	0.2594	1.1168	10.74	37.05	49.61	70.23
Rx-156_02	304	1	09:38:26	0.950065781	47.7694551	16.7556743	121.400	-106.86	76.98	131.70	10000.0	81.944183871	-113.563	-3.434	57.284532538	-104.458	-3.435	79.543396354	-104.794	-3.437	79.340452945	-102.435	-3.446	33.576339875	-103.683	-3.451		9.1048	8.7695	11.1280	9.8798	0.0028	0.0395	0.2480	1.0998	10.01	34.94	47.45	69.16
Rx-156_02	305	1	09:38:26	0.050065778	47.7694554	16.7556722	121.400	-106.99	77.06	131.85	10000.0	81.953099934	-116.998	-3.435	57.294275915	-107.893	-3.435	79.549667004	-108.229	-3.435	79.336518020	-105.870	-3.435	33.540272521	-107.118	-3.434		9.1047	8.7691	11.1272	9.8801	0.0027	0.0391	0.2472	1.1001	9.56	34.54	47.29	69.18
Rx-156_02	306	1	09:38:26	0.150065775	47.7694557	16.7556702	121.400	-107.12	77.14	132.01	10000.0	81.953984767	-120.432	-3.435	57.290265006	-111.327	-3.434	79.553774517	-111.662	-3.433	79.335716590	-109.294	-3.424	33.577485688	-110.515	-3.397		9.1049	8.7706	11.1380	9.9176	0.0029	0.0406	0.2580	1.1376	10.09	35.92	49.35	71.53
Rx-156_02	307	1	09:38:27	0.250065771	47.7694560	16.7556682	121.400	-107.25	77.23	132.16	10000.0	81.957391091	-123.868	-3.436	57.290164867	-114.763	-3.436	79.560178247	-115.097	-3.435	79.346867246	-112.725	-3.430	33.593088052	-113.927	-3.413		9.1050	8.7709	11.1433	9.9407	0.0030	0.0409	0.2633	1.1607	10.51	36.18	50.36	72.99
Rx-156_02	308	1	09:38:27	0.350065768	47.7694563	16.7556661	121.400	-107.39	77.31	132.32	10000.0	81.942470766	-127.302	-3.434	57.282645824	-118.197	-3.434	79.540368988	-118.533	-3.436	79.320531865	-116.167	-3.443	33.560645668	-117.369	-3.442		9.1048	8.7694	11.1348	9.9327	0.0028	0.0394	0.2548	1.1527	9.79	34.83	48.74	72.49
Rx-156_02	309	1	09:38:27	0.450065764	47.7694565	16.7556640	121.400	-107.52	77.39	132.47	10000.0	81.943600645	-130.736	-3.434	57.286193600	-121.631	-3.434	79.539534129	-121.968	-3.435	79.319503013	-119.608	-3.440	33.557721964	-120.822	-3.453		9.1046	8.7679	11.1283	9.9138	0.0026	0.0379	0.2483	1.1338	9.25	33.48	47.50	71.30
Rx-156_02	310	1	09:38:27	0.550065761	47.7694568	16.7556620	121.400	-107.66	77.47	132.63	10000.0	81.955543253	-134.170	-3.434	57.295320763	-125.066	-3.435	79.552412170	-125.403	-3.435	79.339144112	-123.043	-3.435	33.565047366	-124.248	-3.426		9.1044	8.7674	11.1275	9.9224	0.0024	0.0374	0.2475	1.1424	8.57	33.10	47.35	71.84
Rx-156_02	311	1	09:38:27	0.650065758	47.7694571	16.7556599	121.400	-107.79	77.55	132.79	10000.0	81.962488405	-137.602	-3.432	57.298487313	-128.498	-3.432	79.560397462	-128.834	-3.431	79.340801579	-126.468	-3.425	33.589560201	-127.652	-3.404		9.1045	8.7684	11.1350	9.9506	0.0025	0.0384	0.2550	1.1706	8.93	33.91	48.77	73.61
Rx-156_02	312	1	09:38:27	0.750065754	47.7694573	16.7556578	121.400	-107.93	77.63	132.94	10000.0	81.960581116	-141.037	-3.435	57.295355514	-131.933	-3.435	79.560607104	-132.268	-3.434	79.339674162	-129.898	-3.430	33.624699199	-131.085	-3.433		9.1047	8.7693	11.1392	9.9520	0.0027	0.0393	0.2592	1.1720	9.45	34.75	49.59	73.70
Rx-156_02	313	1	09:38:27	0.850065751	47.7694577	16.7556558	121.380	-108.05	77.72	133.10	10000.0	81.943564072	-144.472	-3.435	57.281496352	-135.368	-3.435	79.543657391	-135.703	-3.435	79.321713590	-133.335	-3.437	33.627364489	-134.524	-3.438		9.1047	8.7692	11.1374	9.9487	0.0027	0.0392	0.2574	1.1687	9.69	34.67	49.24	73.50
Rx-156_02	314	1	09:38:27	0.950065747	47.7694581	16.7556538	121.360	-108.18	77.82	133.26	10000.0	81.945951544	-147.908	-3.436	57.284524011	-138.804	-3.436	79.545775257	-139.140	-3.437	79.336037062	-136.777	-3.441	33.602636314	-137.957	-3.433		9.1046	8.7681	11.1319	9.9515	0.0026	0.0381	0.2519	1.1715	9.12	33.65	48.19	73.67
Rx-156_02	315	1	09:38:27	0.050065744	47.7694585	16.7556517	121.340	-108.31	77.91	133.42	10000.0	81.952618270	-151.344	-3.435	57.295563870	-142.239	-3.436	79.549439697	-142.577	-3.436	79.346121485	-140.224	-3.447	33.577260026	-141.439	-3.482		9.1043	8.7670	11.1200	9.9048	0.0023	0.0370	0.2400	1.1248	8.31	32.69	45.91	70.73
Rx-156_02	316	1	09:38:27	0.150065740	47.7694589	16.7556497	121.320	-108.44	78.00	133.58	10000.0	81.954443236	-154.778	-3.434	57.294096710	-145.673	-3.434	79.552200150	-146.009	-3.433	79.338373948	-143.653	-3.429	33.580210267	-144.857	-3.418		9.1046	8.7682	11.1246	9.9204	0.0026	0.0382	0.2446	1.1404	9.04	33.77	46.80	71.71
Rx-156_02	317	1	09:38:28	0.250065737	47.7694593	16.7556477	121.300	-108.56	78.10	133.74	10000.0	81.959712425	-158.212	-3.434	57.294153373	-149.107	-3.434	79.562973993	-149.442	-3.433	79.370988692	-147.082	-3.429	33.633872030	-148.289	-3.432		9.1047	8.7694	11.1298	9.9226	0.0027	0.0394	0.2498	1.1426	9.63	34.81	47.79	71.85
Rx-156_02	318	1	09:38:28	0.350065734	47.7694597	16.7556456	121.300	-108.69	78.19	133.90	10000.0	81.948533997	-161.645	-3.434	57.286730329	-152.540	-3.433	79.549434871	-152.876	-3.433	79.350300079	-150.518	-3.436	33.607454184	-151.732	-3.443		9.1049	8.7696	11.1275	9.9128	0.0029	0.0396	0.2475	1.1328	10.09	35.04	47.35	71.24
Rx-156_02	319	1	09:38:28	0.450065730	47.7694601	16.7556435	121.300	-108.82	78.29	134.06	10000.0	81.946783496	-165.080	-3.435	57.282705795	-155.975	-3.435	79.549951387	-156.311	-3.436	79.340316014	-153.957	-3.439	33.593612503	-155.183	-3.451		9.1049	8.7690	11.1234	9.8973	0.0029	0.0390	0.2434	1.1173	10.13	34.52	46.56	70.26
Rx-156_02	320	1	09:38:28	0.550065727	47.7694605	16.7556415	121.300	-108.95	78.38	134.22	10000.0	81.954546206	-168.515	-3.435	57.293543775	-159.410	-3.435	79.555108394	-159.747	-3.435	79.360382582	-157.395	-3.438	33.581881690	-158.632	-3.449		9.1047	8.7681	11.1196	9.8833	0.0027	0.0381	0.2396	1.1033	9.67	33.71	45.83	69.38
Rx-156_02	321	1	09:38:28	0.650065723	47.7694609	16.7556394	121.300	-109.08	78.48	134.38	10000.0	81.958164546	-171.950	-3.435	57.295725172	-162.845	-3.435	79.557830029	-163.181	-3.434	79.348629923	-160.831	-3.436	33.576940541	-162.085	-3.453		9.1047	8.7687	11.1186	9.8648	0.0027	0.0387	0.2386	1.0848	9.63	34.25	45.65	68.22
Rx-156_02	322	1	09:38:28	0.750065720	47.7694613	16.7556373	121.300	-109.21	78.57	134.54	10000.0	81.955116674	-175.384	-3.434	57.292953076	-166.279	-3.434	79.555870486	-166.613	-3.432	79.347024413	-164.255	-3.424	33.591098113	-165.499	-3.414		9.1051	8.7706	11.1289	9.8849	0.0031	0.0406	0.2489	1.1049	10.98	35.93	47.62	69.48
Rx-156_02	323	1	09:38:28	0.850065716	47.7694617	16.7556353	121.280	-109.34	78.66	134.70	10000.0	81.943625127	-178.817	-3.433	57.280815994	-169.712	-3.433	79.546206754	-170.045	-3.432	79.337296408	-167.682	-3.427	33.610603058	-168.905	-3.406		9.1053	8.7722	11.1355	9.9126	0.0033	0.0422	0.2555	1.1326	11.69	37.35	48.87	71.22
Rx-156_02	324	1	09:38:28	0.950065713	47.7694620	16.7556333	121.260	-109.47	78.74	134.85	10000.0	81.944452015	177.750	-3.433	57.280398929	-173.145	-3.433	79.548427430	-173.479	-3.434	79.336925208	-171.118	-3.436	33.592721630	-172.333	-3.428		9.1053	8.7716	11.1328	9.9178	0.0033	0.0416	0.2528	1.1378	11.80	36.75	48.35	71.55
Rx-156_02	325	1	09:38:28	0.050065710	47.7694623	16.7556312	121.240	-109.60	78.83	135.01	10000.0	81.953819129	174.315	-3.435	57.292670975	-176.580	-3.435	79.554070024	-176.916	-3.437	79.341786672	-174.562	-3.445	33.559043263	-175.788	-3.456		9.1049	8.7694	11.1230	9.8969	0.0029	0.0394	0.2430	1.1169	10.36	34.87	46.48	70.24
Rx-156_02	326	1	09:38:28	0.150065706	47.7694627	16.7556292	121.220	-109.73	78.92	135.16	10000.0	81.952434183	170.878	-3.436	57.294267493	179.983	-3.436	79.550839511	179.647	-3.437	79.341900162	-178.004	-3.441	33.540860688	-179.227	-3.439		9.1048	8.7689	11.1178	9.8941	0.0028	0.0389	0.2378	1.1141	9.84	34.37	45.50	70.06
Rx-156_02	327	1	09:38:29	0.250065703	47.7694630	16.7556272	121.200	-109.86	79.00	135.32	10000.0	81.958829700	167.445	-3.434	57.294696076	176.550	-3.434	79.558971577	176.215	-3.432	79.335175813	178.573	-3.423	33.549507302	177.381	-3.391		9.1050	8.7704	11.1284	9.9368	0.0030	0.0404	0.2484	1.1568	10.66	35.68	47.52	72.74
Rx-156_02	328	1	09:38:29	0.350065699	47.7694633	16.7556251	121.200	-109.99	79.09	135.48	10000.0	81.947400759	164.011	-3.434	57.283001073	173.116	-3.434	79.548619705	172.782	-3.433	79.324150341	175.143	-3.430	33.552353050	173.969	-3.413		9.1052	8.7710	11.1320	9.9578	0.0032	0.0410	0.2520	1.1778	11.17	36.21	48.20	74.07
Rx-156_02	329	1	09:38:29	0.450065696	47.7694636	16.7556231	121.200	-110.13	79.17	135.63	10000.0	81.945931174	160.576	-3.435	57.285154402	169.681	-3.435	79.545320477	169.346	-3.436	79.319319323	171.705	-3.438	33.538936046	170.534	-3.435		9.1048	8.7698	11.1291	9.9578	0.0028	0.0398	0.2491	1.1778	10.01	35.23	47.64	74.07
Rx-156_02	330	1	09:38:29	0.550065693	47.7694639	16.7556211	121.200	-110.26	79.25	135.79	10000.0	81.955618526	157.141	-3.435	57.295312737	166.245	-3.435	79.553254472	165.909	-3.436	79.329493042	168.266	-3.439	33.537651736	167.101	-3.432		9.1046	8.7684	11.1251	9.9606	0.0026	0.0384	0.2451	1.1806	9.19	33.95	46.88	74.24
Rx-156_02	331	1	09:38:29	0.650065689	47.7694642	16.7556190	121.200	-110.39	79.34	135.94	10000.0	81.956382013	153.705	-3.435	57.296697649	162.810	-3.435	79.552727459	162.473	-3.436	79.326836438	164.832	-3.434	33.530056786	163.670	-3.432		9.1046	8.7680	11.1265	9.9643	0.0026	0.0380	0.2465	1.1843	9.06	33.57	47.15	74.47
Rx-156_02	332	1	09:38:29	0.750065686	47.7694645	16.7556170	121.200	-110.52	79.42	136.10	10000.0	81.958517359	150.272	-3.434	57.297162959	159.376	-3.434	79.555507396	159.040	-3.433	79.327546944	161.403	-3.429	33.546964412	160.249	-3.420		9.1046	8.7689	11.1315	9.9778	0.0026	0.0389	0.2515	1.1978	9.30	34.39	48.11	75.32
Rx-156_02	333	1	09:38:29	0.850065682	47.7694649	16.7556149	121.200	-110.65	79.51	136.26	10000.0	81.940610870	146.838	-3.433	57.280491121	155.943	-3.433	79.539908852	155.609	-3.432	79.318185198	157.983	-3.420	33.590902155	156.856	-3.394		9.1049	8.7706	11.1451	10.0175	0.0029	0.0406	0.2651	1.2375	10.43	35.89	50.71	77.82
Rx-156_02	334	1	09:38:29	0.950065679	47.7694652	16.7556129	121.200	-110.78	79.60	136.42	10000.0	81.949962705	143.405	-3.433	57.286542569	152.510	-3.433	79.550275714	152.176	-3.432	79.330909063	154.554	-3.430	33.637953182	153.433	-3.423		9.1050	8.7714	11.1486	10.0281	0.0030	0.0414	0.2686	1.2481	10.71	36.63	51.37	78.49
Rx-156_02	335	1	09:38:29	0.050065675	47.7694656	16.7556108	121.200	-110.91	79.69	136.57	10000.0	81.954251599	139.972	-3.433	57.290432806	149.077	-3.433	79.554978387	148.742	-3.434	79.336253310	151.117	-3.436	33.615135019	149.982	-3.451		9.1048	8.7703	11.1454	10.0106	0.0028	0.0403	0.2654	1.2306	9.85	35.66	50.77	77.39
Rx-156_02	336	1	09:38:29	0.150065672	47.7694660	16.7556087	121.200	-111.04	79.78	136.73	10000.0	81.956380365	136.536	-3.436	57.296289526	145.640	-3.436	79.555683136	145.304	-3.439	79.358982686	147.665	-3.452	33.598985938	146.504	-3.479		9.1045	8.7677	11.1290	9.9677	0.0025	0.0377	0.2490	1.1877	8.89	33.30	47.64	74.69
Rx-156_02	337	1	09:38:30	0.250065669	47.7694663	16.7556067	121.200	-111.18	79.88	136.89	10000.0	81.957537025	133.102	-3.434	57.297975892	142.206	-3.434	79.557225591	141.869	-3.435	79.358996164	144.225	-3.440	33.599977961	143.041	-3.463		9.1044	8.7671	11.1227	9.9389	0.0024	0.0371	0.2427	1.1589	8.40	32.79	46.43	72.88
Rx-156_02	338	1	09:38:30	0.350065665	47.7694667	16.7556046	121.200	-111.30	79.97	137.05	10000.0	81.948068551	129.669	-3.433	57.287377315	138.773	-3.433	79.548819468	138.438	-3.431	79.345325088	140.802	-3.422	33.615447234	139.619	-3.422		9.1047	8.7691	11.1338	9.9502	0.0027	0.0391	0.2538	1.1702	9.71	34.61	48.54	73.59
Rx-156_02	339	1	09:38:30	0.450065662	47.7694671	16.7556026	121.200	-111.43	80.06	137.21	10000.0	81.947219426	126.235	-3.434	57.282244083	135.340	-3.434	79.551888816	135.005	-3.433	79.359256421	137.375	-3.427	33.637334416	136.211	-3.408		9.1048	8.7703	11.1401	9.9762	0.0028	0.0403	0.2601	1.1962	10.05	35.68	49.76	75.22
Rx-156_02	340	1	09:38:30	0.550065658	47.7694674	16.7556006	121.200	-111.56	80.15	137.37	10000.0	81.958833432	122.801	-3.434	57.292060136	131.905	-3.434	79.564299740	131.570	-3.435	79.369640012	133.932	-3.443	33.627946029	132.751	-3.460		9.1047	8.7691	11.1309	9.9504	0.0027	0.0391	0.2509	1.1704	9.47	34.55	47.99	73.60
Rx-156_02	341	1	09:38:30	0.650065655	47.7694678	16.7555985	121.200	-111.69	80.24	137.52	10000.0	81.955031821	119.366	-3.435	57.295446048	128.471	-3.435	79.555835021	128.134	-3.436	79.361595150	130.488	-3.444	33.598188263	129.271	-3.481		9.1046	8.7679	11.1219	9.9044	0.0026	0.0379	0.2419	1.1244	9.08	33.48	46.27	70.71
Rx-156_02	342	1	09:38:30	0.750065652	47.7694682	16.7555965	121.200	-111.82	80.33	137.68	10000.0	81.958914204	115.934	-3.433	57.298366807	125.038	-3.433	79.561516600	124.701	-3.433	79.387604152	127.047	-3.441	33.628633562	125.788	-3.482		9.1045	8.7674	11.1136	9.8546	0.0025	0.0374	0.2336	1.0746	8.80	33.06	44.69	67.57
Rx-156_02	343	1	09:38:30	0.850065648	47.7694685	16.7555945	121.180	-111.95	80.42	137.84	10000.0	81.945827693	112.500	-3.433	57.285706101	121.605	-3.433	79.548864467	121.270	-3.431	79.371312068	123.629	-3.418	33.621952678	122.413	-3.375		9.1050	8.7700	11.1288	9.9131	0.0030	0.0400	0.2488	1.1331	10.47	35.39	47.59	71.26
Rx-156_02	344	1	09:38:30	0.950065645	47.7694689	16.7555924	121.160	-112.08	80.51	137.99	10000.0	81.944447592	109.067	-3.433	57.281975950	118.173	-3.433	79.550092159	117.840	-3.430	79.363818919	120.213	-3.416	33.639266099	119.020	-3.393		9.1053	8.7728	11.1460	9.9529	0.0033	0.0428	0.2660	1.1729	11.64	37.81	50.87	73.76
Rx-156_02	345	1	09:38:30	0.050065641	47.7694693	16.7555904	121.140	-112.21	80.60	138.15	10000.0	81.951821427	105.633	-3.434	57.285608372	114.739	-3.434	79.559463638	114.406	-3.434	79.370753523	116.778	-3.435	33.652799864	115.586	-3.435		9.1053	8.7729	11.1445	9.9523	0.0033	0.0429	0.2645	1.1723	11.62	37.93	50.60	73.72
Rx-156_02	346	1	09:38:30	0.150065638	47.7694696	16.7555884	121.120	-112.33	80.69	138.31	10000.0	81.957589942	102.200	-3.434	57.292719236	111.304	-3.434	79.562091303	110.970	-3.436	79.374775507	113.330	-3.448	33.615687275	112.131	-3.455		9.1049	8.7705	11.1301	9.9313	0.0029	0.0405	0.2501	1.1513	10.40	35.85	47.84	72.40
Rx-156_02	347	1	09:38:31	0.250065634	47.7694700	16.7555863	121.100	-112.46	80.78	138.47	10000.0	81.962174813	98.764	-3.436	57.302659696	107.869	-3.436	79.561535611	107.533	-3.437	79.368502704	109.885	-3.444	33.582900715	108.674	-3.457		9.1047	8.7687	11.1214	9.9099	0.0027	0.0387	0.2414	1.1299	9.39	34.21	46.18	71.05
Rx-156_02	348	1	09:38:31	0.350065631	47.7694704	16.7555843	121.100	-112.59	80.87	138.62	10000.0	81.945869196	95.330	-3.434	57.288591389	104.434	-3.434	79.544340580	104.099	-3.433	79.339186674	106.455	-3.430	33.571048999	105.256	-3.418		9.1048	8.7696	11.1256	9.9260	0.0028	0.0396	0.2456	1.1460	9.88	35.05	46.98	72.07
Rx-156_02	349	1	09:38:31	0.450065628	47.7694708	16.7555823	121.100	-112.71	80.96	138.78	10000.0	81.947283328	91.897	-3.433	57.282657801	101.002	-3.433	79.550832847	100.669	-3.431	79.350267322	103.041	-3.414	33.601540981	101.886	-3.369		9.1050	8.7719	11.1443	9.9896	0.0030	0.0419	0.2643	1.2096	10.71	37.01	50.56	76.06
Rx-156_02	350	1	09:38:31	0.550065624	47.7694712	16.7555803	121.100	-112.84	81.06	138.93	10000.0	81.956328669	88.463	-3.434	57.290246227	97.568	-3.434	79.561560089	97.233	-3.436	79.368566956	99.602	-3.439	33.605841867	98.456	-3.430		9.1049	8.7703	11.1394	9.9934	0.0029	0.0403	0.2594	1.2134	10.13	35.65	49.63	76.30
Rx-156_02	351	1	09:38:31	0.650065621	47.7694716	16.7555783	121.100	-112.96	81.15	139.09	10000.0	81.960665747	85.028	-3.435	57.295288810	94.132	-3.435	79.563206525	93.796	-3.437	79.339424945	96.158	-3.444	33.573963640	94.981	-3.475		9.1046	8.7685	11.1302	9.9534	0.0026	0.0385	0.2502	1.1734	9.03	34.06	47.85	73.79
Rx-156_02	352	1	09:38:31	0.750065617	47.7694720	16.7555763	121.100	-113.09	81.24	139.25	10000.0	81.963646045	81.593	-3.435	57.301211300	90.697	-3.435	79.563962662	90.360	-3.436	79.365870315	92.720	-3.438	33.578911033	91.554	-3.428		9.1045	8.7674	11.1274	9.9609	0.0025	0.0374	0.2474	1.1809	8.94	33.09	47.32	74.26
Rx-156_02	353	1	09:38:31	0.850065614	47.7694724	16.7555743	121.120	-113.22	81.33	139.41	10000.0	81.949618467	78.158	-3.435	57.288926982	87.262	-3.435	79.550234677	86.926	-3.435	79.351985346	89.288	-3.432	33.582053364	88.133	-3.421		9.1045	8.7678	11.1302	9.9748	0.0025	0.0378	0.2502	1.1948	8.96	33.46	47.87	75.14
Rx-156_02	354	1	09:38:31	0.950065610	47.7694727	16.7555722	121.140	-113.35	81.42	139.56	10000.0	81.944695728	74.723	-3.435	57.284472633	83.828	-3.435	79.545294866	83.492	-3.434	79.323855283	85.862	-3.426	33.586512196	84.714	-3.419		9.1047	8.7691	11.1388	9.9909	0.0027	0.0391	0.2588	1.2109	9.55	34.58	49.50	76.15
Rx-156_02	355	1	09:38:31	0.050065607	47.7694731	16.7555701	121.160	-113.48	81.52	139.72	10000.0	81.954452260	71.289	-3.434	57.290015209	80.393	-3.434	79.557713924	80.058	-3.434	79.350493799	82.431	-3.431	33.611184505	81.307	-3.407		9.1049	8.7697	11.1422	10.0181	0.0029	0.0397	0.2622	1.2381	10.11	35.10	50.15	77.86
Rx-156_02	356	1	09:38:31	0.150065604	47.7694735	16.7555681	121.180	-113.61	81.61	139.88	10000.0	81.958280087	67.854	-3.434	57.291192021	76.959	-3.434	79.563332280	76.624	-3.435	79.360931545	78.996	-3.435	33.620414384	77.878	-3.428		9.1047	8.7694	11.1414	10.0238	0.0027	0.0394	0.2614	1.2438	9.56	34.83	49.99	78.22
Rx-156_02	357	1	09:38:32	0.250065600	47.7694738	16.7555660	121.200	-113.74	81.70	140.04	10000.0	81.958271227	64.421	-3.433	57.296756925	73.525	-3.434	79.559580947	73.189	-3.435	79.361567700	75.550	-3.446	33.604364212	74.410	-3.468		9.1044	8.7675	11.1286	9.9889	0.0024	0.0375	0.2486	1.2089	8.43	33.16	47.55	76.02
Rx-156_02	358	1	09:38:32	0.350065597	47.7694743	16.7555640	121.200	-113.87	81.79	140.20	10000.0	81.946184265	60.988	-3.434	57.290078712	70.092	-3.434	79.546525238	69.754	-3.435	79.366048607	72.105	-3.445	33.608775950	70.942	-3.468		9.1043	8.7664	11.1171	9.9546	0.0023	0.0364	0.2371	1.1746	8.23	32.18	45.35	73.87
Rx-156_02	359	1	09:38:32	0.450065593	47.7694747	16.7555620	121.200	-113.99	81.89	140.36	10000.0	81.946836419	57.553	-3.434	57.286515947	66.658	-3.434	79.548829873	66.321	-3.432	79.361626193	68.679	-3.425	33.636499777	67.525	-3.417		9.1045	8.7681	11.1258	9.9717	0.0025	0.0381	0.2458	1.1917	8.90	33.65	47.01	74.94
Rx-156_02	360	1	09:38:32	0.550065590	47.7694751	16.7555600	121.200	-114.12	81.99	140.51	10000.0	81.961366118	54.118	-3.435	57.293213778	63.223	-3.435	79.568433778	62.888	-3.433	79.390430846	65.250	-3.429	33.667232261	64.118	-3.407		9.1047	8.7699	11.1318	9.9995	0.0027	0.0399	0.2518	1.2195	9.44	35.27	48.17	76.69
Rx-156_02	361	1	09:38:32	0.650065587	47.7694756	16.7555580	121.200	-114.24	82.08	140.67	10000.0	81.966697062	50.684	-3.435	57.300721875	59.788	-3.435	79.571470525	59.452	-3.436	79.397690781	61.802	-3.448	33.654309115	60.639	-3.479		9.1046	8.7681	11.1182	9.9550	0.0026	0.0381	0.2382	1.1750	9.08	33.72	45.56	73.89
Rx-156_02	362	1	09:38:32	0.750065583	47.7694760	16.7555560	121.200	-114.36	82.18	140.83	10000.0	81.969102556	47.250	-3.434	57.303998599	56.354	-3.434	79.572947417	56.016	-3.435	79.391434066	58.358	-3.444	33.627858741	57.169	-3.469		9.1042	8.7668	11.1082	9.9197	0.0022	0.0368	0.2282	1.1397	7.89	32.54	43.64	71.67
Rx-156_02	363	1	09:38:32	0.850065580	47.7694763	16.7555540	121.220	-114.49	82.26	140.98	10000.0	81.957275031	43.817	-3.433	57.296880538	52.921	-3.433	79.559602689	52.584	-3.432	79.395513848	54.929	-3.428	33.627941772	53.734	-3.435		9.1045	8.7675	11.1128	9.9177	0.0025	0.0375	0.2328	1.1377	9.01	33.19	44.52	71.54
Rx-156_02	364	1	09:38:32	0.950065576	47.7694767	16.7555521	121.240	-114.61	82.35	141.13	10000.0	81.953653051	40.384	-3.433	57.291395382	49.488	-3.433	79.558122360	49.153	-3.432	79.385492226	51.497	-3.432	33.641836331	50.290	-3.444		9.1048	8.7690	11.1133	9.9063	0.0028	0.0390	0.2333	1.1263	9.84	34.44	44.63	70.83
Rx-156_02	365	1	09:38:32	0.050065573	47.7694770	16.7555501	121.260	-114.74	82.43	141.28	10000.0	81.960834822	36.950	-3.434	57.294916790	46.055	-3.434	79.568250657	45.720	-3.432	79.396027610	48.071	-3.426	33.652090962	46.877	-3.413		9.1051	8.7704	11.1215	9.9274	0.0031	0.0404	0.2415	1.1474	10.80	35.70	46.20	72.15
Rx-156_02	366	1	09:38:32	0.150065569	47.7694773	16.7555481	121.280	-114.87	82.52	141.43	10000.0	81.964441795	33.515	-3.434	57.297212053	42.620	-3.434	79.572751821	42.286	-3.434	79.402576363	44.637	-3.434	33.657602528	43.434	-3.443		9.1050	8.7707	11.1214	9.9183	0.0030	0.0407	0.2414	1.1383	10.60	35.98	46.17	71.58
Rx-156_02	367	1	09:38:33	0.250065566	47.7694777	16.7555462	121.300	-114.99	82.60	141.59	10000.0	81.967210906	30.082	-3.433	57.298319054	39.187	-3.434	79.576085874	38.851	-3.435	79.402982125	41.192	-3.444	33.648482562	39.950	-3.483		9.1048	8.7694	11.1104	9.8684	0.0028	0.0394	0.2304	1.0884	9.95	34.82	44.07	68.44
Rx-156_02	368	1	09:38:33	0.350065563	47.7694780	16.7555441	121.320	-115.12	82.70	141.74	10000.0	81.953110120	26.651	-3.431	57.292236511	35.756	-3.431	79.555138028	35.418	-3.433	79.382205406	37.755	-3.437	33.590844901	36.514	-3.436		9.1045	8.7671	11.1041	9.8632	0.0025	0.0371	0.2241	1.0832	9.01	32.78	42.86	68.12
Rx-156_02	369	1	09:38:33	0.450065559	47.7694784	16.7555420	121.340	-115.25	82.79	141.90	10000.0	81.953880557	23.219	-3.432	57.293071610	32.323	-3.432	79.553951285	31.985	-3.433	79.374444796	34.320	-3.435	33.582301440	33.070	-3.445		9.1045	8.7667	11.1013	9.8511	0.0025	0.0367	0.2213	1.0711	8.91	32.48	42.33	67.35
Rx-156_02	370	1	09:38:33	0.550065556	47.7694788	16.7555400	121.360	-115.38	82.88	142.06	10000.0	81.962109670	19.785	-3.433	57.295233561	28.890	-3.433	79.565190527	28.554	-3.431	79.365824282	30.898	-3.422	33.588513344	29.669	-3.401		9.1048	8.7688	11.1121	9.8836	0.0028	0.0388	0.2321	1.1036	9.99	34.35	44.39	69.40
Rx-156_02	371	1	09:38:33	0.650065552	47.7694791	16.7555379	121.380	-115.51	82.97	142.22	10000.0	81.963278561	16.352	-3.433	57.293490465	25.457	-3.434	79.570106285	25.121	-3.433	79.373737970	27.468	-3.430	33.598260332	26.253	-3.416		9.1045	8.7692	11.1156	9.9007	0.0025	0.0392	0.2356	1.1207	9.01	34.64	45.07	70.47
Rx-156_02	372	1	09:38:33	0.750065549	47.7694795	16.7555358	121.400	-115.65	83.06	142.38	10000.0	81.965947605	12.917	-3.435	57.298388221	22.021	-3.435	79.569994095	21.684	-3.437	79.368056682	24.021	-3.447	33.574034073	22.790	-3.463		9.1044	8.7672	11.1042	9.8730	0.0024	0.0372	0.2242	1.0930	8.48	32.90	42.88	68.73
Rx-156_02	373	1	09:38:33	0.850065546	47.7694799	16.7555337	121.420	-115.78	83.15	142.55	10000.0	81.951197571	9.484	-3.433	57.289777108	18.588	-3.433	79.550726655	18.250	-3.435	79.345226732	20.588	-3.433	33.545070622	19.349	-3.441		9.1044	8.7659	11.1045	9.8649	0.0024	0.0359	0.2245	1.0849	8.33	31.71	42.94	68.22
Rx-156_02	374	1	09:38:33	0.950065542	47.7694802	16.7555315	121.440	-115.92	83.25	142.72	10000.0	81.954668794	6.050	-3.434	57.294548455	15.155	-3.434	79.551752850	14.815	-3.435	79.347261631	17.150	-3.438	33.550695893	15.906	-3.442		9.1043	8.7648	11.1001	9.8561	0.0023	0.0348	0.2201	1.0761	8.05	30.78	42.10	67.67
Rx-156_02	375	1	09:38:33	0.050065539	47.7694806	16.7555293	121.460	-116.06	83.34	142.88	10000.0	81.956259787	2.617	-3.433	57.293732557	11.722	-3.433	79.554208063	11.383	-3.432	79.334818335	13.726	-3.424	33.556706683	12.505	-3.401		9.1044	8.7659	11.1085	9.8877	0.0024	0.0359	0.2285	1.1077	8.34	31.71	43.71	69.66
Rx-156_02	376	1	09:38:33	0.150065535	47.7694810	16.7555272	121.480	-116.20	83.43	143.05	10000.0	81.962167894	-0.816	-3.433	57.296171546	8.289	-3.433	79.562986175	7.952	-3.431	79.344669006	10.306	-3.420	33.585940531	9.108	-3.398		9.1044	8.7675	11.1216	9.9231	0.0024	0.0375	0.2416	1.1431	8.51	33.13	46.21	71.88
Rx-156_02	377	1	09:38:34	0.250065532	47.7694813	16.7555250	121.500	-116.34	83.53	143.22	10000.0	81.962109521	-4.249	-3.433	57.294944676	4.856	-3.433	79.564645644	4.519	-3.433	79.345950351	6.880	-3.426	33.606090251	5.693	-3.414		9.1045	8.7682	11.1288	9.9422	0.0025	0.0382	0.2488	1.1622	8.79	33.82	47.60	73.09
Rx-156_02	378	1	09:38:34	0.350065528	47.7694817	16.7555229	121.500	-116.47	83.62	143.38	10000.0	81.947004999	-7.683	-3.434	57.284521265	1.421	-3.435	79.547948391	1.084	-3.436	79.335500392	3.440	-3.440	33.574546917	2.242	-3.452		9.1044	8.7670	11.1234	9.9250	0.0024	0.0370	0.2434	1.1450	8.44	32.76	46.55	72.01
Rx-156_02	379	1	09:38:34	0.450065525	47.7694821	16.7555209	121.500	-116.60	83.71	143.54	10000.0	81.950355968	-11.118	-3.434	57.292014679	-2.014	-3.435	79.547804654	-2.352	-3.435	79.344167656	0.001	-3.439	33.553138237	-1.185	-3.427		9.1042	8.7661	11.1187	9.9327	0.0022	0.0361	0.2387	1.1527	7.88	31.93	45.65	72.49
Rx-156_02	380	1	09:38:34	0.550065522	47.7694824	16.7555188	121.500	-116.73	83.80	143.70	10000.0	81.954260932	-14.552	-3.434	57.295550578	-5.448	-3.434	79.552399153	-5.786	-3.434	79.349735743	-3.436	-3.437	33.566338319	-4.643	-3.458		9.1042	8.7662	11.1161	9.9088	0.0022	0.0362	0.2361	1.1288	7.87	32.03	45.16	70.98
Rx-156_02	381	1	09:38:34	0.650065518	47.7694828	16.7555167	121.500	-116.86	83.89	143.86	10000.0	81.956171154	-17.984	-3.432	57.290093769	-8.880	-3.432	79.558984158	-9.215	-3.430	79.343058763	-6.851	-3.415	33.594518873	-8.011	-3.368		9.1045	8.7687	11.1328	9.9726	0.0025	0.0387	0.2528	1.1926	8.86	34.24	48.36	75.00
Rx-156_02	382	1	09:38:34	0.750065515	47.7694832	16.7555147	121.500	-116.99	83.98	144.02	10000.0	81.959044870	-21.417	-3.433	57.291433743	-12.312	-3.433	79.564373908	-12.648	-3.433	79.367639974	-10.281	-3.430	33.623945934	-11.432	-3.421		9.1044	8.7686	11.1353	9.9844	0.0024	0.0386	0.2553	1.2044	8.64	34.16	48.84	75.74
Rx-156_02	383	1	09:38:34	0.850065511	47.7694835	16.7555125	121.500	-117.13	84.08	144.18	10000.0	81.947462866	-24.851	-3.434	57.283785791	-15.746	-3.434	79.552069008	-16.084	-3.436	79.357052222	-13.729	-3.447	33.597738565	-14.911	-3.479		9.1044	8.7668	11.1220	9.9396	0.0024	0.0368	0.2420	1.1596	8.47	32.53	46.29	72.92
Rx-156_02	384	1	09:38:34	0.950065508	47.7694839	16.7555104	121.500	-117.26	84.17	144.34	10000.0	81.948154529	-28.283	-3.433	57.289838619	-19.179	-3.433	79.548088366	-19.518	-3.434	79.355796515	-17.170	-3.441	33.578320664	-18.370	-3.459		9.1042	8.7654	11.1138	9.9132	0.0022	0.0354	0.2338	1.1332	7.85	31.30	44.73	71.26
Rx-156_02	385	1	09:38:34	0.050065504	47.7694843	16.7555083	121.500	-117.40	84.26	144.51	10000.0	81.953326403	-31.715	-3.431	57.294387250	-22.611	-3.431	79.553947911	-22.949	-3.431	79.368453896	-20.601	-3.431	33.591060320	-21.801	-3.430		9.1042	8.7654	11.1142	9.9140	0.0022	0.0354	0.2342	1.1340	7.86	31.34	44.80	71.31
Rx-156_02	386	1	09:38:34	0.150065501	47.7694846	16.7555061	121.500	-117.54	84.35	144.67	10000.0	81.956185062	-35.148	-3.433	57.291842944	-26.044	-3.433	79.560043769	-26.381	-3.432	79.367092027	-24.026	-3.426	33.610358568	-25.200	-3.399		9.1044	8.7670	11.1220	9.9486	0.0024	0.0370	0.2420	1.1686	8.37	32.72	46.29	73.49
Rx-156_02	387	1	09:38:35	0.250065498	47.7694850	16.7555040	121.500	-117.67	84.45	144.84	10000.0	81.956028945	-38.583	-3.435	57.290446067	-29.478	-3.435	79.561794334	-29.814	-3.433	79.369012473	-27.448	-3.421	33.630444481	-28.600	-3.400		9.1046	8.7689	11.1354	9.9831	0.0026	0.0389	0.2554	1.2031	9.21	34.43	48.85	75.66
Rx-156_02	388	1	09:38:35	0.350065494	47.7694854	16.7555019	121.500	-117.80	84.54	145.00	10000.0	81.939633557	-42.018	-3.435	57.279914913	-32.913	-3.435	79.543029093	-33.249	-3.435	79.347306418	-30.886	-3.438	33.620876140	-32.048	-3.448		9.1047	8.7688	11.1317	9.9694	0.0027	0.0388	0.2517	1.1894	9.56	34.31	48.14	74.80
Rx-156_02	389	1	09:38:35	0.450065491	47.7694858	16.7554999	121.500	-117.93	84.64	145.16	10000.0	81.930847418	-45.451	-3.433	57.275434492	-36.347	-3.434	79.532816128	-36.685	-3.436	79.337050243	-34.333	-3.447	33.583898000	-35.517	-3.469		9.1043	8.7666	11.1182	9.9341	0.0023	0.0366	0.2382	1.1541	8.21	32.38	45.57	72.58
Rx-156_02	390	1	09:38:35	0.550065487	47.7694862	16.7554978	121.500	-118.06	84.73	145.32	10000.0	81.933092738	-48.885	-3.434	57.280403141	-39.781	-3.434	79.533583700	-40.120	-3.435	79.339811117	-37.773	-3.440	33.554494115	-38.965	-3.448		9.1043	8.7654	11.1116	9.9200	0.0023	0.0354	0.2316	1.1400	8.02	31.31	44.31	71.69
Rx-156_02	391	1	09:38:35	0.650065484	47.7694866	16.7554957	121.500	-118.19	84.83	145.48	10000.0	81.937435715	-52.319	-3.434	57.282187924	-43.214	-3.434	79.537495841	-43.553	-3.433	79.320390911	-41.211	-3.437	33.543579952	-42.422	-3.457		9.1043	8.7657	11.1080	9.8964	0.0023	0.0357	0.2280	1.1164	8.18	31.55	43.61	70.21
Rx-156_02	392	1	09:38:35	0.750065481	47.7694870	16.7554937	121.500	-118.32	84.92	145.64	10000.0	81.935758922	-55.753	-3.435	57.276319291	-46.649	-3.435	79.539941543	-46.986	-3.434	79.318400595	-44.633	-3.422	33.543952287	-45.806	-3.384		9.1044	8.7671	11.1209	9.9474	0.0024	0.0371	0.2409	1.1674	8.53	32.79	46.07	73.41
Rx-156_02	393	1	09:38:35	0.850065477	47.7694874	16.7554916	121.500	-118.45	85.02	145.80	10000.0	81.921926752	-59.190	-3.436	57.267918675	-50.085	-3.436	79.524429321	-50.423	-3.436	79.319734633	-48.070	-3.437	33.553085532	-49.232	-3.426		9.1045	8.7670	11.1197	9.9575	0.0025	0.0370	0.2397	1.1775	8.70	32.76	45.84	74.04
Rx-156_02	394	1	09:38:35	0.950065474	47.7694879	16.7554896	121.500	-118.57	85.11	145.96	10000.0	81.919332043	-62.624	-3.434	57.266832485	-53.520	-3.435	79.520181351	-53.858	-3.436	79.295299379	-51.512	-3.442	33.525360351	-52.691	-3.459		9.1043	8.7656	11.1121	9.9325	0.0023	0.0356	0.2321	1.1525	8.01	31.46	44.39	72.48
Rx-156_02	395	1	09:38:35	0.050065470	47.7694883	16.7554876	121.500	-118.70	85.21	146.12	10000.0	81.925969819	-66.056	-3.432	57.275741057	-56.952	-3.433	79.523018040	-57.292	-3.434	79.299926790	-54.950	-3.438	33.502760550	-56.132	-3.441		9.1041	8.7644	11.1066	9.9242	0.0021	0.0344	0.2266	1.1442	7.27	30.38	43.35	71.95
Rx-156_02	396	1	09:38:35	0.150065467	47.7694887	16.7554855	121.500	-118.83	85.31	146.28	10000.0	81.931791296	-69.491	-3.434	57.278090529	-60.387	-3.434	79.530033804	-60.726	-3.434	79.304870075	-58.375	-3.425	33.524432054	-59.535	-3.403		9.1041	8.7651	11.1161	9.9558	0.0021	0.0351	0.2361	1.1758	7.42	31.05	45.16	73.94
Rx-156_02	397	1	09:38:36	0.250065463	47.7694892	16.7554835	121.500	-118.95	85.41	146.44	10000.0	81.936012633	-72.925	-3.434	57.277828419	-63.821	-3.434	79.537202005	-64.158	-3.432	79.310864607	-61.800	-3.425	33.548990105	-62.934	-3.399		9.1043	8.7666	11.1252	9.9905	0.0023	0.0366	0.2452	1.2105	8.01	32.35	46.90	76.12
Rx-156_02	398	1	09:38:36	0.350065460	47.7694896	16.7554815	121.480	-119.08	85.51	146.60	10000.0	81.928833474	-76.358	-3.433	57.271723224	-67.253	-3.433	79.528723536	-67.591	-3.432	79.296217533	-65.231	-3.432	33.562298386	-66.356	-3.421		9.1044	8.7672	11.1266	10.0023	0.0024	0.0372	0.2466	1.2223	8.41	32.89	47.16	76.87
Rx-156_02	399	1	09:38:36	0.450065457	47.7694901	16.7554794	121.460	-119.20	85.61	146.76	10000.0	81.920951611	-79.790	-3.432	57.265493095	-70.686	-3.432	79.522348666	-71.024	-3.433	79.295910825	-68.664	-3.433	33.553563058	-69.782	-3.426		9.1044	8.7666	11.1259	10.0086	0.0024	0.0366	0.2459	1.2286	8.35	32.37	47.04	77.26
Rx-156_02	400	1	09:38:36	0.550065453	47.7694906	16.7554774	121.440	-119.33	85.71	146.92	10000.0	81.935327332	-83.225	-3.434	57.280803780	-74.121	-3.435	79.534120878	-74.460	-3.436	79.318189846	-72.109	-3.445	33.534919851	-73.236	-3.455		9.1041	8.7648	11.1154	9.9882	0.0021	0.0348	0.2354	1.2082	7.27	30.79	45.02	75.98
Rx-156_02	401	1	09:38:36	0.650065450	47.7694910	16.7554754	121.420	-119.45	85.81	147.08	10000.0	81.935908974	-86.660	-3.435	57.283696712	-77.556	-3.435	79.533687473	-77.895	-3.435	79.324668618	-75.541	-3.432	33.527109098	-76.667	-3.431		9.1041	8.7654	11.1187	9.9928	0.0021	0.0354	0.2387	1.2128	7.51	31.28	45.66	76.27
Rx-156_02	402	1	09:38:36	0.750065446	47.7694915	16.7554733	121.400	-119.58	85.91	147.24	10000.0	81.935734225	-90.094	-3.434	57.278778439	-80.990	-3.434	79.537286005	-81.327	-3.432	79.325585107	-78.970	-3.428	33.568617571	-80.088	-3.421		9.1043	8.7669	11.1243	10.0057	0.0023	0.0369	0.2443	1.2257	8.15	32.64	46.73	77.08
Rx-156_02	403	1	09:38:36	0.850065443	47.7694919	16.7554713	121.400	-119.71	86.00	147.40	10000.0	81.926372616	-93.526	-3.432	57.269097855	-84.421	-3.432	79.529245052	-84.757	-3.430	79.329599593	-82.389	-3.419	33.582201415	-83.467	-3.379		9.1047	8.7691	11.1374	10.0588	0.0027	0.0391	0.2574	1.2788	9.72	34.57	49.24	80.42
Rx-156_02	404	1	09:38:36	0.950065440	47.7694923	16.7554692	121.400	-119.84	86.10	147.56	10000.0	81.922493096	-96.960	-3.434	57.268299807	-87.855	-3.434	79.525973186	-88.192	-3.435	79.337119281	-85.841	-3.452	33.600078133	-86.978	-3.510		9.1045	8.7673	11.1186	9.9820	0.0025	0.0373	0.2386	1.2020	8.80	33.01	45.65	75.59
Rx-156_02	405	1	09:38:36	0.050065436	47.7694927	16.7554671	121.400	-119.97	86.19	147.72	10000.0	81.928873878	-100.393	-3.433	57.274343371	-91.289	-3.433	79.532265438	-91.626	-3.434	79.336560665	-89.273	-3.432	33.571283352	-90.409	-3.431		9.1044	8.7671	11.1204	9.9840	0.0024	0.0371	0.2404	1.2040	8.66	32.80	45.99	75.72
Rx-156_02	406	1	09:38:36	0.150065433	47.7694931	16.7554651	121.400	-120.10	86.29	147.88	10000.0	81.925625475	-103.825	-3.432	57.273825523	-94.721	-3.432	79.528503769	-95.058	-3.432	79.339915601	-92.703	-3.431	33.571380464	-93.833	-3.424		9.1045	8.7669	11.1218	9.9917	0.0025	0.0369	0.2418	1.2117	8.68	32.66	46.25	76.20
Rx-156_02	407	1	09:38:37	0.250065429	47.7694935	16.7554630	121.400	-120.23	86.38	148.04	10000.0	81.932955685	-107.257	-3.432	57.278701187	-98.152	-3.432	79.536727871	-98.489	-3.431	79.345387220	-96.133	-3.430	33.592788512	-97.277	-3.443		9.1046	8.7679	11.1237	9.9801	0.0026	0.0379	0.2437	1.2001	9.07	33.54	46.62	75.47
Rx-156_02	408	1	09:38:37	0.350065426	47.7694938	16.7554609	121.380	-120.36	86.46	148.20	10000.0	81.926887481	-110.691	-3.434	57.272171344	-101.586	-3.433	79.531052284	-101.921	-3.432	79.336272441	-99.562	-3.428	33.604146258	-100.710	-3.433		9.1050	8.7698	11.1292	9.9807	0.0030	0.0398	0.2492	1.2007	10.50	35.17	47.67	75.51
Rx-156_02	409	1	09:38:37	0.450065422	47.7694940	16.7554589	121.360	-120.50	86.54	148.35	10000.0	81.920549818	-114.125	-3.434	57.265235266	-105.019	-3.434	79.527718530	-105.353	-3.432	79.351084212	-102.986	-3.425	33.629044783	-104.120	-3.410		9.1053	8.7716	11.1382	10.0049	0.0033	0.0416	0.2582	1.2249	11.52	36.78	49.39	77.03
Rx-156_02	410	1	09:38:37	0.550065419	47.7694943	16.7554568	121.340	-120.63	86.62	148.51	10000.0	81.933466133	-117.558	-3.433	57.274463947	-108.452	-3.433	79.541813311	-108.787	-3.433	79.363692021	-106.429	-3.442	33.617788588	-107.596	-3.476		9.1052	8.7710	11.1290	9.9618	0.0032	0.0410	0.2490	1.1818	11.21	36.27	47.62	74.32
Rx-156_02	411	1	09:38:37	0.650065416	47.7694946	16.7554547	121.320	-120.77	86.71	148.67	10000.0	81.928664208	-120.990	-3.432	57.277334220	-111.885	-3.432	79.532664238	-112.220	-3.434	79.348981152	-109.871	-3.442	33.576742647	-111.071	-3.475		9.1050	8.7695	11.1190	9.9188	0.0030	0.0395	0.2390	1.1388	10.49	34.92	45.71	71.61
Rx-156_02	412	1	09:38:37	0.750065412	47.7694948	16.7554527	121.300	-120.90	86.79	148.82	10000.0	81.949214307	-124.423	-3.433	57.289490264	-115.318	-3.433	79.554374621	-115.653	-3.432	79.368983154	-113.302	-3.431	33.591874662	-114.494	-3.423		9.1051	8.7701	11.1211	9.9283	0.0031	0.0401	0.2411	1.1483	10.95	35.42	46.11	72.21
Rx-156_02	413	1	09:38:37	0.850065409	47.7694952	16.7554505	121.300	-121.03	86.88	148.99	10000.0	81.933595122	-127.855	-3.432	57.272830675	-118.750	-3.432	79.541402323	-119.083	-3.430	79.350233361	-116.724	-3.422	33.606283585	-117.912	-3.417		9.1055	8.7725	11.1316	9.9434	0.0035	0.0425	0.2516	1.1634	12.30	37.61	48.12	73.16
Rx-156_02	414	1	09:38:37	0.950065405	47.7694956	16.7554484	121.300	-121.17	86.98	149.16	10000.0	81.935259734	-131.287	-3.432	57.276100555	-122.182	-3.432	79.540581210	-122.515	-3.433	79.348067432	-120.157	-3.434	33.598473142	-121.343	-3.431		9.1054	8.7721	11.1299	9.9442	0.0034	0.0421	0.2499	1.1642	11.87	37.24	47.80	73.21
Rx-156_02	415	1	09:38:37	0.050065402	47.7694960	16.7554463	121.300	-121.30	87.07	149.32	10000.0	81.942864343	-134.719	-3.431	57.280900004	-125.614	-3.432	79.550139352	-125.949	-3.434	79.362208142	-123.601	-3.444	33.591215049	-124.811	-3.467		9.1049	8.7693	11.1176	9.9081	0.0029	0.0393	0.2376	1.1281	10.43	34.71	45.44	70.94
Rx-156_02	416	1	09:38:37	0.150065399	47.7694964	16.7554441	121.300	-121.44	87.17	149.49	10000.0	81.946948209	-138.150	-3.431	57.289700145	-129.045	-3.431	79.547971883	-129.382	-3.433	79.349052588	-127.040	-3.439	33.558829135	-128.272	-3.462		9.1046	8.7674	11.1094	9.8777	0.0026	0.0374	0.2294	1.0977	9.28	33.04	43.87	69.03
Rx-156_02	417	1	09:38:38	0.250065395	47.7694968	16.7554420	121.300	-121.57	87.27	149.65	10000.0	81.948465128	-141.582	-3.432	57.289669858	-132.477	-3.432	79.549706473	-132.814	-3.431	79.346442212	-130.462	-3.422	33.568776000	-131.658	-3.386		9.1047	8.7684	11.1201	9.9239	0.0027	0.0384	0.2401	1.1439	9.41	33.98	45.92	71.93
Rx-156_02	418	1	09:38:38	0.350065392	47.7694972	16.7554400	121.300	-121.70	87.36	149.81	10000.0	81.939791453	-145.015	-3.432	57.279779946	-135.910	-3.432	79.541621651	-136.244	-3.430	79.336531529	-133.883	-3.421	33.593156573	-135.060	-3.402		9.1050	8.7705	11.1311	9.9546	0.0030	0.0405	0.2511	1.1746	10.49	35.83	48.02	73.87
Rx-156_02	419	1	09:38:38	0.450065388	47.7694976	16.7554379	121.300	-121.83	87.45	149.97	10000.0	81.936091829	-148.447	-3.433	57.274917252	-139.342	-3.433	79.539430925	-139.676	-3.432	79.330469264	-137.309	-3.425	33.600821811	-138.477	-3.417		9.1051	8.7714	11.1384	9.9706	0.0031	0.0414	0.2584	1.1906	10.96	36.58	49.43	74.87
Rx-156_02	420	1	09:38:38	0.550065385	47.7694979	16.7554359	121.300	-121.96	87.54	150.12	10000.0	81.943886905	-151.880	-3.433	57.280125995	-142.775	-3.433	79.549990704	-143.110	-3.434	79.351518250	-140.746	-3.437	33.604232549	-141.902	-3.426		9.1050	8.7700	11.1343	9.9778	0.0030	0.0400	0.2543	1.1978	10.49	35.35	48.64	75.32
Rx-156_02	421	1	09:38:38	0.650065381	47.7694983	16.7554339	121.300	-122.09	87.63	150.28	10000.0	81.943667734	-155.312	-3.432	57.287604590	-146.207	-3.432	79.544014669	-146.544	-3.434	79.349610860	-144.191	-3.446	33.569530969	-145.381	-3.479		9.1046	8.7679	11.1204	9.9307	0.0026	0.0379	0.2404	1.1507	9.30	33.48	45.98	72.36
Rx-156_02	422	1	09:38:38	0.750065378	47.7694987	16.7554318	121.300	-122.22	87.72	150.44	10000.0	81.945447115	-158.744	-3.433	57.290345833	-149.640	-3.432	79.544363611	-149.975	-3.432	79.339891912	-147.620	-3.428	33.557084410	-148.812	-3.431		9.1047	8.7689	11.1246	9.9320	0.0027	0.0389	0.2446	1.1520	9.55	34.39	46.79	72.44
Rx-156_02	423	1	09:38:38	0.850065375	47.7694991	16.7554297	121.300	-122.35	87.82	150.61	10000.0	81.926858533	-162.177	-3.433	57.270149308	-153.072	-3.432	79.528879988	-153.405	-3.430	79.319992850	-151.034	-3.415	33.575366497	-152.199	-3.386		9.1051	8.7717	11.1424	9.9782	0.0031	0.0417	0.2624	1.1982	11.10	36.86	50.19	75.35
Rx-156_02	424	1	09:38:38	0.950065371	47.7694995	16.7554275	121.300	-122.49	87.91	150.77	10000.0	81.931139760	-165.608	-3.431	57.268663571	-156.503	-3.431	79.538498308	-156.835	-3.430	79.350905046	-154.460	-3.426	33.600815541	-155.591	-3.392		9.1054	8.7731	11.1477	10.0170	0.0034	0.0431	0.2677	1.2370	11.86	38.10	51.21	77.79
Rx-156_02	425	1	09:38:38	0.050065368	47.7694999	16.7554253	121.300	-122.63	88.01	150.94	10000.0	81.937481603	-169.042	-3.434	57.277139440	-159.937	-3.434	79.542407641	-160.270	-3.435	79.341253215	-157.903	-3.442	33.582483688	-159.058	-3.467		9.1051	8.7716	11.1390	9.9834	0.0031	0.0416	0.2590	1.2034	10.95	36.77	49.53	75.68
Rx-156_02	426	1	09:38:38	0.150065364	47.7695003	16.7554232	121.300	-122.76	88.11	151.11	10000.0	81.937911158	-172.474	-3.432	57.284338592	-163.369	-3.432	79.538293356	-163.704	-3.434	79.354011805	-161.345	-3.443	33.586022715	-162.526	-3.468		9.1049	8.7698	11.1283	9.9480	0.0029	0.0398	0.2483	1.1680	10.26	35.23	47.50	73.45
Rx-156_02	427	1	09:38:39	0.250065361	47.7695007	16.7554210	121.300	-122.90	88.20	151.28	10000.0	81.935838449	-175.907	-3.433	57.279925685	-166.802	-3.433	79.539743354	-167.137	-3.433	79.363359977	-164.777	-3.431	33.608166156	-165.941	-3.415		9.1048	8.7697	11.1301	9.9658	0.0028	0.0397	0.2501	1.1858	9.97	35.14	47.84	74.57
Rx-156_02	428	1	09:38:39	0.350065357	47.7695010	16.7554189	121.280	-123.04	88.29	151.44	10000.0	81.923665937	-179.338	-3.432	57.268348737	-170.233	-3.432	79.526919613	-170.567	-3.430	79.335487023	-168.201	-3.425	33.620522704	-169.349	-3.409		9.1050	8.7710	11.1371	9.9888	0.0030	0.0410	0.2571	1.2088	10.65	36.24	49.18	76.02
Rx-156_02	429	1	09:38:39	0.450065354	47.7695013	16.7554167	121.260	-123.18	88.38	151.60	10000.0	81.922943973	177.231	-3.430	57.267405507	-173.663	-3.430	79.527242576	-173.997	-3.430	79.340592508	-171.623	-3.422	33.639312497	-172.743	-3.393		9.1052	8.7718	11.1459	10.0258	0.0032	0.0418	0.2659	1.2458	11.44	36.97	50.86	78.34
Rx-156_02	430	1	09:38:39	0.550065351	47.7695017	16.7554146	121.240	-123.31	88.47	151.77	10000.0	81.938236139	173.800	-3.432	57.276845813	-177.096	-3.432	79.544519754	-177.430	-3.433	79.355212354	-175.064	-3.441	33.646075967	-176.204	-3.461		9.1050	8.7704	11.1362	9.9969	0.0030	0.0404	0.2562	1.2169	10.45	35.73	49.01	76.53
Rx-156_02	431	1	09:38:39	0.650065347	47.7695020	16.7554125	121.220	-123.45	88.56	151.93	10000.0	81.935465429	170.368	-3.431	57.279289562	179.473	-3.432	79.538684614	179.136	-3.434	79.361025887	-178.512	-3.448	33.618822154	-179.676	-3.472		9.1045	8.7674	11.1198	9.9558	0.0025	0.0374	0.2398	1.1758	8.82	33.03	45.88	73.94
Rx-156_02	432	1	09:38:39	0.750065344	47.7695023	16.7554103	121.200	-123.59	88.65	152.09	10000.0	81.938280291	166.937	-3.431	57.285893889	176.041	-3.431	79.537859736	175.703	-3.433	79.353101384	178.041	-3.447	33.611380626	176.835	-3.489		9.1042	8.7654	11.1040	9.8983	0.0022	0.0354	0.2240	1.1183	7.70	31.30	42.85	70.32
Rx-156_02	433	1	09:38:39	0.850065340	47.7695027	16.7554082	121.200	-123.72	88.75	152.26	10000.0	81.928521334	163.506	-3.432	57.274681154	172.610	-3.431	79.528301470	172.272	-3.431	79.332552363	174.614	-3.427	33.626039941	173.419	-3.417		9.1044	8.7662	11.1087	9.9131	0.0024	0.0362	0.2287	1.1331	8.45	32.04	43.74	71.26
Rx-156_02	434	1	09:38:39	0.950065337	47.7695031	16.7554061	121.200	-123.85	88.84	152.42	10000.0	81.922771910	160.074	-3.432	57.265401885	169.178	-3.432	79.527299560	168.841	-3.431	79.338052595	171.188	-3.427	33.666033871	169.980	-3.439		9.1044	8.7668	11.1136	9.9060	0.0024	0.0368	0.2336	1.1260	8.47	32.57	44.69	70.81
Rx-156_02	435	1	09:38:39	0.050065334	47.7695035	16.7554040	121.200	-123.98	88.94	152.58	10000.0	81.930440214	156.641	-3.433	57.275171249	165.746	-3.433	79.531187287	165.407	-3.434	79.327456463	167.744	-3.444	33.632377251	166.513	-3.467		9.1041	8.7651	11.1025	9.8717	0.0021	0.0351	0.2225	1.0917	7.60	31.06	42.55	68.65
Rx-156_02	436	1	09:38:39	0.150065330	47.7695039	16.7554019	121.200	-124.12	89.03	152.75	10000.0	81.930322327	153.210	-3.431	57.277318783	162.314	-3.431	79.529221671	161.974	-3.433	79.314104884	164.299	-3.445	33.584241751	163.044	-3.470		9.1040	8.7634	11.0891	9.8334	0.0020	0.0334	0.2091	1.0534	7.05	29.55	39.99	66.24
Rx-156_02	437	1	09:38:40	0.250065327	47.7695043	16.7553998	121.200	-124.25	89.13	152.91	10000.0	81.934798609	149.777	-3.433	57.280916281	158.881	-3.433	79.534289389	158.541	-3.433	79.338646187	160.870	-3.429	33.586751202	159.625	-3.418		9.1040	8.7636	11.0928	9.8483	0.0020	0.0336	0.2128	1.0683	6.98	29.70	40.71	67.18
Rx-156_02	438	1	09:38:40	0.350065323	47.7695048	16.7553978	121.180	-124.38	89.23	153.07	10000.0	81.920269346	146.345	-3.432	57.268828878	155.449	-3.432	79.518316097	155.110	-3.431	79.305332028	157.444	-3.426	33.579640066	156.192	-3.433		9.1042	8.7651	11.0990	9.8475	0.0022	0.0351	0.2190	1.0675	7.76	31.05	41.89	67.13
Rx-156_02	439	1	09:38:40	0.450065320	47.7695052	16.7553957	121.160	-124.50	89.32	153.23	10000.0	81.920098564	142.913	-3.432	57.268083828	152.017	-3.432	79.517812903	151.679	-3.431	79.296012453	154.015	-3.428	33.588571964	152.747	-3.446		9.1044	8.7666	11.1029	9.8342	0.0024	0.0366	0.2229	1.0542	8.56	32.40	42.64	66.29
Rx-156_02	440	1	09:38:40	0.550065316	47.7695056	16.7553936	121.140	-124.63	89.42	153.39	10000.0	81.927342961	139.481	-3.432	57.271296156	148.585	-3.432	79.528552440	148.248	-3.431	79.314286429	150.588	-3.428	33.607457460	149.324	-3.423		9.1045	8.7674	11.1068	9.8429	0.0025	0.0374	0.2268	1.0629	8.74	33.05	43.39	66.84
Rx-156_02	441	1	09:38:40	0.650065313	47.7695061	16.7553916	121.120	-124.76	89.52	153.56	10000.0	81.932775277	136.049	-3.432	57.272213160	145.154	-3.432	79.536771139	144.817	-3.431	79.321510004	147.160	-3.428	33.595438174	145.913	-3.411		9.1045	8.7681	11.1108	9.8636	0.0025	0.0381	0.2308	1.0836	8.87	33.72	44.14	68.14
Rx-156_02	442	1	09:38:40	0.750065310	47.7695065	16.7553895	121.100	-124.89	89.62	153.72	10000.0	81.932783119	132.618	-3.431	57.279603923	141.722	-3.432	79.530629455	141.384	-3.433	79.309984831	143.724	-3.436	33.530540800	142.472	-3.440		9.1043	8.7668	11.1065	9.8548	0.0023	0.0368	0.2265	1.0748	8.28	32.58	43.32	67.58
Rx-156_02	443	1	09:38:40	0.850065306	47.7695069	16.7553876	121.100	-125.01	89.71	153.87	10000.0	81.919307358	129.185	-3.433	57.270541961	138.289	-3.433	79.516075469	137.952	-3.433	79.300144058	140.287	-3.437	33.515428824	139.026	-3.446		9.1045	8.7669	11.1020	9.8410	0.0025	0.0369	0.2220	1.0610	8.81	32.63	42.46	66.72
Rx-156_02	444	1	09:38:40	0.950065303	47.7695072	16.7553856	121.100	-125.13	89.79	154.02	10000.0	81.923264276	125.751	-3.434	57.267343065	134.855	-3.434	79.523183292	134.521	-3.431	79.299758808	136.873	-3.413	33.540070057	135.655	-3.370		9.1049	8.7701	11.1228	9.9049	0.0029	0.0401	0.2428	1.1249	10.10	35.45	46.45	70.74
Rx-156_02	445	1	09:38:40	0.050065299	47.7695076	16.7553837	121.100	-125.26	89.88	154.17	10000.0	81.928421018	122.315	-3.435	57.269790351	131.421	-3.435	79.530324020	131.088	-3.433	79.309769161	133.448	-3.425	33.555645734	132.236	-3.420		9.1052	8.7722	11.1330	9.9205	0.0032	0.0422	0.2530	1.1405	11.27	37.27	48.39	71.72
Rx-156_02	446	1	09:38:40	0.150065296	47.7695080	16.7553818	121.100	-125.38	89.97	154.32	10000.0	81.937678460	118.882	-3.433	57.280323582	127.987	-3.434	79.538016377	127.653	-3.435	79.322708245	130.004	-3.444	33.542357760	128.774	-3.462		9.1050	8.7706	11.1221	9.8920	0.0030	0.0406	0.2421	1.1120	10.63	35.92	46.31	69.93
Rx-156_02	447	1	09:38:41	0.250065293	47.7695083	16.7553798	121.100	-125.50	90.06	154.47	10000.0	81.941697541	115.450	-3.432	57.283036639	124.555	-3.432	79.542488390	124.220	-3.433	79.328752395	126.571	-3.433	33.534757448	125.345	-3.429		9.1050	8.7700	11.1209	9.8951	0.0030	0.0400	0.2409	1.1151	10.65	35.35	46.08	70.12
Rx-156_02	448	1	09:38:41	0.350065289	47.7695087	16.7553779	121.120	-125.62	90.14	154.61	10000.0	81.923748208	112.018	-3.432	57.272446912	121.124	-3.431	79.522765688	120.789	-3.431	79.322741116	123.144	-3.427	33.528416636	121.914	-3.431		9.1053	8.7709	11.1259	9.8955	0.0033	0.0409	0.2459	1.1155	11.72	36.16	47.04	70.15
Rx-156_02	449	1	09:38:41	0.450065286	47.7695091	16.7553760	121.140	-125.74	90.23	154.76	10000.0	81.922145317	108.585	-3.433	57.269558330	117.691	-3.433	79.521467282	117.359	-3.431	79.307945829	119.724	-3.420	33.530775733	118.504	-3.409		9.1056	8.7732	11.1391	9.9192	0.0036	0.0432	0.2591	1.1392	12.67	38.21	49.56	71.64
Rx-156_02	450	1	09:38:41	0.550065282	47.7695094	16.7553741	121.160	-125.86	90.32	154.91	10000.0	81.930196772	105.152	-3.433	57.271756652	114.258	-3.433	79.535336040	113.927	-3.431	79.337255839	116.301	-3.424	33.571614295	115.108	-3.397		9.1058	8.7752	11.1487	9.9557	0.0038	0.0452	0.2687	1.1757	13.47	39.98	51.39	73.93
Rx-156_02	451	1	09:38:41	0.650065279	47.7695098	16.7553722	121.180	-125.98	90.40	155.06	10000.0	81.931873315	101.719	-3.433	57.273156158	110.825	-3.433	79.537677256	110.495	-3.432	79.346983150	112.870	-3.430	33.589585514	111.686	-3.422		9.1060	8.7762	11.1517	9.9669	0.0040	0.0462	0.2717	1.1869	14.18	40.89	51.97	74.64
Rx-156_02	452	1	09:38:41	0.750065275	47.7695102	16.7553703	121.200	-126.10	90.49	155.21	10000.0	81.937397509	98.288	-3.431	57.277212258	107.393	-3.431	79.542119712	107.063	-3.432	79.337986014	109.437	-3.434	33.578337386	108.240	-3.446		9.1059	8.7755	11.1490	9.9522	0.0039	0.0455	0.2690	1.1722	13.80	40.27	51.46	73.72
Rx-156_02	453	1	09:38:41	0.850065272	47.7695106	16.7553684	121.200	-126.22	90.59	155.36	10000.0	81.924668351	94.856	-3.432	57.273600528	103.962	-3.432	79.524231143	103.629	-3.434	79.333030802	105.993	-3.444	33.550795929	104.782	-3.458		9.1056	8.7732	11.1365	9.9257	0.0036	0.0432	0.2565	1.1457	12.85	38.24	49.06	72.05
Rx-156_02	454	1	09:38:41	0.950065269	47.7695110	16.7553664	121.200	-126.34	90.68	155.51	10000.0	81.917333910	91.425	-3.431	57.267462974	100.530	-3.431	79.517225805	100.198	-3.431	79.315774960	102.563	-3.430	33.543509179	101.365	-3.417		9.1055	8.7733	11.1378	9.9398	0.0035	0.0433	0.2578	1.1598	12.56	38.27	49.31	72.93
Rx-156_02	455	1	09:38:41	0.050065265	47.7695115	16.7553644	121.200	-126.46	90.78	155.67	10000.0	81.924039140	87.993	-3.432	57.266899417	97.099	-3.432	79.527097355	96.768	-3.430	79.315945811	99.142	-3.421	33.571068520	97.967	-3.397		9.1059	8.7753	11.1494	9.9749	0.0039	0.0453	0.2694	1.1949	13.85	40.01	51.54	75.14
Rx-156_02	456	1	09:38:41	0.150065262	47.7695119	16.7553625	121.200	-126.58	90.87	155.82	10000.0	81.930934810	84.561	-3.432	57.271384730	93.666	-3.432	79.535946352	93.335	-3.433	79.332937633	95.704	-3.438	33.597496825	94.514	-3.453		9.1054	8.7737	11.1435	9.9535	0.0034	0.0437	0.2635	1.1735	12.19	38.60	50.40	73.80
Rx-156_02	457	1	09:38:42	0.250065258	47.7695123	16.7553605	121.200	-126.70	90.97	155.98	10000.0	81.930953544	81.130	-3.431	57.274414876	90.235	-3.432	79.533659708	89.900	-3.435	79.314429382	92.256	-3.448	33.562013874	91.031	-3.484		9.1048	8.7698	11.1262	9.9009	0.0028	0.0398	0.2462	1.1209	9.94	35.22	47.09	70.49
Rx-156_02	458	1	09:38:42	0.350065255	47.7695127	16.7553584	121.220	-126.84	91.06	156.14	10000.0	81.919264290	77.699	-3.431	57.270090069	86.803	-3.431	79.517671524	86.467	-3.433	79.308081135	88.817	-3.439	33.551580902	87.575	-3.456		9.1046	8.7680	11.1181	9.8763	0.0026	0.0380	0.2381	1.0963	9.33	33.57	45.55	68.94
Rx-156_02	459	1	09:38:42	0.450065251	47.7695131	16.7553563	121.240	-126.97	91.16	156.30	10000.0	81.915710407	74.268	-3.431	57.264857753	83.373	-3.431	79.515083224	83.036	-3.431	79.298310178	85.387	-3.430	33.559516248	84.153	-3.422		9.1046	8.7677	11.1189	9.8846	0.0026	0.0377	0.2389	1.1046	9.17	33.31	45.69	69.46
Rx-156_02	460	1	09:38:42	0.550065248	47.7695135	16.7553542	121.260	-127.10	91.25	156.47	10000.0	81.923290581	70.837	-3.431	57.269798579	79.942	-3.431	79.522722536	79.606	-3.430	79.292523832	81.963	-3.424	33.577437575	80.722	-3.430		9.1045	8.7681	11.1251	9.8848	0.0025	0.0381	0.2451	1.1048	8.84	33.71	46.87	69.47
Rx-156_02	461	1	09:38:42	0.650065245	47.7695139	16.7553521	121.280	-127.23	91.35	156.63	10000.0	81.925974798	67.407	-3.430	57.270247257	76.512	-3.430	79.527178773	76.175	-3.430	79.294325324	78.536	-3.426	33.612666817	77.291	-3.431		9.1044	8.7681	11.1292	9.8839	0.0024	0.0381	0.2492	1.1039	8.58	33.66	47.67	69.41
Rx-156_02	462	1	09:38:42	0.750065241	47.7695143	16.7553500	121.300	-127.36	91.44	156.79	10000.0	81.935722646	63.976	-3.431	57.275693549	73.081	-3.431	79.537725329	72.744	-3.431	79.301297086	75.111	-3.425	33.620109283	73.878	-3.413		9.1045	8.7683	11.1352	9.9018	0.0025	0.0383	0.2552	1.1218	8.86	33.87	48.81	70.54
Rx-156_02	463	1	09:38:42	0.850065238	47.7695147	16.7553480	121.300	-127.49	91.53	156.95	10000.0	81.922358836	60.545	-3.431	57.267151455	69.649	-3.431	79.522208341	69.312	-3.432	79.302376213	71.674	-3.437	33.575551486	70.462	-3.416		9.1045	8.7676	11.1292	9.9172	0.0025	0.0376	0.2492	1.1372	8.99	33.28	47.67	71.51
Rx-156_02	464	1	09:38:42	0.950065234	47.7695151	16.7553459	121.300	-127.62	91.63	157.11	10000.0	81.919724306	57.114	-3.430	57.270896032	66.219	-3.430	79.514961262	65.881	-3.431	79.296008796	68.234	-3.440	33.520140320	67.009	-3.452		9.1044	8.7667	11.1191	9.8950	0.0024	0.0367	0.2391	1.1150	8.65	32.45	45.74	70.12
Rx-156_02	465	1	09:38:42	0.050065231	47.7695154	16.7553439	121.300	-127.75	91.72	157.26	10000.0	81.925097688	53.686	-3.429	57.274180688	62.790	-3.428	79.519491014	62.454	-3.427	79.279935073	64.807	-3.426	33.507330401	63.577	-3.432		9.1047	8.7685	11.1218	9.8914	0.0027	0.0385	0.2418	1.1114	9.50	34.02	46.24	69.89
Rx-156_02	466	1	09:38:42	0.150065228	47.7695158	16.7553419	121.300	-127.88	91.81	157.42	10000.0	81.929890477	50.256	-3.429	57.270871561	59.362	-3.429	79.531436729	59.029	-3.425	79.300371293	61.410	-3.397	33.536566248	60.281	-3.296		9.1052	8.7727	11.1538	10.0245	0.0032	0.0427	0.2738	1.2445	11.37	37.71	52.38	78.26
Rx-156_02	467	1	09:38:43	0.250065224	47.7695162	16.7553398	121.300	-128.01	91.90	157.58	10000.0	81.931142491	46.825	-3.432	57.273332109	55.930	-3.432	79.531812252	55.597	-3.432	79.316957449	57.970	-3.441	33.548515623	56.823	-3.458		9.1052	8.7721	11.1452	9.9979	0.0032	0.0421	0.2652	1.2179	11.16	37.18	50.72	76.59
Rx-156_02	468	1	09:38:43	0.350065221	47.7695165	16.7553379	121.320	-128.13	91.98	157.73	10000.0	81.917104329	43.395	-3.430	57.264130510	52.500	-3.430	79.516072617	52.166	-3.431	79.284572599	54.535	-3.435	33.508879612	53.371	-3.451		9.1051	8.7711	11.1404	9.9763	0.0031	0.0411	0.2604	1.1963	10.99	36.38	49.80	75.23
Rx-156_02	469	1	09:38:43	0.450065217	47.7695168	16.7553359	121.340	-128.26	92.07	157.88	10000.0	81.915067547	39.964	-3.431	57.266998288	49.069	-3.431	79.512065560	48.735	-3.431	79.300698580	51.101	-3.434	33.510332813	49.928	-3.444		9.1050	8.7705	11.1368	9.9633	0.0030	0.0405	0.2568	1.1833	10.77	35.84	49.11	74.41
Rx-156_02	470	1	09:38:43	0.550065214	47.7695172	16.7553339	121.360	-128.38	92.15	158.03	10000.0	81.928553463	36.533	-3.432	57.272942030	45.638	-3.432	79.528614764	45.305	-3.430	79.323589233	47.679	-3.422	33.545797554	46.536	-3.392		9.1053	8.7720	11.1466	10.0029	0.0033	0.0420	0.2666	1.2229	11.54	37.14	51.00	76.90
Rx-156_02	471	1	09:38:43	0.650065210	47.7695175	16.7553320	121.380	-128.51	92.24	158.18	10000.0	81.930439532	33.102	-3.431	57.274918053	42.208	-3.430	79.530159223	41.877	-3.428	79.315777783	44.260	-3.419	33.555984538	43.125	-3.411		9.1056	8.7746	11.1579	10.0228	0.0036	0.0446	0.2779	1.2428	12.67	39.45	53.15	78.15
Rx-156_02	472	1	09:38:43	0.750065207	47.7695178	16.7553300	121.400	-128.64	92.32	158.34	10000.0	81.933957385	29.672	-3.430	57.276620308	38.778	-3.430	79.535168788	38.448	-3.428	79.321230644	40.839	-3.421	33.583267400	39.720	-3.405		9.1059	8.7764	11.1673	10.0483	0.0039	0.0464	0.2873	1.2683	13.64	41.06	54.96	79.76
Rx-156_02	473	1	09:38:43	0.850065204	47.7695182	16.7553281	121.380	-128.76	92.40	158.48	10000.0	81.916904572	26.242	-3.430	57.258853410	35.348	-3.429	79.522446647	35.019	-3.429	79.333365048	37.413	-3.426	33.597646517	36.330	-3.390		9.1061	8.7768	11.1708	10.0881	0.0041	0.0468	0.2908	1.3081	14.64	41.42	55.62	82.27
Rx-156_02	474	1	09:38:43	0.950065200	47.7695185	16.7553262	121.360	-128.88	92.49	158.63	10000.0	81.913103365	22.812	-3.431	57.263865688	31.917	-3.431	79.513070152	31.587	-3.433	79.325705066	33.971	-3.442	33.578052625	32.858	-3.472		9.1058	8.7750	11.1591	10.0467	0.0038	0.0450	0.2791	1.2667	13.37	39.83	53.39	79.66
Rx-156_02	475	1	09:38:43	0.050065197	47.7695188	16.7553243	121.340	-129.00	92.57	158.78	10000.0	81.921888795	19.379	-3.432	57.273223598	28.485	-3.432	79.520211120	28.154	-3.432	79.328299190	30.534	-3.437	33.583206671	29.388	-3.470		9.1057	8.7750	11.1544	10.0087	0.0037	0.0450	0.2744	1.2287	13.07	39.83	52.49	77.27
Rx-156_02	476	1	09:38:43	0.150065193	47.7695192	16.7553224	121.320	-129.12	92.65	158.92	10000.0	81.921994675	15.949	-3.431	57.267299057	25.055	-3.430	79.525490652	24.726	-3.429	79.333692233	27.113	-3.421	33.615437077	25.986	-3.402		9.1059	8.7769	11.1644	10.0375	0.0039	0.0469	0.2844	1.2575	13.71	41.47	54.39	79.08
Rx-156_02	477	1	09:38:44	0.250065190	47.7695195	16.7553205	121.300	-129.24	92.74	159.07	10000.0	81.927921201	12.518	-3.430	57.269853542	21.624	-3.430	79.534255957	21.296	-3.430	79.357628009	23.688	-3.425	33.634027981	22.579	-3.407		9.1060	8.7775	11.1694	10.0605	0.0040	0.0475	0.2894	1.2805	14.15	42.03	55.36	80.52
Rx-156_02	478	1	09:38:44	0.350065187	47.7695198	16.7553184	121.300	-129.37	92.82	159.23	10000.0	81.914439393	9.087	-3.432	57.262885874	18.193	-3.432	79.517357948	17.863	-3.433	79.329067115	20.242	-3.446	33.604387233	19.102	-3.477		9.1060	8.7762	11.1556	10.0155	0.0040	0.0462	0.2756	1.2355	14.08	40.82	52.71	77.70
Rx-156_02	479	1	09:38:44	0.450065183	47.7695200	16.7553164	121.300	-129.51	92.90	159.38	10000.0	81.910693029	5.656	-3.431	57.260544171	14.762	-3.431	79.513037945	14.431	-3.432	79.325531002	16.806	-3.436	33.586007531	15.658	-3.444		9.1057	8.7749	11.1506	10.0021	0.0037	0.0449	0.2706	1.2221	13.16	39.72	51.76	76.86
Rx-156_02	480	1	09:38:44	0.550065180	47.7695203	16.7553143	121.300	-129.64	92.98	159.54	10000.0	81.919969176	2.224	-3.431	57.268665021	11.330	-3.432	79.522653496	10.998	-3.432	79.350763359	13.369	-3.437	33.594760698	12.210	-3.448		9.1056	8.7739	11.1446	9.9857	0.0036	0.0439	0.2646	1.2057	12.83	38.82	50.62	75.82
Rx-156_02	481	1	09:38:44	0.650065176	47.7695206	16.7553122	121.300	-129.78	93.06	159.70	10000.0	81.922010296	-1.208	-3.432	57.269115381	7.898	-3.432	79.523911418	7.567	-3.431	79.330304154	9.938	-3.432	33.596030610	8.758	-3.452		9.1057	8.7746	11.1452	9.9655	0.0037	0.0446	0.2652	1.1855	12.97	39.40	50.73	74.55
Rx-156_02	482	1	09:38:44	0.750065173	47.7695208	16.7553102	121.300	-129.91	93.14	159.85	10000.0	81.923909595	-4.638	-3.430	57.270030220	4.468	-3.430	79.526755687	4.137	-3.430	79.323990454	6.510	-3.428	33.598169319	5.319	-3.438		9.1057	8.7748	11.1474	9.9571	0.0037	0.0448	0.2674	1.1771	13.04	39.60	51.15	74.02
Rx-156_02	483	1	09:38:44	0.850065169	47.7695212	16.7553081	121.300	-130.04	93.23	160.01	10000.0	81.911118066	-8.068	-3.430	57.258962599	1.038	-3.430	79.511942065	0.706	-3.431	79.301708810	3.074	-3.436	33.598011007	1.882	-3.437		9.1057	8.7739	11.1417	9.9502	0.0037	0.0439	0.2617	1.1702	12.97	38.83	50.06	73.59
Rx-156_02	484	1	09:38:44	0.950065166	47.7695215	16.7553061	121.300	-130.17	93.31	160.16	10000.0	81.911294587	-11.498	-3.430	57.258369583	-2.392	-3.430	79.509185088	-2.726	-3.432	79.275821614	-0.366	-3.439	33.572079575	-1.567	-3.449		9.1056	8.7717	11.1323	9.9310	0.0036	0.0417	0.2523	1.1510	12.75	36.87	48.26	72.38
Rx-156_02	485	1	09:38:44	0.050065163	47.7695218	16.7553041	121.300	-130.30	93.40	160.32	10000.0	81.920611544	-14.928	-3.430	57.271117876	-5.823	-3.431	79.514709914	-6.158	-3.432	79.277705850	-3.807	-3.442	33.542039372	-5.028	-3.461		9.1053	8.7700	11.1212	9.9007	0.0033	0.0400	0.2412	1.1207	11.82	35.38	46.14	70.47
Rx-156_02	486	1	09:38:44	0.150065159	47.7695222	16.7553020	121.300	-130.43	93.49	160.48	10000.0	81.920972669	-18.361	-3.432	57.270802496	-9.255	-3.432	79.514599407	-9.590	-3.431	79.268555797	-7.238	-3.431	33.548354168	-8.473	-3.445		9.1053	8.7709	11.1221	9.8879	0.0033	0.0409	0.2421	1.1079	11.83	36.21	46.32	69.67
Rx-156_02	487	1	09:38:45	0.250065156	47.7695225	16.7553000	121.300	-130.56	93.57	160.63	10000.0	81.921694590	-21.793	-3.432	57.265355444	-12.687	-3.432	79.520923043	-13.020	-3.430	79.284812506	-10.657	-3.419	33.576406369	-11.852	-3.379		9.1055	8.7728	11.1351	9.9409	0.0035	0.0428	0.2551	1.1609	12.55	37.82	48.79	73.00
Rx-156_02	488	1	09:38:45	0.350065152	47.7695229	16.7552979	121.280	-130.69	93.67	160.80	10000.0	81.908385123	-25.222	-3.430	57.255639600	-16.117	-3.430	79.506404329	-16.450	-3.430	79.266625957	-14.089	-3.432	33.574079213	-15.289	-3.437		9.1058	8.7728	11.1331	9.9338	0.0038	0.0428	0.2531	1.1538	13.27	37.86	48.42	72.56
Rx-156_02	489	1	09:38:45	0.450065149	47.7695234	16.7552958	121.260	-130.83	93.77	160.96	10000.0	81.908213115	-28.654	-3.432	57.257870198	-19.549	-3.432	79.503520594	-19.884	-3.434	79.246526255	-17.536	-3.447	33.546420100	-18.781	-3.492		9.1054	8.7704	11.1181	9.8731	0.0034	0.0404	0.2381	1.0931	11.87	35.75	45.54	68.74
Rx-156_02	490	1	09:38:45	0.550065145	47.7695238	16.7552937	121.240	-130.96	93.87	161.13	10000.0	81.917931859	-32.087	-3.433	57.269185938	-22.982	-3.433	79.511271966	-23.317	-3.434	79.272700920	-20.972	-3.436	33.542662011	-22.199	-3.418		9.1051	8.7696	11.1151	9.8884	0.0031	0.0396	0.2351	1.1084	11.08	35.02	44.96	69.70
Rx-156_02	491	1	09:38:45	0.650065142	47.7695242	16.7552916	121.220	-131.09	93.97	161.29	10000.0	81.922517433	-35.519	-3.432	57.269419090	-26.414	-3.432	79.518769670	-26.749	-3.431	79.294664935	-24.400	-3.428	33.589216764	-25.630	-3.432		9.1053	8.7706	11.1189	9.8889	0.0033	0.0406	0.2389	1.1089	11.53	35.89	45.70	69.73
Rx-156_02	492	1	09:38:45	0.750065139	47.7695247	16.7552895	121.200	-131.22	94.07	161.45	10000.0	81.922956217	-38.951	-3.432	57.269143364	-29.846	-3.432	79.518816838	-30.178	-3.430	79.277016333	-27.819	-3.418	33.580950937	-29.000	-3.370		9.1055	8.7727	11.1325	9.9507	0.0035	0.0427	0.2525	1.1707	12.31	37.74	48.29	73.62
Rx-156_02	493	1	09:38:45	0.850065135	47.7695251	16.7552874	121.180	-131.35	94.17	161.62	10000.0	81.908105731	-42.382	-3.431	57.255891491	-33.276	-3.431	79.505117744	-33.609	-3.431	79.264728059	-31.248	-3.429	33.586916888	-32.425	-3.424		9.1056	8.7729	11.1341	9.9572	0.0036	0.0429	0.2541	1.1772	12.71	37.94	48.61	74.03
Rx-156_02	494	1	09:38:45	0.950065132	47.7695255	16.7552853	121.160	-131.48	94.27	161.78	10000.0	81.910359488	-45.814	-3.432	57.257036265	-36.709	-3.432	79.508723662	-37.042	-3.433	79.275632663	-34.682	-3.434	33.591456465	-35.852	-3.427		9.1055	8.7720	11.1326	9.9625	0.0035	0.0420	0.2526	1.1825	12.45	37.13	48.32	74.36
Rx-156_02	495	1	09:38:45	0.050065128	47.7695260	16.7552832	121.140	-131.61	94.37	161.95	10000.0	81.916123887	-49.248	-3.433	57.266490377	-40.143	-3.434	79.510621179	-40.478	-3.436	79.280580700	-38.129	-3.448	33.572484268	-39.319	-3.467		9.1050	8.7692	11.1182	9.9285	0.0030	0.0392	0.2382	1.1485	10.55	34.67	45.56	72.22
Rx-156_02	496	1	09:38:45	0.150065125	47.7695264	16.7552811	121.120	-131.74	94.46	162.11	10000.0	81.919460234	-52.681	-3.433	57.271859011	-43.576	-3.433	79.512445314	-43.912	-3.434	79.288355126	-41.567	-3.438	33.574475905	-42.772	-3.453		9.1047	8.7683	11.1134	9.9088	0.0027	0.0383	0.2334	1.1288	9.68	33.84	44.64	70.99
Rx-156_02	497	1	09:38:46	0.250065122	47.7695268	16.7552790	121.100	-131.87	94.56	162.27	10000.0	81.927196533	-56.111	-3.431	57.273749432	-47.007	-3.431	79.521814528	-47.342	-3.430	79.285698801	-44.991	-3.424	33.589162552	-46.185	-3.414		9.1050	8.7695	11.1206	9.9260	0.0030	0.0395	0.2406	1.1460	10.54	34.94	46.03	72.07
Rx-156_02	498	1	09:38:46	0.350065118	47.7695273	16.7552769	121.100	-132.00	94.66	162.44	10000.0	81.908881362	-59.543	-3.431	57.254594137	-50.437	-3.431	79.506900280	-50.772	-3.430	79.273421763	-48.414	-3.423	33.609514134	-49.596	-3.411		9.1052	8.7710	11.1287	9.9461	0.0032	0.0410	0.2487	1.1661	11.26	36.26	47.56	73.33
Rx-156_02	499	1	09:38:46	0.450065115	47.7695277	16.7552749	121.100	-132.13	94.76	162.60	10000.0	81.907664757	-62.975	-3.433	57.256774230	-53.870	-3.433	79.504418780	-54.206	-3.434	79.279631480	-51.855	-3.442	33.617005326	-53.051	-3.454		9.1050	8.7694	11.1197	9.9245	0.0030	0.0394	0.2397	1.1445	10.66	34.87	45.85	71.97
Rx-156_02	500	1	09:38:46	0.550065111	47.7695281	16.7552728	121.100	-132.26	94.86	162.76	10000.0	81.919545704	-66.408	-3.432	57.269306518	-57.303	-3.433	79.513744332	-57.641	-3.435	79.281237529	-55.303	-3.447	33.573638198	-56.537	-3.486		9.1046	8.7670	11.1047	9.8708	0.0026	0.0370	0.2247	1.0908	9.35	32.68	42.99	68.59
Rx-156_02	501	1	09:38:46	0.650065108	47.7695286	16.7552707	121.100	-132.39	94.96	162.92	10000.0	81.920966506	-69.839	-3.431	57.271633195	-60.734	-3.431	79.514145121	-61.072	-3.432	79.288805791	-58.738	-3.435	33.580910916	-59.982	-3.446		9.1046	8.7662	11.1009	9.8561	0.0026	0.0362	0.2209	1.0761	9.16	31.97	42.26	67.67
Rx-156_02	502	1	09:38:46	0.750065104	47.7695290	16.7552687	121.100	-132.52	95.05	163.08	10000.0	81.923428298	-73.269	-3.431	57.271556162	-64.165	-3.431	79.517690310	-64.502	-3.429	79.291056548	-62.163	-3.425	33.598532028	-63.409	-3.427		9.1046	8.7673	11.1064	9.8596	0.0026	0.0373	0.2264	1.0796	9.15	32.96	43.30	67.89
Rx-156_02	503	1	09:38:46	0.850065101	47.7695294	16.7552667	121.080	-132.64	95.14	163.23	10000.0	81.907645105	-76.700	-3.431	57.257377912	-67.595	-3.430	79.501420620	-67.932	-3.430	79.260499613	-65.593	-3.430	33.586495469	-66.868	-3.459		9.1050	8.7685	11.1069	9.8319	0.0030	0.0385	0.2269	1.0519	10.71	34.02	43.40	66.15
Rx-156_02	504	1	09:38:46	0.950065098	47.7695297	16.7552647	121.060	-132.76	95.23	163.39	10000.0	81.912580060	-80.131	-3.431	57.258842809	-71.026	-3.431	79.508911662	-71.361	-3.430	79.271625785	-69.017	-3.423	33.603028195	-70.274	-3.406		9.1051	8.7697	11.1144	9.8570	0.0031	0.0397	0.2344	1.0770	11.08	35.09	44.83	67.72
Rx-156_02	505	1	09:38:46	0.050065094	47.7695301	16.7552628	121.040	-132.89	95.32	163.54	10000.0	81.922439514	-83.562	-3.431	57.265963812	-74.457	-3.431	79.520131354	-74.793	-3.432	79.281656379	-72.455	-3.438	33.575466081	-73.729	-3.455		9.1049	8.7682	11.1068	9.8332	0.0029	0.0382	0.2268	1.0532	10.34	33.79	43.39	66.23
Rx-156_02	506	1	09:38:46	0.150065091	47.7695305	16.7552608	121.020	-133.01	95.41	163.69	10000.0	81.925153036	-86.993	-3.431	57.273746774	-77.888	-3.431	79.518135030	-78.226	-3.433	79.276125584	-75.894	-3.439	33.534853738	-77.181	-3.452		9.1047	8.7666	11.0984	9.8118	0.0027	0.0366	0.2184	1.0318	9.43	32.32	41.77	64.88
Rx-156_02	507	1	09:38:47	0.250065087	47.7695308	16.7552588	121.000	-133.14	95.50	163.84	10000.0	81.928821883	-90.423	-3.430	57.278258856	-81.318	-3.430	79.520422682	-81.656	-3.430	79.276198721	-79.326	-3.432	33.525143650	-80.627	-3.446		9.1047	8.7667	11.0966	9.7959	0.0027	0.0367	0.2166	1.0159	9.50	32.46	41.43	63.88
Rx-156_02	508	1	09:38:47	0.350065084	47.7695312	16.7552569	121.000	-133.26	95.58	164.00	10000.0	81.914205605	-93.854	-3.431	57.261384705	-84.749	-3.430	79.508506614	-85.085	-3.429	79.255540494	-82.750	-3.424	33.539052279	-84.041	-3.413		9.1051	8.7684	11.1036	9.8133	0.0031	0.0384	0.2236	1.0333	11.11	33.95	42.77	64.98
Rx-156_02	509	1	09:38:47	0.450065081	47.7695315	16.7552549	121.000	-133.39	95.67	164.15	10000.0	81.911794464	-97.285	-3.431	57.256693133	-88.179	-3.431	79.509347428	-88.515	-3.429	79.264882068	-86.174	-3.423	33.549259064	-87.444	-3.403		9.1053	8.7698	11.1111	9.8410	0.0033	0.0398	0.2311	1.0610	11.65	35.20	44.20	66.72
Rx-156_02	510	1	09:38:47	0.550065077	47.7695318	16.7552529	121.000	-133.51	95.75	164.30	10000.0	81.918810503	-100.715	-3.430	57.264823373	-91.609	-3.430	79.514873190	-91.946	-3.431	79.258596034	-89.607	-3.434	33.532125474	-90.884	-3.440		9.1051	8.7689	11.1071	9.8309	0.0031	0.0389	0.2271	1.0509	11.06	34.35	43.43	66.09
Rx-156_02	511	1	09:38:47	0.650065074	47.7695322	16.7552510	121.000	-133.64	95.84	164.45	10000.0	81.925568415	-104.145	-3.430	57.273377164	-95.040	-3.431	79.517976470	-95.377	-3.432	79.262385269	-93.044	-3.437	33.510344677	-94.338	-3.454		9.1049	8.7674	11.1006	9.8072	0.0029	0.0374	0.2206	1.0272	10.08	33.04	42.19	64.59
Rx-156_02	512	1	09:38:47	0.750065070	47.7695325	16.7552490	121.000	-133.76	95.92	164.60	10000.0	81.923997798	-107.574	-3.430	57.273027303	-98.469	-3.429	79.516569809	-98.806	-3.429	79.268004861	-96.469	-3.425	33.516912638	-97.738	-3.400		9.1050	8.7679	11.1056	9.8366	0.0030	0.0379	0.2256	1.0566	10.58	33.52	43.16	66.44
Rx-156_02	513	1	09:38:47	0.850065067	47.7695329	16.7552471	121.000	-133.88	96.01	164.75	10000.0	81.911854644	-111.005	-3.431	57.262345193	-101.900	-3.430	79.503572810	-102.236	-3.429	79.242269408	-99.895	-3.426	33.521055219	-101.165	-3.427		9.1053	8.7693	11.1101	9.8404	0.0033	0.0393	0.2301	1.0604	11.63	34.76	44.02	66.68
Rx-156_02	514	1	09:38:47	0.950065063	47.7695332	16.7552451	121.000	-134.01	96.10	164.90	10000.0	81.910145820	-114.436	-3.431	57.258157616	-105.330	-3.430	79.504579191	-105.664	-3.429	79.244612549	-103.311	-3.416	33.545709437	-104.539	-3.375		9.1055	8.7712	11.1246	9.8962	0.0035	0.0412	0.2446	1.1162	12.37	36.44	46.79	70.19
Rx-156_02	515	1	09:38:47	0.050065060	47.7695336	16.7552432	121.000	-134.13	96.18	165.05	10000.0	81.917283275	-117.865	-3.430	57.262863801	-108.760	-3.429	79.513480576	-109.093	-3.429	79.269603179	-106.735	-3.424	33.567869121	-107.944	-3.405		9.1057	8.7723	11.1303	9.9213	0.0037	0.0423	0.2503	1.1413	12.97	37.37	47.88	71.77
Rx-156_02	516	1	09:38:47	0.150065057	47.7695340	16.7552413	121.000	-134.25	96.27	165.20	10000.0	81.921338549	-121.295	-3.429	57.267030162	-112.189	-3.430	79.516300116	-112.524	-3.431	79.258565134	-110.173	-3.438	33.530486650	-111.395	-3.451		9.1054	8.7708	11.1219	9.8995	0.0034	0.0408	0.2419	1.1195	12.15	36.10	46.28	70.40
Rx-156_02	517	1	09:38:48	0.250065053	47.7695343	16.7552393	121.000	-134.37	96.36	165.35	10000.0	81.927806705	-124.724	-3.430	57.275985880	-115.619	-3.430	79.520837991	-115.955	-3.431	79.278253305	-113.608	-3.436	33.518292861	-114.814	-3.419		9.1053	8.7695	11.1161	9.9105	0.0033	0.0395	0.2361	1.1305	11.61	34.92	45.16	71.09
Rx-156_02	518	1	09:38:48	0.350065050	47.7695347	16.7552373	121.000	-134.50	96.45	165.51	10000.0	81.914982468	-128.154	-3.430	57.264535069	-119.049	-3.430	79.508970852	-119.383	-3.429	79.269627547	-117.030	-3.422	33.527851655	-118.227	-3.413		9.1054	8.7707	11.1238	9.9272	0.0034	0.0407	0.2438	1.1472	11.97	35.97	46.63	72.14
Rx-156_02	519	1	09:38:48	0.450065046	47.7695351	16.7552353	121.000	-134.63	96.55	165.67	10000.0	81.918437865	-131.583	-3.429	57.262633841	-122.478	-3.429	79.515684823	-122.810	-3.427	79.266833520	-120.453	-3.422	33.544290451	-121.635	-3.408		9.1057	8.7729	11.1305	9.9486	0.0037	0.0429	0.2505	1.1686	13.26	37.92	47.91	73.48
Rx-156_02	520	1	09:38:48	0.550065043	47.7695355	16.7552332	121.000	-134.75	96.64	165.83	10000.0	81.927745879	-135.014	-3.431	57.269741461	-125.908	-3.431	79.526089348	-126.241	-3.430	79.284295819	-123.879	-3.427	33.557782781	-125.051	-3.416		9.1057	8.7732	11.1346	9.9630	0.0037	0.0432	0.2546	1.1830	13.25	38.18	48.70	74.39
Rx-156_02	521	1	09:38:48	0.650065039	47.7695359	16.7552312	121.000	-134.88	96.73	165.98	10000.0	81.924932929	-138.445	-3.431	57.269391114	-129.340	-3.431	79.523231951	-129.674	-3.433	79.280288591	-127.322	-3.442	33.541410847	-128.515	-3.464		9.1055	8.7713	11.1236	9.9300	0.0035	0.0413	0.2436	1.1500	12.30	36.49	46.59	72.32
Rx-156_02	522	1	09:38:48	0.750065036	47.7695363	16.7552292	121.000	-135.01	96.83	166.14	10000.0	81.926484049	-141.876	-3.431	57.275645204	-132.771	-3.431	79.521365108	-133.106	-3.432	79.286788135	-130.760	-3.439	33.534355858	-131.979	-3.464		9.1053	8.7701	11.1159	9.8971	0.0033	0.0401	0.2359	1.1171	11.74	35.43	45.13	70.25
Rx-156_02	523	1	09:38:48	0.850065033	47.7695367	16.7552272	121.000	-135.14	96.92	166.30	10000.0	81.910837918	-145.307	-3.431	57.262497562	-136.201	-3.431	79.506195766	-136.536	-3.430	79.276810289	-134.188	-3.428	33.540475789	-135.403	-3.424		9.1055	8.7707	11.1185	9.9041	0.0035	0.0407	0.2385	1.1241	12.21	36.00	45.62	70.69
Rx-156_02	524	1	09:38:48	0.950065029	47.7695371	16.7552252	121.000	-135.26	97.01	166.45	10000.0	81.914273291	-148.738	-3.431	57.262880507	-139.632	-3.431	79.510471678	-139.965	-3.429	79.271805087	-137.609	-3.421	33.551922240	-138.819	-3.416		9.1057	8.7725	11.1286	9.9185	0.0037	0.0425	0.2486	1.1385	12.97	37.59	47.55	71.59
Rx-156_02	525	1	09:38:48	0.050065026	47.7695374	16.7552232	121.000	-135.39	97.10	166.61	10000.0	81.917784134	-152.166	-3.429	57.264142231	-143.060	-3.429	79.515009571	-143.393	-3.427	79.277134552	-141.035	-3.426	33.554552267	-142.228	-3.409		9.1059	8.7738	11.1317	9.9384	0.0039	0.0438	0.2517	1.1584	13.73	38.71	48.15	72.85
Rx-156_02	526	1	09:38:48	0.150065022	47.7695378	16.7552212	121.000	-135.52	97.19	166.76	10000.0	81.924074396	-155.597	-3.431	57.268219496	-146.491	-3.431	79.521515095	-146.823	-3.431	79.277810440	-144.466	-3.431	33.556129213	-145.665	-3.437		9.1059	8.7737	11.1309	9.9319	0.0039	0.0437	0.2509	1.1519	13.74	38.65	47.99	72.43
Rx-156_02	527	1	09:38:49	0.250065019	47.7695382	16.7552192	121.000	-135.64	97.28	166.92	10000.0	81.926494148	-159.027	-3.430	57.270025122	-149.922	-3.431	79.524042293	-150.256	-3.433	79.284897679	-147.908	-3.442	33.543864665	-149.139	-3.474		9.1055	8.7713	11.1189	9.8885	0.0035	0.0413	0.2389	1.1085	12.26	36.50	45.69	69.70
Rx-156_02	528	1	09:38:49	0.350065016	47.7695386	16.7552171	121.000	-135.77	97.37	167.08	10000.0	81.914601743	-162.456	-3.429	57.267223295	-153.351	-3.429	79.506764761	-153.688	-3.433	79.268185181	-151.359	-3.451	33.509674345	-152.647	-3.508		9.1050	8.7676	11.0967	9.8093	0.0030	0.0376	0.2167	1.0293	10.44	33.23	41.45	64.72
Rx-156_02	529	1	09:38:49	0.450065012	47.7695390	16.7552150	121.000	-135.90	97.47	167.24	10000.0	81.915070535	-165.885	-3.429	57.266083641	-156.780	-3.429	79.506525761	-157.116	-3.427	79.258693717	-154.774	-3.415	33.512969115	-156.021	-3.374		9.1051	8.7695	11.1110	9.8644	0.0031	0.0395	0.2310	1.0844	11.07	34.95	44.18	68.19
Rx-156_02	530	1	09:38:49	0.550065009	47.7695395	16.7552130	121.000	-136.03	97.57	167.40	10000.0	81.922718192	-169.314	-3.429	57.265326037	-160.209	-3.429	79.519592464	-160.543	-3.428	79.260772283	-158.193	-3.419	33.537503121	-159.418	-3.397		9.1053	8.7711	11.1214	9.8966	0.0033	0.0411	0.2414	1.1166	11.71	36.34	46.17	70.21
Rx-156_02	531	1	09:38:49	0.650065005	47.7695399	16.7552109	121.000	-136.16	97.67	167.56	10000.0	81.925890208	-172.746	-3.431	57.269349061	-163.640	-3.431	79.522017488	-163.975	-3.432	79.274469920	-161.626	-3.433	33.542524941	-162.828	-3.410		9.1052	8.7703	11.1200	9.9179	0.0032	0.0403	0.2400	1.1379	11.48	35.67	45.91	71.55
Rx-156_02	532	1	09:38:49	0.750065002	47.7695403	16.7552088	121.000	-136.28	97.77	167.72	10000.0	81.926313011	-176.175	-3.430	57.272216674	-167.070	-3.430	79.520440310	-167.408	-3.433	79.258968135	-165.068	-3.443	33.506077430	-166.312	-3.484		9.1047	8.7675	11.1068	9.8632	0.0027	0.0375	0.2268	1.0832	9.64	33.13	43.38	68.11
Rx-156_02	533	1	09:38:49	0.850064998	47.7695407	16.7552069	121.000	-136.41	97.86	167.88	10000.0	81.915884099	-179.605	-3.430	57.267706263	-170.500	-3.430	79.506457539	-170.838	-3.430	79.255206872	-168.498	-3.430	33.494817801	-169.728	-3.416		9.1048	8.7670	11.1070	9.8771	0.0028	0.0370	0.2270	1.0971	9.87	32.68	43.42	68.99
Rx-156_02	534	1	09:38:49	0.950064995	47.7695411	16.7552049	121.000	-136.53	97.95	168.03	10000.0	81.914594640	176.966	-3.429	57.262907094	-173.929	-3.429	79.508190288	-174.266	-3.428	79.259107593	-171.920	-3.422	33.510940375	-173.130	-3.402		9.1050	8.7682	11.1143	9.9047	0.0030	0.0382	0.2343	1.1247	10.69	33.79	44.82	70.72
Rx-156_02	535	1	09:38:49	0.050064992	47.7695415	16.7552029	121.000	-136.65	98.04	168.19	10000.0	81.918370371	173.536	-3.430	57.265664479	-177.359	-3.430	79.512116820	-177.694	-3.428	79.256240400	-175.339	-3.419	33.537532765	-176.544	-3.414		9.1052	8.7700	11.1251	9.9203	0.0032	0.0400	0.2451	1.1403	11.14	35.39	46.88	71.71
Rx-156_02	536	1	09:38:49	0.150064988	47.7695419	16.7552010	121.000	-136.78	98.13	168.34	10000.0	81.922344495	170.107	-3.429	57.269259526	179.212	-3.429	79.516551640	178.878	-3.428	79.260371354	-178.765	-3.426	33.538212773	-179.954	-3.410		9.1052	8.7707	11.1284	9.9394	0.0032	0.0407	0.2484	1.1594	11.35	35.96	47.51	72.91
Rx-156_02	537	1	09:38:50	0.250064985	47.7695423	16.7551990	121.000	-136.90	98.23	168.49	10000.0	81.927397768	166.678	-3.429	57.268911216	175.784	-3.429	79.525774306	175.450	-3.427	79.279995960	177.812	-3.423	33.560580684	176.647	-3.399		9.1054	8.7722	11.1339	9.9691	0.0034	0.0422	0.2539	1.1891	12.06	37.27	48.57	74.78
Rx-156_02	538	1	09:38:50	0.350064981	47.7695428	16.7551971	121.000	-137.01	98.32	168.64	10000.0	81.913943442	163.249	-3.430	57.263784960	172.354	-3.430	79.508017326	172.019	-3.431	79.275385254	174.378	-3.434	33.531076905	173.219	-3.428		9.1053	8.7708	11.1297	9.9702	0.0033	0.0408	0.2497	1.1902	11.77	36.08	47.76	74.85
Rx-156_02	539	1	09:38:50	0.450064978	47.7695433	16.7551952	121.000	-137.13	98.42	168.79	10000.0	81.913218951	159.819	-3.430	57.266329211	168.924	-3.430	79.505522131	168.589	-3.430	79.268864151	170.952	-3.426	33.516695999	169.791	-3.428		9.1054	8.7709	11.1338	9.9728	0.0034	0.0409	0.2538	1.1928	12.15	36.20	48.54	75.01
Rx-156_02	540	1	09:38:50	0.550064975	47.7695437	16.7551933	121.000	-137.25	98.52	168.94	10000.0	81.923084974	156.389	-3.430	57.269596990	165.494	-3.430	79.519317898	165.161	-3.428	79.272748019	167.531	-3.421	33.545793875	166.385	-3.406		9.1055	8.7725	11.1424	9.9962	0.0035	0.0425	0.2624	1.2162	12.34	37.54	50.19	76.48
Rx-156_02	541	1	09:38:50	0.650064971	47.7695442	16.7551914	121.000	-137.36	98.61	169.09	10000.0	81.926028513	152.958	-3.431	57.267972239	162.064	-3.430	79.527227959	161.732	-3.429	79.297856796	164.108	-3.424	33.577386789	162.987	-3.398		9.1057	8.7739	11.1495	10.0289	0.0037	0.0439	0.2695	1.2489	12.93	38.77	51.55	78.54
Rx-156_02	542	1	09:38:50	0.750064968	47.7695447	16.7551895	121.000	-137.48	98.71	169.25	10000.0	81.927419415	149.527	-3.431	57.273090832	158.633	-3.431	79.525058530	158.300	-3.432	79.294316187	160.671	-3.437	33.575659901	159.532	-3.455		9.1055	8.7724	11.1439	10.0048	0.0035	0.0424	0.2639	1.2248	12.27	37.52	50.48	77.02
Rx-156_02	543	1	09:38:50	0.850064964	47.7695450	16.7551876	121.020	-137.60	98.80	169.39	10000.0	81.913579454	146.097	-3.430	57.264934649	155.203	-3.430	79.509273997	154.868	-3.432	79.279499602	157.230	-3.442	33.564883703	156.062	-3.471		9.1055	8.7708	11.1324	9.9645	0.0035	0.0408	0.2524	1.1845	12.30	36.09	48.28	74.49
Rx-156_02	544	1	09:38:50	0.950064961	47.7695453	16.7551856	121.040	-137.72	98.88	169.54	10000.0	81.914052188	142.668	-3.429	57.265334426	151.773	-3.429	79.510700512	151.439	-3.429	79.296104450	153.803	-3.426	33.570279347	152.659	-3.403		9.1054	8.7709	11.1356	9.9911	0.0034	0.0409	0.2556	1.2111	11.94	36.12	48.90	76.16
Rx-156_02	545	1	09:38:50	0.050064957	47.7695457	16.7551837	121.060	-137.85	98.96	169.69	10000.0	81.923044952	139.239	-3.429	57.270333923	148.344	-3.429	79.520632998	148.011	-3.427	79.298593494	150.381	-3.422	33.591358989	149.230	-3.429		9.1056	8.7724	11.1425	9.9915	0.0036	0.0424	0.2625	1.2115	12.70	37.46	50.20	76.18
Rx-156_02	546	1	09:38:50	0.150064954	47.7695460	16.7551818	121.080	-137.97	99.05	169.84	10000.0	81.923027383	135.811	-3.428	57.268804572	144.916	-3.428	79.522984960	144.585	-3.426	79.292291629	146.960	-3.422	33.621011868	145.788	-3.442		9.1058	8.7741	11.1490	9.9774	0.0038	0.0441	0.2690	1.1974	13.35	39.03	51.46	75.30
Rx-156_02	547	1	09:38:51	0.250064951	47.7695463	16.7551798	121.100	-138.09	99.13	169.99	10000.0	81.924450588	132.381	-3.429	57.270184419	141.487	-3.429	79.525070203	141.156	-3.429	79.306705521	143.527	-3.432	33.634211374	142.342	-3.446		9.1058	8.7743	11.1459	9.9612	0.0038	0.0443	0.2659	1.1812	13.50	39.18	50.86	74.28
Rx-156_02	548	1	09:38:51	0.350064947	47.7695468	16.7551778	121.100	-138.22	99.23	170.15	10000.0	81.911251759	128.951	-3.430	57.258830669	138.057	-3.430	79.511910898	137.724	-3.432	79.291644174	140.086	-3.441	33.590896145	138.909	-3.433		9.1058	8.7732	11.1355	9.9583	0.0038	0.0432	0.2555	1.1783	13.37	38.19	48.88	74.10
Rx-156_02	549	1	09:38:51	0.450064944	47.7695472	16.7551758	121.100	-138.34	99.33	170.31	10000.0	81.910980607	125.520	-3.431	57.264184127	134.625	-3.431	79.507791920	134.291	-3.434	79.291221677	136.639	-3.447	33.550646015	135.422	-3.487		9.1055	8.7707	11.1197	9.9020	0.0035	0.0407	0.2397	1.1220	12.36	36.02	45.84	70.55
Rx-156_02	550	1	09:38:51	0.550064940	47.7695476	16.7551737	121.100	-138.47	99.42	170.47	10000.0	81.923296475	122.090	-3.430	57.272399058	131.195	-3.430	79.520751984	130.861	-3.429	79.295827917	133.211	-3.429	33.556453799	131.992	-3.429		9.1055	8.7715	11.1209	9.9024	0.0035	0.0415	0.2409	1.1224	12.33	36.70	46.07	70.58
Rx-156_02	551	1	09:38:51	0.650064937	47.7695481	16.7551717	121.100	-138.60	99.52	170.63	10000.0	81.924747701	118.661	-3.429	57.268882516	127.767	-3.429	79.524650546	127.434	-3.427	79.293799587	129.785	-3.426	33.571589805	128.560	-3.432		9.1058	8.7730	11.1236	9.8991	0.0038	0.0430	0.2436	1.1191	13.34	38.04	46.59	70.37
Rx-156_02	552	1	09:38:51	0.750064934	47.7695485	16.7551697	121.100	-138.72	99.62	170.79	10000.0	81.927718217	115.232	-3.429	57.270646491	124.338	-3.429	79.528000621	124.005	-3.429	79.300639484	126.353	-3.432	33.569661530	125.129	-3.432		9.1057	8.7726	11.1206	9.8963	0.0037	0.0426	0.2406	1.1163	13.01	37.63	46.02	70.20
Rx-156_02	553	1	09:38:51	0.850064930	47.7695489	16.7551677	121.080	-138.85	99.71	170.94	10000.0	81.911147242	111.802	-3.431	57.261398183	120.907	-3.431	79.507882194	120.572	-3.433	79.276590915	122.916	-3.437	33.527500829	121.691	-3.438		9.1055	8.7705	11.1140	9.8892	0.0035	0.0405	0.2340	1.1092	12.48	35.84	44.76	69.75
Rx-156_02	554	1	09:38:51	0.950064927	47.7695493	16.7551657	121.060	-138.97	99.80	171.10	10000.0	81.918056792	108.370	-3.431	57.266993971	117.476	-3.432	79.513723064	117.139	-3.434	79.279121977	119.470	-3.445	33.529170631	118.205	-3.486		9.1052	8.7683	11.1000	9.8345	0.0032	0.0383	0.2200	1.0545	11.26	33.83	42.08	66.31
Rx-156_02	555	1	09:38:51	0.050064923	47.7695497	16.7551637	121.040	-139.10	99.90	171.25	10000.0	81.925072120	104.940	-3.430	57.273452351	114.045	-3.430	79.519350117	113.708	-3.430	79.288110418	116.040	-3.430	33.528473705	114.769	-3.436		9.1051	8.7681	11.0997	9.8289	0.0031	0.0381	0.2197	1.0489	11.14	33.72	42.03	65.96
Rx-156_02	556	1	09:38:51	0.150064920	47.7695501	16.7551617	121.020	-139.22	99.99	171.41	10000.0	81.927281900	101.511	-3.429	57.274286258	110.616	-3.429	79.522784046	110.281	-3.428	79.282652549	112.620	-3.420	33.547471013	111.363	-3.406		9.1051	8.7696	11.1091	9.8515	0.0031	0.0396	0.2291	1.0715	11.08	35.00	43.83	67.38
Rx-156_02	557	1	09:38:52	0.250064916	47.7695505	16.7551597	121.000	-139.35	100.08	171.57	10000.0	81.935419651	98.081	-3.430	57.277488070	107.186	-3.430	79.532973547	106.851	-3.429	79.292549786	109.197	-3.423	33.566977014	107.954	-3.409		9.1052	8.7703	11.1161	9.8728	0.0032	0.0403	0.2361	1.0928	11.28	35.66	45.16	68.72
Rx-156_02	558	1	09:38:52	0.350064913	47.7695508	16.7551577	121.000	-139.47	100.17	171.71	10000.0	81.917533377	94.652	-3.429	57.263795782	103.758	-3.428	79.514244943	103.423	-3.428	79.276648669	105.768	-3.429	33.562735984	104.538	-3.416		9.1054	8.7709	11.1158	9.8851	0.0034	0.0409	0.2358	1.1051	12.05	36.16	45.10	69.49
Rx-156_02	559	1	09:38:52	0.450064910	47.7695512	16.7551558	121.000	-139.59	100.25	171.86	10000.0	81.910934809	91.224	-3.429	57.261121416	100.329	-3.429	79.506257508	99.994	-3.429	79.262810881	102.340	-3.428	33.539137821	101.098	-3.440		9.1052	8.7701	11.1164	9.8739	0.0032	0.0401	0.2364	1.0939	11.41	35.46	45.21	68.79
Rx-156_02	560	1	09:38:52	0.550064906	47.7695515	16.7551539	121.000	-139.72	100.34	172.01	10000.0	81.921023970	87.796	-3.428	57.272896586	96.900	-3.429	79.515069319	96.564	-3.430	79.283792302	98.902	-3.438	33.520733819	97.647	-3.451		9.1048	8.7682	11.1064	9.8510	0.0028	0.0382	0.2264	1.0710	10.03	33.74	43.31	67.35
Rx-156_02	561	1	09:38:52	0.650064903	47.7695518	16.7551519	121.000	-139.84	100.42	172.16	10000.0	81.925967449	84.367	-3.428	57.274939461	93.472	-3.428	79.521161037	93.137	-3.427	79.278802550	95.485	-3.417	33.529528286	94.241	-3.405		9.1050	8.7696	11.1177	9.8743	0.0030	0.0396	0.2377	1.0943	10.48	35.04	45.46	68.81
Rx-156_02	562	1	09:38:52	0.750064899	47.7695522	16.7551500	121.000	-139.96	100.50	172.31	10000.0	81.928171017	80.938	-3.429	57.272380410	90.043	-3.429	79.526881178	89.709	-3.428	79.287301954	92.062	-3.422	33.564656528	90.834	-3.407		9.1052	8.7713	11.1246	9.8961	0.0032	0.0413	0.2446	1.1161	11.46	36.49	46.79	70.19
Rx-156_02	563	1	09:38:52	0.850064896	47.7695526	16.7551481	120.980	-140.08	100.59	172.46	10000.0	81.916914839	77.508	-3.429	57.263542589	86.614	-3.429	79.515466544	86.280	-3.429	79.284271073	88.638	-3.424	33.563456146	87.422	-3.412		9.1053	8.7714	11.1300	9.9133	0.0033	0.0414	0.2500	1.1333	11.57	36.58	47.82	71.27
Rx-156_02	564	1	09:38:52	0.950064892	47.7695530	16.7551463	120.960	-140.20	100.68	172.60	10000.0	81.922658603	74.080	-3.428	57.270351751	83.185	-3.429	79.519206861	82.849	-3.431	79.278748985	85.198	-3.440	33.542352281	83.953	-3.469		9.1051	8.7692	11.1182	9.8730	0.0031	0.0392	0.2382	1.0930	10.87	34.69	45.56	68.73
Rx-156_02	565	1	09:38:52	0.050064889	47.7695534	16.7551444	120.940	-140.31	100.77	172.75	10000.0	81.925022980	70.652	-3.428	57.275542117	79.757	-3.428	79.520884571	79.421	-3.428	79.298125614	81.774	-3.424	33.566750000	80.520	-3.433		9.1051	8.7695	11.1222	9.8684	0.0031	0.0395	0.2422	1.0884	11.08	34.96	46.33	68.44
Rx-156_02	566	1	09:38:52	0.150064886	47.7695538	16.7551425	120.920	-140.43	100.86	172.90	10000.0	81.926579189	67.224	-3.427	57.273599557	76.330	-3.427	79.524479026	75.995	-3.426	79.302980681	78.353	-3.421	33.579745378	77.121	-3.399		9.1052	8.7706	11.1286	9.8971	0.0032	0.0406	0.2486	1.1171	11.48	35.91	47.56	70.25
Rx-156_02	567	1	09:38:53	0.250064882	47.7695542	16.7551407	120.900	-140.54	100.95	173.04	10000.0	81.934581649	63.795	-3.429	57.277934775	72.901	-3.429	79.534021094	72.567	-3.428	79.314213495	74.931	-3.422	33.603714233	73.701	-3.420		9.1054	8.7718	11.1353	9.9060	0.0034	0.0418	0.2553	1.1260	11.90	36.95	48.84	70.81
Rx-156_02	568	1	09:38:53	0.350064879	47.7695545	16.7551388	120.900	-140.66	101.03	173.19	10000.0	81.915092195	60.365	-3.430	57.263292666	69.471	-3.430	79.513648450	69.138	-3.429	79.278622661	71.505	-3.425	33.591892849	70.267	-3.435		9.1057	8.7732	11.1404	9.9017	0.0037	0.0432	0.2604	1.1217	13.18	38.20	49.81	70.54
Rx-156_02	569	1	09:38:53	0.450064875	47.7695548	16.7551369	120.900	-140.79	101.11	173.33	10000.0	81.917071507	56.934	-3.431	57.262097372	66.040	-3.431	79.518312075	65.708	-3.430	79.285618646	68.076	-3.429	33.594419884	66.842	-3.425		9.1057	8.7738	11.1418	9.9076	0.0037	0.0438	0.2618	1.1276	13.04	38.71	50.08	70.91
Rx-156_02	570	1	09:38:53	0.550064872	47.7695551	16.7551350	120.900	-140.91	101.19	173.48	10000.0	81.929947469	53.505	-3.429	57.275146441	62.610	-3.430	79.529977463	62.276	-3.432	79.322354897	64.633	-3.443	33.581025425	63.386	-3.456		9.1055	8.7716	11.1283	9.8811	0.0035	0.0416	0.2483	1.1011	12.34	36.77	47.50	69.24
Rx-156_02	571	1	09:38:53	0.650064869	47.7695554	16.7551331	120.900	-141.03	101.27	173.62	10000.0	81.935194845	50.076	-3.429	57.283544014	59.181	-3.429	79.531755904	58.847	-3.430	79.310800379	61.191	-3.442	33.539206359	59.897	-3.488		9.1052	8.7705	11.1147	9.8215	0.0032	0.0405	0.2347	1.0415	11.28	35.83	44.88	65.49
Rx-156_02	572	1	09:38:53	0.750064865	47.7695557	16.7551312	120.900	-141.15	101.35	173.77	10000.0	81.938387785	46.648	-3.428	57.281763086	55.753	-3.428	79.536981798	55.421	-3.425	79.293770013	57.774	-3.417	33.552045020	56.492	-3.406		9.1057	8.7735	11.1261	9.8439	0.0037	0.0435	0.2461	1.0639	13.03	38.48	47.08	66.90
Rx-156_02	573	1	09:38:53	0.850064862	47.7695560	16.7551292	120.880	-141.28	101.44	173.92	10000.0	81.921260825	43.219	-3.429	57.262538701	52.325	-3.428	79.525910490	51.995	-3.426	79.310002940	54.352	-3.422	33.574126057	53.085	-3.407		9.1062	8.7758	11.1330	9.8658	0.0042	0.0458	0.2530	1.0858	14.75	40.50	48.40	68.28
Rx-156_02	574	1	09:38:53	0.950064858	47.7695563	16.7551273	120.860	-141.40	101.52	174.07	10000.0	81.924315856	39.790	-3.429	57.269330580	48.896	-3.430	79.524744007	48.564	-3.431	79.304657020	50.910	-3.442	33.549807388	49.633	-3.452		9.1058	8.7737	11.1204	9.8429	0.0038	0.0437	0.2404	1.0629	13.51	38.65	45.99	66.84
Rx-156_02	575	1	09:38:53	0.050064855	47.7695567	16.7551254	120.840	-141.52	101.60	174.22	10000.0	81.927345856	36.360	-3.429	57.276650755	45.466	-3.430	79.523484225	45.132	-3.431	79.282645506	47.468	-3.442	33.514415722	46.153	-3.480		9.1055	8.7717	11.1076	9.7926	0.0035	0.0417	0.2276	1.0126	12.46	36.85	43.54	63.68
Rx-156_02	576	1	09:38:53	0.150064851	47.7695570	16.7551234	120.820	-141.64	101.69	174.37	10000.0	81.929927461	32.932	-3.428	57.277186680	42.038	-3.428	79.527297913	41.705	-3.427	79.292920152	44.045	-3.423	33.517182256	42.732	-3.421		9.1056	8.7723	11.1127	9.7993	0.0036	0.0423	0.2327	1.0193	12.84	37.40	44.51	64.10
Rx-156_02	577	1	09:38:54	0.250064848	47.7695573	16.7551215	120.800	-141.77	101.77	174.52	10000.0	81.932252264	29.505	-3.428	57.276759099	38.610	-3.428	79.530842091	38.279	-3.426	79.291682180	40.627	-3.419	33.530136462	39.341	-3.390		9.1058	8.7740	11.1220	9.8366	0.0038	0.0440	0.2420	1.0566	13.39	38.95	46.28	66.44
Rx-156_02	578	1	09:38:54	0.350064845	47.7695576	16.7551195	120.800	-141.89	101.85	174.67	10000.0	81.921389698	26.075	-3.430	57.265300345	35.181	-3.430	79.521277641	34.850	-3.429	79.257861774	37.200	-3.427	33.529278370	35.911	-3.430		9.1060	8.7747	11.1249	9.8361	0.0040	0.0447	0.2449	1.0561	14.17	39.57	46.85	66.41
Rx-156_02	579	1	09:38:54	0.450064841	47.7695579	16.7551176	120.800	-142.02	101.94	174.82	10000.0	81.920418281	22.646	-3.429	57.266325307	31.751	-3.429	79.518541085	31.419	-3.431	79.265519545	33.767	-3.433	33.511070731	32.478	-3.433		9.1058	8.7730	11.1214	9.8327	0.0038	0.0430	0.2414	1.0527	13.57	38.03	46.18	66.20
Rx-156_02	580	1	09:38:54	0.550064838	47.7695582	16.7551156	120.800	-142.15	102.02	174.97	10000.0	81.929925683	19.217	-3.429	57.276328736	28.322	-3.429	79.525909655	27.988	-3.430	79.276822444	30.334	-3.433	33.496295560	29.066	-3.412		9.1055	8.7715	11.1168	9.8494	0.0035	0.0415	0.2368	1.0694	12.24	36.66	45.30	67.25
Rx-156_02	581	1	09:38:54	0.650064834	47.7695585	16.7551136	120.800	-142.27	102.10	175.12	10000.0	81.934065941	15.789	-3.428	57.282484574	24.894	-3.428	79.527519771	24.560	-3.428	79.271852725	26.903	-3.431	33.484674075	25.613	-3.453		9.1053	8.7709	11.1138	9.8236	0.0033	0.0409	0.2338	1.0436	11.69	36.13	44.72	65.63
Rx-156_02	582	1	09:38:54	0.750064831	47.7695588	16.7551117	120.800	-142.40	102.18	175.27	10000.0	81.935950624	12.361	-3.429	57.279952706	21.466	-3.428	79.531674110	21.133	-3.427	79.263457659	23.487	-3.416	33.495435482	22.229	-3.383		9.1055	8.7724	11.1264	9.8688	0.0035	0.0424	0.2464	1.0888	12.51	37.52	47.13	68.47
Rx-156_02	583	1	09:38:54	0.850064828	47.7695592	16.7551096	120.780	-142.53	102.27	175.43	10000.0	81.921445496	8.932	-3.429	57.263605675	18.038	-3.429	79.521684923	17.705	-3.428	79.280129579	20.068	-3.419	33.525149987	18.858	-3.371		9.1057	8.7735	11.1361	9.9261	0.0037	0.0435	0.2561	1.1461	13.04	38.50	48.99	72.07
Rx-156_02	584	1	09:38:54	0.950064824	47.7695596	16.7551075	120.760	-142.67	102.36	175.59	10000.0	81.923071481	5.502	-3.430	57.269724006	14.608	-3.430	79.518648941	14.274	-3.431	79.261565587	16.631	-3.437	33.510548700	15.401	-3.457		9.1054	8.7718	11.1287	9.8990	0.0034	0.0418	0.2487	1.1190	11.98	36.96	47.57	70.37
Rx-156_02	585	1	09:38:54	0.050064821	47.7695599	16.7551054	120.740	-142.80	102.46	175.75	10000.0	81.929503489	2.072	-3.430	57.278940340	11.177	-3.430	79.523109598	10.842	-3.432	79.267937224	13.195	-3.435	33.495628359	11.966	-3.435		9.1052	8.7701	11.1231	9.8935	0.0032	0.0401	0.2431	1.1135	11.23	35.50	46.50	70.02
Rx-156_02	586	1	09:38:54	0.150064817	47.7695603	16.7551033	120.720	-142.93	102.55	175.92	10000.0	81.934698923	-1.358	-3.430	57.281043803	7.747	-3.430	79.530274070	7.413	-3.430	79.288106826	9.770	-3.426	33.509626841	8.557	-3.409		9.1052	8.7703	11.1276	9.9146	0.0032	0.0403	0.2476	1.1346	11.17	35.66	47.36	71.35
Rx-156_02	587	1	09:38:55	0.250064814	47.7695607	16.7551012	120.700	-143.07	102.64	176.08	10000.0	81.937174793	-4.787	-3.429	57.281729185	4.318	-3.429	79.533538522	3.985	-3.427	79.283888563	6.352	-3.418	33.528560856	5.143	-3.414		9.1053	8.7721	11.1385	9.9301	0.0033	0.0421	0.2585	1.1501	11.67	37.23	49.44	72.32
Rx-156_02	588	1	09:38:55	0.350064810	47.7695610	16.7550990	120.680	-143.21	102.73	176.24	10000.0	81.923235587	-8.216	-3.429	57.269202323	0.890	-3.429	79.520643414	0.558	-3.428	79.265016434	2.933	-3.419	33.540930533	1.755	-3.388		9.1057	8.7738	11.1492	9.9713	0.0037	0.0438	0.2692	1.1913	13.10	38.74	51.49	74.91
Rx-156_02	589	1	09:38:55	0.450064807	47.7695613	16.7550969	120.660	-143.34	102.82	176.40	10000.0	81.922977626	-11.644	-3.428	57.267404695	-2.539	-3.428	79.523645234	-2.871	-3.429	79.284700424	-0.494	-3.427	33.570259668	-1.662	-3.417		9.1056	8.7734	11.1498	9.9826	0.0036	0.0434	0.2698	1.2026	12.61	38.34	51.61	75.63
Rx-156_02	590	1	09:38:55	0.550064804	47.7695617	16.7550948	120.640	-143.48	102.91	176.57	10000.0	81.937692986	-15.073	-3.429	57.280546234	-5.968	-3.429	79.535507068	-6.303	-3.432	79.285786854	-3.937	-3.443	33.525788869	-5.133	-3.472		9.1052	8.7706	11.1359	9.9400	0.0032	0.0406	0.2559	1.1600	11.33	35.92	48.96	72.95
Rx-156_02	591	1	09:38:55	0.650064800	47.7695620	16.7550926	120.620	-143.62	103.00	176.73	10000.0	81.937612315	-18.502	-3.429	57.285035262	-9.397	-3.429	79.532723778	-9.732	-3.430	79.290916677	-7.370	-3.432	33.534464582	-8.560	-3.426		9.1050	8.7696	11.1322	9.9422	0.0030	0.0396	0.2522	1.1622	10.48	35.03	48.25	73.09
Rx-156_02	592	1	09:38:55	0.750064797	47.7695623	16.7550905	120.600	-143.75	103.09	176.89	10000.0	81.938874167	-21.930	-3.428	57.284372170	-12.825	-3.428	79.534884804	-13.160	-3.427	79.297509695	-10.797	-3.427	33.547452436	-11.984	-3.425		9.1049	8.7700	11.1330	9.9451	0.0029	0.0400	0.2530	1.1651	10.42	35.41	48.39	73.27
Rx-156_02	593	1	09:38:55	0.850064793	47.7695627	16.7550885	120.600	-143.88	103.17	177.05	10000.0	81.925892683	-25.358	-3.429	57.269332303	-16.253	-3.428	79.524109392	-16.586	-3.427	79.280924862	-14.217	-3.421	33.569893067	-15.390	-3.405		9.1054	8.7719	11.1410	9.9686	0.0034	0.0419	0.2610	1.1886	11.85	37.05	49.93	74.75
Rx-156_02	594	1	09:38:55	0.950064790	47.7695630	16.7550864	120.600	-144.01	103.26	177.21	10000.0	81.926096413	-28.787	-3.429	57.270306603	-19.682	-3.429	79.524504823	-20.015	-3.429	79.279405805	-17.646	-3.429	33.569610290	-18.827	-3.438		9.1055	8.7721	11.1412	9.9602	0.0035	0.0421	0.2612	1.1802	12.36	37.24	49.95	74.22
Rx-156_02	595	1	09:38:55	0.050064786	47.7695633	16.7550844	120.600	-144.14	103.35	177.36	10000.0	81.931962306	-32.216	-3.428	57.273565307	-23.110	-3.429	79.531750362	-23.445	-3.430	79.287571668	-21.087	-3.441	33.554403358	-22.290	-3.463		9.1053	8.7703	11.1287	9.9253	0.0033	0.0403	0.2487	1.1453	11.59	35.66	47.58	72.02
Rx-156_02	596	1	09:38:55	0.150064783	47.7695637	16.7550824	120.600	-144.27	103.43	177.52	10000.0	81.936677269	-35.644	-3.429	57.280729821	-26.539	-3.429	79.533154729	-26.875	-3.429	79.285426500	-24.517	-3.430	33.531208886	-25.725	-3.434		9.1052	8.7697	11.1270	9.9197	0.0032	0.0397	0.2470	1.1397	11.17	35.13	47.24	71.67
Rx-156_02	597	1	09:38:56	0.250064780	47.7695640	16.7550803	120.600	-144.40	103.52	177.68	10000.0	81.940071651	-39.072	-3.428	57.284846643	-29.967	-3.428	79.535806827	-30.303	-3.429	79.287514307	-27.954	-3.437	33.532198101	-29.185	-3.460		9.1051	8.7685	11.1176	9.8875	0.0031	0.0385	0.2376	1.1075	10.97	34.08	45.44	69.64
Rx-156_02	598	1	09:38:56	0.350064776	47.7695642	16.7550785	120.600	-144.53	103.58	177.82	10000.0	81.927962801	-42.500	-3.428	57.275343859	-33.395	-3.428	79.522608520	-33.730	-3.427	79.271362432	-31.379	-3.425	33.531922191	-32.612	-3.428		9.1052	8.7693	11.1203	9.8873	0.0032	0.0393	0.2403	1.1073	11.16	34.71	45.97	69.63
Rx-156_02	599	1	09:38:56	0.450064773	47.7695643	16.7550766	120.600	-144.65	103.65	177.95	10000.0	81.926440241	-45.926	-3.427	57.269665695	-36.821	-3.427	79.524113133	-37.156	-3.425	79.262509978	-34.798	-3.419	33.540953594	-36.016	-3.403		9.1053	8.7707	11.1284	9.9110	0.0033	0.0407	0.2484	1.1310	11.72	35.97	47.52	71.12
Rx-156_02	600	1	09:38:56	0.550064769	47.7695645	16.7550747	120.600	-144.78	103.71	178.09	10000.0	81.934315808	-49.354	-3.428	57.276800457	-40.249	-3.428	79.532216263	-40.584	-3.428	79.268233869	-38.229	-3.431	33.545065760	-39.443	-3.428		9.1053	8.7705	11.1248	9.9107	0.0033	0.0405	0.2448	1.1307	11.63	35.84	46.83	71.11
Rx-156_03	1	1	09:38:56	0.650064766	47.7695647	16.7550729	120.600	-144.90	103.78	178.23	10000.0	81.940307957	-52.782	-52.782	57.281932854	-43.677	-43.677	79.537900254	-44.014	-44.014	79.267940450	-41.668	-41.668	33.518376178	-42.887	-42.887		9.1050	8.7684	11.1143	9.8951	0.0030	0.0384	0.2343	1.1151	10.55	33.96	44.82	70.12
Rx-156_03	2	1	09:38:56	0.750064763	47.7695648	16.7550710	120.600	-145.03	103.85	178.37	10000.0	81.944758339	-56.211	-3.429	57.288444667	-47.107	-3.430	79.539849916	-47.445	-3.431	79.292843565	-45.103	-3.435	33.507304899	-46.326	-3.439		9.1047	8.7667	11.1083	9.8855	0.0027	0.0367	0.2283	1.1055	9.40	32.48	43.68	69.52
Rx-156_03	3	1	09:38:56	0.850064759	47.7695651	16.7550693	120.600	-145.14	103.92	178.51	10000.0	81.927357854	-59.640	-3.428	57.276590409	-50.535	-3.428	79.519318065	-50.872	-3.427	79.251916782	-48.530	-3.427	33.492792988	-49.761	-3.435		9.1049	8.7676	11.1099	9.8784	0.0029	0.0376	0.2299	1.0984	10.18	33.23	43.97	69.07
Rx-156_03	4	1	09:38:56	0.950064756	47.7695654	16.7550675	120.600	-145.25	104.00	178.64	10000.0	81.929908030	-63.066	-3.426	57.274064597	-53.961	-3.426	79.525177092	-54.296	-3.424	79.247035391	-51.944	-3.414	33.511503126	-53.153	-3.392		9.1051	8.7693	11.1216	9.9124	0.0031	0.0393	0.2416	1.1324	10.82	34.71	46.21	71.21
Rx-156_03	5	1	09:38:56	0.050064752	47.7695657	16.7550658	120.600	-145.36	104.07	178.77	10000.0	81.937777795	-66.492	-3.426	57.276740921	-57.387	-3.426	79.538042520	-57.722	-3.425	79.277076812	-55.363	-3.419	33.548377819	-56.533	-3.380		9.1052	8.7700	11.1284	9.9586	0.0032	0.0400	0.2484	1.1786	11.30	35.40	47.52	74.11
Rx-156_03	6	1	09:38:56	0.150064749	47.7695660	16.7550641	120.600	-145.47	104.15	178.91	10000.0	81.939249535	-69.918	-3.427	57.282827810	-60.814	-3.427	79.535003645	-61.150	-3.428	79.269271799	-58.800	-3.437	33.523529396	-59.984	-3.451		9.1049	8.7686	11.1183	9.9344	0.0029	0.0386	0.2383	1.1544	10.41	34.10	45.58	72.59
Rx-156_03	7	1	09:38:57	0.250064745	47.7695663	16.7550623	120.600	-145.58	104.22	179.04	10000.0	81.937533995	-73.345	-3.427	57.284647649	-64.240	-3.427	79.530244157	-64.577	-3.427	79.259299612	-62.227	-3.427	33.495390534	-63.426	-3.442		9.1047	8.7678	11.1179	9.9188	0.0027	0.0378	0.2379	1.1388	9.62	33.38	45.50	71.61
Rx-156_03	8	1	09:38:57	0.350064742	47.7695668	16.7550606	120.600	-145.68	104.31	179.18	10000.0	81.924122490	-76.773	-3.428	57.273793262	-67.668	-3.428	79.518532939	-68.006	-3.428	79.273031641	-65.653	-3.426	33.519362338	-66.829	-3.403		9.1048	8.7675	11.1197	9.9437	0.0028	0.0375	0.2397	1.1637	9.77	33.16	45.86	73.18
Rx-156_03	9	1	09:38:57	0.450064739	47.7695672	16.7550589	120.600	-145.78	104.40	179.31	10000.0	81.923751705	-80.200	-3.427	57.271747052	-71.096	-3.427	79.519742575	-71.432	-3.426	79.274062158	-69.075	-3.421	33.534553567	-70.229	-3.400		9.1049	8.7684	11.1256	9.9712	0.0029	0.0384	0.2456	1.1912	10.19	33.98	46.98	74.91
Rx-156_03	10	1	09:38:57	0.550064735	47.7695676	16.7550572	120.600	-145.89	104.49	179.45	10000.0	81.935070381	-83.627	-3.427	57.280946182	-74.522	-3.427	79.530043421	-74.857	-3.425	79.263919719	-72.493	-3.418	33.542288753	-73.652	-3.422		9.1050	8.7702	11.1344	9.9755	0.0030	0.0402	0.2544	1.1955	10.57	35.54	48.66	75.18
Rx-156_03	11	1	09:38:57	0.650064732	47.7695681	16.7550555	120.600	-145.99	104.58	179.58	10000.0	81.936427632	-87.054	-3.427	57.280722441	-77.949	-3.426	79.534358345	-78.283	-3.426	79.286076748	-75.914	-3.421	33.571000629	-77.074	-3.422		9.1051	8.7709	11.1399	9.9797	0.0031	0.0409	0.2599	1.1997	11.11	36.18	49.71	75.44
Rx-156_03	12	1	09:38:57	0.750064728	47.7695685	16.7550538	120.600	-146.09	104.67	179.72	10000.0	81.936016192	-90.481	-3.427	57.275637344	-81.375	-3.427	79.539828063	-81.709	-3.427	79.314250131	-79.335	-3.421	33.593009151	-80.471	-3.397		9.1052	8.7713	11.1455	10.0097	0.0032	0.0413	0.2655	1.2297	11.15	36.48	50.79	77.33
Rx-156_03	13	1	09:38:57	0.850064725	47.7695690	16.7550521	120.620	-146.19	104.77	179.86	10000.0	81.924731306	-93.908	-3.427	57.274425987	-84.803	-3.427	79.521060500	-85.138	-3.428	79.284993801	-82.768	-3.433	33.553440051	-83.936	-3.465		9.1050	8.7701	11.1398	9.9713	0.0030	0.0401	0.2598	1.1913	10.66	35.44	49.69	74.91
Rx-156_03	14	1	09:38:57	0.950064722	47.7695696	16.7550504	120.640	-146.30	104.87	180.00	10000.0	81.927125891	-97.336	-3.428	57.280161282	-88.231	-3.428	79.520071808	-88.566	-3.428	79.285321834	-86.210	-3.442	33.546341198	-87.420	-3.484		9.1050	8.7695	11.1257	9.9153	0.0030	0.0395	0.2457	1.1353	10.45	34.96	46.99	71.39
Rx-156_03	15	1	09:38:57	0.050064718	47.7695701	16.7550486	120.660	-146.40	104.97	180.14	10000.0	81.933983998	-100.763	-3.427	57.279653466	-91.658	-3.427	79.533001818	-91.992	-3.426	79.315099540	-89.629	-3.419	33.593357964	-90.819	-3.399		9.1051	8.7708	11.1338	9.9438	0.0031	0.0408	0.2538	1.1638	10.82	36.06	48.55	73.18
Rx-156_03	16	1	09:38:57	0.150064715	47.7695706	16.7550469	120.680	-146.50	105.07	180.28	10000.0	81.939414341	-104.186	-3.424	57.279645044	-95.081	-3.424	79.541398832	-95.414	-3.422	79.316631273	-93.042	-3.413	33.587539641	-94.212	-3.393		9.1052	8.7722	11.1443	9.9748	0.0032	0.0422	0.2643	1.1948	11.42	37.31	50.57	75.13
Rx-156_03	17	1	09:38:58	0.250064711	47.7695712	16.7550452	120.700	-146.60	105.17	180.42	10000.0	81.939670044	-107.613	-3.426	57.284314167	-98.508	-3.426	79.537589532	-98.842	-3.428	79.290742489	-96.480	-3.438	33.555770199	-97.687	-3.476		9.1050	8.7706	11.1329	9.9253	0.0030	0.0406	0.2529	1.1453	10.63	35.90	48.37	72.02
Rx-156_03	18	1	09:38:58	0.350064708	47.7695716	16.7550434	120.700	-146.71	105.26	180.56	10000.0	81.929757818	-111.040	-3.427	57.274298907	-101.935	-3.427	79.528960754	-102.270	-3.428	79.291525176	-99.908	-3.428	33.551754290	-101.115	-3.427		9.1051	8.7700	11.1319	9.9250	0.0031	0.0400	0.2519	1.1450	11.04	35.40	48.19	72.00
Rx-156_03	19	1	09:38:58	0.450064704	47.7695720	16.7550416	120.700	-146.82	105.35	180.70	10000.0	81.925689599	-114.467	-3.428	57.273377637	-105.362	-3.428	79.524106448	-105.698	-3.428	79.301968898	-103.338	-3.431	33.555868848	-104.555	-3.440		9.1051	8.7694	11.1291	9.9130	0.0031	0.0394	0.2491	1.1330	10.79	34.85	47.65	71.25
Rx-156_03	20	1	09:38:58	0.550064701	47.7695725	16.7550398	120.700	-146.93	105.44	180.85	10000.0	81.932827153	-117.894	-3.426	57.281369641	-108.789	-3.426	79.528292824	-109.123	-3.425	79.277403065	-106.766	-3.428	33.545220047	-108.016	-3.462		9.1051	8.7704	11.1275	9.8776	0.0031	0.0404	0.2475	1.0976	11.00	35.72	47.35	69.02
Rx-156_03	21	1	09:38:58	0.650064698	47.7695729	16.7550380	120.700	-147.04	105.53	180.99	10000.0	81.935936992	-121.321	-3.427	57.281075165	-112.215	-3.427	79.535211501	-112.548	-3.425	79.291080503	-110.181	-3.414	33.564413343	-111.405	-3.389		9.1055	8.7726	11.1400	9.9151	0.0035	0.0426	0.2600	1.1351	12.26	37.70	49.74	71.38
Rx-156_03	22	1	09:38:58	0.750064694	47.7695733	16.7550362	120.700	-147.15	105.62	181.13	10000.0	81.938393001	-124.748	-3.427	57.278187131	-115.642	-3.427	79.541651789	-115.972	-3.425	79.311573104	-113.595	-3.414	33.600460057	-114.788	-3.383		9.1059	8.7756	11.1531	9.9596	0.0039	0.0456	0.2731	1.1796	13.85	40.34	52.23	74.18
Rx-156_03	23	1	09:38:58	0.850064691	47.7695737	16.7550344	120.700	-147.26	105.71	181.27	10000.0	81.928195278	-128.174	-3.426	57.271253770	-119.068	-3.426	79.528499715	-119.399	-3.426	79.272371916	-117.025	-3.430	33.544868840	-118.240	-3.452		9.1061	8.7758	11.1493	9.9341	0.0041	0.0458	0.2693	1.1541	14.51	40.48	51.51	72.58
Rx-156_03	24	1	09:38:58	0.950064687	47.7695741	16.7550326	120.700	-147.37	105.80	181.42	10000.0	81.928804102	-131.602	-3.428	57.277476650	-122.496	-3.428	79.525253141	-122.829	-3.430	79.280603684	-120.469	-3.443	33.518509557	-121.708	-3.468		9.1058	8.7733	11.1336	9.8937	0.0038	0.0433	0.2536	1.1137	13.44	38.28	48.51	70.03
Rx-156_03	25	1	09:38:58	0.050064684	47.7695745	16.7550308	120.700	-147.48	105.89	181.56	10000.0	81.938078611	-135.030	-3.428	57.285315473	-125.924	-3.428	79.534976710	-126.257	-3.428	79.294435503	-123.901	-3.432	33.510898785	-125.140	-3.432		9.1059	8.7730	11.1293	9.8898	0.0039	0.0430	0.2493	1.1098	13.77	37.99	47.69	69.79
Rx-156_03	26	1	09:38:58	0.150064680	47.7695749	16.7550290	120.700	-147.59	105.97	181.70	10000.0	81.942610711	-138.459	-3.429	57.284986242	-129.353	-3.429	79.540890235	-129.683	-3.426	79.277019318	-127.319	-3.419	33.521229617	-128.546	-3.405		9.1064	8.7760	11.1401	9.9138	0.0044	0.0460	0.2601	1.1338	15.44	40.68	49.75	71.30
Rx-156_03	27	1	09:38:59	0.250064677	47.7695753	16.7550272	120.700	-147.70	106.06	181.84	10000.0	81.946178147	-141.890	-3.430	57.283981938	-132.783	-3.430	79.548327135	-133.113	-3.429	79.292753779	-130.748	-3.429	33.533406997	-131.961	-3.415		9.1066	8.7773	11.1416	9.9291	0.0046	0.0473	0.2616	1.1491	16.42	41.81	50.05	72.26
Rx-156_03	28	1	09:38:59	0.350064674	47.7695758	16.7550253	120.700	-147.82	106.16	181.99	10000.0	81.932551834	-145.317	-3.427	57.276051368	-136.210	-3.427	79.532185743	-136.541	-3.429	79.293404145	-134.186	-3.437	33.525454462	-135.399	-3.438		9.1066	8.7757	11.1315	9.9181	0.0046	0.0457	0.2515	1.1381	16.35	40.41	48.10	71.57
Rx-156_03	29	1	09:38:59	0.450064670	47.7695762	16.7550234	120.700	-147.94	106.25	182.14	10000.0	81.933886935	-148.744	-3.427	57.279188514	-139.638	-3.427	79.531997027	-139.969	-3.428	79.285263723	-137.616	-3.431	33.509256796	-138.848	-3.449		9.1063	8.7750	11.1274	9.8961	0.0043	0.0450	0.2474	1.1161	15.33	39.80	47.32	70.18
Rx-156_03	30	1	09:38:59	0.550064667	47.7695766	16.7550215	120.700	-148.06	106.34	182.29	10000.0	81.942315735	-152.171	-3.427	57.286802286	-143.065	-3.427	79.540073120	-143.396	-3.427	79.298280156	-141.044	-3.427	33.515432807	-142.286	-3.438		9.1063	8.7752	11.1273	9.8850	0.0043	0.0452	0.2473	1.1050	15.21	39.95	47.30	69.49
Rx-156_03	31	1	09:38:59	0.650064663	47.7695771	16.7550196	120.700	-148.17	106.44	182.44	10000.0	81.943250561	-155.599	-3.428	57.286733512	-146.493	-3.428	79.543219966	-146.822	-3.427	79.304321180	-144.467	-3.423	33.534725831	-145.692	-3.406		9.1065	8.7771	11.1323	9.9074	0.0045	0.0471	0.2523	1.1274	15.85	41.65	48.26	70.89
Rx-156_03	32	1	09:38:59	0.750064660	47.7695775	16.7550177	120.700	-148.29	106.53	182.59	10000.0	81.945587118	-159.027	-3.428	57.286632621	-149.920	-3.427	79.547599555	-150.247	-3.425	79.298017082	-147.883	-3.416	33.554675652	-149.096	-3.404		9.1070	8.7801	11.1444	9.9307	0.0050	0.0501	0.2644	1.1507	17.71	44.27	50.57	72.36
Rx-156_03	33	1	09:38:59	0.850064657	47.7695779	16.7550158	120.680	-148.40	106.62	182.73	10000.0	81.937292321	-162.453	-3.426	57.278693847	-153.346	-3.426	79.540330615	-153.672	-3.425	79.301521166	-151.306	-3.423	33.568625308	-152.509	-3.413		9.1072	8.7814	11.1474	9.9442	0.0052	0.0514	0.2674	1.1642	18.52	45.42	51.14	73.21
Rx-156_03	34	1	09:38:59	0.950064653	47.7695784	16.7550140	120.660	-148.51	106.71	182.88	10000.0	81.935965214	-165.881	-3.427	57.276945369	-156.774	-3.428	79.539723901	-157.101	-3.429	79.304388266	-154.737	-3.431	33.554061843	-155.948	-3.439		9.1070	8.7798	11.1438	9.9331	0.0050	0.0498	0.2638	1.1531	17.78	44.03	50.45	72.51
Rx-156_03	35	1	09:38:59	0.050064650	47.7695788	16.7550122	120.640	-148.63	106.81	183.02	10000.0	81.936451944	-169.308	-3.428	57.284812068	-160.202	-3.428	79.534727624	-160.531	-3.430	79.303685600	-158.180	-3.443	33.536327197	-159.439	-3.491		9.1065	8.7772	11.1286	9.8694	0.0045	0.0472	0.2486	1.0894	16.05	41.72	47.55	68.51
Rx-156_03	36	1	09:38:59	0.150064646	47.7695792	16.7550103	120.620	-148.74	106.90	183.17	10000.0	81.943306006	-172.734	-3.426	57.289860089	-163.627	-3.425	79.542569367	-163.956	-3.425	79.312595901	-161.606	-3.426	33.542133559	-162.866	-3.427		9.1066	8.7777	11.1281	9.8681	0.0046	0.0477	0.2481	1.0881	16.24	42.21	47.45	68.42
Rx-156_03	37	1	09:39:00	0.250064643	47.7695797	16.7550085	120.600	-148.85	106.99	183.31	10000.0	81.949014246	-176.160	-3.426	57.286371816	-167.053	-3.426	79.554216150	-167.379	-3.423	79.324719109	-165.017	-3.411	33.572788302	-166.251	-3.386		9.1069	8.7806	11.1429	9.9086	0.0049	0.0506	0.2629	1.1286	17.38	44.73	50.29	70.97
Rx-156_03	38	1	09:39:00	0.350064639	47.7695801	16.7550065	120.580	-148.97	107.09	183.47	10000.0	81.935903098	-179.587	-3.427	57.277093483	-170.480	-3.427	79.540096231	-170.807	-3.428	79.313368503	-168.448	-3.431	33.570600456	-169.691	-3.439		9.1068	8.7802	11.1394	9.8962	0.0048	0.0502	0.2594	1.1162	16.92	44.38	49.63	70.19
Rx-156_03	39	1	09:39:00	0.450064636	47.7695806	16.7550044	120.560	-149.10	107.19	183.63	10000.0	81.935817251	176.986	-3.427	57.278487262	-173.908	-3.427	79.538056545	-174.238	-3.431	79.296255844	-171.887	-3.440	33.539810462	-173.154	-3.463		9.1062	8.7764	11.1268	9.8598	0.0042	0.0464	0.2468	1.0798	14.96	41.07	47.21	67.90
Rx-156_03	40	1	09:39:00	0.550064633	47.7695811	16.7550024	120.540	-149.22	107.29	183.79	10000.0	81.946389047	173.558	-3.428	57.291247333	-177.336	-3.428	79.545013104	-177.668	-3.430	79.317988448	-175.323	-3.436	33.542141231	-176.610	-3.455		9.1057	8.7740	11.1191	9.8321	0.0037	0.0440	0.2391	1.0521	13.18	38.94	45.73	66.16
Rx-156_03	41	1	09:39:00	0.650064629	47.7695815	16.7550004	120.520	-149.35	107.39	183.95	10000.0	81.948707162	170.131	-3.427	57.291839314	179.237	-3.427	79.548029785	178.905	-3.427	79.316805807	-178.745	-3.422	33.553457281	179.967	-3.423		9.1057	8.7744	11.1242	9.8364	0.0037	0.0444	0.2442	1.0564	13.25	39.26	46.70	66.43
Rx-156_03	42	1	09:39:00	0.750064626	47.7695820	16.7549983	120.500	-149.47	107.49	184.11	10000.0	81.947148963	166.704	-3.427	57.288806522	175.810	-3.426	79.547265874	175.480	-3.425	79.306170497	177.837	-3.418	33.559330183	176.555	-3.412		9.1059	8.7755	11.1326	9.8509	0.0039	0.0455	0.2526	1.0709	13.69	40.26	48.32	67.34
Rx-156_03	43	1	09:39:00	0.850064622	47.7695824	16.7549962	120.480	-149.61	107.59	184.28	10000.0	81.930651556	163.279	-3.426	57.274290646	172.385	-3.426	79.531722032	172.054	-3.426	79.285134794	174.414	-3.423	33.562564718	173.130	-3.426		9.1060	8.7757	11.1351	9.8512	0.0040	0.0457	0.2551	1.0712	14.22	40.40	48.80	67.36
Rx-156_03	44	1	09:39:00	0.950064619	47.7695828	16.7549941	120.460	-149.74	107.68	184.44	10000.0	81.932620288	159.853	-3.426	57.274283400	168.959	-3.426	79.533970572	168.627	-3.427	79.283474276	170.987	-3.427	33.555176776	169.703	-3.427		9.1059	8.7744	11.1343	9.8502	0.0039	0.0444	0.2543	1.0702	13.66	39.26	48.65	67.29
Rx-156_03	45	1	09:39:00	0.050064616	47.7695832	16.7549920	120.440	-149.87	107.78	184.60	10000.0	81.937936987	156.426	-3.427	57.283392646	165.531	-3.428	79.534414089	165.197	-3.430	79.283492333	167.548	-3.439	33.528352066	166.256	-3.446		9.1052	8.7710	11.1226	9.8307	0.0032	0.0410	0.2426	1.0507	11.45	36.24	46.41	66.07
Rx-156_03	46	1	09:39:00	0.150064612	47.7695836	16.7549899	120.420	-150.00	107.88	184.77	10000.0	81.941959378	152.999	-3.427	57.290849639	162.104	-3.427	79.536252232	161.767	-3.430	79.287855546	164.104	-3.444	33.518839891	162.782	-3.474		9.1049	8.7683	11.1052	9.7834	0.0029	0.0383	0.2252	1.0034	10.12	33.87	43.07	63.10
Rx-156_03	47	1	09:39:01	0.250064609	47.7695840	16.7549878	120.400	-150.14	107.97	184.93	10000.0	81.944561032	149.571	-3.428	57.289561251	158.676	-3.428	79.539932881	158.340	-3.427	79.271777760	160.682	-3.422	33.541533620	159.370	-3.413		9.1048	8.7691	11.1106	9.7984	0.0028	0.0391	0.2306	1.0184	9.94	34.54	44.11	64.04
Rx-156_03	48	1	09:39:01	0.350064605	47.7695844	16.7549858	120.400	-150.26	108.06	185.09	10000.0	81.934764635	146.145	-3.426	57.277162466	155.250	-3.426	79.532106864	154.916	-3.424	79.264654835	157.270	-3.411	33.597182848	155.972	-3.397		9.1052	8.7708	11.1251	9.8272	0.0032	0.0408	0.2451	1.0472	11.26	36.11	46.89	65.85
Rx-156_03	49	1	09:39:01	0.450064602	47.7695847	16.7549838	120.400	-150.39	108.15	185.24	10000.0	81.936633157	142.719	-3.426	57.280925555	151.824	-3.427	79.532941621	151.488	-3.428	79.271838215	153.834	-3.437	33.591711424	152.533	-3.439		9.1050	8.7690	11.1150	9.8147	0.0030	0.0390	0.2350	1.0347	10.56	34.46	44.95	65.07
Rx-156_03	50	1	09:39:01	0.550064598	47.7695851	16.7549817	120.400	-150.52	108.24	185.40	10000.0	81.945878715	139.293	-3.426	57.290048649	148.397	-3.426	79.541298629	148.060	-3.428	79.270018838	150.396	-3.437	33.535639460	149.093	-3.440		9.1046	8.7668	11.1035	9.8004	0.0026	0.0368	0.2235	1.0204	9.12	32.58	42.75	64.17
Rx-156_03	51	1	09:39:01	0.650064595	47.7695855	16.7549797	120.400	-150.65	108.33	185.56	10000.0	81.945026286	135.868	-3.424	57.290665004	144.973	-3.424	79.540213115	144.635	-3.424	79.285408581	146.976	-3.420	33.536297396	145.697	-3.396		9.1046	8.7671	11.1078	9.8290	0.0026	0.0371	0.2278	1.0490	9.26	32.76	43.57	65.96
Rx-156_03	52	1	09:39:01	0.750064592	47.7695858	16.7549777	120.400	-150.78	108.42	185.71	10000.0	81.949804088	132.444	-3.424	57.291982815	141.549	-3.424	79.546814832	141.212	-3.423	79.285664443	143.549	-3.427	33.564092820	142.245	-3.452		9.1048	8.7680	11.1049	9.8008	0.0028	0.0380	0.2249	1.0208	9.74	33.61	43.03	64.19
Rx-156_03	53	1	09:39:01	0.850064588	47.7695861	16.7549757	120.400	-150.91	108.50	185.86	10000.0	81.935184073	129.019	-3.426	57.279115728	138.124	-3.425	79.532785629	137.790	-3.422	79.269018831	140.144	-3.406	33.567444749	138.911	-3.334		9.1054	8.7716	11.1249	9.8928	0.0034	0.0416	0.2449	1.1128	11.85	36.77	46.85	69.98
Rx-156_03	54	1	09:39:01	0.950064585	47.7695864	16.7549738	120.400	-151.03	108.58	186.01	10000.0	81.936355847	125.593	-3.426	57.279439554	134.698	-3.426	79.534742771	134.365	-3.425	79.275687080	136.723	-3.421	33.568871550	135.511	-3.401		9.1055	8.7727	11.1298	9.9178	0.0035	0.0427	0.2498	1.1378	12.27	37.71	47.79	71.55
[truncated: 1,532 more rows]
