# Supplementary material for: Design, Development and Application of a Modular Electromagnetic Induction (EMI) Sensor for Near-Surface Geophysical Surveys
Source: Sensors (Basel). 2024 Jun 26;24(13):4159. doi: 10.3390/s24134159 (PMC11244430; doi:10.3390/s24134159)
Supplement: Supplementary file 1 [file sensors-24-04159-s001.zip › MEMIS - Data/MEMIS - Rx-535_03kHz_EMI_Analysis.csv]

File	Nr	Valid	Time	NanoSec	Latitude	Longitude	Elevation	Local_X	Local_Y	Dist	Frequency	Ampl_Tx	Phase_Tx	PhStep_Tx	Ampl_1	Phase_1	PhStep_1	Ampl_2	Phase_2	PhStep_2	Ampl_3	Phase_3	PhStep_3	Ampl_4	Phase_4	PhStep_4		dPhaseR_1	dPhaseR_2	dPhaseR_3	dPhaseR_4	dPhaseC_1	dPhaseC_2	dPhaseC_3	dPhaseC_4	Cond_1	Cond_2	Cond_3	Cond_4
Rx-535_03kHz_01	1	1	12:52:34	-0.499992904	47.7204005	16.8222687	118.8	0	0	0	3000	79.95743952	-146.006	-146.006	0	0	0	52.93691558	-142.815	-142.815	143.2858312	-143.558	-143.558	26.39658048	-143.112	-143.112		146.0064	3.1912	2.4485	2.8943	146.2244	0.0102	0.0325	0.1503		37.04	33.11	32.36
Rx-535_03kHz_01	2	1	12:52:34	-0.399992907	47.7204005	16.8222686	118.76	0	0	0	3000	79.96027377	-147.975	-1.968	0	0	0	52.93816839	-144.784	-1.968	143.2912209	-145.526	-1.968	26.39677162	-145.083	-1.971		147.9746	3.1911	2.4485	2.8919	148.1926	0.0101	0.0325	0.1479		36.62	33.12	31.83
Rx-535_03kHz_01	3	1	12:52:34	-0.299992911	47.7204005	16.8222686	118.72	0	0	0	3000	79.95964452	-149.943	-1.969	0	0	0	52.93588056	-146.752	-1.969	143.286998	-147.495	-1.968	26.39847876	-147.05	-1.967		149.9431	3.1908	2.4485	2.8929	150.1611	0.0098	0.0325	0.1489		35.69	33.14	32.05
Rx-535_03kHz_01	4	1	12:52:34	-0.199992915	47.7204005	16.8222686	118.68	-0.01	0	0.01	3000	79.96065867	-151.912	-1.969	0	0	0	52.93668183	-148.721	-1.969	143.2897832	-149.463	-1.968	26.39495204	-149.017	-1.967		151.9118	3.1909	2.4488	2.8948	152.1298	0.0099	0.0328	0.1508		35.87	33.43	32.46
Rx-535_03kHz_01	5	1	12:52:34	-0.099992919	47.7204005	16.8222685	118.64	-0.01	0	0.01	3000	79.95682207	-153.881	-1.969	0	0	0	52.93233553	-150.69	-1.969	143.2809821	-151.432	-1.969	26.39707889	-150.992	-1.975		153.8808	3.1907	2.4484	2.8891	154.0988	0.0097	0.0324	0.1451		35.2	33.01	31.25
Rx-535_03kHz_01	6	1	12:52:35	0.000007077	47.7204005	16.8222685	118.6	-0.01	0	0.01	3000	79.95957396	-155.85	-1.969	0	0	0	52.93369113	-152.66	-1.97	143.2868445	-153.402	-1.969	26.39598386	-152.957	-1.965		155.85	3.1901	2.4483	2.8934	156.068	0.0091	0.0323	0.1494		33.17	32.96	32.17
Rx-535_03kHz_01	7	1	12:52:35	0.100007074	47.7204005	16.8222685	118.6	-0.01	0	0.01	3000	79.96952703	-157.82	-1.97	0	0	0	52.940342	-154.629	-1.969	143.3089787	-155.371	-1.969	26.39955105	-154.926	-1.97		157.8196	3.1903	2.4487	2.8932	158.0376	0.0093	0.0327	0.1492		33.8	33.39	32.13
Rx-535_03kHz_01	8	1	12:52:35	0.20000707	47.7204005	16.8222685	118.6	-0.01	0	0.01	3000	79.97359596	-159.788	-1.969	0	0	0	52.9413864	-156.599	-1.969	143.3152238	-157.34	-1.969	26.40186589	-156.895	-1.969		159.7884	3.1897	2.4485	2.8932	160.0064	0.0087	0.0325	0.1492		31.81	33.1	32.13
Rx-535_03kHz_01	9	1	12:52:35	0.300007066	47.7204004	16.8222686	118.6	-0.01	0	0.01	3000	79.96926972	-161.757	-1.968	0	0	0	52.93738834	-158.567	-1.969	143.3080981	-159.308	-1.968	26.40082983	-158.862	-1.967		161.7568	3.1894	2.449	2.8943	161.9748	0.0084	0.033	0.1503		30.73	33.69	32.36
Rx-535_03kHz_01	10	1	12:52:35	0.400007062	47.7204004	16.8222686	118.6	-0.01	0	0.01	3000	79.94205712	-163.726	-1.969	0	0	0	52.91815833	-160.537	-1.969	143.2560282	-161.277	-1.97	26.39109122	-160.837	-1.974		163.7259	3.1893	2.4486	2.8893	163.9439	0.0083	0.0326	0.1453		30.14	33.26	31.27
Rx-535_03kHz_01	11	1	12:52:35	0.500007058	47.7204004	16.8222686	118.6	-0.01	-0.01	0.01	3000	79.94365869	-165.695	-1.969	0	0	0	52.91955365	-162.505	-1.969	143.2595349	-163.246	-1.969	26.39049331	-162.801	-1.964		165.6947	3.1893	2.4488	2.8938	165.9127	0.0083	0.0328	0.1498		30.32	33.49	32.26
Rx-535_03kHz_01	12	1	12:52:35	0.600007055	47.7204004	16.8222686	118.6	-0.01	-0.01	0.01	3000	79.94950678	-167.663	-1.969	0	0	0	52.92330339	-164.474	-1.969	143.2699929	-165.215	-1.969	26.39006905	-164.775	-1.974		167.6633	3.1893	2.4486	2.8885	167.8813	0.0083	0.0326	0.1445		30.09	33.25	31.11
Rx-535_03kHz_01	13	1	12:52:35	0.700007051	47.7204004	16.8222686	118.6	-0.01	-0.01	0.01	3000	79.95085516	-169.632	-1.969	0	0	0	52.92413456	-166.442	-1.968	143.2740133	-167.183	-1.968	26.39363673	-166.74	-1.965		169.632	3.1896	2.449	2.8925	169.85	0.0086	0.033	0.1485		31.43	33.67	31.96
Rx-535_03kHz_01	14	1	12:52:35	0.800007047	47.7204004	16.8222686	118.6	-0.01	-0.01	0.02	3000	79.95904187	-171.601	-1.969	0	0	0	52.92814719	-168.411	-1.969	143.2872579	-169.151	-1.968	26.39768405	-168.702	-1.962		171.6007	3.1897	2.4493	2.8988	171.8187	0.0087	0.0333	0.1548		31.58	33.97	33.32
Rx-535_03kHz_01	15	1	12:52:35	0.900007043	47.7204003	16.8222687	118.6	-0.01	-0.02	0.02	3000	79.95440719	-173.569	-1.969	0	0	0	52.9254635	-170.38	-1.969	143.2793948	-171.121	-1.969	26.39614462	-170.677	-1.975		173.5695	3.1894	2.4487	2.8925	173.7875	0.0084	0.0327	0.1485		30.4	33.34	31.98
Rx-535_03kHz_01	16	1	12:52:36	0.00000704	47.7204003	16.8222687	118.6	-0.01	-0.02	0.02	3000	79.95374721	-175.538	-1.969	0	0	0	52.92437925	-172.349	-1.969	143.276757	-173.09	-1.969	26.3954144	-172.645	-1.968		175.5384	3.189	2.4487	2.893	175.7564	0.008	0.0327	0.149		28.99	33.38	32.08
Rx-535_03kHz_01	17	1	12:52:36	0.100007036	47.7204003	16.8222687	118.6	-0.01	-0.02	0.02	3000	79.97198308	-177.507	-1.969	0	0	0	52.93683821	-174.318	-1.968	143.3121441	-175.059	-1.969	26.40290008	-174.619	-1.974		177.5071	3.1894	2.4485	2.8882	177.7251	0.0084	0.0325	0.1442		30.66	33.18	31.04
Rx-535_03kHz_01	18	1	12:52:36	0.200007032	47.7204003	16.8222687	118.6	-0.01	-0.02	0.02	3000	79.97207164	-179.476	-1.969	0	0	0	52.93762153	-176.287	-1.969	143.3142257	-177.027	-1.968	26.40209621	-176.586	-1.967		179.4757	3.1892	2.4491	2.89	179.6937	0.0082	0.0331	0.146		29.98	33.72	31.43
Rx-535_03kHz_01	19	1	12:52:36	0.300007028	47.7204003	16.8222687	118.6	-0.01	-0.02	0.02	3000	79.96492413	178.555	-1.969	0	0	0	52.9313985	-178.255	-1.969	143.2993373	-178.996	-1.97	26.40150331	-178.554	-1.969		-178.5553	3.1893	2.4483	2.8902	-178.3373	0.0083	0.0323	0.1462		30.32	32.96	31.48
Rx-535_03kHz_01	20	1	12:52:36	0.400007024	47.7204003	16.8222687	118.6	-0.01	-0.02	0.02	3000	79.95220283	176.587	-1.969	0	0	0	52.92280139	179.776	-1.969	143.2749583	179.035	-1.968	26.39429152	179.474	-1.972		-176.5867	3.1894	2.4486	2.8869	-176.3687	0.0084	0.0326	0.1429		30.6	33.21	30.76
Rx-535_03kHz_01	21	1	12:52:36	0.500007021	47.7204003	16.8222687	118.6	-0.01	-0.02	0.02	3000	79.95291526	174.619	-1.968	0	0	0	52.92391178	177.808	-1.968	143.2774927	177.067	-1.968	26.39590112	177.508	-1.965		-174.6185	3.1894	2.4486	2.8896	-174.4005	0.0084	0.0326	0.1456		30.56	33.21	31.34
Rx-535_03kHz_01	22	1	12:52:36	0.600007017	47.7204003	16.8222687	118.6	-0.01	-0.02	0.02	3000	79.95471002	172.65	-1.969	0	0	0	52.92442623	175.839	-1.969	143.2794343	175.099	-1.968	26.396577	175.543	-1.965		-172.6497	3.1896	2.4491	2.8932	-172.4317	0.0086	0.0331	0.1492		31.37	33.81	32.12
Rx-535_03kHz_01	23	1	12:52:36	0.700007013	47.7204003	16.8222687	118.6	-0.01	-0.02	0.02	3000	79.95362107	170.681	-1.968	0	0	0	52.92367149	173.871	-1.969	143.2771059	173.13	-1.969	26.3949388	173.575	-1.968		-170.6814	3.1894	2.4488	2.8937	-170.4634	0.0084	0.0328	0.1497		30.67	33.44	32.22
Rx-535_03kHz_01	24	1	12:52:36	0.800007009	47.7204003	16.8222687	118.6	-0.01	-0.02	0.02	3000	79.95620663	168.713	-1.969	0	0	0	52.925681	171.902	-1.968	143.2803491	171.162	-1.968	26.39549635	171.601	-1.974		-168.7127	3.1898	2.4493	2.8888	-168.4947	0.0088	0.0333	0.1448		31.97	33.92	31.17
Rx-535_03kHz_01	25	1	12:52:36	0.900007005	47.7204003	16.8222687	118.6	-0.01	-0.02	0.02	3000	79.95380843	166.745	-1.968	0	0	0	52.92361467	169.935	-1.968	143.2754029	169.194	-1.968	26.39463796	169.636	-1.965		-166.745	3.1896	2.4491	2.8913	-166.527	0.0086	0.0331	0.1473		31.13	33.8	31.71
Rx-535_03kHz_01	26	1	12:52:37	0.000007002	47.7204003	16.8222687	118.6	-0.01	-0.02	0.02	3000	79.93955998	164.777	-1.968	0	0	0	52.91474906	167.966	-1.968	143.2526153	167.226	-1.968	26.39146436	167.668	-1.968		-164.7772	3.189	2.4484	2.891	-164.5592	0.008	0.0324	0.147		29	33.05	31.64
Rx-535_03kHz_01	27	1	12:52:37	0.100006998	47.7204004	16.8222686	118.6	-0.01	-0.01	0.02	3000	79.94972603	162.81	-1.967	0	0	0	52.92240071	165.999	-1.967	143.2716759	165.259	-1.967	26.39583206	165.698	-1.97		-162.8102	3.1893	2.4489	2.8877	-162.5922	0.0083	0.0329	0.1437		30.1	33.56	30.95
Rx-535_03kHz_01	28	1	12:52:37	0.200006994	47.7204004	16.8222686	118.6	-0.01	-0.01	0.02	3000	79.96642634	160.841	-1.969	0	0	0	52.93359963	164.031	-1.969	143.3015615	163.291	-1.969	26.40000205	163.737	-1.961		-160.8413	3.1894	2.4492	2.8956	-160.6233	0.0084	0.0332	0.1516		30.63	33.89	32.63
Rx-535_03kHz_01	29	1	12:52:37	0.30000699	47.7204004	16.8222686	118.6	-0.01	-0.01	0.01	3000	79.95864481	158.873	-1.968	0	0	0	52.9279172	162.063	-1.968	143.2856152	161.322	-1.969	26.39958852	161.767	-1.97		-158.8729	3.1897	2.449	2.8944	-158.6549	0.0087	0.033	0.1504		31.74	33.66	32.39
Rx-535_03kHz_01	30	1	12:52:37	0.400006987	47.7204004	16.8222685	118.6	-0.01	-0.01	0.01	3000	79.9539898	156.904	-1.968	0	0	0	52.9251243	160.094	-1.968	143.2766684	159.354	-1.968	26.3935284	159.804	-1.964		-156.9044	3.1898	2.4494	2.8992	-156.6864	0.0088	0.0334	0.1552		31.84	34.09	33.41
Rx-535_03kHz_01	31	1	12:52:37	0.500006983	47.7204004	16.8222685	118.6	-0.01	0	0.02	3000	79.95661133	154.935	-1.969	0	0	0	52.9264717	158.126	-1.969	143.2815366	157.385	-1.969	26.39719645	157.829	-1.975		-154.9354	3.1902	2.4491	2.8933	-154.7174	0.0092	0.0331	0.1493		33.39	33.79	32.15
Rx-535_03kHz_01	32	1	12:52:37	0.600006979	47.7204004	16.8222685	118.6	-0.02	0	0.02	3000	79.95781695	152.966	-1.969	0	0	0	52.92774531	156.156	-1.969	143.2841157	155.416	-1.969	26.39663816	155.859	-1.97		-152.9664	3.1898	2.4492	2.8925	-152.7484	0.0088	0.0332	0.1485		31.99	33.81	31.98
Rx-535_03kHz_01	33	1	12:52:37	0.700006975	47.7204005	16.8222684	118.6	-0.02	0	0.02	3000	79.9542829	150.998	-1.969	0	0	0	52.92598386	154.187	-1.969	143.2791206	153.447	-1.969	26.3964463	153.891	-1.968		-150.9976	3.1897	2.4493	2.8935	-150.7796	0.0087	0.0333	0.1495		31.67	34	32.18
Rx-535_03kHz_01	34	1	12:52:37	0.800006971	47.7204005	16.8222684	118.6	-0.02	0	0.02	3000	79.95453209	149.029	-1.969	0	0	0	52.92601947	152.219	-1.969	143.2783048	151.478	-1.969	26.39690711	151.925	-1.966		-149.0287	3.1899	2.4492	2.8962	-148.8107	0.0089	0.0332	0.1522		32.45	33.85	32.78
Rx-535_03kHz_01	35	1	12:52:37	0.900006968	47.7204005	16.8222684	118.6	-0.02	0.01	0.02	3000	79.95720651	147.06	-1.969	0	0	0	52.92887526	150.25	-1.969	143.2850795	149.509	-1.969	26.3952759	149.957	-1.968		-147.0597	3.1899	2.4492	2.8969	-146.8417	0.0089	0.0332	0.1529		32.51	33.84	32.91
Rx-535_03kHz_01	36	1	12:52:38	0.000006964	47.7204005	16.8222683	118.6	-0.02	0.01	0.02	3000	79.95774495	145.091	-1.969	0	0	0	52.92837549	148.281	-1.969	143.2834636	147.54	-1.969	26.39501956	147.988	-1.969		-145.0907	3.1899	2.4491	2.8972	-144.8727	0.0089	0.0331	0.1532		32.5	33.78	32.98
Rx-535_03kHz_01	37	1	12:52:38	0.10000696	47.7204008	16.8222682	118.6	-0.02	0.04	0.05	3000	79.96981284	143.122	-1.969	0	0	0	52.93699663	146.312	-1.969	143.3075581	145.571	-1.969	26.39968774	146.018	-1.97		-143.1219	3.1899	2.4493	2.8963	-142.9039	0.0089	0.0333	0.1523		32.41	33.99	32.79
Rx-535_03kHz_01	38	1	12:52:38	0.200006956	47.7204011	16.822268	118.6	-0.02	0.08	0.08	3000	79.97076791	141.153	-1.968	0	0	0	52.94038247	144.344	-1.968	143.3139759	143.602	-1.969	26.39788626	144.048	-1.97		-141.1535	3.1901	2.449	2.8943	-140.9355	0.0091	0.033	0.1503		33	33.62	32.36
Rx-535_03kHz_01	39	1	12:52:38	0.300006952	47.7204014	16.8222679	118.6	-0.02	0.11	0.12	3000	79.96090929	139.185	-1.969	0	0	0	52.93085768	142.375	-1.968	143.2918016	141.635	-1.968	26.4007563	142.077	-1.971		-139.1848	3.1904	2.45	2.8921	-138.9668	0.0094	0.034	0.1481		34.33	34.71	31.89
Rx-535_03kHz_01	40	1	12:52:38	0.400006949	47.7204017	16.8222677	118.6	-0.02	0.15	0.15	3000	79.94808413	137.217	-1.968	0	0	0	52.92379019	140.407	-1.968	143.2694151	139.666	-1.969	26.39158487	140.113	-1.964		-137.2166	3.1903	2.4495	2.8961	-136.9986	0.0093	0.0335	0.1521		33.7	34.18	32.75
Rx-535_03kHz_01	41	1	12:52:38	0.500006945	47.720402	16.8222676	118.6	-0.02	0.18	0.19	3000	79.95070681	135.248	-1.969	0	0	0	52.92355784	138.438	-1.968	143.2721084	137.698	-1.968	26.39473346	138.144	-1.969		-135.248	3.1904	2.4501	2.8959	-135.03	0.0094	0.0341	0.1519		34.28	34.73	32.7
Rx-535_03kHz_01	42	1	12:52:38	0.600006941	47.7204023	16.8222674	118.6	-0.02	0.22	0.22	3000	79.95131016	133.28	-1.968	0	0	0	52.9280414	136.47	-1.968	143.2789676	135.729	-1.969	26.38767485	136.175	-1.969		-133.2797	3.1903	2.4495	2.8949	-133.0617	0.0093	0.0335	0.1509		33.97	34.2	32.48
Rx-535_03kHz_01	43	1	12:52:38	0.700006937	47.7204026	16.8222673	118.6	-0.02	0.25	0.26	3000	79.95224973	131.312	-1.968	0	0	0	52.92428362	134.502	-1.968	143.2734212	133.762	-1.968	26.39394959	134.203	-1.972		-131.3121	3.1903	2.4495	2.8907	-131.0941	0.0093	0.0335	0.1467		33.92	34.18	31.58
Rx-535_03kHz_01	44	1	12:52:38	0.800006933	47.7204029	16.8222671	118.6	-0.02	0.29	0.29	3000	79.95109427	129.344	-1.968	0	0	0	52.92882893	132.534	-1.968	143.2810376	131.794	-1.968	26.38771238	132.238	-1.964		-129.344	3.1904	2.4499	2.8944	-129.126	0.0094	0.0339	0.1504		34.28	34.62	32.38
Rx-535_03kHz_01	45	1	12:52:38	0.90000693	47.7204032	16.822267	118.6	-0.02	0.32	0.33	3000	79.95337683	127.375	-1.969	0	0	0	52.92946439	130.566	-1.968	143.282841	129.825	-1.969	26.39139607	130.271	-1.968		-127.3754	3.1907	2.4498	2.8953	-127.1574	0.0097	0.0338	0.1513		35.18	34.47	32.58
Rx-535_03kHz_01	46	1	12:52:39	0.000006926	47.7204035	16.8222668	118.6	-0.01	0.36	0.36	3000	79.94124404	125.407	-1.969	0	0	0	52.92233997	128.598	-1.969	143.2629501	127.857	-1.968	26.38671434	128.301	-1.969		-125.4069	3.1906	2.4501	2.8944	-125.1889	0.0096	0.0341	0.1504		34.87	34.79	32.39
Rx-535_03kHz_01	47	1	12:52:39	0.100006922	47.7204045	16.8222663	118.6	-0.02	0.48	0.48	3000	79.94666121	123.439	-1.968	0	0	0	52.92310349	126.63	-1.968	143.2696655	125.889	-1.968	26.39395855	126.33	-1.971		-123.4391	3.1907	2.45	2.891	-123.2211	0.0097	0.034	0.147		35.33	34.64	31.64
Rx-535_03kHz_01	48	1	12:52:39	0.200006918	47.7204055	16.8222657	118.6	-0.02	0.6	0.6	3000	79.95074584	121.471	-1.968	0	0	0	52.92253704	124.662	-1.968	143.2772476	123.922	-1.967	26.39766839	124.372	-1.958		-121.4708	3.191	2.4511	2.9017	-121.2528	0.01	0.0351	0.1577		36.27	35.84	33.94
Rx-535_03kHz_01	49	1	12:52:39	0.300006915	47.7204065	16.8222651	118.6	-0.02	0.72	0.72	3000	79.94583173	119.503	-1.968	0	0	0	52.91887928	122.693	-1.969	143.2659167	121.953	-1.969	26.39408792	122.397	-1.975		-119.5025	3.1906	2.4505	2.895	-119.2845	0.0096	0.0345	0.151		35.06	35.21	32.5
Rx-535_03kHz_01	50	1	12:52:39	0.400006911	47.7204075	16.8222646	118.6	-0.02	0.84	0.84	3000	79.93629124	117.534	-1.969	0	0	0	52.91342299	120.725	-1.969	143.2492803	119.984	-1.969	26.38910198	120.427	-1.97		-117.5339	3.1907	2.4501	2.8933	-117.3159	0.0097	0.0341	0.1493		35.3	34.8	32.14
Rx-535_03kHz_01	51	1	12:52:39	0.500006907	47.7204085	16.822264	118.6	-0.02	0.95	0.95	3000	79.93426938	115.565	-1.969	0	0	0	52.92188165	118.757	-1.968	143.2637134	118.016	-1.968	26.37841513	118.459	-1.968		-115.5653	3.1912	2.4505	2.8936	-115.3473	0.0102	0.0345	0.1496		37.26	35.16	32.2
Rx-535_03kHz_01	52	1	12:52:39	0.600006903	47.7204095	16.8222634	118.6	-0.03	1.07	1.07	3000	79.94744893	113.597	-1.968	0	0	0	52.92785484	116.788	-1.969	143.2810939	116.048	-1.968	26.38608782	116.491	-1.968		-113.5968	3.1912	2.4507	2.8941	-113.3788	0.0102	0.0347	0.1501		37.04	35.4	32.31
Rx-535_03kHz_01	53	1	12:52:39	0.700006899	47.7204105	16.8222629	118.6	-0.03	1.19	1.19	3000	79.94822387	111.628	-1.969	0	0	0	52.92427177	114.819	-1.969	143.2729907	114.079	-1.969	26.39429375	114.52	-1.971		-111.6279	3.1914	2.451	2.8925	-111.4099	0.0104	0.035	0.1485		37.69	35.66	31.96
Rx-535_03kHz_01	54	1	12:52:39	0.800006896	47.7204115	16.8222623	118.6	-0.03	1.31	1.31	3000	79.94685972	109.659	-1.969	0	0	0	52.91606055	112.85	-1.969	143.2679101	112.11	-1.969	26.39952957	112.553	-1.967		-109.6589	3.1914	2.4514	2.8944	-109.4409	0.0104	0.0354	0.1504		37.84	36.11	32.37
Rx-535_03kHz_01	55	1	12:52:39	0.900006892	47.7204125	16.8222617	118.6	-0.03	1.43	1.43	3000	79.94489366	107.691	-1.968	0	0	0	52.91576784	110.882	-1.968	143.2660888	110.142	-1.969	26.39630036	110.587	-1.966		-107.6908	3.191	2.4508	2.8967	-107.4728	0.01	0.0348	0.1527		36.56	35.47	32.86
Rx-535_03kHz_01	56	1	12:52:40	0.000006888	47.7204135	16.8222612	118.6	-0.03	1.55	1.55	3000	79.94706732	105.722	-1.969	0	0	0	52.92673348	108.913	-1.969	143.2774443	108.173	-1.969	26.38819376	108.615	-1.972		-105.7222	3.1908	2.4507	2.8928	-105.5042	0.0098	0.0347	0.1488		35.66	35.36	32.04
Rx-535_03kHz_01	57	1	12:52:40	0.100006884	47.7204147	16.8222604	118.6	-0.04	1.7	1.7	3000	79.95759183	103.754	-1.968	0	0	0	52.9393657	106.945	-1.968	143.3014758	106.204	-1.968	26.3866923	106.649	-1.966		-103.7539	3.1911	2.4505	2.8947	-103.5359	0.0101	0.0345	0.1507		36.9	35.14	32.45
Rx-535_03kHz_01	58	1	12:52:40	0.20000688	47.720416	16.8222597	118.6	-0.04	1.84	1.84	3000	79.96551274	101.785	-1.969	0	0	0	52.94142895	104.976	-1.969	143.3111392	104.236	-1.968	26.39072642	104.684	-1.965		-101.785	3.1911	2.451	2.899	-101.567	0.0101	0.035	0.155		36.77	35.73	33.37
Rx-535_03kHz_01	59	1	12:52:40	0.300006877	47.7204172	16.822259	118.6	-0.04	1.99	1.99	3000	79.95758181	99.816	-1.969	0	0	0	52.92919165	103.007	-1.969	143.2909661	102.267	-1.969	26.39756745	102.717	-1.967		-99.8162	3.1911	2.4513	2.9003	-99.5982	0.0101	0.0353	0.1563		36.6	35.95	33.65
Rx-535_03kHz_01	60	1	12:52:40	0.400006873	47.7204184	16.8222583	118.6	-0.05	2.14	2.14	3000	79.94771187	97.848	-1.968	0	0	0	52.91765637	101.039	-1.968	143.2679231	100.299	-1.968	26.39774511	100.75	-1.967		-97.8479	3.1909	2.4514	2.902	-97.6299	0.0099	0.0354	0.158		36.06	36.07	34.03
Rx-535_03kHz_01	61	1	12:52:40	0.500006869	47.7204197	16.8222576	118.6	-0.05	2.28	2.29	3000	79.94714249	95.88	-1.968	0	0	0	52.91024769	99.07	-1.969	143.2604242	98.331	-1.968	26.40825637	98.783	-1.967		-95.8797	3.1904	2.4511	2.9031	-95.6617	0.0094	0.0351	0.1591		34.27	35.76	34.26
Rx-535_03kHz_01	62	1	12:52:40	0.600006865	47.7204209	16.8222569	118.6	-0.05	2.43	2.43	3000	79.946936	93.912	-1.968	0	0	0	52.93069816	97.103	-1.968	143.2874926	96.363	-1.968	26.38670751	96.817	-1.966		-93.9118	3.1908	2.451	2.9052	-93.6938	0.0098	0.035	0.1612		35.49	35.73	34.71
Rx-535_03kHz_01	63	1	12:52:40	0.700006862	47.7204221	16.8222561	118.6	-0.06	2.58	2.58	3000	79.94406052	91.945	-1.967	0	0	0	52.93157905	95.136	-1.967	143.2759168	94.395	-1.967	26.38244683	94.844	-1.973		-91.9447	3.1913	2.4508	2.8994	-91.7267	0.0103	0.0348	0.1554		37.54	35.46	33.46
Rx-535_03kHz_01	64	1	12:52:40	0.800006858	47.7204234	16.8222554	118.6	-0.06	2.73	2.73	3000	79.94595833	89.977	-1.968	0	0	0	52.92254874	93.168	-1.968	143.2601103	92.428	-1.968	26.39023557	92.88	-1.964		-89.9767	3.191	2.4508	2.9035	-89.7587	0.01	0.0348	0.1595		36.34	35.52	34.33
Rx-535_03kHz_01	65	1	12:52:40	0.900006854	47.7204246	16.8222547	118.6	-0.06	2.87	2.87	3000	79.94840773	88.009	-1.968	0	0	0	52.92231122	91.2	-1.968	143.2624238	90.46	-1.967	26.3963941	90.919	-1.961		-88.009	3.1912	2.4513	2.9104	-87.791	0.0102	0.0353	0.1664		37.21	36	35.83
Rx-535_03kHz_01	66	1	12:52:41	0.00000685	47.7204258	16.822254	118.6	-0.07	3.02	3.02	3000	79.94688545	86.041	-1.968	0	0	0	52.91959946	89.231	-1.969	143.2597197	88.492	-1.968	26.39605023	88.95	-1.969		-86.0405	3.1907	2.4517	2.9096	-85.8225	0.0097	0.0357	0.1656		35.36	36.41	35.64
Rx-535_03kHz_01	67	1	12:52:41	0.100006846	47.7204271	16.8222532	118.6	-0.08	3.17	3.17	3000	79.95532512	84.073	-1.968	0	0	0	52.92914349	87.263	-1.968	143.281364	86.524	-1.969	26.39609653	86.978	-1.972		-84.0726	3.1907	2.4511	2.9056	-83.8546	0.0097	0.0351	0.1616		35.29	35.82	34.79
Rx-535_03kHz_01	68	1	12:52:41	0.200006843	47.7204284	16.8222523	118.6	-0.09	3.33	3.33	3000	79.94912869	82.105	-1.968	0	0	0	52.93969408	85.296	-1.967	143.2968447	84.556	-1.968	26.38012064	85.007	-1.971		-82.1047	3.1912	2.4514	2.9027	-81.8867	0.0102	0.0354	0.1587		37.25	36.08	34.16
Rx-535_03kHz_01	69	1	12:52:41	0.300006839	47.7204296	16.8222515	118.6	-0.1	3.48	3.48	3000	79.94443828	80.137	-1.968	0	0	0	52.92475241	83.328	-1.968	143.2711988	82.589	-1.967	26.3905035	83.044	-1.964		-80.1371	3.1911	2.4522	2.9068	-79.9191	0.0101	0.0362	0.1628		36.78	36.91	35.04
Rx-535_03kHz_01	70	1	12:52:41	0.400006835	47.7204309	16.8222507	118.6	-0.11	3.63	3.64	3000	79.93460397	78.169	-1.968	0	0	0	52.91361864	81.36	-1.968	143.2479751	80.621	-1.968	26.39241774	81.08	-1.964		-78.1688	3.1909	2.4525	2.911	-77.9508	0.0099	0.0365	0.167		36.18	37.27	35.96
Rx-535_03kHz_01	71	1	12:52:41	0.500006831	47.7204322	16.8222498	118.6	-0.12	3.79	3.79	3000	79.93318158	76.2	-1.968	0	0	0	52.90721224	79.391	-1.968	143.2390815	78.653	-1.968	26.39713446	79.109	-1.97		-76.2003	3.191	2.453	2.9091	-75.9823	0.01	0.037	0.1651		36.43	37.74	35.55
Rx-535_03kHz_01	72	1	12:52:41	0.600006827	47.7204334	16.822249	118.6	-0.13	3.94	3.94	3000	79.93811115	74.231	-1.969	0	0	0	52.90503909	77.422	-1.969	143.242497	76.684	-1.97	26.4071701	77.143	-1.966		-74.2315	3.1905	2.4522	2.9119	-74.0135	0.0095	0.0362	0.1679		34.73	36.87	36.16
Rx-535_03kHz_01	73	1	12:52:41	0.700006824	47.7204347	16.8222482	118.6	-0.14	4.1	4.1	3000	79.93463246	72.263	-1.968	0	0	0	52.92205522	75.454	-1.968	143.2629361	74.715	-1.968	26.38086254	75.17	-1.973		-72.263	3.1911	2.4523	2.9073	-72.045	0.0101	0.0363	0.1633		36.92	37.02	35.16
Rx-535_03kHz_01	74	1	12:52:41	0.80000682	47.720436	16.8222473	118.6	-0.15	4.25	4.25	3000	79.9332331	70.296	-1.967	0	0	0	52.92387455	73.487	-1.967	143.2580932	72.748	-1.967	26.37861244	73.201	-1.969		-70.2955	3.1917	2.4523	2.9059	-70.0775	0.0107	0.0363	0.1619		38.88	37.03	34.86
Rx-535_03kHz_01	75	1	12:52:41	0.900006816	47.7204372	16.8222465	118.6	-0.16	4.4	4.41	3000	79.93402681	68.328	-1.968	0	0	0	52.91602848	71.519	-1.968	143.2433221	70.78	-1.968	26.38735388	71.235	-1.966		-68.3279	3.1915	2.4522	2.9073	-68.1099	0.0105	0.0362	0.1633		38.06	36.89	35.15
Rx-535_03kHz_01	76	1	12:52:42	0.000006812	47.7204385	16.8222457	118.6	-0.17	4.56	4.56	3000	79.93068178	66.36	-1.968	0	0	0	52.91156791	69.552	-1.967	143.2352805	68.813	-1.967	26.39272834	69.272	-1.964		-66.3603	3.1916	2.453	2.9112	-66.1423	0.0106	0.037	0.1672		38.68	37.78	36
Rx-535_03kHz_01	77	1	12:52:42	0.100006809	47.7204397	16.822245	118.61	-0.18	4.7	4.7	3000	79.94260515	64.392	-1.968	0	0	0	52.91460199	67.584	-1.968	143.258089	66.845	-1.968	26.40153362	67.299	-1.972		-64.3922	3.1914	2.4532	2.9072	-64.1742	0.0104	0.0372	0.1632		37.75	37.96	35.13
Rx-535_03kHz_01	78	1	12:52:42	0.200006805	47.7204409	16.8222443	118.62	-0.18	4.84	4.85	3000	79.94619856	62.424	-1.968	0	0	0	52.92181581	65.615	-1.969	143.266134	64.877	-1.968	26.39425205	65.331	-1.969		-62.4241	3.1909	2.4529	2.9068	-62.2061	0.0099	0.0369	0.1628		36.08	37.64	35.04
Rx-535_03kHz_01	79	1	12:52:42	0.300006801	47.7204421	16.8222436	118.63	-0.18	4.99	4.99	3000	79.94302738	60.456	-1.968	0	0	0	52.93350914	63.648	-1.967	143.2858415	62.909	-1.968	26.38103633	63.358	-1.973		-60.4564	3.1919	2.4529	2.9013	-60.2384	0.0109	0.0369	0.1573		39.78	37.61	33.86
Rx-535_03kHz_01	80	1	12:52:42	0.400006797	47.7204433	16.8222429	118.64	-0.19	5.13	5.13	3000	79.93301253	58.489	-1.968	0	0	0	52.91513404	61.68	-1.968	143.2472995	60.942	-1.967	26.38743415	61.393	-1.965		-58.4885	3.1916	2.4534	2.9044	-58.2705	0.0106	0.0374	0.1604		38.73	38.12	34.53
Rx-535_03kHz_01	81	1	12:52:42	0.500006793	47.7204445	16.8222422	118.65	-0.19	5.27	5.28	3000	79.92591242	56.521	-1.968	0	0	0	52.90767765	59.712	-1.968	143.2308819	58.975	-1.967	26.38704647	59.425	-1.968		-56.5205	3.1916	2.454	2.9048	-56.3025	0.0106	0.038	0.1608		38.68	38.77	34.62
Rx-535_03kHz_01	82	1	12:52:42	0.60000679	47.7204457	16.8222415	118.66	-0.19	5.42	5.42	3000	79.92919673	54.552	-1.968	0	0	0	52.89925845	57.743	-1.969	143.2256591	57.006	-1.969	26.40505468	57.462	-1.963		-54.5521	3.1914	2.4535	2.9102	-54.3341	0.0104	0.0375	0.1662		37.68	38.21	35.79
Rx-535_03kHz_01	83	1	12:52:42	0.700006786	47.7204469	16.8222408	118.67	-0.2	5.56	5.56	3000	79.92588034	52.584	-1.969	0	0	0	52.9040838	55.774	-1.969	143.2285488	55.036	-1.97	26.39036472	55.485	-1.977		-52.5835	3.1909	2.4525	2.9017	-52.3655	0.0099	0.0365	0.1577		35.89	37.23	33.96
Rx-535_03kHz_01	84	1	12:52:42	0.800006782	47.7204481	16.8222401	118.68	-0.2	5.7	5.71	3000	79.92408796	50.616	-1.968	0	0	0	52.91855417	53.807	-1.967	143.2515094	53.069	-1.967	26.37800976	53.517	-1.968		-50.616	3.1913	2.4526	2.9011	-50.398	0.0103	0.0366	0.1571		37.49	37.28	33.81
Rx-535_03kHz_01	85	1	12:52:42	0.900006778	47.7204493	16.8222394	118.69	-0.2	5.85	5.85	3000	79.92825034	48.649	-1.967	0	0	0	52.91816245	51.841	-1.967	143.2515727	51.102	-1.966	26.37898796	51.554	-1.964		-48.6492	3.1915	2.4529	2.9043	-48.4312	0.0105	0.0369	0.1603		38.26	37.68	34.51
Rx-535_03kHz_01	86	1	12:52:43	0.000006774	47.7204505	16.8222387	118.7	-0.21	5.99	5.99	3000	79.92563804	46.682	-1.968	0	0	0	52.909073	49.873	-1.968	143.231588	49.134	-1.968	26.38557549	49.585	-1.968		-46.6816	3.1916	2.4525	2.9038	-46.4636	0.0106	0.0365	0.1598		38.43	37.27	34.4
Rx-535_03kHz_01	87	1	12:52:43	0.100006771	47.7204518	16.822238	118.7	-0.21	6.14	6.14	3000	79.93901412	44.714	-1.968	0	0	0	52.91407866	47.905	-1.968	143.2529126	47.166	-1.968	26.39616925	47.618	-1.967		-44.7135	3.1913	2.4524	2.9046	-44.4955	0.0103	0.0364	0.1606		37.38	37.1	34.58
Rx-535_03kHz_01	88	1	12:52:43	0.200006767	47.720453	16.8222373	118.7	-0.21	6.29	6.29	3000	79.95370909	42.746	-1.968	0	0	0	52.92287101	45.937	-1.968	143.2812499	45.198	-1.968	26.39763654	45.65	-1.968		-42.7459	3.1911	2.4522	2.9042	-42.5279	0.0101	0.0362	0.1602		36.76	36.92	34.49
Rx-535_03kHz_01	89	1	12:52:43	0.300006763	47.7204543	16.8222366	118.7	-0.21	6.43	6.44	3000	79.95061157	40.778	-1.968	0	0	0	52.92386764	43.969	-1.968	143.2782587	43.23	-1.968	26.39565484	43.683	-1.967		-40.7782	3.1913	2.4521	2.9051	-40.5602	0.0103	0.0361	0.1611		37.31	36.78	34.69
Rx-535_03kHz_01	90	1	12:52:43	0.400006759	47.7204555	16.8222359	118.7	-0.21	6.58	6.59	3000	79.93981538	38.811	-1.968	0	0	0	52.92938941	42.002	-1.967	143.2780879	41.263	-1.967	26.38067875	41.713	-1.97		-38.8107	3.1917	2.4525	2.9023	-38.5927	0.0107	0.0365	0.1583		38.97	37.27	34.09
Rx-535_03kHz_01	91	1	12:52:43	0.500006756	47.7204568	16.8222352	118.7	-0.22	6.73	6.73	3000	79.93786787	36.842	-1.969	0	0	0	52.92298663	40.034	-1.969	143.2672767	39.295	-1.968	26.38303677	39.746	-1.967		-36.8421	3.1917	2.4533	2.9036	-36.6241	0.0107	0.0373	0.1596		39.07	38.05	34.36
Rx-535_03kHz_01	92	1	12:52:43	0.600006752	47.720458	16.8222345	118.7	-0.22	6.88	6.88	3000	79.93950228	34.873	-1.969	0	0	0	52.91463317	38.065	-1.969	143.2562599	37.328	-1.968	26.39491075	37.781	-1.965		-34.8734	3.1916	2.4545	2.9077	-34.6554	0.0106	0.0385	0.1637		38.5	39.22	35.24
Rx-535_03kHz_01	93	1	12:52:43	0.700006748	47.7204593	16.8222338	118.7	-0.22	7.03	7.03	3000	79.94089361	32.905	-1.969	0	0	0	52.90580544	36.096	-1.969	143.247581	35.359	-1.968	26.41182436	35.811	-1.97		-32.9049	3.1911	2.4546	2.9059	-32.6869	0.0101	0.0386	0.1619		36.72	39.35	34.86
Rx-535_03kHz_01	94	1	12:52:43	0.800006744	47.7204605	16.8222331	118.7	-0.22	7.18	7.18	3000	79.94195418	30.936	-1.969	0	0	0	52.91184432	34.127	-1.969	143.255924	33.391	-1.969	26.3981727	33.843	-1.968		-30.9363	3.1909	2.4546	2.9064	-30.7183	0.0099	0.0386	0.1624		36.01	39.34	34.97
Rx-535_03kHz_01	95	1	12:52:43	0.90000674	47.7204618	16.8222324	118.7	-0.22	7.32	7.33	3000	79.9349671	28.968	-1.968	0	0	0	52.92184149	32.159	-1.968	143.2650593	31.422	-1.969	26.38052376	31.875	-1.967		-28.968	3.1912	2.4541	2.9075	-28.75	0.0102	0.0381	0.1635		37.21	38.89	35.19
Rx-535_03kHz_01	96	1	12:52:44	0.000006737	47.720463	16.8222317	118.7	-0.22	7.47	7.48	3000	79.93738697	27	-1.968	0	0	0	52.9270216	30.192	-1.968	143.2712415	29.454	-1.968	26.38194461	29.905	-1.971		-26.9997	3.192	2.4544	2.9049	-26.7817	0.011	0.0384	0.1609		40.09	39.2	34.64
Rx-535_03kHz_01	97	1	12:52:44	0.100006733	47.7204643	16.8222308	118.68	-0.23	7.63	7.63	3000	79.94769884	25.031	-1.969	0	0	0	52.92436659	28.223	-1.969	143.2718994	27.486	-1.968	26.39480138	27.94	-1.964		-25.0312	3.1917	2.4549	2.909	-24.8132	0.0107	0.0389	0.165		38.84	39.71	35.53
Rx-535_03kHz_01	98	1	12:52:44	0.200006729	47.7204655	16.82223	118.66	-0.24	7.78	7.78	3000	79.95005154	23.062	-1.969	0	0	0	52.92553694	26.254	-1.969	143.2805628	25.518	-1.968	26.39456676	25.974	-1.966		-23.0622	3.1919	2.4556	2.9115	-22.8442	0.0109	0.0396	0.1675		39.5	40.34	36.07
Rx-535_03kHz_01	99	1	12:52:44	0.300006725	47.7204668	16.8222292	118.64	-0.25	7.93	7.94	3000	79.94486502	21.095	-1.968	0	0	0	52.91374191	24.286	-1.968	143.2566152	23.551	-1.967	26.40499238	24.008	-1.966		-21.0947	3.1912	2.456	2.9135	-20.8767	0.0102	0.04	0.1695		37.17	40.83	36.49
Rx-535_03kHz_01	100	1	12:52:44	0.400006721	47.7204681	16.8222284	118.62	-0.26	8.09	8.09	3000	79.9376733	19.126	-1.968	0	0	0	52.92032202	22.318	-1.968	143.2559066	21.582	-1.969	26.38367759	22.038	-1.97		-19.1263	3.1913	2.4555	2.9116	-18.9083	0.0103	0.0395	0.1676		37.5	40.32	36.07
Rx-535_03kHz_01	101	1	12:52:44	0.500006718	47.7204693	16.8222276	118.6	-0.27	8.24	8.24	3000	79.94150204	17.159	-1.967	0	0	0	52.93201141	20.351	-1.966	143.2789144	19.615	-1.967	26.38221843	20.07	-1.968		-17.1592	3.1921	2.4562	2.9111	-16.9412	0.0111	0.0402	0.1671		40.47	40.95	35.97
Rx-535_03kHz_01	102	1	12:52:44	0.600006714	47.7204706	16.8222268	118.58	-0.28	8.39	8.4	3000	79.93766849	15.192	-1.968	0	0	0	52.92463374	18.384	-1.968	143.2692767	17.649	-1.967	26.38375273	18.108	-1.963		-15.1917	3.192	2.4569	2.9161	-14.9737	0.011	0.0409	0.1721		39.9	41.66	37.04
Rx-535_03kHz_01	103	1	12:52:44	0.70000671	47.7204719	16.8222259	118.56	-0.29	8.54	8.55	3000	79.93705953	13.223	-1.968	0	0	0	52.91610084	16.415	-1.968	143.2519383	15.682	-1.967	26.3944712	16.146	-1.962		-13.2233	3.192	2.4583	2.9224	-13.0053	0.011	0.0423	0.1784		39.95	43.13	38.41
Rx-535_03kHz_01	104	1	12:52:44	0.800006706	47.7204731	16.8222251	118.54	-0.3	8.7	8.7	3000	79.94320883	11.255	-1.968	0	0	0	52.91301126	14.447	-1.969	143.2550177	13.714	-1.968	26.40412385	14.18	-1.966		-11.2549	3.1916	2.459	2.925	-11.0369	0.0106	0.043	0.181		38.56	43.89	38.96
Rx-535_03kHz_01	105	1	12:52:44	0.900006703	47.7204744	16.8222243	118.52	-0.31	8.85	8.86	3000	79.9490478	9.287	-1.968	0	0	0	52.91046748	12.478	-1.969	143.2617588	11.746	-1.968	26.42087723	12.213	-1.966		-9.2867	3.1912	2.4591	2.9267	-9.0687	0.0102	0.0431	0.1827		37.22	44	39.32
Rx-535_03kHz_01	106	1	12:52:45	0.000006699	47.7204757	16.8222235	118.5	-0.32	9	9.01	3000	79.9427733	7.319	-1.967	0	0	0	52.92866677	10.511	-1.967	143.2717275	9.778	-1.968	26.38401032	10.246	-1.968		-7.3194	3.1917	2.4582	2.9264	-7.1014	0.0107	0.0422	0.1824		39.06	43.07	39.28
Rx-535_03kHz_01	107	1	12:52:45	0.100006695	47.7204769	16.8222226	118.48	-0.33	9.16	9.16	3000	79.954002	5.351	-1.968	0	0	0	52.93903125	8.544	-1.967	143.297006	7.81	-1.968	26.38677273	8.276	-1.969		-5.3514	3.1924	2.4584	2.9251	-5.1334	0.0114	0.0424	0.1811		41.3	43.19	38.99
Rx-535_03kHz_01	108	1	12:52:45	0.200006691	47.7204782	16.8222217	118.46	-0.35	9.31	9.32	3000	79.95248926	3.384	-1.968	0	0	0	52.92477107	6.576	-1.968	143.270684	5.842	-1.967	26.40286994	6.314	-1.962		-3.3836	3.1924	2.4588	2.9307	-3.1656	0.0114	0.0428	0.1867		41.52	43.65	40.19
Rx-535_03kHz_01	109	1	12:52:45	0.300006687	47.7204794	16.8222208	118.44	-0.36	9.46	9.47	3000	79.947714	1.416	-1.968	0	0	0	52.91813401	4.608	-1.968	143.2644907	3.875	-1.968	26.40235805	4.346	-1.969		-1.4157	3.1919	2.4592	2.9299	-1.1977	0.0109	0.0432	0.1859		39.57	44.09	40.03
Rx-535_03kHz_01	110	1	12:52:45	0.400006684	47.7204807	16.82222	118.42	-0.37	9.62	9.62	3000	79.93804036	-0.552	-1.968	0	0	0	52.90699146	2.64	-1.968	143.2460612	1.906	-1.969	26.40410362	2.376	-1.969		0.5522	3.1918	2.4585	2.9285	0.7702	0.0108	0.0425	0.1845		39.12	43.36	39.72
Rx-535_03kHz_01	111	1	12:52:45	0.50000668	47.7204819	16.8222191	118.4	-0.39	9.77	9.78	3000	79.94189335	-2.52	-1.967	0	0	0	52.92885348	0.672	-1.967	143.2736339	-0.062	-1.968	26.38370776	0.409	-1.967		2.5197	3.192	2.4576	2.9288	2.7377	0.011	0.0416	0.1848		39.86	42.42	39.78
Rx-535_03kHz_01	112	1	12:52:45	0.600006676	47.7204832	16.8222182	118.38	-0.4	9.92	9.93	3000	79.94347324	-4.487	-1.968	0	0	0	52.92962383	-1.295	-1.968	143.2704612	-2.03	-1.968	26.3834692	-1.557	-1.966		4.4874	3.1921	2.4573	2.9305	4.7054	0.0111	0.0413	0.1865		40.3	42.14	40.15
Rx-535_03kHz_01	113	1	12:52:45	0.700006672	47.7204844	16.8222173	118.36	-0.42	10.08	10.08	3000	79.94107394	-6.455	-1.968	0	0	0	52.92502714	-3.263	-1.968	143.2620958	-3.997	-1.967	26.38194428	-3.525	-1.968		6.455	3.192	2.4578	2.9299	6.673	0.011	0.0418	0.1859		39.96	42.64	40.03
Rx-535_03kHz_01	114	1	12:52:45	0.800006668	47.7204857	16.8222164	118.34	-0.43	10.23	10.24	3000	79.94283185	-8.423	-1.968	0	0	0	52.92087872	-5.231	-1.968	143.2585957	-5.965	-1.967	26.38658329	-5.49	-1.965		8.4229	3.1918	2.4583	2.9331	8.6409	0.0108	0.0423	0.1891		39.21	43.18	40.7
Rx-535_03kHz_01	115	1	12:52:45	0.900006665	47.7204869	16.8222155	118.32	-0.45	10.38	10.39	3000	79.93729033	-10.391	-1.968	0	0	0	52.91207733	-7.199	-1.968	143.2445929	-7.932	-1.968	26.39266169	-7.454	-1.964		10.391	3.1918	2.4586	2.9369	10.609	0.0108	0.0426	0.1929		39.15	43.49	41.53
Rx-535_03kHz_01	116	1	12:52:46	0.000006661	47.7204882	16.8222147	118.3	-0.46	10.54	10.55	3000	79.93817494	-12.359	-1.968	0	0	0	52.90584682	-9.168	-1.968	143.241355	-9.901	-1.969	26.41172679	-9.421	-1.967		12.3591	3.1915	2.4579	2.9379	12.5771	0.0105	0.0419	0.1939		38.09	42.75	41.74
Rx-535_03kHz_01	117	1	12:52:46	0.100006657	47.7204895	16.8222138	118.28	-0.47	10.69	10.7	3000	79.95148063	-14.327	-1.968	0	0	0	52.9382639	-11.135	-1.968	143.2969814	-11.87	-1.969	26.38587745	-11.396	-1.975		14.3273	3.1918	2.4575	2.9311	14.5453	0.0108	0.0415	0.1871		39.43	42.31	40.29
Rx-535_03kHz_01	118	1	12:52:46	0.200006653	47.7204908	16.8222129	118.26	-0.49	10.85	10.86	3000	79.95061308	-16.296	-1.968	0	0	0	52.93457271	-13.103	-1.968	143.2871064	-13.838	-1.968	26.38991258	-13.362	-1.966		16.2955	3.1921	2.4575	2.9334	16.5135	0.0111	0.0415	0.1894		40.5	42.3	40.78
Rx-535_03kHz_01	119	1	12:52:46	0.300006649	47.7204921	16.822212	118.24	-0.5	11.01	11.02	3000	79.94951059	-18.264	-1.968	0	0	0	52.92183888	-15.072	-1.968	143.2652155	-15.806	-1.968	26.40315624	-15.328	-1.966		18.2636	3.1921	2.458	2.9353	18.4816	0.0111	0.042	0.1913		40.38	42.81	41.19
Rx-535_03kHz_01	120	1	12:52:46	0.400006646	47.7204934	16.8222111	118.22	-0.51	11.17	11.18	3000	79.93641732	-20.233	-1.969	0	0	0	52.90984606	-17.041	-1.969	143.2415348	-17.774	-1.969	26.40075642	-17.295	-1.967		20.2326	3.192	2.4584	2.9371	20.4506	0.011	0.0424	0.1931		39.92	43.28	41.58
Rx-535_03kHz_01	121	1	12:52:46	0.500006642	47.7204947	16.8222102	118.2	-0.52	11.33	11.34	3000	79.93799403	-22.201	-1.968	0	0	0	52.90965711	-19.01	-1.969	143.2499668	-19.743	-1.969	26.39994867	-19.266	-1.97		22.201	3.1915	2.4576	2.9355	22.419	0.0105	0.0416	0.1915		38.32	42.47	41.23
Rx-535_03kHz_01	122	1	12:52:46	0.600006638	47.720496	16.8222094	118.18	-0.54	11.49	11.5	3000	79.93986585	-24.169	-1.968	0	0	0	52.92971565	-20.977	-1.967	143.2784146	-21.711	-1.968	26.38209275	-21.237	-1.972		24.1689	3.192	2.4574	2.9316	24.3869	0.011	0.0414	0.1876		39.96	42.2	40.4
Rx-535_03kHz_01	123	1	12:52:46	0.700006634	47.7204973	16.8222085	118.16	-0.55	11.64	11.66	3000	79.93799064	-26.136	-1.968	0	0	0	52.92433436	-22.945	-1.968	143.2635958	-23.679	-1.968	26.38386344	-23.204	-1.966		26.1365	3.1918	2.4573	2.9328	26.3545	0.0108	0.0413	0.1888		39.27	42.07	40.66
Rx-535_03kHz_01	124	1	12:52:46	0.800006631	47.7204986	16.8222076	118.14	-0.56	11.8	11.82	3000	79.93684037	-28.105	-1.969	0	0	0	52.92123894	-24.913	-1.968	143.2581454	-25.647	-1.968	26.38392745	-25.174	-1.97		28.1051	3.1921	2.4579	2.9313	28.3231	0.0111	0.0419	0.1873		40.24	42.72	40.33
Rx-535_03kHz_01	125	1	12:52:46	0.900006627	47.7204999	16.8222067	118.12	-0.58	11.96	11.97	3000	79.9380518	-30.074	-1.969	0	0	0	52.90566608	-26.883	-1.969	143.2456638	-27.616	-1.969	26.4059913	-27.14	-1.967		30.0744	3.1919	2.4581	2.9339	30.2924	0.0109	0.0421	0.1899		39.59	42.93	40.89
Rx-535_03kHz_01	126	1	12:52:47	0.000006623	47.7205012	16.8222058	118.1	-0.59	12.12	12.13	3000	79.94238385	-32.044	-1.97	0	0	0	52.91377027	-28.852	-1.97	143.257555	-29.586	-1.97	26.40047851	-29.108	-1.968		32.044	3.1917	2.4577	2.9356	32.262	0.0107	0.0417	0.1916		38.8	42.53	41.24
Rx-535_03kHz_01	127	1	12:52:47	0.100006619	47.7205025	16.8222051	118.09	-0.59	12.27	12.29	3000	79.95447878	-34.012	-1.968	0	0	0	52.92632399	-30.821	-1.969	143.279944	-31.555	-1.969	26.40490834	-31.08	-1.971		34.0124	3.1914	2.4571	2.9327	34.2304	0.0104	0.0411	0.1887		37.91	41.88	40.63
Rx-535_03kHz_01	128	1	12:52:47	0.200006615	47.7205038	16.8222044	118.08	-0.59	12.43	12.45	3000	79.95789894	-35.981	-1.968	0	0	0	52.94658878	-32.789	-1.968	143.3179035	-33.524	-1.969	26.38383675	-33.052	-1.973		35.9805	3.1919	2.4563	2.9283	36.1985	0.0109	0.0403	0.1843		39.63	41.07	39.67
Rx-535_03kHz_01	129	1	12:52:47	0.300006612	47.7205051	16.8222036	118.07	-0.59	12.59	12.6	3000	79.95412401	-37.948	-1.968	0	0	0	52.93178109	-34.756	-1.968	143.287361	-35.492	-1.967	26.39672271	-35.018	-1.966		37.9482	3.192	2.4567	2.9301	38.1662	0.011	0.0407	0.1861		40.13	41.5	40.08
Rx-535_03kHz_01	130	1	12:52:47	0.400006608	47.7205064	16.8222029	118.06	-0.59	12.74	12.76	3000	79.94046	-39.916	-1.967	0	0	0	52.91276051	-36.724	-1.968	143.2527673	-37.459	-1.968	26.40692557	-36.984	-1.966		39.9155	3.1917	2.4564	2.9312	40.1335	0.0107	0.0404	0.1872		38.95	41.23	40.3
Rx-535_03kHz_01	131	1	12:52:47	0.500006604	47.7205078	16.8222022	118.05	-0.6	12.9	12.91	3000	79.94082663	-41.884	-1.968	0	0	0	52.91480061	-38.693	-1.969	143.2563107	-39.427	-1.968	26.40227338	-38.956	-1.971		41.8839	3.1912	2.4566	2.9281	42.1019	0.0102	0.0406	0.1841		37.19	41.39	39.64
Rx-535_03kHz_01	132	1	12:52:47	0.6000066	47.7205091	16.8222014	118.04	-0.6	13.06	13.07	3000	79.94270983	-43.852	-1.968	0	0	0	52.92156575	-40.661	-1.968	143.2662174	-41.396	-1.969	26.3938194	-40.926	-1.97		43.8522	3.1916	2.4562	2.9261	44.0702	0.0106	0.0402	0.1821		38.44	40.95	39.2
Rx-535_03kHz_01	133	1	12:52:47	0.700006596	47.7205104	16.8222007	118.03	-0.6	13.21	13.23	3000	79.94229027	-45.82	-1.968	0	0	0	52.93158694	-42.628	-1.967	143.2829102	-43.364	-1.968	26.38285081	-42.896	-1.97		45.8197	3.1917	2.456	2.9234	46.0377	0.0107	0.04	0.1794		38.9	40.81	38.62
Rx-535_03kHz_01	134	1	12:52:47	0.800006593	47.7205117	16.8222	118.02	-0.6	13.37	13.38	3000	79.94024208	-47.787	-1.968	0	0	0	52.92536342	-44.596	-1.968	143.2686884	-45.331	-1.967	26.38428218	-44.861	-1.965		47.7873	3.1918	2.4562	2.9263	48.0053	0.0108	0.0402	0.1823		39.15	40.99	39.25
Rx-535_03kHz_01	135	1	12:52:47	0.900006589	47.720513	16.8221992	118.01	-0.6	13.52	13.54	3000	79.93976342	-49.756	-1.968	0	0	0	52.91921082	-46.564	-1.968	143.2580537	-47.298	-1.967	26.39181151	-46.826	-1.965		49.7556	3.1918	2.4572	2.9296	49.9736	0.0108	0.0412	0.1856		39.19	42	39.95
Rx-535_03kHz_01	136	1	12:52:48	0.000006585	47.7205143	16.8221985	118	-0.6	13.68	13.69	3000	79.9404214	-51.724	-1.968	0	0	0	52.91725159	-48.532	-1.968	143.2585925	-49.266	-1.967	26.39411474	-48.794	-1.968		51.7237	3.1919	2.4581	2.9297	51.9417	0.0109	0.0421	0.1857		39.63	42.89	39.98
Rx-535_03kHz_01	137	1	12:52:48	0.100006581	47.7205156	16.8221978	118.01	-0.6	13.83	13.85	3000	79.95020332	-53.692	-1.968	0	0	0	52.9107002	-50.5	-1.968	143.2686773	-51.234	-1.968	26.41541565	-50.758	-1.964		53.6917	3.1916	2.458	2.9333	53.9097	0.0106	0.042	0.1893		38.73	42.87	40.75
Rx-535_03kHz_01	138	1	12:52:48	0.200006578	47.7205169	16.8221972	118.02	-0.6	13.99	14	3000	79.9541287	-55.66	-1.968	0	0	0	52.93067351	-52.468	-1.968	143.2942084	-53.202	-1.968	26.39652492	-52.732	-1.974		55.6596	3.1912	2.4575	2.9273	55.8776	0.0102	0.0415	0.1833		37.25	42.37	39.46
Rx-535_03kHz_01	139	1	12:52:48	0.300006574	47.7205182	16.8221965	118.03	-0.59	14.14	14.15	3000	79.95152968	-57.627	-1.967	0	0	0	52.93990438	-54.434	-1.966	143.2999259	-55.169	-1.967	26.38527316	-54.701	-1.969		57.6267	3.1923	2.4579	2.9256	57.8447	0.0113	0.0419	0.1816		41.27	42.71	39.09
Rx-535_03kHz_01	140	1	12:52:48	0.40000657	47.7205195	16.8221959	118.04	-0.59	14.29	14.3	3000	79.9421139	-59.594	-1.967	0	0	0	52.9211017	-56.402	-1.967	143.2613667	-57.136	-1.967	26.39246378	-56.663	-1.962		59.5935	3.1919	2.458	2.9309	59.8115	0.0109	0.042	0.1869		39.74	42.81	40.23
Rx-535_03kHz_01	141	1	12:52:48	0.500006566	47.7205208	16.8221952	118.05	-0.58	14.44	14.45	3000	79.94036747	-61.561	-1.967	0	0	0	52.91408446	-58.369	-1.967	143.2560393	-59.102	-1.967	26.40002596	-58.63	-1.967		61.561	3.192	2.4587	2.9313	61.779	0.011	0.0427	0.1873		40.2	43.51	40.33
Rx-535_03kHz_01	142	1	12:52:48	0.600006562	47.7205221	16.8221946	118.06	-0.58	14.6	14.61	3000	79.93906416	-63.528	-1.967	0	0	0	52.91122637	-60.337	-1.968	143.2494942	-61.07	-1.967	26.40811035	-60.592	-1.962		63.5285	3.1916	2.4588	2.9369	63.7465	0.0106	0.0428	0.1929		38.72	43.63	41.53
Rx-535_03kHz_01	143	1	12:52:48	0.700006559	47.7205234	16.8221939	118.07	-0.58	14.75	14.76	3000	79.93744569	-65.496	-1.968	0	0	0	52.91970745	-62.305	-1.968	143.2556504	-63.038	-1.969	26.39271569	-62.565	-1.973		65.4963	3.1917	2.4579	2.9317	65.7143	0.0107	0.0419	0.1877		39.08	42.77	40.42
Rx-535_03kHz_01	144	1	12:52:48	0.800006555	47.7205247	16.8221933	118.08	-0.57	14.9	14.91	3000	79.94021929	-67.463	-1.967	0	0	0	52.93047942	-64.271	-1.966	143.2789887	-65.005	-1.967	26.38390155	-64.536	-1.971		67.4633	3.1924	2.4579	2.9274	67.6813	0.0114	0.0419	0.1834		41.52	42.69	39.48
Rx-535_03kHz_01	145	1	12:52:48	0.900006551	47.720526	16.8221926	118.09	-0.57	15.05	15.06	3000	79.93743412	-69.43	-1.967	0	0	0	52.92103214	-66.238	-1.967	143.2645101	-66.972	-1.966	26.38758141	-66.502	-1.966		69.4303	3.1922	2.4587	2.9286	69.6483	0.0112	0.0427	0.1846		40.62	43.58	39.74
Rx-535_03kHz_01	146	1	12:52:49	0.000006547	47.7205273	16.822192	118.1	-0.57	15.2	15.22	3000	79.9421365	-71.398	-1.967	0	0	0	52.91888013	-68.205	-1.967	143.2626905	-68.938	-1.967	26.39748649	-68.464	-1.962		71.3978	3.1924	2.4596	2.9339	71.6158	0.0114	0.0436	0.1899		41.56	44.51	40.88
Rx-535_03kHz_01	147	1	12:52:49	0.100006543	47.7205286	16.8221913	118.11	-0.57	15.35	15.36	3000	79.94970678	-73.365	-1.968	0	0	0	52.9192173	-70.173	-1.968	143.2743302	-70.906	-1.967	26.4057517	-70.432	-1.968		73.3654	3.192	2.4598	2.9334	73.5834	0.011	0.0438	0.1894		40.1	44.7	40.77
Rx-535_03kHz_01	148	1	12:52:49	0.20000654	47.7205298	16.8221907	118.12	-0.57	15.5	15.51	3000	79.95486639	-75.334	-1.968	0	0	0	52.91874481	-72.142	-1.969	143.2783908	-72.874	-1.969	26.41280466	-72.397	-1.965		75.3338	3.1917	2.4595	2.9369	75.5518	0.0107	0.0435	0.1929		38.89	44.37	41.52
Rx-535_03kHz_01	149	1	12:52:49	0.300006536	47.720531	16.82219	118.13	-0.57	15.64	15.65	3000	79.94945379	-77.302	-1.968	0	0	0	52.93216452	-74.11	-1.968	143.2907554	-74.843	-1.969	26.39235426	-74.366	-1.969		77.3019	3.1923	2.4591	2.9364	77.5199	0.0113	0.0431	0.1924		41.09	43.97	41.42
Rx-535_03kHz_01	150	1	12:52:49	0.400006532	47.7205323	16.8221893	118.14	-0.57	15.79	15.8	3000	79.94303215	-79.269	-1.967	0	0	0	52.93050876	-76.077	-1.967	143.2798886	-76.81	-1.967	26.38582455	-76.331	-1.965		79.2693	3.1924	2.4595	2.9384	79.4873	0.0114	0.0435	0.1944		41.36	44.37	41.85
Rx-535_03kHz_01	151	1	12:52:49	0.500006528	47.7205335	16.8221887	118.15	-0.57	15.93	15.94	3000	79.94463776	-81.238	-1.968	0	0	0	52.92537449	-78.045	-1.968	143.2737736	-78.778	-1.968	26.39291856	-78.298	-1.967		81.2377	3.1925	2.4597	2.9396	81.4557	0.0115	0.0437	0.1956		41.93	44.56	42.11
Rx-535_03kHz_01	152	1	12:52:49	0.600006525	47.7205347	16.822188	118.16	-0.57	16.08	16.09	3000	79.9454152	-83.207	-1.969	0	0	0	52.91981533	-80.014	-1.969	143.2684109	-80.746	-1.968	26.40265562	-80.266	-1.968		83.2065	3.1927	2.4602	2.9407	83.4245	0.0117	0.0442	0.1967		42.58	45.05	42.34
Rx-535_03kHz_01	153	1	12:52:49	0.700006521	47.720536	16.8221873	118.17	-0.56	16.23	16.24	3000	79.93528134	-85.175	-1.968	0	0	0	52.91228944	-81.983	-1.969	143.2483864	-82.714	-1.968	26.40104493	-82.228	-1.963		85.1746	3.192	2.4602	2.9462	85.3926	0.011	0.0442	0.2022		40.2	45.08	43.54
Rx-535_03kHz_01	154	1	12:52:49	0.800006517	47.7205372	16.8221867	118.18	-0.56	16.37	16.38	3000	79.93140652	-87.143	-1.968	0	0	0	52.91539568	-83.95	-1.968	143.2482602	-84.683	-1.968	26.38631018	-84.2	-1.971		87.1425	3.1921	2.4597	2.9428	87.3605	0.0111	0.0437	0.1988		40.44	44.57	42.79
Rx-535_03kHz_01	155	1	12:52:49	0.900006513	47.7205384	16.822186	118.19	-0.56	16.52	16.53	3000	79.94526049	-89.11	-1.968	0	0	0	52.93293395	-85.918	-1.967	143.2867187	-86.65	-1.968	26.38676156	-86.166	-1.966		89.1103	3.1926	2.4599	2.9443	89.3283	0.0116	0.0439	0.2003		42.06	44.78	43.12
Rx-535_03kHz_01	156	1	12:52:50	0.000006509	47.7205397	16.8221853	118.2	-0.56	16.66	16.67	3000	79.9488802	-91.079	-1.969	0	0	0	52.92935158	-87.886	-1.969	143.2826327	-88.619	-1.968	26.39176752	-88.132	-1.966		91.0789	3.1924	2.4601	2.9467	91.2969	0.0114	0.0441	0.2027		41.58	44.95	43.63
Rx-535_03kHz_01	157	1	12:52:50	0.100006506	47.7205409	16.8221846	118.22	-0.57	16.81	16.82	3000	79.95832111	-93.047	-1.968	0	0	0	52.93222041	-89.855	-1.968	143.2951771	-90.586	-1.967	26.40124975	-90.099	-1.967		93.0473	3.1923	2.4611	2.9481	93.2653	0.0113	0.0451	0.2041		41.27	46.02	43.95
Rx-535_03kHz_01	158	1	12:52:50	0.200006502	47.7205421	16.822184	118.24	-0.57	16.95	16.96	3000	79.95983976	-95.016	-1.969	0	0	0	52.92767286	-91.824	-1.969	143.2915676	-92.554	-1.968	26.40573579	-92.062	-1.962		95.0158	3.1923	2.4615	2.9543	95.2338	0.0113	0.0455	0.2103		41	46.38	45.28
Rx-535_03kHz_01	159	1	12:52:50	0.300006498	47.7205433	16.8221833	118.26	-0.57	17.09	17.1	3000	79.95672523	-96.984	-1.968	0	0	0	52.92026354	-93.792	-1.968	143.2834737	-94.522	-1.968	26.41196281	-94.027	-1.966		96.9838	3.192	2.4614	2.9566	97.2018	0.011	0.0454	0.2126		40.14	46.3	45.77
Rx-535_03kHz_01	160	1	12:52:50	0.400006494	47.7205445	16.8221826	118.28	-0.57	17.23	17.24	3000	79.94952982	-98.952	-1.968	0	0	0	52.93083312	-95.759	-1.968	143.2879536	-96.491	-1.968	26.39299545	-95.999	-1.972		98.9517	3.1922	2.461	2.9529	99.1697	0.0112	0.045	0.2089		40.72	45.89	44.97
Rx-535_03kHz_01	161	1	12:52:50	0.50000649	47.7205457	16.8221819	118.3	-0.58	17.38	17.39	3000	79.94981285	-100.919	-1.968	0	0	0	52.9366859	-97.727	-1.967	143.2930553	-98.458	-1.968	26.38778972	-97.967	-1.968		100.9193	3.1927	2.461	2.9523	101.1373	0.0117	0.045	0.2083		42.57	45.88	44.84
Rx-535_03kHz_01	162	1	12:52:50	0.600006487	47.7205469	16.8221812	118.32	-0.58	17.52	17.53	3000	79.94529799	-102.887	-1.968	0	0	0	52.92401342	-99.694	-1.968	143.2662436	-100.426	-1.968	26.39446538	-99.927	-1.96		102.8871	3.1927	2.4613	2.9598	103.1051	0.0117	0.0453	0.2158		42.4	46.16	46.45
Rx-535_03kHz_01	163	1	12:52:50	0.700006483	47.7205481	16.8221805	118.34	-0.58	17.66	17.67	3000	79.94390428	-104.855	-1.968	0	0	0	52.91671646	-101.662	-1.968	143.2638082	-102.393	-1.967	26.40116616	-101.896	-1.969		104.8549	3.1927	2.4622	2.9591	105.0729	0.0117	0.0462	0.2151		42.75	47.14	46.3
Rx-535_03kHz_01	164	1	12:52:50	0.800006479	47.7205493	16.8221799	118.36	-0.58	17.81	17.81	3000	79.94425394	-106.822	-1.967	0	0	0	52.91674057	-103.63	-1.967	143.263976	-104.36	-1.967	26.40478919	-103.861	-1.965		106.8221	3.1925	2.4623	2.9612	107.0401	0.0115	0.0463	0.2172		41.73	47.18	46.77
Rx-535_03kHz_01	165	1	12:52:50	0.900006475	47.7205505	16.8221792	118.38	-0.59	17.95	17.96	3000	79.94587874	-108.79	-1.968	0	0	0	52.9283291	-105.597	-1.968	143.2740043	-106.328	-1.969	26.39298347	-105.84	-1.979		108.7897	3.1925	2.4612	2.9498	109.0077	0.0115	0.0452	0.2058		41.8	46.15	44.31
Rx-535_03kHz_01	166	1	12:52:51	0.000006472	47.7205517	16.8221785	118.4	-0.59	18.09	18.1	3000	79.94469539	-110.757	-1.967	0	0	0	52.93403266	-107.564	-1.967	143.2810872	-108.295	-1.967	26.38606417	-107.801	-1.961		110.7571	3.1929	2.4619	2.956	110.9751	0.0119	0.0459	0.212		43.17	46.76	45.64
Rx-535_03kHz_01	167	1	12:52:51	0.100006468	47.7205528	16.8221778	118.39	-0.59	18.23	18.24	3000	79.95407012	-112.725	-1.968	0	0	0	52.93333804	-109.532	-1.968	143.2895453	-110.262	-1.967	26.39656618	-109.766	-1.965		112.7248	3.1927	2.4627	2.9584	112.9428	0.0117	0.0467	0.2144		42.72	47.61	46.16
Rx-535_03kHz_01	168	1	12:52:51	0.200006464	47.7205539	16.8221771	118.38	-0.6	18.36	18.37	3000	79.96083334	-114.693	-1.968	0	0	0	52.93352073	-111.5	-1.968	143.2999392	-112.229	-1.967	26.40363832	-111.734	-1.968		114.6926	3.1927	2.4638	2.9582	114.9106	0.0117	0.0478	0.2142		42.49	48.74	46.13
Rx-535_03kHz_01	169	1	12:52:51	0.30000646	47.7205551	16.8221764	118.37	-0.61	18.5	18.51	3000	79.95861712	-116.661	-1.968	0	0	0	52.92966891	-113.468	-1.968	143.2925013	-114.197	-1.968	26.4049169	-113.699	-1.965		116.6606	3.1928	2.4639	2.9617	116.8786	0.0118	0.0479	0.2177		42.76	48.83	46.86
Rx-535_03kHz_01	170	1	12:52:51	0.400006456	47.7205562	16.8221757	118.36	-0.61	18.64	18.65	3000	79.95007166	-118.629	-1.969	0	0	0	52.91716457	-115.436	-1.968	143.2703595	-116.165	-1.969	26.41305592	-115.67	-1.971		118.6293	3.193	2.464	2.9593	118.8473	0.012	0.048	0.2153		43.8	48.94	46.36
Rx-535_03kHz_01	171	1	12:52:51	0.500006453	47.7205573	16.822175	118.35	-0.62	18.77	18.78	3000	79.94960221	-120.598	-1.969	0	0	0	52.92866271	-117.405	-1.968	143.2839698	-118.134	-1.968	26.39662134	-117.638	-1.968		120.5978	3.1931	2.464	2.9601	120.8158	0.0121	0.048	0.2161		43.86	49	46.52
Rx-535_03kHz_01	172	1	12:52:51	0.600006449	47.7205585	16.8221743	118.34	-0.63	18.91	18.92	3000	79.94980477	-122.566	-1.968	0	0	0	52.93560685	-119.373	-1.968	143.2925922	-120.102	-1.969	26.39073344	-119.608	-1.97		122.5662	3.1936	2.4639	2.9586	122.7842	0.0126	0.0479	0.2146		45.72	48.82	46.21
Rx-535_03kHz_01	173	1	12:52:51	0.700006445	47.7205596	16.8221736	118.33	-0.63	19.04	19.06	3000	79.9518256	-124.534	-1.968	0	0	0	52.93118728	-121.34	-1.968	143.2821677	-122.07	-1.968	26.39562964	-121.572	-1.965		124.5339	3.1935	2.4637	2.9615	124.7519	0.0125	0.0477	0.2175		45.64	48.6	46.82
Rx-535_03kHz_01	174	1	12:52:51	0.800006441	47.7205607	16.8221729	118.32	-0.64	19.18	19.19	3000	79.94759083	-126.501	-1.967	0	0	0	52.92375479	-123.308	-1.967	143.2720792	-124.037	-1.966	26.40058771	-123.538	-1.965		126.5013	3.1937	2.4646	2.9634	126.7193	0.0127	0.0486	0.2194		46.05	49.56	47.23
Rx-535_03kHz_01	175	1	12:52:51	0.900006437	47.7205619	16.8221722	118.31	-0.64	19.32	19.33	3000	79.94832313	-128.469	-1.968	0	0	0	52.92265066	-125.275	-1.968	143.270461	-126.004	-1.967	26.40473209	-125.506	-1.968		128.469	3.1937	2.4649	2.9631	128.687	0.0127	0.0489	0.2191		46.11	49.85	47.17
Rx-535_03kHz_01	176	1	12:52:52	0.000006434	47.720563	16.8221715	118.3	-0.65	19.45	19.46	3000	79.9451709	-130.436	-1.967	0	0	0	52.9232777	-127.243	-1.967	143.2690413	-127.972	-1.967	26.39952014	-127.473	-1.968		130.4361	3.1933	2.4645	2.9626	130.6541	0.0123	0.0485	0.2186		44.66	49.42	47.06
Rx-535_03kHz_01	177	1	12:52:52	0.10000643	47.720564	16.8221708	118.3	-0.66	19.57	19.58	3000	79.95996629	-132.404	-1.968	0	0	0	52.94330075	-129.21	-1.967	143.3144314	-129.939	-1.968	26.39442024	-129.447	-1.973		132.4036	3.1938	2.4641	2.9568	132.6216	0.0128	0.0481	0.2128		46.41	49.1	45.82
Rx-535_03kHz_01	178	1	12:52:52	0.200006426	47.7205649	16.8221701	118.3	-0.67	19.69	19.7	3000	79.95850034	-134.371	-1.968	0	0	0	52.93697237	-131.178	-1.968	143.3038037	-131.906	-1.967	26.39935123	-131.41	-1.963		134.3713	3.1938	2.4651	2.9616	134.5893	0.0128	0.0491	0.2176		46.57	50.07	46.85
Rx-535_03kHz_01	179	1	12:52:52	0.300006422	47.7205659	16.8221694	118.3	-0.69	19.81	19.82	3000	79.96284877	-136.339	-1.968	0	0	0	52.93753849	-133.145	-1.968	143.3084445	-133.873	-1.967	26.40373479	-133.378	-1.969		136.3391	3.194	2.466	2.9608	136.5571	0.013	0.05	0.2168		47.45	51.03	46.67
Rx-535_03kHz_01	180	1	12:52:52	0.400006419	47.7205669	16.8221687	118.3	-0.7	19.93	19.94	3000	79.95272495	-138.307	-1.968	0	0	0	52.92366748	-135.113	-1.967	143.2811484	-135.84	-1.967	26.40598521	-135.344	-1.966		138.3068	3.1943	2.4667	2.9624	138.5248	0.0133	0.0507	0.2184		48.47	51.68	47.03
Rx-535_03kHz_01	181	1	12:52:52	0.500006415	47.7205678	16.822168	118.3	-0.71	20.05	20.06	3000	79.95186267	-140.275	-1.968	0	0	0	52.92433903	-137.08	-1.968	143.2817472	-137.807	-1.967	26.40347945	-137.309	-1.965		140.2748	3.1945	2.4673	2.9657	140.4928	0.0135	0.0513	0.2217		48.97	52.34	47.74
Rx-535_03kHz_01	182	1	12:52:52	0.600006411	47.7205688	16.8221673	118.3	-0.72	20.17	20.18	3000	79.94727353	-142.242	-1.968	0	0	0	52.92175101	-139.048	-1.968	143.2735057	-139.776	-1.968	26.40268615	-139.277	-1.968		142.2424	3.1943	2.4668	2.9653	142.4604	0.0133	0.0508	0.2213		48.23	51.78	47.64
Rx-535_03kHz_01	183	1	12:52:52	0.700006407	47.7205698	16.8221666	118.3	-0.74	20.29	20.3	3000	79.934063	-144.21	-1.968	0	0	0	52.92448603	-141.015	-1.967	143.2705714	-141.743	-1.967	26.38692955	-141.244	-1.967		144.21	3.1946	2.4671	2.9662	144.428	0.0136	0.0511	0.2222		49.33	52.11	47.84
Rx-535_03kHz_01	184	1	12:52:52	0.800006403	47.7205707	16.8221659	118.3	-0.75	20.4	20.42	3000	79.93289018	-146.177	-1.967	0	0	0	52.92043643	-142.982	-1.967	143.2593028	-143.71	-1.967	26.38920174	-143.213	-1.969		146.1768	3.1947	2.4672	2.9643	146.3948	0.0137	0.0512	0.2203		49.99	52.23	47.43
Rx-535_03kHz_01	185	1	12:52:52	0.9000064	47.7205717	16.8221652	118.3	-0.76	20.52	20.54	3000	79.94816595	-148.145	-1.968	0	0	0	52.9254766	-144.95	-1.968	143.2753247	-145.677	-1.967	26.40075071	-145.178	-1.965		148.1449	3.1951	2.4682	2.9674	148.3629	0.0141	0.0522	0.2234		51.46	53.22	48.09
Rx-535_03kHz_01	186	1	12:52:53	0.000006396	47.7205727	16.8221645	118.3	-0.77	20.64	20.66	3000	79.94736574	-150.113	-1.968	0	0	0	52.92263753	-146.918	-1.968	143.2765063	-147.644	-1.967	26.40099466	-147.141	-1.963		150.1127	3.1948	2.4687	2.9721	150.3307	0.0138	0.0527	0.2281		50.07	53.74	49.11
Rx-535_03kHz_01	187	1	12:52:53	0.100006392	47.7205735	16.8221638	118.31	-0.79	20.75	20.76	3000	79.95865117	-152.08	-1.967	0	0	0	52.92981234	-148.885	-1.967	143.2960381	-149.611	-1.967	26.40901303	-149.108	-1.968		152.0802	3.1949	2.4688	2.9721	152.2982	0.0139	0.0528	0.2281		50.72	53.89	49.11
Rx-535_03kHz_01	188	1	12:52:53	0.200006388	47.7205744	16.8221632	118.32	-0.8	20.85	20.87	3000	79.96129789	-154.047	-1.967	0	0	0	52.93628261	-150.852	-1.967	143.3064438	-151.579	-1.968	26.40352501	-151.081	-1.973		154.0473	3.195	2.4682	2.9664	154.2653	0.014	0.0522	0.2224		51.1	53.25	47.88
Rx-535_03kHz_01	189	1	12:52:53	0.300006384	47.7205752	16.8221625	118.33	-0.82	20.96	20.98	3000	79.95841381	-156.015	-1.967	0	0	0	52.93893534	-152.82	-1.967	143.3072103	-153.546	-1.967	26.39644417	-153.044	-1.963		156.0145	3.1948	2.4686	2.9708	156.2325	0.0138	0.0526	0.2268		50.33	53.62	48.82
Rx-535_03kHz_01	190	1	12:52:53	0.400006381	47.7205761	16.8221618	118.34	-0.83	21.06	21.08	3000	79.94955378	-157.982	-1.967	0	0	0	52.93088258	-154.787	-1.967	143.2871141	-155.513	-1.967	26.39435975	-155.011	-1.968		157.9819	3.1951	2.4687	2.9705	158.1999	0.0141	0.0527	0.2265		51.32	53.76	48.77
Rx-535_03kHz_01	191	1	12:52:53	0.500006377	47.7205769	16.8221612	118.35	-0.85	21.17	21.19	3000	79.95390319	-159.95	-1.968	0	0	0	52.93155069	-156.755	-1.968	143.291768	-157.48	-1.967	26.39854948	-156.971	-1.96		159.9499	3.1952	2.4696	2.9787	160.1679	0.0142	0.0536	0.2347		51.64	54.68	50.54
Rx-535_03kHz_01	192	1	12:52:53	0.600006373	47.7205778	16.8221605	118.36	-0.86	21.28	21.29	3000	79.95398594	-161.917	-1.967	0	0	0	52.92552333	-158.722	-1.967	143.2881356	-159.447	-1.966	26.40275219	-158.942	-1.97		161.9171	3.1954	2.4705	2.9756	162.1351	0.0144	0.0545	0.2316		52.32	55.59	49.86
Rx-535_03kHz_01	193	1	12:52:53	0.700006369	47.7205786	16.8221598	118.37	-0.88	21.38	21.4	3000	79.95395876	-163.885	-1.968	0	0	0	52.92594293	-160.689	-1.968	143.2831451	-161.414	-1.968	26.40639088	-160.907	-1.965		163.8848	3.1953	2.4705	2.978	164.1028	0.0143	0.0545	0.234		51.98	55.56	50.37
Rx-535_03kHz_01	194	1	12:52:53	0.800006365	47.7205795	16.8221592	118.38	-0.89	21.49	21.51	3000	79.95495545	-165.853	-1.968	0	0	0	52.92618142	-162.657	-1.968	143.2841582	-163.382	-1.968	26.40596898	-162.872	-1.966		165.8528	3.1954	2.471	2.9805	166.0708	0.0144	0.055	0.2365		52.25	56.07	50.92
Rx-535_03kHz_01	195	1	12:52:53	0.900006362	47.7205803	16.8221585	118.39	-0.9	21.59	21.61	3000	79.95245788	-167.821	-1.968	0	0	0	52.93479536	-164.625	-1.968	143.2989689	-165.35	-1.968	26.39139445	-164.842	-1.969		167.8208	3.1954	2.4707	2.979	168.0388	0.0144	0.0547	0.235		52.27	55.76	50.59
Rx-535_03kHz_01	196	1	12:52:54	0.000006358	47.7205812	16.8221578	118.4	-0.92	21.7	21.72	3000	79.95278804	-169.788	-1.967	0	0	0	52.9351296	-166.592	-1.967	143.2958105	-167.317	-1.967	26.39558721	-166.807	-1.966		169.788	3.1957	2.4709	2.9807	170.006	0.0147	0.0549	0.2367		53.46	56.01	50.95
Rx-535_03kHz_01	197	1	12:52:54	0.100006354	47.720582	16.8221572	118.39	-0.93	21.81	21.83	3000	79.96652347	-171.755	-1.967	0	0	0	52.94185187	-168.559	-1.967	143.3178685	-169.284	-1.967	26.40170124	-168.774	-1.966		171.7551	3.1959	2.4713	2.9813	171.9731	0.0149	0.0553	0.2373		54.35	56.4	51.08
Rx-535_03kHz_01	198	1	12:52:54	0.20000635	47.7205829	16.8221565	118.38	-0.95	21.91	21.93	3000	79.97081043	-173.723	-1.968	0	0	0	52.93824454	-170.526	-1.967	143.3174886	-171.25	-1.966	26.41401746	-170.733	-1.959		173.7229	3.1966	2.4727	2.9898	173.9409	0.0156	0.0567	0.2458		56.92	57.81	52.91
Rx-535_03kHz_01	199	1	12:52:54	0.300006347	47.7205837	16.8221559	118.37	-0.96	22.02	22.04	3000	79.96530236	-175.69	-1.967	0	0	0	52.93427798	-172.494	-1.967	143.3058278	-173.217	-1.967	26.41492265	-172.7	-1.967		175.6899	3.1961	2.4725	2.99	175.9079	0.0151	0.0565	0.246		55.05	57.63	52.96
Rx-535_03kHz_01	200	1	12:52:54	0.400006343	47.7205846	16.8221552	118.36	-0.97	22.12	22.14	3000	79.95850691	-177.657	-1.967	0	0	0	52.93157357	-174.461	-1.967	143.2976017	-175.185	-1.967	26.40176846	-174.667	-1.967		177.6569	3.196	2.472	2.9898	177.8749	0.015	0.056	0.2458		54.46	57.14	52.93
Rx-535_03kHz_01	201	1	12:52:54	0.500006339	47.7205854	16.8221546	118.35	-0.99	22.23	22.25	3000	79.95382105	-179.625	-1.968	0	0	0	52.93242174	-176.429	-1.968	143.2956494	-177.153	-1.968	26.3964728	-176.636	-1.969		179.6245	3.196	2.4718	2.9884	179.8425	0.015	0.0558	0.2444		54.72	56.95	52.62
Rx-535_03kHz_01	202	1	12:52:54	0.600006335	47.7205863	16.8221539	118.34	-1	22.33	22.35	3000	79.95405017	178.409	-1.967	0	0	0	52.93395299	-178.395	-1.967	143.2958793	-179.119	-1.966	26.39601751	-178.601	-1.965		-178.4087	3.196	2.4723	2.9905	-178.1907	0.015	0.0563	0.2465		54.62	57.43	53.08
Rx-535_03kHz_01	203	1	12:52:54	0.700006331	47.7205871	16.8221533	118.33	-1.01	22.44	22.46	3000	79.95906125	176.441	-1.967	0	0	0	52.93850069	179.638	-1.967	143.305563	178.914	-1.967	26.39572331	179.436	-1.964		-176.4413	3.1965	2.4731	2.9944	-176.2233	0.0155	0.0571	0.2504		56.46	58.23	53.9
Rx-535_03kHz_01	204	1	12:52:54	0.800006328	47.720588	16.8221526	118.32	-1.03	22.54	22.57	3000	79.95852331	174.474	-1.967	0	0	0	52.93681912	177.671	-1.967	143.299614	176.948	-1.966	26.39679404	177.467	-1.969		-174.4744	3.1967	2.4738	2.9922	-174.2564	0.0157	0.0578	0.2482		57.27	58.94	53.44
Rx-535_03kHz_01	205	1	12:52:54	0.900006324	47.7205888	16.822152	118.31	-1.04	22.65	22.67	3000	79.95988152	172.507	-1.968	0	0	0	52.9352295	175.704	-1.967	143.2978044	174.982	-1.966	26.3997944	175.508	-1.958		-172.5067	3.1973	2.4755	3.0016	-172.2887	0.0163	0.0595	0.2576		59.26	60.63	55.45
Rx-535_03kHz_01	206	1	12:52:55	0.00000632	47.7205897	16.8221513	118.3	-1.05	22.75	22.78	3000	79.95823147	170.539	-1.967	0	0	0	52.92932378	173.737	-1.967	143.2904681	173.015	-1.967	26.40787271	173.54	-1.968		-170.5395	3.1971	2.4756	3.001	-170.3215	0.0161	0.0596	0.257		58.46	60.81	55.33
Rx-535_03kHz_01	207	1	12:52:55	0.100006316	47.7205905	16.8221506	118.3	-1.07	22.85	22.88	3000	79.97222022	168.572	-1.968	0	0	0	52.94262922	171.769	-1.968	143.3224674	171.048	-1.967	26.4074709	171.572	-1.968		-168.5719	3.1971	2.4759	3.0003	-168.3539	0.0161	0.0599	0.2563		58.56	61.08	55.18
Rx-535_03kHz_01	208	1	12:52:55	0.200006312	47.7205912	16.82215	118.3	-1.09	22.95	22.98	3000	79.97385505	166.604	-1.968	0	0	0	52.94202723	169.802	-1.967	143.3246375	169.081	-1.967	26.41323504	169.607	-1.965		-166.6043	3.1973	2.4764	3.0029	-166.3863	0.0163	0.0604	0.2589		59.29	61.55	55.75
Rx-535_03kHz_01	209	1	12:52:55	0.300006309	47.720592	16.8221493	118.3	-1.11	23.05	23.08	3000	79.96844174	164.636	-1.968	0	0	0	52.94422491	167.834	-1.968	143.3250007	167.112	-1.969	26.40249496	167.639	-1.969		-164.6363	3.1973	2.4758	3.0023	-164.4183	0.0163	0.0598	0.2583		59.34	60.94	55.62
Rx-535_03kHz_01	210	1	12:52:55	0.400006305	47.7205928	16.8221486	118.3	-1.13	23.15	23.18	3000	79.95892937	162.669	-1.967	0	0	0	52.93853043	165.867	-1.967	143.3050809	165.145	-1.967	26.40117275	165.677	-1.962		-162.6692	3.1978	2.4762	3.0074	-162.4512	0.0168	0.0602	0.2634		61.2	61.43	56.71
Rx-535_03kHz_01	211	1	12:52:55	0.500006301	47.7205936	16.8221479	118.3	-1.14	23.25	23.28	3000	79.95620638	160.702	-1.967	0	0	0	52.93538104	163.9	-1.967	143.2938289	163.178	-1.967	26.3986864	163.699	-1.978		-160.7022	3.1978	2.4761	2.9964	-160.4842	0.0168	0.0601	0.2524		61.16	61.26	54.33
Rx-535_03kHz_01	212	1	12:52:55	0.600006297	47.7205944	16.8221472	118.3	-1.16	23.35	23.38	3000	79.95549131	158.735	-1.967	0	0	0	52.92996323	161.933	-1.967	143.2850184	161.213	-1.966	26.40630091	161.744	-1.954		-158.7351	3.1982	2.4776	3.0091	-158.5171	0.0172	0.0616	0.2651		62.61	62.81	57.08
Rx-535_03kHz_01	213	1	12:52:55	0.700006294	47.7205952	16.8221465	118.3	-1.18	23.45	23.48	3000	79.95830819	156.768	-1.967	0	0	0	52.93236119	159.967	-1.967	143.2906305	159.246	-1.966	26.40528085	159.778	-1.966		-156.7683	3.1983	2.478	3.0098	-156.5503	0.0173	0.062	0.2658		63.05	63.2	57.23
Rx-535_03kHz_01	214	1	12:52:55	0.80000629	47.7205959	16.8221459	118.3	-1.2	23.55	23.58	3000	79.95836131	154.802	-1.967	0	0	0	52.9340524	158	-1.967	143.2891991	157.28	-1.967	26.40276536	157.813	-1.966		-154.8015	3.1981	2.4781	3.011	-154.5835	0.0171	0.0621	0.267		62.13	63.33	57.48
Rx-535_03kHz_01	215	1	12:52:55	0.900006286	47.7205967	16.8221452	118.3	-1.22	23.65	23.68	3000	79.95804052	152.834	-1.967	0	0	0	52.93262128	156.032	-1.967	143.2933649	155.313	-1.967	26.40254266	155.844	-1.969		-152.8342	3.1982	2.4784	3.0098	-152.6162	0.0172	0.0624	0.2658		62.66	63.63	57.23
Rx-535_03kHz_01	216	1	12:52:56	0.000006282	47.7205975	16.8221445	118.3	-1.24	23.75	23.78	3000	79.95523417	150.868	-1.966	0	0	0	52.93488265	154.066	-1.967	143.2958726	153.345	-1.967	26.39662641	153.872	-1.972		-150.8677	3.1978	2.4775	3.0042	-150.6497	0.0168	0.0615	0.2602		61.24	62.7	56.01
Rx-535_03kHz_01	217	1	12:52:56	0.100006278	47.7205982	16.822144	118.31	-1.25	23.83	23.86	3000	79.96638882	148.901	-1.967	0	0	0	52.9428838	152.099	-1.966	143.318691	151.379	-1.966	26.40343006	151.907	-1.965		-148.9011	3.1981	2.4777	3.0061	-148.6831	0.0171	0.0617	0.2621		62.13	62.9	56.43
Rx-535_03kHz_01	218	1	12:52:56	0.200006275	47.7205989	16.8221435	118.32	-1.26	23.92	23.95	3000	79.97198553	146.934	-1.967	0	0	0	52.9461962	150.132	-1.967	143.3287628	149.412	-1.967	26.40561991	149.938	-1.969		-146.9341	3.1983	2.4779	3.0039	-146.7161	0.0173	0.0619	0.2599		62.89	63.16	55.95
Rx-535_03kHz_01	219	1	12:52:56	0.300006271	47.7205996	16.8221429	118.33	-1.27	24	24.03	3000	79.96704661	144.967	-1.967	0	0	0	52.94299131	148.166	-1.967	143.319902	147.446	-1.966	26.40217019	147.971	-1.967		-144.9669	3.1987	2.4794	3.0046	-144.7489	0.0177	0.0634	0.2606		64.32	64.64	56.11
Rx-535_03kHz_01	220	1	12:52:56	0.400006267	47.7206002	16.8221424	118.34	-1.28	24.08	24.12	3000	79.95904395	143	-1.967	0	0	0	52.93544847	146.199	-1.966	143.2994648	145.48	-1.966	26.39956199	146.005	-1.966		-143.0001	3.1992	2.4802	3.0053	-142.7821	0.0182	0.0642	0.2613		66.28	65.45	56.25
Rx-535_03kHz_01	221	1	12:52:56	0.500006263	47.7206009	16.8221419	118.35	-1.29	24.17	24.2	3000	79.95838503	141.034	-1.966	0	0	0	52.93048984	144.234	-1.966	143.2898637	143.515	-1.965	26.40390925	144.042	-1.963		-141.0341	3.1995	2.481	3.0081	-140.8161	0.0185	0.065	0.2641		67.25	66.31	56.86
Rx-535_03kHz_01	222	1	12:52:56	0.600006259	47.7206016	16.8221414	118.36	-1.3	24.25	24.29	3000	79.95738598	139.067	-1.967	0	0	0	52.92959322	142.267	-1.966	143.2880844	141.549	-1.966	26.40038379	142.075	-1.967		-139.0673	3.1999	2.4816	3.0081	-138.8493	0.0189	0.0656	0.2641		68.82	66.85	56.87
Rx-535_03kHz_01	223	1	12:52:56	0.700006256	47.7206023	16.8221409	118.37	-1.31	24.34	24.37	3000	79.95743164	137.101	-1.967	0	0	0	52.93059413	140.3	-1.967	143.2910952	139.582	-1.967	26.40404441	140.11	-1.966		-137.1007	3.1997	2.4814	3.0089	-136.8827	0.0187	0.0654	0.2649		68	66.65	57.04
Rx-535_03kHz_01	224	1	12:52:56	0.800006252	47.720603	16.8221404	118.38	-1.32	24.42	24.46	3000	79.95864969	135.134	-1.966	0	0	0	52.93654812	138.335	-1.966	143.3064777	137.615	-1.967	26.40077626	138.141	-1.969		-135.1342	3.2003	2.4811	3.0067	-134.9162	0.0193	0.0651	0.2627		70.3	66.44	56.55
Rx-535_03kHz_01	225	1	12:52:56	0.900006248	47.7206037	16.8221398	118.39	-1.33	24.51	24.54	3000	79.95945701	133.168	-1.967	0	0	0	52.94091843	136.369	-1.966	143.31424	135.649	-1.967	26.40147252	136.172	-1.969		-133.1677	3.2008	2.4809	3.0043	-132.9497	0.0198	0.0649	0.2603		72.02	66.19	56.04
Rx-535_03kHz_01	226	1	12:52:57	0.000006244	47.7206043	16.8221393	118.4	-1.34	24.59	24.63	3000	79.94373433	131.201	-1.966	0	0	0	52.93717074	134.403	-1.966	143.2894157	133.682	-1.967	26.39630159	134.203	-1.969		-131.2013	3.2014	2.4808	3.0022	-130.9833	0.0204	0.0648	0.2582		74.11	66.1	55.58
Rx-535_03kHz_01	227	1	12:52:57	0.100006241	47.7206048	16.8221391	118.41	-1.34	24.64	24.68	3000	79.95289049	129.234	-1.967	0	0	0	52.94948902	132.437	-1.966	143.3077998	131.715	-1.967	26.40146463	132.237	-1.967		-129.2339	3.203	2.4814	3.0027	-129.0159	0.022	0.0654	0.2587		79.98	66.65	55.71
Rx-535_03kHz_01	228	1	12:52:57	0.200006237	47.7206052	16.8221388	118.42	-1.34	24.7	24.73	3000	79.96086994	127.267	-1.967	0	0	0	52.96111929	130.472	-1.965	143.3210101	129.749	-1.966	26.4077783	130.269	-1.968		-127.2674	3.2048	2.4819	3.0014	-127.0494	0.0238	0.0659	0.2574		86.68	67.18	55.42
Rx-535_03kHz_01	229	1	12:52:57	0.300006233	47.7206056	16.8221385	118.43	-1.35	24.75	24.78	3000	79.96064548	125.301	-1.966	0	0	0	52.96560064	128.508	-1.964	143.3133365	127.783	-1.966	26.40687717	128.304	-1.965		-125.3013	3.2067	2.482	3.0027	-125.0833	0.0257	0.066	0.2587		93.49	67.27	55.69
Rx-535_03kHz_01	230	1	12:52:57	0.400006229	47.7206061	16.8221383	118.44	-1.35	24.8	24.84	3000	79.94697805	123.335	-1.967	0	0	0	52.96309461	126.542	-1.966	143.2948907	125.817	-1.967	26.3969477	126.338	-1.966		-123.3346	3.2072	2.4821	3.0036	-123.1166	0.0262	0.0661	0.2596		95.49	67.4	55.9
Rx-535_03kHz_01	231	1	12:52:57	0.500006225	47.7206065	16.822138	118.45	-1.35	24.85	24.89	3000	79.94753048	121.368	-1.967	0	0	0	52.96800445	124.576	-1.966	143.2923021	123.85	-1.967	26.39357061	124.37	-1.968		-121.3676	3.208	2.482	3.0028	-121.1496	0.027	0.066	0.2588		98.32	67.26	55.72
Rx-535_03kHz_01	232	1	12:52:57	0.600006222	47.7206069	16.8221377	118.46	-1.35	24.9	24.94	3000	79.94966263	119.4	-1.968	0	0	0	52.96384065	122.61	-1.966	143.2881283	121.882	-1.968	26.40447427	122.4	-1.971		-119.3999	3.2098	2.4821	2.9998	-119.1819	0.0288	0.0661	0.2558		104.87	67.43	55.08
Rx-535_03kHz_01	233	1	12:52:57	0.700006218	47.7206074	16.8221375	118.47	-1.35	24.96	24.99	3000	79.94587671	117.433	-1.967	0	0	0	52.96861399	120.643	-1.967	143.2815647	119.915	-1.967	26.40179222	120.431	-1.968		-117.4331	3.21	2.4819	2.9984	-117.2151	0.029	0.0659	0.2544		105.35	67.24	54.78
Rx-535_03kHz_01	234	1	12:52:57	0.800006214	47.7206078	16.8221372	118.48	-1.36	25.01	25.05	3000	79.947958	115.466	-1.967	0	0	0	52.97371	118.677	-1.966	143.2870695	117.948	-1.967	26.39274108	118.46	-1.971		-115.4664	3.211	2.4814	2.9939	-115.2484	0.03	0.0654	0.2499		109.14	66.74	53.79
Rx-535_03kHz_01	235	1	12:52:57	0.90000621	47.7206082	16.8221369	118.49	-1.36	25.06	25.1	3000	79.94992011	113.5	-1.966	0	0	0	52.96758586	116.712	-1.966	143.2915105	115.982	-1.966	26.40355367	116.5	-1.96		-113.5	3.2117	2.4819	2.9998	-113.282	0.0307	0.0659	0.2558		111.55	67.17	55.07
Rx-535_03kHz_01	236	1	12:52:58	0.000006206	47.7206087	16.8221367	118.5	-1.36	25.11	25.15	3000	79.95123809	111.533	-1.967	0	0	0	52.96273114	114.743	-1.968	143.2950797	114.015	-1.967	26.4013154	114.532	-1.968		-111.533	3.2102	2.4816	2.9987	-111.315	0.0292	0.0656	0.2547		106.19	66.9	54.83
Rx-535_03kHz_01	237	1	12:52:58	0.100006203	47.7206087	16.8221361	118.5	-1.4	25.13	25.17	3000	79.97358457	109.565	-1.968	0	0	0	52.96958609	112.773	-1.97	143.3458508	112.047	-1.968	26.40375777	112.563	-1.969		-109.5654	3.2079	2.4814	2.9975	-109.3474	0.0269	0.0654	0.2535		97.86	66.72	54.58
Rx-535_03kHz_01	238	1	12:52:58	0.200006199	47.7206088	16.8221356	118.5	-1.43	25.15	25.19	3000	79.97464886	107.598	-1.967	0	0	0	52.95758019	110.803	-1.97	143.3385834	110.079	-1.968	26.41048253	110.596	-1.967		-107.5979	3.205	2.4809	2.9983	-107.3799	0.024	0.0649	0.2543		87.32	66.22	54.74
Rx-535_03kHz_01	239	1	12:52:58	0.300006195	47.7206088	16.8221351	118.5	-1.47	25.17	25.21	3000	79.96959312	105.631	-1.967	0	0	0	52.94887474	108.834	-1.969	143.3324451	108.112	-1.967	26.40448291	108.626	-1.97		-105.6309	3.2029	2.4806	2.9955	-105.4129	0.0219	0.0646	0.2515		79.54	65.91	54.14
Rx-535_03kHz_01	240	1	12:52:58	0.400006191	47.7206089	16.8221345	118.5	-1.5	25.19	25.23	3000	79.96226457	103.664	-1.967	0	0	0	52.94010301	106.866	-1.968	143.3159575	106.145	-1.967	26.39918944	106.658	-1.968		-103.6643	3.2012	2.4803	2.9938	-103.4463	0.0202	0.0643	0.2498		73.56	65.53	53.78
Rx-535_03kHz_01	241	1	12:52:58	0.500006188	47.7206089	16.822134	118.5	-1.54	25.21	25.25	3000	79.96300268	101.697	-1.967	0	0	0	52.93942066	104.897	-1.968	143.3153152	104.177	-1.968	26.39902815	104.691	-1.967		-101.6971	3.2003	2.4798	2.9938	-101.4791	0.0193	0.0638	0.2498		70.06	65.02	53.78
Rx-535_03kHz_01	242	1	12:52:58	0.600006184	47.720609	16.8221335	118.5	-1.57	25.23	25.27	3000	79.96545063	99.73	-1.967	0	0	0	52.94036149	102.93	-1.968	143.3249138	102.211	-1.966	26.39988807	102.723	-1.968		-99.7302	3.1997	2.4803	2.993	-99.5122	0.0187	0.0643	0.249		67.9	65.56	53.6
Rx-535_03kHz_01	243	1	12:52:58	0.70000618	47.720609	16.8221329	118.5	-1.61	25.24	25.3	3000	79.96657682	97.763	-1.967	0	0	0	52.93835142	100.963	-1.967	143.3233219	100.244	-1.967	26.40315107	100.759	-1.964		-97.7635	3.1997	2.4803	2.9954	-97.5455	0.0187	0.0643	0.2514		67.98	65.58	54.12
Rx-535_03kHz_01	244	1	12:52:58	0.800006176	47.7206091	16.8221324	118.5	-1.65	25.26	25.32	3000	79.97055302	95.797	-1.967	0	0	0	52.93999447	98.997	-1.966	143.3285919	98.278	-1.966	26.40430263	98.792	-1.966		-95.7969	3.2	2.4809	2.9955	-95.5789	0.019	0.0649	0.2515		69.09	66.17	54.16
Rx-535_03kHz_01	245	1	12:52:58	0.900006172	47.7206091	16.8221319	118.5	-1.68	25.28	25.34	3000	79.96979926	93.83	-1.966	0	0	0	52.93882474	97.03	-1.967	143.3232112	96.312	-1.966	26.40424894	96.828	-1.964		-93.8305	3.1998	2.4811	2.9978	-93.6125	0.0188	0.0651	0.2538		68.3	66.37	54.63
Rx-535_03kHz_01	246	1	12:52:59	0.000006169	47.7206092	16.8221313	118.5	-1.72	25.3	25.36	3000	79.97066306	91.864	-1.967	0	0	0	52.9414312	95.064	-1.966	143.3240574	94.345	-1.967	26.40401032	94.862	-1.966		-91.8638	3.2003	2.4812	2.9986	-91.6458	0.0193	0.0652	0.2546		70.34	66.51	54.81
Rx-535_03kHz_01	247	1	12:52:59	0.100006165	47.7206091	16.8221307	118.49	-1.76	25.31	25.38	3000	79.98242257	89.897	-1.967	0	0	0	52.95829741	93.099	-1.965	143.355213	92.378	-1.967	26.40742824	92.893	-1.969		-89.8968	3.2018	2.4812	2.9963	-89.6788	0.0208	0.0652	0.2523		75.59	66.51	54.32
Rx-535_03kHz_01	248	1	12:52:59	0.200006161	47.7206091	16.8221301	118.48	-1.81	25.33	25.39	3000	79.98170382	87.93	-1.967	0	0	0	52.96302461	91.133	-1.966	143.3590171	90.412	-1.966	26.40863773	90.932	-1.961		-87.9303	3.2025	2.4815	3.0019	-87.7123	0.0215	0.0655	0.2579		78.13	66.77	55.53
Rx-535_03kHz_01	249	1	12:52:59	0.300006157	47.7206091	16.8221294	118.47	-1.85	25.34	25.41	3000	79.97626521	85.963	-1.967	0	0	0	52.96223379	89.166	-1.967	143.3573509	88.445	-1.967	26.40561155	88.962	-1.97		-85.963	3.2026	2.4819	2.9991	-85.745	0.0216	0.0659	0.2551		78.65	67.16	54.91
Rx-535_03kHz_01	250	1	12:52:59	0.400006153	47.720609	16.8221288	118.46	-1.9	25.35	25.42	3000	79.96245773	83.996	-1.967	0	0	0	52.95241809	87.198	-1.967	143.333852	86.478	-1.967	26.40095739	86.997	-1.965		-83.9963	3.2022	2.4819	3.0006	-83.7783	0.0212	0.0659	0.2566		77	67.24	55.23
Rx-535_03kHz_01	251	1	12:52:59	0.50000615	47.720609	16.8221282	118.45	-1.95	25.36	25.44	3000	79.96312743	82.029	-1.967	0	0	0	52.95337812	85.231	-1.967	143.333764	84.511	-1.967	26.40087096	85.032	-1.965		-82.0292	3.2022	2.4818	3.003	-81.8112	0.0212	0.0658	0.259		77.06	67.14	55.77
Rx-535_03kHz_01	252	1	12:52:59	0.600006146	47.720609	16.8221275	118.44	-1.99	25.38	25.46	3000	79.96420856	80.062	-1.967	0	0	0	52.95471037	83.265	-1.966	143.3307987	82.544	-1.967	26.4019999	83.065	-1.967		-80.0621	3.2033	2.4817	3.003	-79.8441	0.0223	0.0657	0.259		81.14	67.03	55.76
Rx-535_03kHz_01	253	1	12:52:59	0.700006142	47.7206089	16.8221269	118.43	-2.04	25.39	25.47	3000	79.96562591	78.095	-1.967	0	0	0	52.9558877	81.299	-1.966	143.3290728	80.577	-1.967	26.40219799	81.094	-1.971		-78.0949	3.2045	2.4822	2.9988	-77.8769	0.0235	0.0662	0.2548		85.52	67.52	54.85
Rx-535_03kHz_01	254	1	12:52:59	0.800006138	47.7206089	16.8221263	118.42	-2.08	25.4	25.49	3000	79.96421524	76.128	-1.967	0	0	0	52.9573596	79.335	-1.964	143.3236152	78.611	-1.966	26.40433601	79.129	-1.964		-76.1279	3.207	2.4827	3.0015	-75.9099	0.026	0.0667	0.2575		94.63	68.04	55.44
Rx-535_03kHz_01	255	1	12:52:59	0.900006135	47.7206089	16.8221256	118.41	-2.13	25.42	25.5	3000	79.96208856	74.16	-1.967	0	0	0	52.96481692	77.369	-1.966	143.321865	76.644	-1.966	26.40880431	77.163	-1.967		-74.1605	3.2088	2.4837	3.0022	-73.9425	0.0278	0.0677	0.2582		101.05	69.03	55.58
Rx-535_03kHz_01	256	1	12:53:00	0.000006131	47.7206088	16.822125	118.4	-2.17	25.43	25.52	3000	79.96742906	72.194	-1.967	0	0	0	52.96118712	75.399	-1.97	143.3296659	74.677	-1.967	26.4073227	75.198	-1.964		-72.1936	3.2055	2.4837	3.0046	-71.9756	0.0245	0.0677	0.2606		88.98	69.01	56.11
Rx-535_03kHz_01	257	1	12:53:00	0.100006127	47.7206085	16.8221243	118.39	-2.23	25.41	25.51	3000	79.97939147	70.227	-1.967	0	0	0	52.95959892	73.43	-1.969	143.3503215	72.71	-1.967	26.41723557	73.226	-1.973		-70.2265	3.2033	2.4837	2.9991	-70.0085	0.0223	0.0677	0.2551		81.18	69.05	54.91
Rx-535_03kHz_01	258	1	12:53:00	0.200006123	47.7206082	16.8221236	118.38	-2.29	25.4	25.5	3000	79.98041095	68.26	-1.967	0	0	0	52.95788564	71.462	-1.967	143.3525985	70.744	-1.967	26.41439868	71.263	-1.963		-68.2596	3.2027	2.484	3.0032	-68.0416	0.0217	0.068	0.2592		78.96	69.34	55.8
Rx-535_03kHz_01	259	1	12:53:00	0.300006119	47.7206079	16.8221229	118.37	-2.35	25.38	25.49	3000	79.98011122	66.293	-1.967	0	0	0	52.95619675	69.495	-1.967	143.3521639	68.777	-1.967	26.41180517	69.296	-1.967		-66.2929	3.202	2.4839	3.0032	-66.0749	0.021	0.0679	0.2592		76.57	69.26	55.81
Rx-535_03kHz_01	260	1	12:53:00	0.400006116	47.7206076	16.8221223	118.36	-2.41	25.37	25.48	3000	79.96341568	64.326	-1.967	0	0	0	52.94144438	67.529	-1.966	143.3188617	66.81	-1.967	26.40520536	67.329	-1.967		-64.3264	3.2022	2.4838	3.0027	-64.1084	0.0212	0.0678	0.2587		77.11	69.1	55.7
Rx-535_03kHz_01	261	1	12:53:00	0.500006112	47.7206072	16.8221216	118.35	-2.47	25.35	25.47	3000	79.96405033	62.36	-1.967	0	0	0	52.9407601	65.562	-1.967	143.3204144	64.844	-1.966	26.40551915	65.365	-1.964		-62.3596	3.2021	2.4842	3.0052	-62.1416	0.0211	0.0682	0.2612		76.72	69.58	56.23
Rx-535_03kHz_01	262	1	12:53:00	0.600006108	47.7206069	16.8221209	118.34	-2.53	25.33	25.46	3000	79.96526939	60.393	-1.967	0	0	0	52.9383263	63.595	-1.967	143.317669	62.877	-1.967	26.40582223	63.4	-1.965		-60.393	3.2017	2.4843	3.0069	-60.175	0.0207	0.0683	0.2629		75.48	69.69	56.61
Rx-535_03kHz_01	263	1	12:53:00	0.700006104	47.7206066	16.8221202	118.33	-2.59	25.32	25.45	3000	79.96442263	58.427	-1.966	0	0	0	52.93395868	61.627	-1.968	143.3156692	60.911	-1.966	26.4051526	61.429	-1.971		-58.4267	3.2004	2.4846	3.0023	-58.2087	0.0194	0.0686	0.2583		70.46	70	55.61
Rx-535_03kHz_01	264	1	12:53:00	0.8000061	47.7206063	16.8221195	118.32	-2.65	25.3	25.44	3000	79.96241266	56.46	-1.967	0	0	0	52.93477676	59.66	-1.967	143.3106419	58.944	-1.967	26.40693684	59.468	-1.961		-56.4595	3.2007	2.4848	3.0085	-56.2415	0.0197	0.0688	0.2645		71.62	70.11	56.95
Rx-535_03kHz_01	265	1	12:53:00	0.900006097	47.720606	16.8221188	118.31	-2.71	25.29	25.43	3000	79.9617378	54.492	-1.967	0	0	0	52.94495353	57.694	-1.966	143.3177299	56.977	-1.967	26.40260299	57.498	-1.97		-54.4925	3.2019	2.4848	3.0056	-54.2745	0.0209	0.0688	0.2616		76.08	70.21	56.32
Rx-535_03kHz_01	266	1	12:53:01	0.000006093	47.7206057	16.8221182	118.3	-2.77	25.27	25.42	3000	79.96411025	52.526	-1.966	0	0	0	52.94605677	55.728	-1.967	143.3223606	55.011	-1.967	26.40637485	55.533	-1.965		-52.526	3.2019	2.4847	3.0073	-52.308	0.0209	0.0687	0.2633		75.87	70.09	56.69
Rx-535_03kHz_01	267	1	12:53:01	0.100006089	47.7206054	16.8221177	118.29	-2.82	25.25	25.41	3000	79.97701942	50.559	-1.967	0	0	0	52.95339472	53.76	-1.968	143.3517899	53.043	-1.967	26.41007616	53.567	-1.967		-50.5594	3.2006	2.4841	3.0074	-50.3414	0.0196	0.0681	0.2634		71.39	69.43	56.7
Rx-535_03kHz_01	268	1	12:53:01	0.200006085	47.7206051	16.8221172	118.28	-2.87	25.23	25.4	3000	79.97784498	48.593	-1.966	0	0	0	52.95219491	51.793	-1.967	143.3524186	51.077	-1.967	26.40815034	51.602	-1.965		-48.5933	3.1998	2.4836	3.0085	-48.3753	0.0188	0.0676	0.2645		68.36	68.99	56.95
Rx-535_03kHz_01	269	1	12:53:01	0.300006082	47.7206048	16.8221167	118.27	-2.91	25.22	25.38	3000	79.97340559	46.628	-1.966	0	0	0	52.94820289	49.827	-1.966	143.3400426	49.111	-1.966	26.40503851	49.633	-1.968		-46.6276	3.1996	2.4829	3.0058	-46.4096	0.0186	0.0669	0.2618		67.75	68.28	56.36
Rx-535_03kHz_01	270	1	12:53:01	0.400006078	47.7206045	16.8221162	118.26	-2.96	25.2	25.37	3000	79.96263059	44.661	-1.967	0	0	0	52.93920653	47.86	-1.967	143.3157723	47.144	-1.967	26.40351651	47.669	-1.964		-44.6609	3.1995	2.4828	3.0086	-44.4429	0.0185	0.0668	0.2646		67.3	68.13	56.96
Rx-535_03kHz_01	271	1	12:53:01	0.500006074	47.7206042	16.8221157	118.25	-3	25.18	25.36	3000	79.9674579	42.694	-1.966	0	0	0	52.93882962	45.893	-1.967	143.3176033	45.177	-1.966	26.40664932	45.699	-1.97		-42.6945	3.1989	2.483	3.0048	-42.4765	0.0179	0.067	0.2608		65.23	68.36	56.14
Rx-535_03kHz_01	272	1	12:53:01	0.60000607	47.7206039	16.8221153	118.24	-3.05	25.16	25.34	3000	79.96412676	40.728	-1.966	0	0	0	52.93476006	43.927	-1.967	143.3084793	43.211	-1.966	26.4053003	43.735	-1.964		-40.728	3.1987	2.4832	3.0068	-40.51	0.0177	0.0672	0.2628		64.56	68.57	56.58
Rx-535_03kHz_01	273	1	12:53:01	0.700006066	47.7206036	16.8221148	118.23	-3.09	25.14	25.33	3000	79.96320626	38.762	-1.967	0	0	0	52.93438248	41.96	-1.967	143.3068043	41.244	-1.967	26.40155163	41.77	-1.965		-38.7615	3.1985	2.4829	3.0086	-38.5435	0.0175	0.0669	0.2646		63.58	68.2	56.97
Rx-535_03kHz_01	274	1	12:53:01	0.800006063	47.7206033	16.8221143	118.22	-3.14	25.12	25.32	3000	79.96241255	36.795	-1.967	0	0	0	52.93265717	39.993	-1.967	143.3011583	39.277	-1.967	26.40266436	39.803	-1.967		-36.7945	3.1985	2.4829	3.0087	-36.5765	0.0175	0.0669	0.2647		63.59	68.26	56.99
Rx-535_03kHz_01	275	1	12:53:01	0.900006059	47.720603	16.8221138	118.21	-3.18	25.1	25.3	3000	79.96425008	34.828	-1.967	0	0	0	52.93305421	38.026	-1.967	143.3070894	37.311	-1.966	26.40465982	37.836	-1.968		-34.8277	3.1984	2.4833	3.008	-34.6097	0.0174	0.0673	0.264		63.21	68.66	56.85
Rx-535_03kHz_01	276	1	12:53:02	0.000006055	47.7206027	16.8221133	118.2	-3.23	25.08	25.29	3000	79.96577244	32.861	-1.967	0	0	0	52.93178043	36.059	-1.967	143.3075427	35.344	-1.967	26.40855026	35.871	-1.964		-32.861	3.1984	2.4829	3.0104	-32.643	0.0174	0.0669	0.2664		63.28	68.24	57.35
Rx-535_03kHz_01	277	1	12:53:02	0.100006051	47.7206021	16.8221134	118.21	-3.25	25.02	25.23	3000	79.97493927	30.894	-1.967	0	0	0	52.93651937	34.091	-1.968	143.3281296	33.377	-1.967	26.41080451	33.901	-1.97		-30.8937	3.1977	2.4832	3.0077	-30.6757	0.0167	0.0672	0.2637		60.79	68.55	56.77
Rx-535_03kHz_01	278	1	12:53:02	0.200006047	47.7206015	16.8221134	118.22	-3.27	24.96	25.18	3000	79.97741301	28.927	-1.967	0	0	0	52.93702295	32.125	-1.967	143.3340491	31.41	-1.967	26.41031587	31.935	-1.966		-28.9272	3.1974	2.4829	3.008	-28.7092	0.0164	0.0669	0.264		59.52	68.22	56.83
Rx-535_03kHz_01	279	1	12:53:02	0.300006044	47.720601	16.8221134	118.23	-3.29	24.9	25.12	3000	79.97837158	26.961	-1.966	0	0	0	52.93628523	30.158	-1.967	143.3363981	29.444	-1.966	26.4109335	29.967	-1.968		-26.9608	3.1969	2.4832	3.0064	-26.7428	0.0159	0.0672	0.2624		57.77	68.52	56.49
Rx-535_03kHz_01	280	1	12:53:02	0.40000604	47.7206004	16.8221135	118.24	-3.31	24.84	25.06	3000	79.95665849	24.995	-1.966	0	0	0	52.91645869	28.19	-1.967	143.2962598	27.477	-1.966	26.40696784	28.002	-1.965		-24.9947	3.1955	2.4828	3.0074	-24.7767	0.0145	0.0668	0.2634		52.72	68.1	56.71
Rx-535_03kHz_01	281	1	12:53:02	0.500006036	47.7205998	16.8221135	118.25	-3.32	24.78	25	3000	79.9533289	23.028	-1.966	0	0	0	52.9093164	26.223	-1.967	143.2847148	25.511	-1.966	26.4058524	26.036	-1.966		-23.0283	3.1949	2.4832	3.0074	-22.8103	0.0139	0.0672	0.2634		50.53	68.56	56.71
Rx-535_03kHz_01	282	1	12:53:02	0.600006032	47.7205993	16.8221135	118.26	-3.34	24.72	24.95	3000	79.94863462	21.061	-1.967	0	0	0	52.9095008	24.257	-1.966	143.2750491	23.544	-1.967	26.40433086	24.068	-1.967		-21.0613	3.1958	2.4831	3.007	-20.8433	0.0148	0.0671	0.263		53.69	68.47	56.62
Rx-535_03kHz_01	283	1	12:53:02	0.700006028	47.7205987	16.8221136	118.27	-3.36	24.66	24.89	3000	79.94996612	19.095	-1.966	0	0	0	52.92659702	22.293	-1.964	143.286477	21.577	-1.967	26.3999115	22.099	-1.969		-19.0949	3.1978	2.4823	3.0042	-18.8769	0.0168	0.0663	0.2602		61.01	67.6	56.01
Rx-535_03kHz_01	284	1	12:53:02	0.800006025	47.7205981	16.8221136	118.28	-3.38	24.6	24.83	3000	79.95036662	17.129	-1.966	0	0	0	52.92957743	20.328	-1.965	143.2872601	19.611	-1.966	26.40453321	20.135	-1.964		-17.1288	3.1989	2.4821	3.0066	-16.9108	0.0179	0.0661	0.2626		65.16	67.4	56.53
Rx-535_03kHz_01	285	1	12:53:02	0.900006021	47.7205976	16.8221136	118.29	-3.4	24.54	24.78	3000	79.95000256	15.162	-1.966	0	0	0	52.93322452	18.361	-1.967	143.2983016	17.644	-1.967	26.40072201	18.168	-1.968		-15.1624	3.1988	2.4815	3.0053	-14.9444	0.0178	0.0655	0.2613		64.62	66.81	56.26
Rx-535_03kHz_01	286	1	12:53:03	0.000006017	47.720597	16.8221137	118.3	-3.42	24.48	24.72	3000	79.95289422	13.196	-1.967	0	0	0	52.93497933	16.395	-1.966	143.2990195	15.677	-1.967	26.4023326	16.204	-1.963		-13.1957	3.1991	2.4809	3.0085	-12.9777	0.0181	0.0649	0.2645		65.86	66.21	56.94
Rx-535_03kHz_01	287	1	12:53:03	0.100006013	47.7205962	16.8221139	118.3	-3.43	24.39	24.63	3000	79.96265853	11.229	-1.966	0	0	0	52.94340604	14.428	-1.967	143.3174422	13.71	-1.967	26.40492484	14.236	-1.968		-11.2293	3.1988	2.4805	3.0064	-11.0113	0.0178	0.0645	0.2624		64.89	65.74	56.49
Rx-535_03kHz_01	288	1	12:53:03	0.20000601	47.7205953	16.8221142	118.3	-3.45	24.29	24.54	3000	79.97796949	9.262	-1.967	0	0	0	52.95130877	12.461	-1.967	143.3393935	11.744	-1.966	26.41258067	12.271	-1.965		-9.2623	3.1991	2.4812	3.0084	-9.0443	0.0181	0.0652	0.2644		65.77	66.5	56.93
Rx-535_03kHz_01	289	1	12:53:03	0.300006006	47.7205945	16.8221145	118.3	-3.46	24.2	24.45	3000	79.97351019	7.296	-1.966	0	0	0	52.94759132	10.496	-1.966	143.3266224	9.777	-1.966	26.41216832	10.307	-1.964		-7.296	3.1995	2.4813	3.0109	-7.078	0.0185	0.0653	0.2669		67.37	66.63	57.46
Rx-535_03kHz_01	290	1	12:53:03	0.400006002	47.7205937	16.8221147	118.3	-3.47	24.11	24.36	3000	79.96108645	5.33	-1.966	0	0	0	52.93877414	8.529	-1.967	143.3002977	7.81	-1.967	26.40785195	8.338	-1.969		-5.3296	3.1992	2.4807	3.0087	-5.1116	0.0182	0.0647	0.2647		66.39	65.96	56.99
Rx-535_03kHz_01	291	1	12:53:03	0.500005998	47.7205928	16.822115	118.3	-3.49	24.01	24.26	3000	79.95854731	3.363	-1.966	0	0	0	52.93584727	6.562	-1.967	143.2947647	5.843	-1.967	26.40318965	6.37	-1.968		-3.3633	3.1983	2.48	3.0066	-3.1453	0.0173	0.064	0.2626		62.95	65.29	56.54
Rx-535_03kHz_01	292	1	12:53:03	0.600005994	47.720592	16.8221153	118.3	-3.5	23.92	24.17	3000	79.95959487	1.396	-1.967	0	0	0	52.93290908	4.593	-1.969	143.300048	3.875	-1.968	26.40164849	4.4	-1.97		-1.3961	3.1967	2.4794	3.0041	-1.1781	0.0157	0.0634	0.2601		57.05	64.66	56
Rx-535_03kHz_01	293	1	12:53:03	0.700005991	47.7205912	16.8221155	118.3	-3.51	23.83	24.08	3000	79.96032916	-0.57	-1.966	0	0	0	52.9278123	2.624	-1.968	143.3018673	1.908	-1.967	26.40080541	2.434	-1.967		0.5704	3.1946	2.4787	3.004	0.7884	0.0136	0.0627	0.26		49.56	63.9	55.98
Rx-535_03kHz_01	294	1	12:53:03	0.800005987	47.7205903	16.8221158	118.3	-3.52	23.73	23.99	3000	79.95542994	-2.537	-1.966	0	0	0	52.91942892	0.657	-1.967	143.2926621	-0.057	-1.966	26.39756342	0.466	-1.967		2.5365	3.1937	2.479	3.0028	2.7545	0.0127	0.063	0.2588		46.26	64.29	55.72
Rx-535_03kHz_01	295	1	12:53:03	0.900005983	47.7205895	16.8221161	118.3	-3.54	23.64	23.9	3000	79.95540708	-4.503	-1.966	0	0	0	52.91236442	-1.31	-1.968	143.2875517	-2.024	-1.967	26.40104834	-1.498	-1.964		4.5028	3.1925	2.4787	3.0053	4.7208	0.0115	0.0627	0.2613		41.87	63.95	56.26
Rx-535_03kHz_01	296	1	12:53:04	0.000005979	47.7205887	16.8221163	118.3	-3.55	23.54	23.81	3000	79.95676805	-6.47	-1.967	0	0	0	52.91053717	-3.277	-1.967	143.2899159	-3.991	-1.967	26.40284997	-3.465	-1.967		6.47	3.1927	2.4787	3.0055	6.688	0.0117	0.0627	0.2615		42.46	63.98	56.29
Rx-535_03kHz_01	297	1	12:53:04	0.100005975	47.7205877	16.8221168	118.29	-3.55	23.43	23.7	3000	79.96923114	-8.436	-1.966	0	0	0	52.92515353	-5.243	-1.965	143.3154603	-5.959	-1.967	26.4060296	-5.435	-1.971		8.4362	3.1934	2.4775	3.0009	8.6542	0.0124	0.0615	0.2569		45.18	62.74	55.31
Rx-535_03kHz_01	298	1	12:53:04	0.200005972	47.7205867	16.8221172	118.28	-3.56	23.32	23.59	3000	79.97597332	-10.403	-1.966	0	0	0	52.94057914	-7.207	-1.964	143.3314324	-7.926	-1.967	26.40747842	-7.404	-1.969		10.4026	3.1955	2.4766	2.9989	10.6206	0.0145	0.0606	0.2549		52.62	61.77	54.87
Rx-535_03kHz_01	299	1	12:53:04	0.300005968	47.7205858	16.8221177	118.27	-3.57	23.21	23.48	3000	79.96888265	-12.369	-1.967	0	0	0	52.94327994	-9.172	-1.965	143.3229937	-9.893	-1.967	26.40668835	-9.372	-1.968		12.3693	3.1969	2.4763	2.9972	12.5873	0.0159	0.0603	0.2532		57.7	61.46	54.5
Rx-535_03kHz_01	300	1	12:53:04	0.400005964	47.7205848	16.8221181	118.26	-3.57	23.09	23.37	3000	79.95658538	-14.336	-1.967	0	0	0	52.93986802	-11.139	-1.967	143.3139651	-11.861	-1.968	26.39975203	-11.342	-1.97		14.3361	3.1969	2.475	2.9943	14.5541	0.0159	0.059	0.2503		57.78	60.19	53.88
Rx-535_03kHz_01	301	1	12:53:04	0.50000596	47.7205838	16.8221186	118.25	-3.58	22.98	23.26	3000	79.9568944	-16.302	-1.966	0	0	0	52.93832365	-13.105	-1.966	143.3090138	-13.827	-1.966	26.40116516	-13.31	-1.968		16.302	3.1968	2.4749	2.9919	16.52	0.0158	0.0589	0.2479		57.63	60.11	53.36
Rx-535_03kHz_01	302	1	12:53:04	0.600005957	47.7205829	16.822119	118.24	-3.58	22.87	23.15	3000	79.95481709	-18.268	-1.966	0	0	0	52.93734651	-15.071	-1.966	143.304554	-15.794	-1.967	26.40157235	-15.278	-1.968		18.2683	3.1968	2.4747	2.9902	18.4863	0.0158	0.0587	0.2462		57.65	59.84	53.01
Rx-535_03kHz_01	303	1	12:53:04	0.700005953	47.7205819	16.8221195	118.23	-3.59	22.76	23.04	3000	79.95700804	-20.235	-1.967	0	0	0	52.93484434	-17.038	-1.966	143.2982739	-17.76	-1.966	26.40489632	-17.245	-1.967		20.2349	3.1974	2.4748	2.9898	20.4529	0.0164	0.0588	0.2458		59.5	60.01	52.91
Rx-535_03kHz_01	304	1	12:53:04	0.800005949	47.7205809	16.8221199	118.22	-3.59	22.64	22.93	3000	79.95530842	-22.2	-1.965	0	0	0	52.93399514	-19.003	-1.966	143.2986899	-19.726	-1.966	26.4047924	-19.206	-1.961		22.2004	3.1972	2.4745	2.994	22.4184	0.0162	0.0585	0.25		59.07	59.69	53.83
Rx-535_03kHz_01	305	1	12:53:04	0.900005945	47.72058	16.8221204	118.21	-3.6	22.53	22.82	3000	79.95427695	-24.167	-1.967	0	0	0	52.92972841	-20.97	-1.967	143.2857694	-21.693	-1.967	26.41075908	-21.173	-1.966		24.1671	3.1967	2.4742	2.9946	24.3851	0.0157	0.0582	0.2506		57.04	59.39	53.95
Rx-535_03kHz_01	306	1	12:53:05	0.000005941	47.720579	16.8221208	118.2	-3.6	22.42	22.71	3000	79.95569942	-26.134	-1.967	0	0	0	52.93198158	-22.939	-1.968	143.2910067	-23.661	-1.968	26.40117954	-23.144	-1.971		26.134	3.1955	2.4727	2.9905	26.352	0.0145	0.0567	0.2465		52.59	57.87	53.08
Rx-535_03kHz_01	307	1	12:53:05	0.100005938	47.7205779	16.8221216	118.19	-3.59	22.28	22.57	3000	79.96553818	-28.1	-1.966	0	0	0	52.93473743	-24.908	-1.969	143.3175473	-25.628	-1.967	26.40215089	-25.112	-1.968		28.1001	3.1926	2.4721	2.9886	28.3181	0.0116	0.0561	0.2446		42.17	57.17	52.66
Rx-535_03kHz_01	308	1	12:53:05	0.200005934	47.7205768	16.8221224	118.18	-3.57	22.15	22.43	3000	79.968011	-30.067	-1.967	0	0	0	52.92620961	-26.875	-1.968	143.3168436	-27.594	-1.966	26.40498229	-27.08	-1.968		30.0667	3.1912	2.4723	2.987	30.2847	0.0102	0.0563	0.243		37.15	57.4	52.31
Rx-535_03kHz_01	309	1	12:53:05	0.30000593	47.7205756	16.8221232	118.17	-3.56	22.01	22.29	3000	79.95223676	-32.034	-1.967	0	0	0	52.90551332	-28.843	-1.968	143.2789116	-29.561	-1.967	26.41064321	-29.045	-1.966		32.0335	3.1901	2.4725	2.9881	32.2515	0.0091	0.0565	0.2441		33.01	57.62	52.55
Rx-535_03kHz_01	310	1	12:53:05	0.400005926	47.7205745	16.822124	118.16	-3.55	21.87	22.16	3000	79.94410089	-34	-1.966	0	0	0	52.90844595	-30.808	-1.965	143.2610937	-31.528	-1.967	26.40408541	-31.008	-1.963		34	3.1919	2.4718	2.9918	34.218	0.0109	0.0558	0.2478		39.78	56.87	53.34
Rx-535_03kHz_01	311	1	12:53:05	0.500005922	47.7205734	16.8221248	118.15	-3.53	21.73	22.02	3000	79.94424733	-35.966	-1.966	0	0	0	52.92395378	-32.772	-1.964	143.2650585	-33.495	-1.967	26.39140883	-32.98	-1.972		35.9662	3.1942	2.4714	2.9861	36.1842	0.0132	0.0554	0.2421		48.06	56.48	52.13
Rx-535_03kHz_01	312	1	12:53:05	0.600005919	47.7205723	16.8221256	118.14	-3.52	21.6	21.88	3000	79.94455592	-37.932	-1.966	0	0	0	52.93275665	-34.738	-1.966	143.2894016	-35.461	-1.967	26.39009568	-34.949	-1.969		37.9323	3.1948	2.4709	2.9829	38.1503	0.0138	0.0549	0.2389		50.3	56.03	51.43
Rx-535_03kHz_01	313	1	12:53:05	0.700005915	47.7205712	16.8221264	118.13	-3.5	21.46	21.74	3000	79.94615025	-39.899	-1.966	0	0	0	52.93483956	-36.704	-1.966	143.3023691	-37.428	-1.967	26.393004	-36.922	-1.973		39.8988	3.1951	2.4705	2.9763	40.1168	0.0141	0.0545	0.2323		51.25	55.56	50.01
Rx-535_03kHz_01	314	1	12:53:05	0.800005911	47.7205701	16.8221272	118.12	-3.49	21.32	21.61	3000	79.94684074	-41.865	-1.966	0	0	0	52.9318765	-38.67	-1.966	143.2938528	-39.394	-1.966	26.39961663	-38.889	-1.966		41.8646	3.195	2.4705	2.9757	42.0826	0.014	0.0545	0.2317		51.05	55.54	49.88
Rx-535_03kHz_01	315	1	12:53:05	0.900005907	47.7205689	16.822128	118.11	-3.48	21.19	21.47	3000	79.94654499	-43.831	-1.966	0	0	0	52.92256794	-40.636	-1.966	143.2809685	-41.36	-1.966	26.41018203	-40.855	-1.966		43.831	3.195	2.4709	2.9762	44.049	0.014	0.0549	0.2322		50.77	55.97	49.99
Rx-535_03kHz_01	316	1	12:53:06	0.000005904	47.7205678	16.8221288	118.1	-3.46	21.05	21.33	3000	79.94798629	-45.797	-1.966	0	0	0	52.9240009	-42.603	-1.967	143.2797673	-43.327	-1.967	26.41298249	-42.818	-1.963		45.7974	3.1948	2.4706	2.9797	46.0154	0.0138	0.0546	0.2357		50.2	55.68	50.74
Rx-535_03kHz_01	317	1	12:53:06	0.1000059	47.7205666	16.8221297	118.1	-3.45	20.9	21.18	3000	79.95499395	-47.764	-1.967	0	0	0	52.93267496	-44.57	-1.968	143.2873193	-45.296	-1.969	26.40703003	-44.788	-1.97		47.7644	3.1941	2.4686	2.9766	47.9824	0.0131	0.0526	0.2326		47.79	53.66	50.09
Rx-535_03kHz_01	318	1	12:53:06	0.200005896	47.7205653	16.8221306	118.1	-3.44	20.74	21.03	3000	79.95957204	-49.73	-1.966	0	0	0	52.93455201	-46.539	-1.969	143.3182348	-47.263	-1.967	26.39379693	-46.764	-1.976		49.7303	3.1911	2.4674	2.9668	49.9483	0.0101	0.0514	0.2228		36.88	52.41	47.96
Rx-535_03kHz_01	319	1	12:53:06	0.300005892	47.7205641	16.8221314	118.1	-3.42	20.59	20.87	3000	79.95506707	-51.696	-1.966	0	0	0	52.91523913	-48.507	-1.968	143.2904217	-49.228	-1.966	26.39497168	-48.725	-1.961		51.6962	3.1894	2.4677	2.9713	51.9142	0.0084	0.0517	0.2273		30.74	52.74	48.93
Rx-535_03kHz_01	320	1	12:53:06	0.400005888	47.7205628	16.8221323	118.1	-3.41	20.44	20.72	3000	79.93889622	-53.663	-1.967	0	0	0	52.89711015	-50.474	-1.968	143.257137	-51.195	-1.967	26.39736139	-50.697	-1.972		53.6632	3.1888	2.4682	2.9667	53.8812	0.0078	0.0522	0.2227		28.39	53.2	47.94
Rx-535_03kHz_01	321	1	12:53:06	0.500005885	47.7205616	16.8221332	118.1	-3.4	20.29	20.57	3000	79.93930364	-55.63	-1.966	0	0	0	52.90443761	-52.44	-1.965	143.254633	-53.163	-1.968	26.40510156	-52.663	-1.967		55.6297	3.1901	2.4668	2.9665	55.8477	0.0091	0.0508	0.2225		33.18	51.86	47.9
Rx-535_03kHz_01	322	1	12:53:06	0.600005881	47.7205603	16.822134	118.1	-3.38	20.13	20.42	3000	79.94265037	-57.597	-1.967	0	0	0	52.92310738	-54.404	-1.964	143.2729372	-55.131	-1.968	26.39840354	-54.633	-1.969		57.5968	3.1931	2.4661	2.9642	57.8148	0.0121	0.0501	0.2202		44.2	51.05	47.41
Rx-535_03kHz_01	323	1	12:53:06	0.700005877	47.7205591	16.8221349	118.1	-3.37	19.98	20.26	3000	79.94546553	-59.563	-1.966	0	0	0	52.93564485	-56.369	-1.966	143.3006881	-57.098	-1.967	26.39099993	-56.608	-1.975		59.5632	3.1937	2.4655	2.9552	59.7812	0.0127	0.0495	0.2112		46.38	50.48	45.47
Rx-535_03kHz_01	324	1	12:53:06	0.800005873	47.7205578	16.8221358	118.1	-3.36	19.83	20.11	3000	79.94083241	-61.529	-1.966	0	0	0	52.93067565	-58.335	-1.966	143.2799594	-59.065	-1.967	26.38846502	-58.579	-1.97		61.5295	3.194	2.4649	2.951	61.7475	0.013	0.0489	0.207		47.42	49.87	44.56
Rx-535_03kHz_01	325	1	12:53:06	0.900005869	47.7205566	16.8221366	118.1	-3.34	19.67	19.96	3000	79.93811695	-63.495	-1.966	0	0	0	52.92562702	-60.301	-1.966	143.2736087	-61.03	-1.966	26.39073167	-60.546	-1.968		63.4953	3.1942	2.465	2.9489	63.7133	0.0132	0.049	0.2049		48.07	49.97	44.12
Rx-535_03kHz_01	326	1	12:53:07	0.000005866	47.7205553	16.8221375	118.1	-3.33	19.52	19.8	3000	79.94036456	-65.461	-1.965	0	0	0	52.92075161	-62.266	-1.965	143.269598	-62.996	-1.966	26.40105131	-62.516	-1.97		65.4607	3.1943	2.4646	2.9446	65.6787	0.0133	0.0486	0.2006		48.42	49.59	43.19
Rx-535_03kHz_01	327	1	12:53:07	0.100005862	47.7205541	16.8221383	118.11	-3.32	19.38	19.66	3000	79.95312031	-67.427	-1.966	0	0	0	52.92639958	-64.234	-1.967	143.2825076	-64.963	-1.967	26.41063381	-64.475	-1.959		67.4269	3.1931	2.4641	2.9517	67.6449	0.0121	0.0481	0.2077		44.01	49.03	44.71
Rx-535_03kHz_01	328	1	12:53:07	0.200005858	47.7205529	16.822139	118.12	-3.32	19.23	19.51	3000	79.96348699	-69.393	-1.966	0	0	0	52.93746685	-66.203	-1.969	143.3250925	-66.93	-1.968	26.39985932	-66.444	-1.969		69.3934	3.1908	2.463	2.9493	69.6114	0.0098	0.047	0.2053		35.83	47.89	44.19
Rx-535_03kHz_01	329	1	12:53:07	0.300005854	47.7205517	16.8221398	118.13	-3.31	19.08	19.37	3000	79.95698832	-71.359	-1.966	0	0	0	52.92106498	-68.17	-1.968	143.3080832	-68.896	-1.965	26.3983213	-68.411	-1.967		71.3594	3.1889	2.4636	2.9482	71.5774	0.0079	0.0476	0.2042		28.87	48.51	43.95
Rx-535_03kHz_01	330	1	12:53:07	0.400005851	47.7205505	16.8221405	118.14	-3.3	18.94	19.22	3000	79.95693394	-73.326	-1.967	0	0	0	52.91016613	-70.139	-1.968	143.2985762	-70.862	-1.966	26.40254542	-70.374	-1.963		73.3262	3.1875	2.4642	2.9523	73.5442	0.0065	0.0482	0.2083		23.76	49.11	44.85
Rx-535_03kHz_01	331	1	12:53:07	0.500005847	47.7205492	16.8221413	118.15	-3.3	18.79	19.08	3000	79.95256404	-75.292	-1.966	0	0	0	52.90375555	-72.105	-1.967	143.2816349	-72.828	-1.966	26.40376746	-72.338	-1.964		75.2925	3.1871	2.464	2.9544	75.5105	0.0061	0.048	0.2104		22.07	48.95	45.3
Rx-535_03kHz_01	332	1	12:53:07	0.600005843	47.720548	16.822142	118.16	-3.29	18.64	18.93	3000	79.94960343	-77.259	-1.966	0	0	0	52.91597243	-74.069	-1.963	143.2760753	-74.795	-1.967	26.40040481	-74.306	-1.968		77.2587	3.1902	2.4633	2.9528	77.4767	0.0092	0.0473	0.2088		33.31	48.19	44.95
Rx-535_03kHz_01	333	1	12:53:07	0.700005839	47.7205468	16.8221428	118.17	-3.28	18.5	18.79	3000	79.95299526	-79.225	-1.966	0	0	0	52.93406756	-76.032	-1.964	143.297044	-76.762	-1.967	26.39916327	-76.274	-1.968		79.2248	3.1924	2.4625	2.9511	79.4428	0.0114	0.0465	0.2071		41.55	47.46	44.6
Rx-535_03kHz_01	334	1	12:53:07	0.800005835	47.7205456	16.8221435	118.18	-3.28	18.35	18.64	3000	79.95417974	-81.191	-1.966	0	0	0	52.94164107	-77.998	-1.965	143.3139254	-78.729	-1.966	26.39516327	-78.242	-1.968		81.1907	3.193	2.4621	2.9489	81.4087	0.012	0.0461	0.2049		43.7	47.02	44.11
Rx-535_03kHz_01	335	1	12:53:07	0.900005832	47.7205444	16.8221443	118.19	-3.27	18.21	18.5	3000	79.95371097	-83.156	-1.966	0	0	0	52.93796844	-79.963	-1.966	143.3018595	-80.694	-1.966	26.39814589	-80.21	-1.968		83.1564	3.1931	2.4621	2.9466	83.3744	0.0121	0.0461	0.2026		44.07	47.06	43.61
Rx-535_03kHz_01	336	1	12:53:08	0.000005828	47.7205432	16.822145	118.2	-3.27	18.06	18.35	3000	79.95070623	-85.123	-1.967	0	0	0	52.93033142	-81.93	-1.967	143.2854773	-82.661	-1.967	26.40755142	-82.172	-1.962		85.1234	3.1934	2.4624	2.9517	85.3414	0.0124	0.0464	0.2077		45.17	47.33	44.71
Rx-535_03kHz_01	337	1	12:53:08	0.100005824	47.7205419	16.8221458	118.22	-3.26	17.9	18.2	3000	79.96607289	-87.09	-1.966	0	0	0	52.93901828	-83.896	-1.966	143.3182691	-84.627	-1.966	26.41021214	-84.139	-1.967		87.0898	3.1933	2.4627	2.9511	87.3078	0.0123	0.0467	0.2071		44.8	47.6	44.59
Rx-535_03kHz_01	338	1	12:53:08	0.20000582	47.7205406	16.8221466	118.24	-3.25	17.75	18.04	3000	79.96116387	-89.056	-1.966	0	0	0	52.93485036	-85.863	-1.967	143.2970725	-86.595	-1.968	26.40850454	-86.105	-1.966		89.0558	3.1925	2.4611	2.9508	89.2738	0.0115	0.0451	0.2068		41.87	46	44.53
Rx-535_03kHz_01	339	1	12:53:08	0.300005816	47.7205393	16.8221475	118.26	-3.24	17.6	17.89	3000	79.96116449	-91.021	-1.965	0	0	0	52.93810983	-87.83	-1.967	143.3157596	-88.56	-1.966	26.3997026	-88.07	-1.966		91.0207	3.1907	2.4602	2.9502	91.2387	0.0097	0.0442	0.2062		35.29	45.06	44.38
Rx-535_03kHz_01	340	1	12:53:08	0.400005813	47.720538	16.8221483	118.28	-3.23	17.44	17.74	3000	79.93876139	-92.986	-1.965	0	0	0	52.90948389	-89.798	-1.968	143.2732958	-90.526	-1.966	26.39067408	-90.041	-1.97		92.9861	3.1878	2.4601	2.9452	93.2041	0.0068	0.0441	0.2012		24.79	44.98	43.31
Rx-535_03kHz_01	341	1	12:53:08	0.500005809	47.7205367	16.8221491	118.3	-3.22	17.29	17.58	3000	79.936439	-94.952	-1.966	0	0	0	52.89251142	-91.766	-1.968	143.2595563	-92.491	-1.965	26.3989386	-92.002	-1.961		94.9517	3.1858	2.4603	2.9501	95.1697	0.0048	0.0443	0.2061		17.59	45.22	44.36
Rx-535_03kHz_01	342	1	12:53:08	0.600005805	47.7205355	16.8221499	118.32	-3.21	17.13	17.43	3000	79.93294563	-96.918	-1.967	0	0	0	52.88614686	-93.732	-1.967	143.2476342	-94.458	-1.967	26.40428401	-93.971	-1.969		96.9182	3.1857	2.4604	2.9475	97.1362	0.0047	0.0444	0.2035		17.21	45.24	43.81
Rx-535_03kHz_01	343	1	12:53:08	0.700005801	47.7205342	16.8221507	118.34	-3.21	16.98	17.28	3000	79.93353167	-98.884	-1.966	0	0	0	52.90465646	-95.695	-1.962	143.2492933	-96.424	-1.967	26.39784274	-95.939	-1.968		98.884	3.1891	2.4595	2.9449	99.102	0.0081	0.0435	0.2009		29.56	44.41	43.26
Rx-535_03kHz_01	344	1	12:53:08	0.800005798	47.7205329	16.8221515	118.36	-3.2	16.82	17.12	3000	79.93560496	-100.85	-1.966	0	0	0	52.92312611	-97.658	-1.963	143.2651824	-98.391	-1.966	26.39519822	-97.911	-1.972		100.8501	3.192	2.4591	2.9386	101.0681	0.011	0.0431	0.1946		39.86	43.95	41.89
Rx-535_03kHz_01	345	1	12:53:08	0.900005794	47.7205316	16.8221524	118.38	-3.19	16.67	16.97	3000	79.9374304	-102.816	-1.966	0	0	0	52.9339789	-99.623	-1.965	143.2894412	-100.357	-1.966	26.39074261	-99.878	-1.966		102.8156	3.1927	2.4585	2.9377	103.0336	0.0117	0.0425	0.1937		42.58	43.33	41.71
Rx-535_03kHz_01	346	1	12:53:09	0.00000579	47.7205303	16.8221532	118.4	-3.18	16.51	16.81	3000	79.93845443	-104.781	-1.966	0	0	0	52.93093024	-101.589	-1.966	143.2758862	-102.323	-1.966	26.39000943	-101.841	-1.963		104.7813	3.1927	2.4585	2.9406	104.9993	0.0117	0.0425	0.1966		42.61	43.3	42.32
Rx-535_03kHz_01	347	1	12:53:09	0.100005786	47.7205291	16.822154	118.42	-3.17	16.36	16.66	3000	79.9478048	-106.747	-1.966	0	0	0	52.93163192	-103.554	-1.966	143.2831006	-104.288	-1.965	26.4009286	-103.807	-1.967		106.7473	3.1928	2.4592	2.9399	106.9653	0.0118	0.0432	0.1959		42.94	44.07	42.18
Rx-535_03kHz_01	348	1	12:53:09	0.200005782	47.7205278	16.8221549	118.44	-3.15	16.2	16.51	3000	79.9635975	-108.714	-1.967	0	0	0	52.94103389	-105.522	-1.967	143.3160301	-106.255	-1.967	26.40668401	-105.772	-1.965		108.7143	3.1925	2.4592	2.9423	108.9323	0.0115	0.0432	0.1983		41.89	44.01	42.7
Rx-535_03kHz_01	349	1	12:53:09	0.300005779	47.7205265	16.8221558	118.46	-3.14	16.05	16.35	3000	79.95663771	-110.681	-1.966	0	0	0	52.93321601	-107.489	-1.967	143.29123	-108.221	-1.966	26.40630171	-107.733	-1.961		110.6806	3.1918	2.4591	2.9479	110.8986	0.0108	0.0431	0.2039		39.16	43.99	43.9
Rx-535_03kHz_01	350	1	12:53:09	0.400005775	47.7205253	16.8221566	118.48	-3.13	15.89	16.2	3000	79.95178628	-112.647	-1.966	0	0	0	52.93100389	-109.457	-1.969	143.3011137	-110.189	-1.968	26.38847043	-109.707	-1.974		112.6466	3.1892	2.4573	2.94	112.8646	0.0082	0.0413	0.196		29.94	42.15	42.2
Rx-535_03kHz_01	351	1	12:53:09	0.500005771	47.720524	16.8221575	118.5	-3.12	15.74	16.04	3000	79.94762837	-114.612	-1.965	0	0	0	52.91152673	-111.426	-1.968	143.2817854	-112.154	-1.965	26.38792959	-111.676	-1.969		114.612	3.1865	2.4579	2.9363	114.83	0.0055	0.0419	0.1923		19.97	42.78	41.39
Rx-535_03kHz_01	352	1	12:53:09	0.600005767	47.7205227	16.8221584	118.52	-3.1	15.58	15.89	3000	79.94780831	-116.578	-1.966	0	0	0	52.90162818	-113.393	-1.967	143.2824352	-114.12	-1.966	26.40042041	-113.638	-1.963		116.5783	3.1854	2.4585	2.9398	116.7963	0.0044	0.0425	0.1958		16.16	43.31	42.16
Rx-535_03kHz_01	353	1	12:53:09	0.700005763	47.7205215	16.8221592	118.54	-3.09	15.43	15.74	3000	79.94696168	-118.544	-1.966	0	0	0	52.90403864	-115.357	-1.965	143.2733636	-116.086	-1.967	26.40710515	-115.605	-1.967		118.5445	3.187	2.4582	2.9395	118.7625	0.006	0.0422	0.1955		21.99	43	42.08
Rx-535_03kHz_01	354	1	12:53:09	0.80000576	47.7205202	16.8221601	118.56	-3.08	15.28	15.58	3000	79.94706374	-120.51	-1.966	0	0	0	52.92056154	-117.32	-1.962	143.2767751	-118.052	-1.966	26.3983693	-117.572	-1.967		120.51	3.1902	2.4575	2.9381	120.728	0.0092	0.0415	0.1941		33.55	42.36	41.79
Rx-535_03kHz_01	355	1	12:53:09	0.900005756	47.7205189	16.822161	118.58	-3.06	15.12	15.43	3000	79.94276244	-122.476	-1.966	0	0	0	52.93029367	-119.284	-1.964	143.2850563	-120.018	-1.965	26.3947695	-119.541	-1.969		122.4756	3.1919	2.4577	2.9345	122.6936	0.0109	0.0417	0.1905		39.72	42.51	41.01
Rx-535_03kHz_01	356	1	12:53:10	0.000005752	47.7205177	16.8221618	118.6	-3.05	14.97	15.27	3000	79.94674151	-124.44	-1.965	0	0	0	52.93728047	-121.248	-1.965	143.296558	-121.983	-1.965	26.39101469	-121.507	-1.966		124.4404	3.1921	2.4574	2.9331	124.6584	0.0111	0.0414	0.1891		40.39	42.25	40.71
Rx-535_03kHz_01	357	1	12:53:10	0.100005748	47.7205164	16.8221626	118.6	-3.04	14.82	15.13	3000	79.95826086	-126.406	-1.966	0	0	0	52.94147034	-123.214	-1.965	143.3122095	-123.949	-1.966	26.39769417	-123.477	-1.97		126.406	3.1922	2.4573	2.9286	126.624	0.0112	0.0413	0.1846		40.76	42.09	39.75
Rx-535_03kHz_01	358	1	12:53:10	0.200005744	47.7205152	16.8221634	118.6	-3.04	14.67	14.98	3000	79.96087843	-128.372	-1.966	0	0	0	52.93732789	-125.18	-1.966	143.3027751	-125.914	-1.965	26.40839526	-125.437	-1.96		128.3719	3.1924	2.4578	2.9348	128.5899	0.0114	0.0418	0.1908		41.52	42.6	41.08
Rx-535_03kHz_01	359	1	12:53:10	0.300005741	47.7205139	16.8221642	118.6	-3.03	14.51	14.83	3000	79.95412879	-130.338	-1.966	0	0	0	52.93363219	-127.145	-1.966	143.2969174	-127.88	-1.966	26.40174549	-127.406	-1.969		130.3377	3.1926	2.4579	2.9315	130.5557	0.0116	0.0419	0.1875		42.15	42.69	40.37
Rx-535_03kHz_01	360	1	12:53:10	0.400005737	47.7205127	16.822165	118.6	-3.02	14.36	14.68	3000	79.94673543	-132.304	-1.966	0	0	0	52.9239936	-129.112	-1.967	143.2664952	-129.847	-1.967	26.40343313	-129.37	-1.963		132.3039	3.1916	2.4569	2.9344	132.5219	0.0106	0.0409	0.1904		38.54	41.74	40.98
Rx-535_03kHz_01	361	1	12:53:10	0.500005733	47.7205114	16.8221658	118.6	-3.01	14.21	14.53	3000	79.95382132	-134.269	-1.965	0	0	0	52.93205456	-131.08	-1.967	143.3057879	-131.813	-1.966	26.3909959	-131.342	-1.972		134.2691	3.1895	2.4565	2.9276	134.4871	0.0085	0.0405	0.1836		31	41.32	39.53
Rx-535_03kHz_01	362	1	12:53:10	0.600005729	47.7205102	16.8221665	118.6	-3.01	14.06	14.38	3000	79.94880913	-136.234	-1.965	0	0	0	52.91089175	-133.048	-1.968	143.2847466	-133.777	-1.964	26.39628504	-133.302	-1.96		136.2343	3.1867	2.4573	2.9323	136.4523	0.0057	0.0413	0.1883		20.6	42.15	40.54
Rx-535_03kHz_01	363	1	12:53:10	0.700005726	47.7205089	16.8221673	118.6	-3	13.91	14.23	3000	79.94960944	-138.2	-1.965	0	0	0	52.89760195	-135.015	-1.967	143.2818502	-135.742	-1.965	26.4035697	-135.268	-1.966		138.1995	3.1844	2.4574	2.9311	138.4175	0.0034	0.0414	0.1871		12.4	42.26	40.29
Rx-535_03kHz_01	364	1	12:53:10	0.800005722	47.7205077	16.8221681	118.6	-2.99	13.76	14.08	3000	79.94543558	-140.165	-1.966	0	0	0	52.89324937	-136.981	-1.966	143.267252	-137.709	-1.966	26.40900749	-137.235	-1.966		140.1654	3.1847	2.4569	2.9307	140.3834	0.0037	0.0409	0.1867		13.5	41.69	40.19
Rx-535_03kHz_01	365	1	12:53:10	0.900005718	47.7205064	16.8221689	118.6	-2.98	13.61	13.93	3000	79.94593463	-142.131	-1.965	0	0	0	52.91446946	-138.942	-1.961	143.2702159	-139.674	-1.965	26.40195989	-139.2	-1.965		142.1306	3.1886	2.4566	2.9304	142.3486	0.0076	0.0406	0.1864		27.59	41.4	40.12
Rx-535_03kHz_01	366	1	12:53:11	0.000005714	47.7205052	16.8221697	118.6	-2.98	13.46	13.79	3000	79.94488922	-144.096	-1.965	0	0	0	52.92950476	-140.904	-1.962	143.2807808	-141.64	-1.966	26.39734793	-141.168	-1.968		144.0961	3.1917	2.4558	2.9278	144.3141	0.0107	0.0398	0.1838		38.83	40.62	39.57
Rx-535_03kHz_01	367	1	12:53:11	0.10000571	47.7205039	16.8221704	118.6	-2.97	13.31	13.64	3000	79.95595456	-146.061	-1.965	0	0	0	52.94528606	-142.869	-1.964	143.3199387	-143.605	-1.965	26.39515003	-143.136	-1.967		146.0612	3.1926	2.4562	2.9255	146.2792	0.0116	0.0402	0.1815		42.17	40.96	39.08
Rx-535_03kHz_01	368	1	12:53:11	0.200005707	47.7205026	16.8221712	118.6	-2.97	13.16	13.49	3000	79.96108525	-148.026	-1.965	0	0	0	52.94557654	-144.833	-1.965	143.3174137	-145.57	-1.965	26.39981242	-145.102	-1.966		148.0263	3.1929	2.4562	2.9244	148.2443	0.0119	0.0402	0.1804		43.29	40.96	38.85
Rx-535_03kHz_01	369	1	12:53:11	0.300005703	47.7205014	16.822172	118.6	-2.96	13.01	13.34	3000	79.9534419	-149.991	-1.965	0	0	0	52.93479664	-146.798	-1.965	143.2942232	-147.534	-1.964	26.4027034	-147.063	-1.961		149.9911	3.1927	2.4568	2.9286	150.2091	0.0117	0.0408	0.1846		42.69	41.6	39.73
Rx-535_03kHz_01	370	1	12:53:11	0.400005699	47.7205001	16.8221727	118.6	-2.95	12.85	13.19	3000	79.94599922	-151.956	-1.965	0	0	0	52.9266819	-148.764	-1.965	143.2807959	-149.499	-1.965	26.40032933	-149.028	-1.965		151.9565	3.1926	2.4571	2.9287	152.1745	0.0116	0.0411	0.1847		42.21	41.87	39.76
Rx-535_03kHz_01	371	1	12:53:11	0.500005695	47.7204988	16.8221735	118.6	-2.95	12.7	13.04	3000	79.94796455	-153.922	-1.966	0	0	0	52.92490045	-150.73	-1.966	143.2670972	-151.466	-1.967	26.40444809	-150.991	-1.963		153.922	3.1917	2.4557	2.9313	154.14	0.0107	0.0397	0.1873		38.84	40.49	40.32
Rx-535_03kHz_01	372	1	12:53:11	0.600005691	47.7204976	16.8221743	118.6	-2.94	12.55	12.89	3000	79.94759304	-155.888	-1.966	0	0	0	52.92813535	-152.698	-1.968	143.2914936	-153.432	-1.966	26.38485053	-152.959	-1.969		155.8876	3.1895	2.4556	2.9282	156.1056	0.0085	0.0396	0.1842		30.83	40.42	39.66
Rx-535_03kHz_01	373	1	12:53:11	0.700005688	47.7204963	16.822175	118.6	-2.94	12.4	12.74	3000	79.93442849	-157.852	-1.965	0	0	0	52.90327195	-154.665	-1.967	143.2586804	-155.397	-1.965	26.39050856	-154.926	-1.966		157.8523	3.187	2.4558	2.9266	158.0703	0.006	0.0398	0.1826		21.96	40.58	39.31
Rx-535_03kHz_01	374	1	12:53:11	0.800005684	47.720495	16.8221758	118.6	-2.93	12.25	12.59	3000	79.93376668	-159.818	-1.966	0	0	0	52.89312278	-156.633	-1.967	143.2578388	-157.362	-1.965	26.39488528	-156.889	-1.963		159.8178	3.1851	2.456	2.9288	160.0358	0.0041	0.04	0.1848		14.93	40.8	39.79
Rx-535_03kHz_01	375	1	12:53:11	0.90000568	47.7204938	16.8221766	118.6	-2.93	12.09	12.44	3000	79.93095026	-161.783	-1.965	0	0	0	52.88846628	-158.597	-1.964	143.2415675	-159.327	-1.965	26.40155502	-158.853	-1.964		161.7831	3.1861	2.4563	2.93	162.0011	0.0051	0.0403	0.186		18.48	41.08	40.05
Rx-535_03kHz_01	376	1	12:53:12	0.000005676	47.7204925	16.8221773	118.6	-2.92	11.94	12.29	3000	79.93081116	-163.748	-1.965	0	0	0	52.90579562	-160.559	-1.962	143.2405294	-161.292	-1.966	26.39206378	-160.819	-1.966		163.7483	3.1892	2.4559	2.9293	163.9663	0.0082	0.0399	0.1853		29.69	40.65	39.9
Rx-535_03kHz_01	377	1	12:53:12	0.100005673	47.7204913	16.8221779	118.6	-2.92	11.8	12.16	3000	79.94575827	-165.713	-1.965	0	0	0	52.93283766	-162.522	-1.962	143.2886189	-163.258	-1.965	26.39541432	-162.786	-1.967		165.7135	3.1919	2.4558	2.9278	165.9315	0.0109	0.0398	0.1838		39.54	40.57	39.56
Rx-535_03kHz_01	378	1	12:53:12	0.200005669	47.72049	16.8221785	118.6	-2.93	11.65	12.02	3000	79.95420563	-167.678	-1.965	0	0	0	52.94366668	-164.486	-1.964	143.3139423	-165.223	-1.965	26.39573093	-164.752	-1.967		167.6782	3.1925	2.4555	2.9257	167.8962	0.0115	0.0395	0.1817		41.67	40.3	39.13
Rx-535_03kHz_01	379	1	12:53:12	0.300005665	47.7204888	16.8221791	118.6	-2.93	11.51	11.88	3000	79.95416488	-169.643	-1.965	0	0	0	52.94188934	-166.451	-1.965	143.3023509	-167.188	-1.965	26.39750443	-166.719	-1.967		169.6434	3.1929	2.4557	2.924	169.8614	0.0119	0.0397	0.18		43.17	40.53	38.75
Rx-535_03kHz_01	380	1	12:53:12	0.400005661	47.7204876	16.8221797	118.6	-2.94	11.37	11.74	3000	79.93975624	-171.608	-1.965	0	0	0	52.92704031	-168.415	-1.965	143.2659925	-169.152	-1.964	26.3977729	-168.687	-1.968		171.6085	3.193	2.4563	2.9213	171.8265	0.012	0.0403	0.1773		43.76	41.09	38.18
Rx-535_03kHz_01	381	1	12:53:12	0.500005657	47.7204863	16.8221803	118.6	-2.94	11.22	11.6	3000	79.9392524	-173.574	-1.966	0	0	0	52.92239041	-170.382	-1.966	143.2621539	-171.118	-1.966	26.40201722	-170.65	-1.963		173.5745	3.1928	2.4561	2.9246	173.7925	0.0118	0.0401	0.1806		43.03	40.87	38.88
Rx-535_03kHz_01	382	1	12:53:12	0.600005654	47.7204851	16.8221809	118.6	-2.95	11.08	11.46	3000	79.93739687	-175.54	-1.966	0	0	0	52.92271547	-172.348	-1.966	143.252169	-173.085	-1.967	26.39638635	-172.618	-1.968		175.54	3.1924	2.4551	2.9222	175.758	0.0114	0.0391	0.1782		41.47	39.86	38.37
Rx-535_03kHz_01	383	1	12:53:12	0.70000565	47.7204839	16.8221815	118.6	-2.95	10.93	11.33	3000	79.93901328	-177.505	-1.965	0	0	0	52.92317276	-174.316	-1.968	143.2743392	-175.05	-1.965	26.38436741	-174.583	-1.966		177.5051	3.1895	2.4551	2.9216	177.7231	0.0085	0.0391	0.1776		30.84	39.83	38.25
Rx-535_03kHz_01	384	1	12:53:12	0.800005646	47.7204826	16.8221821	118.6	-2.96	10.79	11.19	3000	79.93769788	-179.471	-1.966	0	0	0	52.9030085	-176.285	-1.969	143.261005	-177.015	-1.965	26.39144946	-176.551	-1.968		179.4708	3.1858	2.4554	2.9196	179.6888	0.0048	0.0394	0.1756		17.49	40.22	37.81
Rx-535_03kHz_01	385	1	12:53:12	0.900005642	47.7204814	16.8221827	118.6	-2.96	10.65	11.05	3000	79.93870059	178.564	-1.965	0	0	0	52.89114783	-178.252	-1.966	143.2580328	-178.98	-1.965	26.40202787	-178.514	-1.963		-178.5637	3.1847	2.4563	2.922	-178.3457	0.0037	0.0403	0.178		13.51	41.06	38.33
Rx-535_03kHz_01	386	1	12:53:13	0.000005638	47.7204802	16.8221833	118.6	-2.97	10.5	10.91	3000	79.93542944	176.597	-1.966	0	0	0	52.88970448	179.783	-1.965	143.2487649	179.054	-1.966	26.40400682	179.52	-1.966		-176.5975	3.1858	2.4562	2.9227	-176.3795	0.0048	0.0402	0.1787		17.62	41	38.48
Rx-535_03kHz_01	387	1	12:53:13	0.100005635	47.720479	16.822184	118.6	-2.96	10.36	10.78	3000	79.94626216	174.632	-1.966	0	0	0	52.91982067	177.821	-1.962	143.2773152	177.087	-1.966	26.39382755	177.551	-1.969		-174.6318	3.1896	2.4557	2.919	-174.4138	0.0086	0.0397	0.175		31.47	40.5	37.67
Rx-535_03kHz_01	388	1	12:53:13	0.200005631	47.7204779	16.8221847	118.6	-2.96	10.23	10.65	3000	79.94969326	172.666	-1.965	0	0	0	52.93314309	175.858	-1.963	143.2900551	175.122	-1.965	26.39476016	175.583	-1.968		-172.6665	3.1919	2.4556	2.9164	-172.4485	0.0109	0.0396	0.1724		39.5	40.35	37.12
Rx-535_03kHz_01	389	1	12:53:13	0.300005627	47.7204767	16.8221853	118.6	-2.96	10.09	10.51	3000	79.94609465	170.702	-1.964	0	0	0	52.93824004	173.895	-1.964	143.30083	173.158	-1.964	26.39033047	173.617	-1.966		-170.7021	3.1926	2.4556	2.9153	-170.4841	0.0116	0.0396	0.1713		42.16	40.39	36.87
Rx-535_03kHz_01	390	1	12:53:13	0.400005623	47.7204756	16.822186	118.6	-2.95	9.95	10.38	3000	79.92174973	168.737	-1.965	0	0	0	52.91894568	171.93	-1.965	143.2459984	171.193	-1.965	26.38648415	171.651	-1.966		-168.737	3.1926	2.4557	2.9139	-168.519	0.0116	0.0397	0.1699		42.34	40.53	36.57
Rx-535_03kHz_01	391	1	12:53:13	0.50000562	47.7204744	16.8221867	118.6	-2.95	9.82	10.25	3000	79.91953637	166.773	-1.964	0	0	0	52.91313646	169.965	-1.964	143.2326206	169.228	-1.964	26.38709895	169.688	-1.963		-166.7726	3.1927	2.4559	2.9155	-166.5546	0.0117	0.0399	0.1715		42.6	40.66	36.92
Rx-535_03kHz_01	392	1	12:53:13	0.600005616	47.7204733	16.8221873	118.6	-2.95	9.68	10.12	3000	79.91758445	164.807	-1.965	0	0	0	52.90771735	168	-1.965	143.2282764	167.264	-1.965	26.38978277	167.721	-1.967		-164.8074	3.1929	2.4563	2.9134	-164.5894	0.0119	0.0403	0.1694		43.2	41.12	36.47
Rx-535_03kHz_01	393	1	12:53:13	0.700005612	47.7204721	16.822188	118.6	-2.94	9.54	9.99	3000	79.92181613	162.842	-1.965	0	0	0	52.90932568	166.035	-1.965	143.2243208	165.298	-1.966	26.39392758	165.758	-1.963		-162.842	3.1928	2.456	2.9162	-162.624	0.0118	0.04	0.1722		42.81	40.77	37.06
Rx-535_03kHz_01	394	1	12:53:13	0.800005608	47.720471	16.8221887	118.6	-2.94	9.4	9.85	3000	79.92664515	160.876	-1.966	0	0	0	52.91506401	164.068	-1.967	143.2393078	163.332	-1.966	26.38382681	163.79	-1.969		-160.8763	3.1914	2.4553	2.9132	-160.6583	0.0104	0.0393	0.1692		37.83	40.1	36.43
Rx-535_03kHz_01	395	1	12:53:13	0.900005604	47.7204698	16.8221893	118.6	-2.94	9.27	9.72	3000	79.93381442	158.911	-1.965	0	0	0	52.91299617	162.1	-1.968	143.2579132	161.366	-1.966	26.38292098	161.817	-1.972		-158.9111	3.1885	2.4549	2.906	-158.6931	0.0075	0.0389	0.162		27.34	39.63	34.88
Rx-535_03kHz_01	396	1	12:53:14	0.000005601	47.7204687	16.82219	118.6	-2.94	9.13	9.59	3000	79.9336791	156.944	-1.967	0	0	0	52.89987927	160.132	-1.967	143.2452602	159.4	-1.966	26.37929972	159.857	-1.96		-156.9443	3.1879	2.456	2.9124	-156.7263	0.0069	0.04	0.1684		24.97	40.8	36.27
Rx-535_03kHz_01	397	1	12:53:14	0.100005597	47.7204676	16.8221907	118.61	-2.93	9	9.47	3000	79.94723739	154.979	-1.965	0	0	0	52.9086551	158.167	-1.965	143.273994	157.435	-1.965	26.38873106	157.89	-1.967		-154.9789	3.1881	2.4561	2.9113	-154.7609	0.0071	0.0401	0.1673		25.82	40.89	36.02
Rx-535_03kHz_01	398	1	12:53:14	0.200005593	47.7204666	16.8221914	118.62	-2.92	8.88	9.35	3000	79.94706739	153.014	-1.965	0	0	0	52.91620352	156.204	-1.963	143.2771479	155.469	-1.966	26.40258212	155.924	-1.966		-153.0138	3.1901	2.455	2.9102	-152.7958	0.0091	0.039	0.1662		32.95	39.8	35.77
Rx-535_03kHz_01	399	1	12:53:14	0.300005589	47.7204656	16.8221921	118.63	-2.91	8.75	9.22	3000	79.94832605	151.048	-1.966	0	0	0	52.92696943	154.24	-1.964	143.2810191	153.503	-1.966	26.40047221	153.96	-1.964		-151.048	3.1918	2.455	2.9122	-150.83	0.0108	0.039	0.1682		39.15	39.78	36.21
Rx-535_03kHz_01	400	1	12:53:14	0.400005585	47.7204645	16.8221927	118.64	-2.9	8.63	9.1	3000	79.93356766	149.083	-1.965	0	0	0	52.92854064	152.276	-1.964	143.2826097	151.539	-1.964	26.38244531	151.994	-1.966		-149.0832	3.1924	2.4555	2.9108	-148.8652	0.0114	0.0395	0.1668		41.4	40.26	35.91
Rx-535_03kHz_01	401	1	12:53:14	0.500005582	47.7204635	16.8221934	118.65	-2.89	8.5	8.98	3000	79.93921292	147.119	-1.964	0	0	0	52.92731988	150.311	-1.964	143.2768705	149.574	-1.965	26.38755755	150.026	-1.968		-147.1189	3.1924	2.4552	2.9072	-146.9009	0.0114	0.0392	0.1632		41.31	39.93	35.14
Rx-535_03kHz_01	402	1	12:53:14	0.600005578	47.7204625	16.8221941	118.66	-2.88	8.38	8.86	3000	79.9330758	145.154	-1.965	0	0	0	52.9224643	148.347	-1.965	143.2675645	147.609	-1.965	26.38854644	148.062	-1.964		-145.1538	3.1927	2.4553	2.9085	-144.9358	0.0117	0.0393	0.1645		42.74	40.07	35.41
Rx-535_03kHz_01	403	1	12:53:14	0.700005574	47.7204614	16.8221948	118.67	-2.87	8.25	8.74	3000	79.9338995	143.189	-1.965	0	0	0	52.91605258	146.382	-1.965	143.2565827	145.645	-1.964	26.3992211	146.097	-1.965		-143.1889	3.1928	2.4558	2.9085	-142.9709	0.0118	0.0398	0.1645		43.11	40.64	35.41
Rx-535_03kHz_01	404	1	12:53:14	0.80000557	47.7204604	16.8221955	118.68	-2.87	8.13	8.62	3000	79.93223719	141.224	-1.965	0	0	0	52.91727366	144.416	-1.966	143.2513363	143.678	-1.966	26.39780292	144.133	-1.964		-141.2235	3.1925	2.4549	2.9099	-141.0055	0.0115	0.0389	0.1659		41.71	39.71	35.72
Rx-535_03kHz_01	405	1	12:53:14	0.900005567	47.7204594	16.8221962	118.69	-2.86	8	8.5	3000	79.93280311	139.258	-1.965	0	0	0	52.91695989	142.449	-1.967	143.2498778	141.712	-1.966	26.39645129	142.163	-1.97		-139.2582	3.1912	2.4538	2.905	-139.0402	0.0102	0.0378	0.161		37.23	38.58	34.66
Rx-535_03kHz_01	406	1	12:53:15	0.000005563	47.7204583	16.8221968	118.7	-2.85	7.88	8.38	3000	79.93040037	137.293	-1.965	0	0	0	52.91185182	140.482	-1.967	143.2564642	139.747	-1.965	26.38639244	140.2	-1.963		-137.2934	3.1886	2.4537	2.9064	-137.0754	0.0076	0.0377	0.1624		27.63	38.41	34.97
Rx-535_03kHz_01	407	1	12:53:15	0.100005559	47.7204573	16.8221976	118.69	-2.84	7.75	8.25	3000	79.93460591	135.329	-1.964	0	0	0	52.90301212	138.515	-1.967	143.2643336	137.783	-1.964	26.38558968	138.234	-1.966		-135.329	3.1861	2.4541	2.9048	-135.111	0.0051	0.0381	0.1608		18.65	38.89	34.62
Rx-535_03kHz_01	408	1	12:53:15	0.200005555	47.7204562	16.8221983	118.68	-2.83	7.62	8.12	3000	79.93276592	133.364	-1.965	0	0	0	52.88799975	136.549	-1.966	143.2479924	135.819	-1.964	26.39647835	136.271	-1.962		-133.364	3.1848	2.4548	2.9073	-133.146	0.0038	0.0388	0.1633		13.77	39.59	35.16
Rx-535_03kHz_01	409	1	12:53:15	0.300005551	47.7204551	16.822199	118.67	-2.82	7.49	8	3000	79.92779179	131.398	-1.966	0	0	0	52.88545537	134.583	-1.966	143.2353435	133.853	-1.966	26.39630307	134.307	-1.964		-131.398	3.1852	2.4546	2.9092	-131.18	0.0042	0.0386	0.1652		15.25	39.36	35.57
Rx-535_03kHz_01	410	1	12:53:15	0.400005548	47.7204541	16.8221997	118.66	-2.81	7.36	7.88	3000	79.91725147	129.433	-1.965	0	0	0	52.89644465	132.623	-1.96	143.21918	131.887	-1.965	26.38875141	132.337	-1.97		-129.4331	3.1897	2.4543	2.9043	-129.2151	0.0087	0.0383	0.1603		31.52	39.02	34.51
Rx-535_03kHz_01	411	1	12:53:15	0.500005544	47.720453	16.8222004	118.65	-2.8	7.23	7.75	3000	79.91518375	127.469	-1.965	0	0	0	52.91042549	130.661	-1.962	143.2321629	129.922	-1.965	26.38610037	130.374	-1.964		-127.4685	3.192	2.4538	2.9052	-127.2505	0.011	0.0378	0.1612		40.15	38.57	34.7
Rx-535_03kHz_01	412	1	12:53:15	0.60000554	47.7204519	16.8222011	118.64	-2.79	7.1	7.63	3000	79.91464548	125.504	-1.965	0	0	0	52.91505688	128.696	-1.965	143.2435171	127.958	-1.965	26.38163989	128.403	-1.971		-125.5037	3.1923	2.4538	2.8991	-125.2857	0.0113	0.0378	0.1551		41.08	38.55	33.39
Rx-535_03kHz_01	413	1	12:53:15	0.700005536	47.7204509	16.8222019	118.63	-2.78	6.97	7.5	3000	79.92017383	123.539	-1.965	0	0	0	52.91670743	126.732	-1.964	143.2462849	125.993	-1.964	26.38317327	126.439	-1.963		-123.539	3.1926	2.4544	2.9004	-123.321	0.0116	0.0384	0.1564		42.32	39.12	33.67
Rx-535_03kHz_01	414	1	12:53:15	0.800005532	47.7204498	16.8222026	118.62	-2.77	6.84	7.38	3000	79.91893898	121.574	-1.965	0	0	0	52.90987343	124.767	-1.965	143.2303579	124.028	-1.965	26.39064869	124.474	-1.966		-121.5744	3.1928	2.4541	2.8995	-121.3564	0.0118	0.0381	0.1555		42.79	38.87	33.47
Rx-535_03kHz_01	415	1	12:53:15	0.900005529	47.7204487	16.8222033	118.61	-2.76	6.71	7.25	3000	79.91895434	119.61	-1.965	0	0	0	52.90816701	122.802	-1.965	143.2327101	122.064	-1.965	26.38963373	122.51	-1.964		-119.6096	3.1926	2.4542	2.9004	-119.3916	0.0116	0.0382	0.1564		42.18	38.91	33.66
Rx-535_03kHz_01	416	1	12:53:16	0.000005525	47.7204477	16.822204	118.6	-2.75	6.58	7.13	3000	79.9181874	117.645	-1.965	0	0	0	52.90680636	120.837	-1.965	143.2217493	120.098	-1.966	26.3913224	120.547	-1.963		-117.6446	3.1922	2.4535	2.9022	-117.4266	0.0112	0.0375	0.1582		40.59	38.29	34.06
Rx-535_03kHz_01	417	1	12:53:16	0.100005521	47.7204465	16.8222047	118.61	-2.74	6.44	7	3000	79.9265408	115.679	-1.965	0	0	0	52.91637299	118.87	-1.967	143.2467765	118.132	-1.966	26.38568854	118.578	-1.969		-115.6793	3.1907	2.4526	2.8989	-115.4613	0.0097	0.0366	0.1549		35.21	37.32	33.34
Rx-535_03kHz_01	418	1	12:53:16	0.200005517	47.7204454	16.8222054	118.62	-2.74	6.3	6.87	3000	79.93083683	113.715	-1.965	0	0	0	52.90971364	116.902	-1.968	143.265461	116.167	-1.965	26.38439159	116.612	-1.967		-113.7146	3.1877	2.4528	2.897	-113.4966	0.0067	0.0368	0.153		24.47	37.58	32.94
Rx-535_03kHz_01	419	1	12:53:16	0.300005514	47.7204442	16.8222062	118.63	-2.73	6.16	6.74	3000	79.92758116	111.749	-1.965	0	0	0	52.8890646	114.934	-1.968	143.2521322	114.203	-1.965	26.38735149	114.644	-1.968		-111.7493	3.1849	2.4535	2.8943	-111.5313	0.0039	0.0375	0.1503		14.13	38.2	32.36
Rx-535_03kHz_01	420	1	12:53:16	0.40000551	47.7204431	16.8222069	118.64	-2.72	6.03	6.61	3000	79.9245166	109.784	-1.966	0	0	0	52.87296219	112.967	-1.967	143.232874	112.238	-1.965	26.39959595	112.684	-1.959		-109.7837	3.1833	2.4543	2.9008	-109.5657	0.0023	0.0383	0.1568		8.27	39.04	33.76
Rx-535_03kHz_01	421	1	12:53:16	0.500005506	47.7204419	16.8222076	118.65	-2.72	5.89	6.48	3000	79.91584292	107.818	-1.965	0	0	0	52.87758372	111.004	-1.963	143.2142822	110.271	-1.967	26.39542456	110.716	-1.968		-107.8183	3.1852	2.4531	2.898	-107.6003	0.0042	0.0371	0.154		15.33	37.8	33.16
Rx-535_03kHz_01	422	1	12:53:16	0.600005502	47.7204408	16.8222083	118.66	-2.71	5.75	6.36	3000	79.91833886	105.853	-1.965	0	0	0	52.90135912	109.043	-1.961	143.2238298	108.306	-1.966	26.3846078	108.749	-1.967		-105.8532	3.1897	2.4524	2.8962	-105.6352	0.0087	0.0364	0.1522		31.55	37.14	32.78
Rx-535_03kHz_01	423	1	12:53:16	0.700005498	47.7204396	16.822209	118.67	-2.7	5.61	6.23	3000	79.91785902	103.888	-1.965	0	0	0	52.91634337	107.08	-1.962	143.2379376	106.341	-1.965	26.37768653	106.785	-1.964		-103.8884	3.192	2.4525	2.8968	-103.6704	0.011	0.0365	0.1528		39.95	37.21	32.89
Rx-535_03kHz_01	424	1	12:53:16	0.800005495	47.7204385	16.8222097	118.68	-2.7	5.47	6.1	3000	79.9179968	101.924	-1.964	0	0	0	52.92058167	105.116	-1.964	143.2408708	104.377	-1.964	26.37479099	104.822	-1.963		-101.9241	3.1923	2.4524	2.8977	-101.7061	0.0113	0.0364	0.1537		41.1	37.14	33.08
Rx-535_03kHz_01	425	1	12:53:16	0.900005491	47.7204373	16.8222105	118.69	-2.69	5.33	5.97	3000	79.91661694	99.959	-1.965	0	0	0	52.9159444	103.152	-1.965	143.2337594	102.412	-1.965	26.37989237	102.854	-1.968		-99.9593	3.1925	2.4526	2.8945	-99.7413	0.0115	0.0366	0.1505		41.85	37.31	32.4
Rx-535_03kHz_01	426	1	12:53:17	0.000005487	47.7204362	16.8222112	118.7	-2.68	5.19	5.85	3000	79.91751464	97.994	-1.965	0	0	0	52.90934707	101.186	-1.965	143.2233963	100.447	-1.965	26.39271291	100.892	-1.961		-97.9939	3.1926	2.4533	2.8985	-97.7759	0.0116	0.0373	0.1545		42.35	38.02	33.27
Rx-535_03kHz_01	427	1	12:53:17	0.100005483	47.720435	16.822212	118.73	-2.67	5.05	5.72	3000	79.93006709	96.029	-1.965	0	0	0	52.91496723	99.221	-1.966	143.2472389	98.482	-1.965	26.39643784	98.929	-1.963		-96.0287	3.1923	2.453	2.9003	-95.8107	0.0113	0.037	0.1563		40.96	37.77	33.66
Rx-535_03kHz_01	428	1	12:53:17	0.200005479	47.7204338	16.8222127	118.76	-2.66	4.91	5.58	3000	79.9298554	94.064	-1.965	0	0	0	52.91214813	97.254	-1.967	143.2382406	96.516	-1.966	26.39550386	96.966	-1.963		-94.0641	3.1904	2.4516	2.9018	-93.8461	0.0094	0.0356	0.1578		34.06	36.3	33.98
Rx-535_03kHz_01	429	1	12:53:17	0.300005476	47.7204326	16.8222135	118.79	-2.65	4.76	5.45	3000	79.93934539	92.1	-1.964	0	0	0	52.91890678	95.288	-1.966	143.2806605	94.552	-1.964	26.3849723	94.998	-1.968		-92.0997	3.1884	2.452	2.8984	-91.8817	0.0074	0.036	0.1544		26.78	36.74	33.24
Rx-535_03kHz_01	430	1	12:53:17	0.400005472	47.7204314	16.8222143	118.82	-2.64	4.62	5.32	3000	79.93216778	90.135	-1.965	0	0	0	52.89597074	93.32	-1.968	143.2530473	92.587	-1.964	26.38726052	93.037	-1.961		-90.1347	3.1857	2.4525	2.9018	-89.9167	0.0047	0.0365	0.1578		16.95	37.23	33.98
Rx-535_03kHz_01	431	1	12:53:17	0.500005468	47.7204302	16.8222151	118.85	-2.63	4.48	5.19	3000	79.93529387	88.17	-1.965	0	0	0	52.88870022	91.354	-1.966	143.2572812	90.623	-1.964	26.39554158	91.072	-1.965		-88.1699	3.1841	2.4529	2.902	-87.9519	0.0031	0.0369	0.158		11.19	37.6	34.02
Rx-535_03kHz_01	432	1	12:53:17	0.600005464	47.7204291	16.8222159	118.88	-2.62	4.33	5.07	3000	79.93344925	86.205	-1.965	0	0	0	52.88721379	89.39	-1.964	143.2473685	88.658	-1.965	26.40224019	89.108	-1.964		-86.2051	3.1851	2.4527	2.9032	-85.9871	0.0041	0.0367	0.1592		14.94	37.43	34.28
Rx-535_03kHz_01	433	1	12:53:17	0.70000546	47.7204279	16.8222167	118.91	-2.61	4.19	4.94	3000	79.93058804	84.24	-1.965	0	0	0	52.90468379	87.429	-1.961	143.2393644	86.692	-1.966	26.39048963	87.144	-1.964		-84.24	3.1889	2.4522	2.9042	-84.022	0.0079	0.0362	0.1602		28.68	36.88	34.49
Rx-535_03kHz_01	434	1	12:53:17	0.800005457	47.7204267	16.8222174	118.94	-2.6	4.05	4.81	3000	79.93364725	82.275	-1.965	0	0	0	52.92369365	85.466	-1.962	143.2651663	84.727	-1.965	26.38612375	85.176	-1.968		-82.2752	3.1913	2.4521	2.9013	-82.0572	0.0103	0.0361	0.1573		37.32	36.78	33.86
Rx-535_03kHz_01	435	1	12:53:17	0.900005453	47.7204255	16.8222182	118.97	-2.59	3.9	4.69	3000	79.93487121	80.311	-1.965	0	0	0	52.92998647	83.503	-1.964	143.2770269	82.763	-1.965	26.38569643	83.21	-1.966		-80.3106	3.192	2.4521	2.8997	-80.0926	0.011	0.0361	0.1557		39.97	36.83	33.51
Rx-535_03kHz_01	436	1	12:53:18	0.000005449	47.7204243	16.822219	119	-2.58	3.76	4.56	3000	79.93263303	78.346	-1.964	0	0	0	52.92618288	81.538	-1.964	143.2648683	80.799	-1.964	26.386977	81.244	-1.966		-78.3461	3.1923	2.4524	2.8977	-78.1281	0.0113	0.0364	0.1537		40.99	37.12	33.1
Rx-535_03kHz_01	437	1	12:53:18	0.100005445	47.7204232	16.8222198	119.02	-2.57	3.62	4.44	3000	79.94084931	76.382	-1.964	0	0	0	52.92340081	79.574	-1.964	143.2690583	78.834	-1.964	26.40063124	79.284	-1.96		-76.3818	3.1922	2.4523	2.9019	-76.1638	0.0112	0.0363	0.1579		40.62	37.02	34
Rx-535_03kHz_01	438	1	12:53:18	0.200005442	47.7204221	16.8222205	119.04	-2.56	3.49	4.33	3000	79.94776955	74.417	-1.965	0	0	0	52.92677437	77.609	-1.965	143.2809649	76.869	-1.965	26.40574994	77.318	-1.966		-74.4169	3.1918	2.452	2.9007	-74.1989	0.0108	0.036	0.1567		39.36	36.76	33.73
Rx-535_03kHz_01	439	1	12:53:18	0.300005438	47.720421	16.8222213	119.06	-2.55	3.35	4.21	3000	79.9427449	72.452	-1.965	0	0	0	52.92418359	75.643	-1.966	143.2661991	74.903	-1.966	26.39588801	75.354	-1.963		-72.4517	3.1909	2.4513	2.9027	-72.2337	0.0099	0.0353	0.1587		36.14	35.97	34.16
Rx-535_03kHz_01	440	1	12:53:18	0.400005434	47.7204199	16.8222221	119.08	-2.54	3.21	4.09	3000	79.93250447	70.486	-1.965	0	0	0	52.91576454	73.675	-1.968	143.2649968	72.938	-1.965	26.38000449	73.385	-1.97		-70.4864	3.1883	2.4511	2.8982	-70.2684	0.0073	0.0351	0.1542		26.7	35.84	33.2
Rx-535_03kHz_01	441	1	12:53:18	0.50000543	47.7204187	16.8222228	119.1	-2.53	3.08	3.98	3000	79.93084858	68.522	-1.965	0	0	0	52.89848801	71.707	-1.968	143.2526496	70.973	-1.964	26.38043369	71.419	-1.965		-68.5217	3.1854	2.4514	2.8974	-68.3037	0.0044	0.0354	0.1534		16.01	36.08	33.03
Rx-535_03kHz_01	442	1	12:53:18	0.600005426	47.7204176	16.8222236	119.12	-2.51	2.94	3.87	3000	79.93102158	66.557	-1.964	0	0	0	52.8876577	69.742	-1.966	143.2479576	69.009	-1.964	26.38989564	69.458	-1.961		-66.5573	3.1842	2.452	2.9006	-66.3393	0.0032	0.036	0.1566		11.73	36.7	33.7
Rx-535_03kHz_01	443	1	12:53:18	0.700005423	47.7204165	16.8222244	119.14	-2.5	2.81	3.76	3000	79.92794405	64.593	-1.965	0	0	0	52.88606954	67.778	-1.964	143.2379461	67.044	-1.965	26.39750168	67.495	-1.963		-64.5927	3.1849	2.4514	2.9019	-64.3747	0.0039	0.0354	0.1579		14.28	36.06	33.99
Rx-535_03kHz_01	444	1	12:53:18	0.800005419	47.7204154	16.8222251	119.16	-2.49	2.67	3.65	3000	79.92910645	62.628	-1.965	0	0	0	52.90515014	65.816	-1.961	143.2421876	65.079	-1.965	26.39059731	65.525	-1.97		-62.6279	3.1885	2.4508	2.8969	-62.4099	0.0075	0.0348	0.1529		27.3	35.54	32.91
Rx-535_03kHz_01	445	1	12:53:18	0.900005415	47.7204143	16.8222259	119.18	-2.48	2.53	3.55	3000	79.93487234	60.663	-1.965	0	0	0	52.9217446	63.854	-1.963	143.2646306	63.114	-1.965	26.38907757	63.559	-1.966		-60.6628	3.191	2.451	2.8958	-60.4448	0.01	0.035	0.1518		36.22	35.72	32.69
Rx-535_03kHz_01	446	1	12:53:19	0.000005411	47.7204132	16.8222267	119.2	-2.47	2.4	3.44	3000	79.9300796	58.698	-1.965	0	0	0	52.92564901	61.889	-1.964	143.2699561	61.149	-1.965	26.38473577	61.594	-1.965		-58.6978	3.1916	2.4511	2.8957	-58.4798	0.0106	0.0351	0.1517		38.4	35.79	32.66
Rx-535_03kHz_01	447	1	12:53:19	0.100005407	47.7204121	16.8222273	119.2	-2.46	2.27	3.35	3000	79.94261995	56.733	-1.965	0	0	0	52.93371595	59.924	-1.965	143.2884864	59.184	-1.965	26.38927313	59.628	-1.965		-56.7327	3.1916	2.4508	2.8954	-56.5147	0.0106	0.0348	0.1514		38.42	35.53	32.59
Rx-535_03kHz_01	448	1	12:53:19	0.200005404	47.720411	16.822228	119.2	-2.46	2.14	3.26	3000	79.94811516	54.768	-1.964	0	0	0	52.9312039	57.96	-1.964	143.2866624	57.219	-1.964	26.39530692	57.665	-1.963		-54.7682	3.1916	2.4508	2.8972	-54.5502	0.0106	0.0348	0.1532		38.64	35.52	32.97
Rx-535_03kHz_01	449	1	12:53:19	0.3000054	47.7204099	16.8222287	119.2	-2.45	2.01	3.17	3000	79.94027443	52.803	-1.965	0	0	0	52.92328964	55.995	-1.965	143.2709163	55.255	-1.964	26.39568009	55.703	-1.962		-52.8033	3.1916	2.4516	2.9001	-52.5853	0.0106	0.0356	0.1561		38.6	36.29	33.61
Rx-535_03kHz_01	450	1	12:53:19	0.400005396	47.7204088	16.8222293	119.2	-2.45	1.88	3.08	3000	79.93168792	50.839	-1.965	0	0	0	52.91659489	54.03	-1.965	143.2451255	53.289	-1.965	26.39004461	53.736	-1.967		-50.8385	3.1912	2.451	2.8975	-50.6205	0.0102	0.035	0.1535		37.2	35.66	33.05
Rx-535_03kHz_01	451	1	12:53:19	0.500005392	47.7204077	16.82223	119.2	-2.44	1.75	3	3000	79.93360845	48.874	-1.965	0	0	0	52.91927447	52.063	-1.967	143.2529035	51.324	-1.966	26.38413629	51.772	-1.964		-48.8736	3.1895	2.4503	2.8987	-48.6556	0.0085	0.0343	0.1547		30.97	34.94	33.31
Rx-535_03kHz_01	452	1	12:53:19	0.600005389	47.7204067	16.8222307	119.2	-2.44	1.62	2.92	3000	79.93205645	46.91	-1.964	0	0	0	52.91001815	50.097	-1.966	143.2606176	49.36	-1.964	26.38159499	49.806	-1.966		-46.9097	3.1869	2.4503	2.8966	-46.6917	0.0059	0.0343	0.1526		21.63	35	32.86
Rx-535_03kHz_01	453	1	12:53:19	0.700005385	47.7204056	16.8222313	119.2	-2.43	1.49	2.85	3000	79.93250319	44.945	-1.965	0	0	0	52.89566241	48.13	-1.967	143.2547617	47.396	-1.964	26.38940562	47.844	-1.962		-44.9449	3.185	2.4508	2.8995	-44.7269	0.004	0.0348	0.1555		14.42	35.44	33.48
Rx-535_03kHz_01	454	1	12:53:19	0.800005381	47.7204045	16.822232	119.2	-2.42	1.36	2.78	3000	79.93365908	42.98	-1.965	0	0	0	52.89225917	46.165	-1.965	143.2486965	45.431	-1.965	26.39466214	45.877	-1.968		-42.98	3.1848	2.4509	2.8968	-42.762	0.0038	0.0349	0.1528		13.81	35.58	32.9
Rx-535_03kHz_01	455	1	12:53:19	0.900005377	47.7204034	16.8222327	119.2	-2.42	1.23	2.71	3000	79.93382882	41.015	-1.965	0	0	0	52.90238555	44.202	-1.962	143.2474146	43.465	-1.966	26.39947955	43.913	-1.964		-41.0145	3.1878	2.4504	2.8984	-40.7965	0.0068	0.0344	0.1544		24.6	35.07	33.25
Rx-535_03kHz_01	456	1	12:53:20	0.000005373	47.7204023	16.8222333	119.2	-2.41	1.09	2.65	3000	79.93139419	39.05	-1.965	0	0	0	52.91633909	42.24	-1.962	143.256024	41.5	-1.965	26.38883427	41.949	-1.964		-39.0497	3.1905	2.4507	2.8997	-38.8317	0.0095	0.0347	0.1557		34.5	35.38	33.51
Rx-535_03kHz_01	457	1	12:53:20	0.10000537	47.7204015	16.8222339	119.21	-2.41	0.99	2.61	3000	79.94426905	37.085	-1.965	0	0	0	52.93240457	40.276	-1.964	143.2926227	39.536	-1.965	26.38854991	39.983	-1.967		-37.0849	3.1908	2.4507	2.8979	-36.8669	0.0098	0.0347	0.1539		35.58	35.37	33.13
Rx-535_03kHz_01	458	1	12:53:20	0.200005366	47.7204006	16.8222344	119.22	-2.4	0.89	2.56	3000	79.94727039	35.12	-1.965	0	0	0	52.93660784	38.311	-1.964	143.298129	37.571	-1.965	26.38667704	38.017	-1.966		-35.1204	3.1908	2.4504	2.8962	-34.9024	0.0098	0.0344	0.1522		35.74	35.11	32.76
Rx-535_03kHz_01	459	1	12:53:20	0.300005362	47.7203998	16.8222349	119.23	-2.4	0.79	2.53	3000	79.94306508	33.156	-1.964	0	0	0	52.9298834	36.347	-1.964	143.2817349	35.606	-1.964	26.38879469	36.049	-1.968		-33.1563	3.1908	2.4502	2.8925	-32.9383	0.0098	0.0342	0.1485		35.5	34.84	31.98
Rx-535_03kHz_01	460	1	12:53:20	0.400005358	47.7203989	16.8222354	119.24	-2.4	0.69	2.49	3000	79.93291393	31.193	-1.964	0	0	0	52.91620801	34.383	-1.964	143.2515011	33.643	-1.963	26.39051661	34.091	-1.957		-31.1925	3.1906	2.4508	2.8989	-30.9745	0.0096	0.0348	0.1549		34.98	35.45	33.34
Rx-535_03kHz_01	461	1	12:53:20	0.500005354	47.7203981	16.8222359	119.25	-2.39	0.59	2.46	3000	79.93075777	29.229	-1.964	0	0	0	52.91473981	32.419	-1.964	143.2533959	31.679	-1.964	26.39590831	32.126	-1.966		-29.2288	3.1901	2.45	2.8967	-29.0108	0.0091	0.034	0.1527		33.11	34.68	32.87
Rx-535_03kHz_01	462	1	12:53:20	0.600005351	47.7203972	16.8222364	119.26	-2.39	0.48	2.44	3000	79.93174914	27.265	-1.964	0	0	0	52.9165094	30.454	-1.965	143.2547108	29.714	-1.964	26.39405239	30.162	-1.963		-27.2646	3.1898	2.4498	2.8975	-27.0466	0.0088	0.0338	0.1535		32.12	34.47	33.04
Rx-535_03kHz_01	463	1	12:53:20	0.700005347	47.7203964	16.822237	119.27	-2.38	0.38	2.41	3000	79.92910932	25.3	-1.964	0	0	0	52.91268463	28.489	-1.965	143.2495885	27.75	-1.965	26.38874185	28.195	-1.967		-25.3004	3.189	2.4494	2.895	-25.0824	0.008	0.0334	0.151		29.1	34.11	32.52
Rx-535_03kHz_01	464	1	12:53:20	0.800005343	47.7203955	16.8222375	119.28	-2.38	0.28	2.4	3000	79.93320927	23.336	-1.965	0	0	0	52.91354389	26.524	-1.965	143.2612689	25.785	-1.964	26.38734501	26.23	-1.965		-23.3358	3.1884	2.4496	2.8945	-23.1178	0.0074	0.0336	0.1505		26.78	34.23	32.41
Rx-535_03kHz_01	465	1	12:53:20	0.900005339	47.7203947	16.822238	119.29	-2.38	0.18	2.38	3000	79.93356239	21.372	-1.964	0	0	0	52.90919631	24.559	-1.965	143.2601908	23.821	-1.964	26.38860761	24.264	-1.967		-21.3716	3.1876	2.4497	2.8921	-21.1536	0.0066	0.0337	0.1481		23.98	34.41	31.88
Rx-535_03kHz_01	466	1	12:53:21	0.000005336	47.7203938	16.8222385	119.3	-2.37	0.08	2.37	3000	79.93296747	19.407	-1.964	0	0	0	52.91419714	22.597	-1.963	143.258722	21.857	-1.965	26.38807491	22.299	-1.965		-19.4071	3.1894	2.4497	2.8919	-19.1891	0.0084	0.0337	0.1479		30.69	34.33	31.85
Rx-535_03kHz_01	467	1	12:53:21	0.100005332	47.720393	16.8222387	119.31	-2.39	-0.01	2.39	3000	79.93666078	17.443	-1.965	0	0	0	52.9300598	20.634	-1.962	143.2793247	19.893	-1.964	26.39219509	20.333	-1.966		-17.4426	3.1916	2.4501	2.8904	-17.2246	0.0106	0.0341	0.1464		38.56	34.76	31.53
Rx-535_03kHz_01	468	1	12:53:21	0.200005328	47.7203922	16.8222388	119.32	-2.41	-0.1	2.41	3000	79.93970149	15.478	-1.965	0	0	0	52.93340289	18.669	-1.965	143.2935436	17.928	-1.965	26.39193067	18.366	-1.967		-15.4776	3.1918	2.4503	2.8883	-15.2596	0.0108	0.0343	0.1443		39.4	34.99	31.06
Rx-535_03kHz_01	469	1	12:53:21	0.300005324	47.7203914	16.822239	119.33	-2.43	-0.19	2.44	3000	79.93718897	13.513	-1.964	0	0	0	52.93377721	16.705	-1.964	143.2943908	15.964	-1.964	26.38905528	16.401	-1.965		-13.5132	3.1919	2.4505	2.8874	-13.2952	0.0109	0.0345	0.1434		39.57	35.2	30.87
Rx-535_03kHz_01	470	1	12:53:21	0.40000532	47.7203906	16.8222392	119.34	-2.45	-0.28	2.47	3000	79.92725042	11.549	-1.964	0	0	0	52.93357932	14.742	-1.963	143.2675912	14	-1.964	26.38251465	14.436	-1.965		-11.5489	3.1936	2.451	2.8867	-11.3309	0.0126	0.035	0.1427		45.86	35.68	30.72
Rx-535_03kHz_01	471	1	12:53:21	0.500005317	47.7203897	16.8222393	119.35	-2.47	-0.37	2.5	3000	79.93049723	9.585	-1.964	0	0	0	52.94209765	12.782	-1.961	143.2703728	12.035	-1.965	26.39257882	12.471	-1.965		-9.5847	3.1969	2.4504	2.8861	-9.3667	0.0159	0.0344	0.1421		57.74	35.06	30.6
Rx-535_03kHz_01	472	1	12:53:21	0.600005313	47.7203889	16.8222395	119.36	-2.49	-0.46	2.53	3000	79.93021063	7.62	-1.964	0	0	0	52.95239064	10.819	-1.963	143.2701141	10.071	-1.964	26.39142242	10.503	-1.968		-7.6203	3.1984	2.451	2.8829	-7.4023	0.0174	0.035	0.1389		63.47	35.66	29.9
Rx-535_03kHz_01	473	1	12:53:21	0.700005309	47.7203881	16.8222397	119.37	-2.51	-0.55	2.57	3000	79.93127949	5.656	-1.965	0	0	0	52.95510604	8.854	-1.965	143.26833	8.106	-1.965	26.39837967	8.543	-1.96		-5.6556	3.1984	2.4505	2.8873	-5.4376	0.0174	0.0345	0.1433		63.4	35.22	30.85
Rx-535_03kHz_01	474	1	12:53:21	0.800005305	47.7203873	16.8222398	119.38	-2.53	-0.64	2.61	3000	79.93204056	3.691	-1.965	0	0	0	52.95575271	6.891	-1.963	143.2681182	6.141	-1.965	26.39507038	6.574	-1.968		-3.6908	3.2002	2.4503	2.8836	-3.4728	0.0192	0.0343	0.1396		69.98	34.96	30.06
Rx-535_03kHz_01	475	1	12:53:21	0.900005301	47.7203865	16.82224	119.39	-2.55	-0.73	2.65	3000	79.92665252	1.726	-1.965	0	0	0	52.94582581	4.925	-1.966	143.2570074	4.176	-1.965	26.3808076	4.61	-1.964		-1.726	3.1987	2.4499	2.8845	-1.508	0.0177	0.0339	0.1405		64.38	34.59	30.24
Rx-535_03kHz_01	476	1	12:53:22	0.000005298	47.7203857	16.8222402	119.4	-2.57	-0.82	2.69	3000	79.92992147	-0.238	-1.964	0	0	0	52.93666528	2.958	-1.967	143.2668238	2.212	-1.964	26.37802604	2.646	-1.964		0.2379	3.196	2.4495	2.8843	0.4559	0.015	0.0335	0.1403		54.45	34.2	30.2
Rx-535_03kHz_01	477	1	12:53:22	0.100005294	47.720385	16.8222394	119.4	-2.65	-0.87	2.79	3000	79.94470929	-2.202	-1.964	0	0	0	52.93530135	0.992	-1.966	143.2866291	0.248	-1.964	26.38429525	0.683	-1.964		2.2019	3.1935	2.4495	2.8845	2.4199	0.0125	0.0335	0.1405		45.51	34.16	30.24
Rx-535_03kHz_01	478	1	12:53:22	0.20000529	47.7203843	16.8222386	119.4	-2.73	-0.93	2.88	3000	79.94604765	-4.165	-1.963	0	0	0	52.92669531	-0.973	-1.964	143.2840511	-1.716	-1.964	26.39539963	-1.282	-1.965		4.1653	3.1925	2.4491	2.8833	4.3833	0.0115	0.0331	0.1393		41.98	33.71	29.99
Rx-535_03kHz_01	479	1	12:53:22	0.300005286	47.7203836	16.8222378	119.4	-2.81	-0.98	2.98	3000	79.94223343	-6.13	-1.965	0	0	0	52.93213364	-2.936	-1.963	143.2683425	-3.681	-1.965	26.39247226	-3.244	-1.962		6.1304	3.1944	2.4496	2.8868	6.3484	0.0134	0.0336	0.1428		48.58	34.25	30.73
Rx-535_03kHz_01	480	1	12:53:22	0.400005283	47.7203829	16.822237	119.4	-2.9	-1.03	3.08	3000	79.93087945	-8.094	-1.964	0	0	0	52.94060676	-4.898	-1.962	143.2525275	-5.645	-1.964	26.38139871	-5.21	-1.966		8.0944	3.1968	2.4498	2.8849	8.3124	0.0158	0.0338	0.1409		57.66	34.47	30.34
Rx-535_03kHz_01	481	1	12:53:22	0.500005279	47.7203822	16.8222362	119.4	-2.98	-1.08	3.17	3000	79.92042901	-10.058	-1.964	0	0	0	52.94139658	-6.861	-1.963	143.2388308	-7.608	-1.963	26.37337843	-7.174	-1.964		10.0585	3.1977	2.4507	2.8849	10.2765	0.0167	0.0347	0.1409		60.67	35.34	30.33
Rx-535_03kHz_01	482	1	12:53:22	0.600005275	47.7203815	16.8222354	119.4	-3.06	-1.14	3.27	3000	79.91872498	-12.022	-1.964	0	0	0	52.94084797	-8.825	-1.964	143.2385014	-9.572	-1.964	26.36791586	-9.138	-1.964		12.0223	3.1972	2.4504	2.8846	12.2403	0.0162	0.0344	0.1406		58.99	35.11	30.26
Rx-535_03kHz_01	483	1	12:53:22	0.700005271	47.7203808	16.8222346	119.4	-3.15	-1.19	3.36	3000	79.93348787	-13.987	-1.965	0	0	0	52.9451567	-10.79	-1.965	143.268092	-11.537	-1.965	26.37676351	-11.102	-1.964		13.9868	3.1971	2.45	2.8847	14.2048	0.0161	0.034	0.1407		58.54	34.69	30.29
Rx-535_03kHz_01	484	1	12:53:22	0.800005267	47.7203801	16.8222338	119.4	-3.23	-1.24	3.46	3000	79.93278379	-15.951	-1.964	0	0	0	52.94032508	-12.753	-1.964	143.2556278	-13.501	-1.965	26.37784058	-13.068	-1.966		15.9512	3.1977	2.4499	2.8831	16.1692	0.0167	0.0339	0.1391		60.76	34.54	29.95
Rx-535_03kHz_01	485	1	12:53:22	0.900005264	47.7203794	16.822233	119.4	-3.31	-1.29	3.55	3000	79.93190803	-17.916	-1.964	0	0	0	52.94705778	-14.716	-1.963	143.2485749	-15.465	-1.964	26.37744645	-15.028	-1.96		17.9157	3.1994	2.4503	2.8879	18.1337	0.0184	0.0343	0.1439		66.87	34.94	30.98
Rx-535_03kHz_01	486	1	12:53:23	0.00000526	47.7203787	16.8222322	119.4	-3.39	-1.35	3.65	3000	79.93515663	-19.88	-1.965	0	0	0	52.93738536	-16.683	-1.967	143.249913	-17.431	-1.965	26.38400855	-16.997	-1.969		19.8805	3.197	2.4497	2.8836	20.0985	0.016	0.0337	0.1396		58.28	34.4	30.04
Rx-535_03kHz_01	487	1	12:53:23	0.100005256	47.7203785	16.822231	119.4	-3.48	-1.33	3.73	3000	79.94175645	-21.845	-1.965	0	0	0	52.93413455	-18.652	-1.968	143.2568586	-19.396	-1.966	26.37370389	-18.96	-1.963		21.8454	3.1936	2.4491	2.8856	22.0634	0.0126	0.0331	0.1416		45.87	33.71	30.48
Rx-535_03kHz_01	488	1	12:53:23	0.200005252	47.7203784	16.8222298	119.4	-3.57	-1.32	3.81	3000	79.94867832	-23.809	-1.963	0	0	0	52.93841626	-20.617	-1.965	143.2746691	-21.36	-1.964	26.37393733	-20.925	-1.966		23.8086	3.1917	2.4484	2.8832	24.0266	0.0107	0.0324	0.1392		38.8	33.09	29.97
Rx-535_03kHz_01	489	1	12:53:23	0.300005248	47.7203782	16.8222286	119.4	-3.66	-1.3	3.89	3000	79.94198349	-25.772	-1.964	0	0	0	52.93155353	-22.581	-1.964	143.2611917	-23.324	-1.964	26.37306255	-22.89	-1.965		25.7724	3.191	2.4482	2.8822	25.9904	0.01	0.0322	0.1382		36.43	32.84	29.76
Rx-535_03kHz_01	490	1	12:53:23	0.400005245	47.7203781	16.8222274	119.4	-3.75	-1.29	3.96	3000	79.92989913	-27.736	-1.964	0	0	0	52.92017955	-24.546	-1.964	143.2288874	-25.288	-1.963	26.36994534	-24.851	-1.961		27.7364	3.1909	2.4489	2.8856	27.9544	0.0099	0.0329	0.1416		36	33.56	30.49
Rx-535_03kHz_01	491	1	12:53:23	0.500005241	47.7203779	16.8222262	119.4	-3.84	-1.27	4.04	3000	79.92956473	-29.701	-1.965	0	0	0	52.9182096	-26.51	-1.964	143.2283305	-27.252	-1.965	26.38222626	-26.811	-1.96		29.7013	3.1916	2.4489	2.8905	29.9193	0.0106	0.0329	0.1465		38.72	33.58	31.54
Rx-535_03kHz_01	492	1	12:53:23	0.600005237	47.7203778	16.8222251	119.4	-3.93	-1.26	4.12	3000	79.92949713	-31.665	-1.964	0	0	0	52.92190518	-28.473	-1.964	143.2521965	-29.216	-1.964	26.38611683	-28.779	-1.968		31.6653	3.1921	2.4493	2.8867	31.8833	0.0111	0.0333	0.1427		40.22	33.93	30.73
Rx-535_03kHz_01	493	1	12:53:23	0.700005233	47.7203776	16.8222239	119.4	-4.02	-1.24	4.2	3000	79.93426435	-33.629	-1.964	0	0	0	52.92802272	-30.438	-1.965	143.2655474	-31.18	-1.964	26.39281486	-30.743	-1.964		33.6293	3.1916	2.4489	2.8867	33.8473	0.0106	0.0329	0.1427		38.4	33.52	30.72
Rx-535_03kHz_01	494	1	12:53:23	0.80000523	47.7203775	16.8222227	119.4	-4.1	-1.23	4.28	3000	79.93286301	-35.593	-1.964	0	0	0	52.93279258	-32.402	-1.964	143.2749723	-33.145	-1.964	26.38354972	-32.708	-1.966		35.5934	3.1917	2.4489	2.8853	35.8114	0.0107	0.0329	0.1413		39.05	33.51	30.42
Rx-535_03kHz_01	495	1	12:53:23	0.900005226	47.7203773	16.8222215	119.4	-4.19	-1.22	4.37	3000	79.93047185	-37.557	-1.963	0	0	0	52.92610225	-34.366	-1.964	143.2595821	-35.108	-1.963	26.3869575	-34.67	-1.962		37.5568	3.1912	2.4488	2.8863	37.7748	0.0102	0.0328	0.1423		36.98	33.46	30.63
Rx-535_03kHz_01	496	1	12:53:24	0.000005222	47.7203772	16.8222203	119.4	-4.28	-1.2	4.45	3000	79.93237716	-39.521	-1.964	0	0	0	52.92359074	-36.33	-1.964	143.2576083	-37.072	-1.965	26.39054147	-36.633	-1.963		39.5212	3.1912	2.4488	2.8881	39.7392	0.0102	0.0328	0.1441		37.19	33.4	31.03
Rx-535_03kHz_01	497	1	12:53:24	0.100005218	47.7203777	16.8222194	119.38	-4.33	-1.13	4.47	3000	79.94696311	-41.486	-1.964	0	0	0	52.93090329	-38.295	-1.965	143.2863793	-39.037	-1.964	26.39700264	-38.598	-1.965		41.4856	3.1905	2.4489	2.8876	41.7036	0.0095	0.0329	0.1436		34.71	33.53	30.92
Rx-535_03kHz_01	498	1	12:53:24	0.200005214	47.7203781	16.8222185	119.36	-4.38	-1.05	4.5	3000	79.95190715	-43.45	-1.964	0	0	0	52.93423609	-40.26	-1.964	143.2959771	-41.001	-1.964	26.39481607	-40.562	-1.964		43.4499	3.1903	2.4489	2.8875	43.6679	0.0093	0.0329	0.1435		33.95	33.59	30.89
Rx-535_03kHz_01	499	1	12:53:24	0.300005211	47.7203786	16.8222175	119.34	-4.42	-0.98	4.53	3000	79.95136081	-45.414	-1.964	0	0	0	52.9361469	-42.224	-1.965	143.3010767	-42.966	-1.965	26.39174596	-42.53	-1.967		45.4143	3.1902	2.4485	2.8846	45.6323	0.0092	0.0325	0.1406		33.41	33.1	30.27
Rx-535_03kHz_01	500	1	12:53:24	0.400005207	47.7203791	16.8222166	119.32	-4.47	-0.9	4.56	3000	79.93827586	-47.377	-1.963	0	0	0	52.92669877	-44.187	-1.963	143.2774494	-44.929	-1.963	26.38720682	-44.494	-1.964		47.3774	3.1902	2.4484	2.8837	47.5954	0.0092	0.0324	0.1397		33.52	33.08	30.07
Rx-535_03kHz_01	501	1	12:53:24	0.500005203	47.7203796	16.8222157	119.3	-4.52	-0.83	4.59	3000	79.93957558	-49.341	-1.964	0	0	0	52.92771186	-46.151	-1.964	143.2789004	-46.893	-1.964	26.38443918	-46.455	-1.961		49.3413	3.1902	2.4487	2.8864	49.5593	0.0092	0.0327	0.1424		33.34	33.34	30.65
Rx-535_03kHz_01	502	1	12:53:24	0.600005199	47.7203801	16.8222147	119.28	-4.57	-0.75	4.63	3000	79.93808159	-51.305	-1.964	0	0	0	52.92262954	-48.115	-1.964	143.2720061	-48.856	-1.963	26.38677175	-48.418	-1.963		51.3053	3.19	2.4493	2.8871	51.5233	0.009	0.0333	0.1431		32.71	33.95	30.8
Rx-535_03kHz_01	503	1	12:53:24	0.700005195	47.7203806	16.8222138	119.26	-4.61	-0.68	4.66	3000	79.9399244	-53.27	-1.965	0	0	0	52.91680372	-50.08	-1.965	143.2696675	-50.821	-1.965	26.4007025	-50.384	-1.966		53.2701	3.1897	2.4493	2.8858	53.4881	0.0087	0.0333	0.1418		31.82	33.93	30.53
Rx-535_03kHz_01	504	1	12:53:24	0.800005192	47.720381	16.8222129	119.24	-4.66	-0.61	4.7	3000	79.93703148	-55.235	-1.965	0	0	0	52.92661692	-52.045	-1.964	143.2710018	-52.786	-1.965	26.38980682	-52.349	-1.964		55.2347	3.1899	2.449	2.886	55.4527	0.0089	0.033	0.142		32.43	33.69	30.56
Rx-535_03kHz_01	505	1	12:53:24	0.900005188	47.7203815	16.8222119	119.22	-4.71	-0.53	4.74	3000	79.93773246	-57.198	-1.964	0	0	0	52.93507459	-54.008	-1.963	143.2877138	-54.75	-1.964	26.38318978	-54.311	-1.962		57.1984	3.1903	2.4488	2.8874	57.4164	0.0093	0.0328	0.1434		33.88	33.49	30.86
Rx-535_03kHz_01	506	1	12:53:25	0.000005184	47.720382	16.822211	119.2	-4.75	-0.46	4.78	3000	79.94082187	-59.162	-1.964	0	0	0	52.91683755	-55.972	-1.964	143.2636526	-56.713	-1.964	26.4155318	-56.269	-1.958		59.1623	3.1899	2.4492	2.8936	59.3803	0.0089	0.0332	0.1496		32.36	33.84	32.21
Rx-535_03kHz_01	507	1	12:53:25	0.10000518	47.7203831	16.8222102	119.2	-4.77	-0.32	4.78	3000	79.94908131	-61.127	-1.964	0	0	0	52.9302369	-57.937	-1.964	143.295479	-58.677	-1.964	26.39930025	-58.235	-1.967		61.1267	3.1899	2.4498	2.8913	61.3447	0.0089	0.0338	0.1473		32.47	34.43	31.7
Rx-535_03kHz_01	508	1	12:53:25	0.200005177	47.7203842	16.8222094	119.2	-4.78	-0.18	4.79	3000	79.95089754	-63.09	-1.964	0	0	0	52.92449697	-59.901	-1.964	143.2892676	-60.641	-1.964	26.41617944	-60.201	-1.966		63.0905	3.1899	2.4495	2.8894	63.3085	0.0089	0.0335	0.1454		32.35	34.17	31.3
Rx-535_03kHz_01	509	1	12:53:25	0.300005173	47.7203854	16.8222085	119.2	-4.8	-0.04	4.8	3000	79.93177117	-65.054	-1.964	0	0	0	52.91954552	-61.864	-1.964	143.27088	-62.605	-1.964	26.38865151	-62.167	-1.966		65.0543	3.19	2.4495	2.8869	65.2723	0.009	0.0335	0.1429		32.82	34.12	30.77
Rx-535_03kHz_01	510	1	12:53:25	0.400005169	47.7203865	16.8222077	119.2	-4.81	0.09	4.81	3000	79.92400651	-67.018	-1.964	0	0	0	52.91704735	-63.828	-1.964	143.2569683	-64.568	-1.963	26.38831452	-64.119	-1.952		67.0182	3.1902	2.4502	2.8991	67.2362	0.0092	0.0342	0.1551		33.62	34.85	33.4
Rx-535_03kHz_01	511	1	12:53:25	0.500005165	47.7203876	16.8222069	119.2	-4.83	0.23	4.83	3000	79.92708357	-68.983	-1.965	0	0	0	52.92207422	-65.793	-1.965	143.2655635	-66.534	-1.966	26.38493917	-66.096	-1.977		68.9828	3.1902	2.449	2.8865	69.2008	0.0092	0.033	0.1425		33.45	33.7	30.67
Rx-535_03kHz_01	512	1	12:53:25	0.600005161	47.7203887	16.8222061	119.2	-4.84	0.37	4.86	3000	79.9393281	-70.947	-1.964	0	0	0	52.9268998	-67.757	-1.965	143.2784029	-68.498	-1.964	26.38918847	-68.058	-1.962		70.9472	3.1899	2.4495	2.8893	71.1652	0.0089	0.0335	0.1453		32.4	34.18	31.28
Rx-535_03kHz_01	513	1	12:53:25	0.700005158	47.7203898	16.8222053	119.2	-4.86	0.51	4.88	3000	79.93981991	-72.913	-1.965	0	0	0	52.92179928	-69.722	-1.965	143.2735705	-70.462	-1.965	26.39412547	-70.025	-1.967		72.9126	3.1902	2.4501	2.8872	73.1306	0.0092	0.0341	0.1432		33.53	34.8	30.84
Rx-535_03kHz_01	514	1	12:53:25	0.800005154	47.7203909	16.8222045	119.2	-4.87	0.64	4.92	3000	79.94240113	-74.878	-1.965	0	0	0	52.91519425	-71.688	-1.966	143.2706671	-72.428	-1.965	26.41117907	-71.987	-1.962		74.8779	3.19	2.45	2.891	75.0959	0.009	0.034	0.147		32.63	34.72	31.64
Rx-535_03kHz_01	515	1	12:53:25	0.90000515	47.7203921	16.8222036	119.2	-4.89	0.78	4.95	3000	79.94389259	-76.843	-1.965	0	0	0	52.92492776	-73.653	-1.965	143.2826617	-74.393	-1.965	26.39792318	-73.951	-1.964		76.8433	3.19	2.45	2.8922	77.0613	0.009	0.034	0.1482		32.93	34.63	31.91
Rx-535_03kHz_01	516	1	12:53:26	0.000005146	47.7203932	16.8222028	119.2	-4.9	0.92	4.99	3000	79.94334415	-78.807	-1.964	0	0	0	52.93922049	-75.617	-1.963	143.3109167	-76.357	-1.964	26.3856538	-75.921	-1.97		78.8072	3.1906	2.4497	2.8858	79.0252	0.0096	0.0337	0.1418		35.06	34.39	30.53
Rx-535_03kHz_01	517	1	12:53:26	0.100005142	47.7203945	16.822202	119.18	-4.91	1.07	5.03	3000	79.94202375	-80.771	-1.964	0	0	0	52.93178796	-77.58	-1.963	143.2948701	-78.321	-1.963	26.39304517	-77.882	-1.96		80.7709	3.1909	2.4501	2.8892	80.9889	0.0099	0.0341	0.1452		36.02	34.76	31.26
Rx-535_03kHz_01	518	1	12:53:26	0.200005139	47.7203957	16.8222012	119.16	-4.92	1.23	5.07	3000	79.94395173	-82.735	-1.965	0	0	0	52.92484356	-79.545	-1.965	143.2816306	-80.286	-1.965	26.40511507	-79.843	-1.962		82.7355	3.1905	2.4499	2.892	82.9535	0.0095	0.0339	0.148		34.51	34.57	31.87
Rx-535_03kHz_01	519	1	12:53:26	0.300005135	47.720397	16.8222004	119.14	-4.93	1.38	5.12	3000	79.95435527	-84.7	-1.965	0	0	0	52.92729393	-81.51	-1.965	143.2989374	-82.25	-1.965	26.41216822	-81.807	-1.963		84.7001	3.1901	2.45	2.8932	84.9181	0.0091	0.034	0.1492		33.25	34.65	32.13
Rx-535_03kHz_01	520	1	12:53:26	0.400005131	47.7203983	16.8221996	119.12	-4.93	1.54	5.17	3000	79.94391965	-86.664	-1.964	0	0	0	52.92272334	-83.474	-1.964	143.2803729	-84.214	-1.964	26.40114909	-83.771	-1.964		86.6637	3.19	2.4501	2.8926	86.8817	0.009	0.0341	0.1486		32.71	34.8	31.99
Rx-535_03kHz_01	521	1	12:53:26	0.500005127	47.7203996	16.8221988	119.1	-4.94	1.69	5.22	3000	79.94228454	-88.627	-1.963	0	0	0	52.93713976	-85.436	-1.963	143.2964683	-86.177	-1.963	26.38484059	-85.735	-1.964		88.6267	3.1905	2.4497	2.8916	88.8447	0.0095	0.0337	0.1476		34.47	34.4	31.78
Rx-535_03kHz_01	522	1	12:53:26	0.600005123	47.7204009	16.822198	119.08	-4.95	1.84	5.28	3000	79.94296972	-90.59	-1.963	0	0	0	52.93321714	-87.399	-1.963	143.2866578	-88.14	-1.963	26.38721918	-87.695	-1.96		90.5896	3.1903	2.45	2.8942	90.8076	0.0093	0.034	0.1502		33.93	34.64	32.34
Rx-535_03kHz_01	523	1	12:53:26	0.70000512	47.7204021	16.8221972	119.06	-4.96	2	5.34	3000	79.94229751	-92.554	-1.964	0	0	0	52.92891278	-89.364	-1.964	143.277306	-90.103	-1.963	26.39007104	-89.659	-1.964		92.5539	3.1901	2.4509	2.8945	92.7719	0.0091	0.0349	0.1505		33.14	35.61	32.41
Rx-535_03kHz_01	524	1	12:53:26	0.800005116	47.7204034	16.8221964	119.04	-4.96	2.15	5.41	3000	79.94249248	-94.518	-1.964	0	0	0	52.9226993	-91.328	-1.964	143.2758594	-92.066	-1.963	26.40144373	-91.623	-1.964		94.5178	3.1902	2.4515	2.8948	94.7358	0.0092	0.0355	0.1508		33.54	36.19	32.46
Rx-535_03kHz_01	525	1	12:53:26	0.900005112	47.7204047	16.8221956	119.02	-4.97	2.31	5.48	3000	79.94075968	-96.482	-1.965	0	0	0	52.91318754	-93.292	-1.965	143.266693	-94.031	-1.965	26.41808525	-93.585	-1.961		96.4824	3.19	2.4513	2.8979	96.7004	0.009	0.0353	0.1539		32.76	35.99	33.13
Rx-535_03kHz_01	526	1	12:53:27	0.000005108	47.720406	16.8221948	119	-4.98	2.46	5.55	3000	79.93279342	-98.447	-1.965	0	0	0	52.92051143	-95.258	-1.965	143.2658113	-95.997	-1.966	26.39301502	-95.551	-1.966		98.4475	3.1899	2.4505	2.8969	98.6655	0.0089	0.0345	0.1529		32.27	35.2	32.93
Rx-535_03kHz_01	527	1	12:53:27	0.100005105	47.7204073	16.822194	118.98	-4.99	2.62	5.63	3000	79.94506836	-100.411	-1.964	0	0	0	52.94116344	-97.221	-1.963	143.3101668	-97.961	-1.964	26.38655582	-97.517	-1.966		100.4114	3.1907	2.4508	2.8944	100.6294	0.0097	0.0348	0.1504		35.33	35.45	32.38
Rx-535_03kHz_01	528	1	12:53:27	0.200005101	47.7204087	16.8221932	118.96	-4.99	2.78	5.72	3000	79.94751288	-102.375	-1.963	0	0	0	52.93669965	-99.184	-1.963	143.3018135	-99.923	-1.963	26.39248533	-99.479	-1.962		102.3748	3.1909	2.4514	2.896	102.5928	0.0099	0.0354	0.152		35.84	36.08	32.73
Rx-535_03kHz_01	529	1	12:53:27	0.300005097	47.72041	16.8221923	118.94	-5	2.94	5.8	3000	79.94723909	-104.338	-1.963	0	0	0	52.92872134	-101.147	-1.963	143.2892778	-101.887	-1.963	26.40540462	-101.44	-1.961		104.3383	3.1909	2.4515	2.8981	104.5563	0.0099	0.0355	0.1541		35.99	36.25	33.19
Rx-535_03kHz_01	530	1	12:53:27	0.400005093	47.7204113	16.8221915	118.92	-5.01	3.1	5.89	3000	79.94668636	-106.302	-1.964	0	0	0	52.92595417	-103.111	-1.964	143.2858073	-103.85	-1.963	26.40517336	-103.403	-1.963		106.3023	3.1909	2.4521	2.899	106.5203	0.0099	0.0361	0.155		35.99	36.78	33.36
Rx-535_03kHz_01	531	1	12:53:27	0.500005089	47.7204127	16.8221907	118.9	-5.02	3.26	5.99	3000	79.94840959	-108.266	-1.964	0	0	0	52.92700075	-105.076	-1.964	143.2914348	-105.814	-1.964	26.40115347	-105.369	-1.965		108.2662	3.1906	2.4517	2.8976	108.4842	0.0096	0.0357	0.1536		34.93	36.42	33.07
Rx-535_03kHz_01	532	1	12:53:27	0.600005086	47.720414	16.8221898	118.88	-5.02	3.43	6.08	3000	79.95013442	-110.23	-1.964	0	0	0	52.93879998	-107.039	-1.964	143.3093249	-107.779	-1.964	26.39098287	-107.334	-1.966		110.2303	3.1908	2.4515	2.8959	110.4483	0.0098	0.0355	0.1519		35.61	36.17	32.69
Rx-535_03kHz_01	533	1	12:53:27	0.700005082	47.7204153	16.822189	118.86	-5.03	3.59	6.18	3000	79.94921784	-112.194	-1.964	0	0	0	52.93532203	-109.003	-1.964	143.3026066	-109.742	-1.963	26.39703337	-109.288	-1.953		112.1944	3.191	2.4527	2.9069	112.4124	0.01	0.0367	0.1629		36.31	37.42	35.08
Rx-535_03kHz_01	534	1	12:53:27	0.800005078	47.7204167	16.8221882	118.84	-5.04	3.75	6.28	3000	79.94741333	-114.159	-1.964	0	0	0	52.93041167	-110.968	-1.964	143.2923005	-111.706	-1.965	26.39580629	-111.259	-1.972		114.1589	3.191	2.4526	2.8996	114.3769	0.01	0.0366	0.1556		36.49	37.31	33.49
Rx-535_03kHz_01	535	1	12:53:27	0.900005074	47.720418	16.8221873	118.82	-5.05	3.91	6.38	3000	79.95071081	-116.124	-1.965	0	0	0	52.92393618	-112.933	-1.965	143.2914048	-113.671	-1.964	26.40632447	-113.228	-1.968		116.1235	3.1906	2.4527	2.8958	116.3415	0.0096	0.0367	0.1518		35.1	37.46	32.69
Rx-535_03kHz_01	536	1	12:53:28	0.00000507	47.7204193	16.8221865	118.8	-5.06	4.07	6.49	3000	79.9455366	-118.089	-1.966	0	0	0	52.91747787	-114.898	-1.966	143.2787344	-115.637	-1.966	26.40892211	-115.194	-1.967		118.089	3.1906	2.4525	2.8946	118.307	0.0096	0.0365	0.1506		35.05	37.22	32.43
Rx-535_03kHz_01	537	1	12:53:28	0.100005067	47.7204207	16.8221856	118.78	-5.07	4.23	6.6	3000	79.95908094	-120.054	-1.965	0	0	0	52.94741817	-116.863	-1.964	143.3364181	-117.601	-1.965	26.39505637	-117.156	-1.961		120.0538	3.1911	2.4525	2.8982	120.2718	0.0101	0.0365	0.1542		36.69	37.18	33.2
Rx-535_03kHz_01	538	1	12:53:28	0.200005063	47.720422	16.8221847	118.76	-5.08	4.39	6.71	3000	79.96201315	-122.018	-1.964	0	0	0	52.95154359	-118.826	-1.963	143.3444716	-119.565	-1.964	26.39549828	-119.121	-1.966		122.0178	3.1918	2.4527	2.8966	122.2358	0.0108	0.0367	0.1526		39.17	37.45	32.86
Rx-535_03kHz_01	539	1	12:53:28	0.300005059	47.7204233	16.8221839	118.74	-5.09	4.55	6.83	3000	79.96158761	-123.982	-1.964	0	0	0	52.9422561	-120.79	-1.964	143.322878	-121.529	-1.964	26.404911	-121.086	-1.965		123.982	3.1919	2.4528	2.8961	124.2	0.0109	0.0368	0.1521		39.66	37.5	32.74
Rx-535_03kHz_01	540	1	12:53:28	0.400005055	47.7204246	16.822183	118.72	-5.1	4.71	6.94	3000	79.94823795	-125.947	-1.964	0	0	0	52.92720125	-122.755	-1.965	143.2944755	-123.493	-1.964	26.40683767	-123.044	-1.958		125.9465	3.1915	2.4533	2.9024	126.1645	0.0105	0.0373	0.1584		38.07	38.07	34.1
Rx-535_03kHz_01	541	1	12:53:28	0.500005052	47.7204259	16.8221821	118.7	-5.12	4.87	7.06	3000	79.94565423	-127.911	-1.964	0	0	0	52.91993034	-124.72	-1.965	143.2837528	-125.459	-1.966	26.40909643	-125.021	-1.977		127.9108	3.1911	2.4519	2.8901	128.1288	0.0101	0.0359	0.1461		36.75	36.6	31.45
Rx-535_03kHz_01	542	1	12:53:28	0.600005048	47.7204272	16.8221812	118.68	-5.13	5.03	7.18	3000	79.94638323	-129.875	-1.964	0	0	0	52.93706694	-126.684	-1.964	143.3021332	-127.423	-1.964	26.39039512	-126.981	-1.96		129.8749	3.1911	2.4517	2.8943	130.0929	0.0101	0.0357	0.1503		36.83	36.37	32.37
Rx-535_03kHz_01	543	1	12:53:28	0.700005044	47.7204286	16.8221803	118.66	-5.14	5.19	7.3	3000	79.94486242	-131.839	-1.964	0	0	0	52.93894107	-128.648	-1.964	143.3022665	-129.387	-1.964	26.38804817	-128.945	-1.965		131.8391	3.1915	2.4519	2.8939	132.0571	0.0105	0.0359	0.1499		38.3	36.57	32.27
Rx-535_03kHz_01	544	1	12:53:28	0.80000504	47.7204299	16.8221794	118.64	-5.15	5.35	7.43	3000	79.94146081	-133.803	-1.964	0	0	0	52.92860442	-130.612	-1.965	143.2811029	-131.351	-1.964	26.39336433	-130.906	-1.961		133.8033	3.1912	2.4521	2.8972	134.0213	0.0102	0.0361	0.1532		37.09	36.85	32.99
Rx-535_03kHz_01	545	1	12:53:28	0.900005036	47.7204312	16.8221785	118.62	-5.16	5.51	7.55	3000	79.94980947	-135.768	-1.964	0	0	0	52.9259518	-132.577	-1.964	143.2899367	-133.315	-1.964	26.40461464	-132.869	-1.963		135.7676	3.1911	2.4528	2.8984	135.9856	0.0101	0.0368	0.1544		36.76	37.52	33.25
Rx-535_03kHz_01	546	1	12:53:29	0.000005033	47.7204325	16.8221777	118.6	-5.18	5.67	7.68	3000	79.94569941	-137.732	-1.964	0	0	0	52.92166451	-134.541	-1.964	143.2768058	-135.279	-1.964	26.40615727	-134.833	-1.964		137.7317	3.1908	2.4523	2.8983	137.9497	0.0098	0.0363	0.1543		35.51	37.07	33.22
Rx-535_03kHz_01	547	1	12:53:29	0.100005029	47.7204338	16.8221769	118.6	-5.18	5.82	7.79	3000	79.95853283	-139.696	-1.964	0	0	0	52.9327354	-136.505	-1.964	143.3068529	-137.244	-1.964	26.40706851	-136.796	-1.963		139.696	3.1908	2.4522	2.8999	139.914	0.0098	0.0362	0.1559		35.62	36.91	33.57
Rx-535_03kHz_01	548	1	12:53:29	0.200005025	47.720435	16.8221762	118.6	-5.18	5.97	7.91	3000	79.96129631	-141.66	-1.964	0	0	0	52.94980876	-138.469	-1.964	143.337746	-139.208	-1.964	26.39471069	-138.767	-1.971		141.6602	3.1913	2.4521	2.8927	141.8782	0.0103	0.0361	0.1487		37.42	36.79	32.02
Rx-535_03kHz_01	549	1	12:53:29	0.300005021	47.7204363	16.8221755	118.6	-5.19	6.12	8.02	3000	79.96435955	-143.624	-1.964	0	0	0	52.94976571	-140.433	-1.964	143.3356301	-141.172	-1.964	26.39960021	-140.727	-1.959		143.624	3.1913	2.4524	2.8973	143.842	0.0103	0.0364	0.1533		37.47	37.11	33.01
Rx-535_03kHz_01	550	1	12:53:29	0.400005017	47.7204376	16.8221747	118.6	-5.19	6.27	8.14	3000	79.94883067	-145.588	-1.964	0	0	0	52.93089646	-142.396	-1.964	143.2891039	-143.135	-1.964	26.40345222	-142.686	-1.96		145.5877	3.1914	2.4525	2.9014	145.8057	0.0104	0.0365	0.1574		38.02	37.25	33.89
Rx-535_03kHz_01	551	1	12:53:29	0.500005014	47.7204388	16.822174	118.6	-5.19	6.42	8.26	3000	79.95417303	-147.552	-1.964	0	0	0	52.93023154	-144.361	-1.964	143.2987599	-145.099	-1.964	26.41073478	-144.652	-1.966		147.5518	3.1911	2.4531	2.8994	147.7698	0.0101	0.0371	0.1554		36.86	37.81	33.45
Rx-535_03kHz_01	552	1	12:53:29	0.60000501	47.7204401	16.8221733	118.6	-5.2	6.57	8.38	3000	79.94808708	-149.515	-1.963	0	0	0	52.92717492	-146.324	-1.964	143.2899513	-147.062	-1.964	26.40359453	-146.612	-1.959		149.5152	3.1908	2.4529	2.9033	149.7332	0.0098	0.0369	0.1593		35.69	37.62	34.29
Rx-535_03kHz_01	553	1	12:53:29	0.700005006	47.7204414	16.8221725	118.6	-5.2	6.73	8.5	3000	79.95108177	-151.48	-1.965	0	0	0	52.93029372	-148.289	-1.964	143.2939687	-149.027	-1.965	26.40258307	-148.577	-1.965		151.4798	3.191	2.4527	2.9024	151.6978	0.01	0.0367	0.1584		36.49	37.38	34.1
Rx-535_03kHz_01	554	1	12:53:29	0.800005002	47.7204426	16.8221718	118.6	-5.2	6.88	8.62	3000	79.94962359	-153.444	-1.964	0	0	0	52.94171087	-150.253	-1.964	143.3115948	-150.992	-1.964	26.387483	-150.544	-1.967		153.4438	3.1913	2.4523	2.8993	153.6618	0.0103	0.0363	0.1553		37.39	37.03	33.44
Rx-535_03kHz_01	555	1	12:53:29	0.900004999	47.7204439	16.8221711	118.6	-5.21	7.03	8.75	3000	79.94713174	-155.408	-1.965	0	0	0	52.93699245	-152.217	-1.965	143.3045441	-152.956	-1.964	26.39145121	-152.507	-1.962		155.4084	3.191	2.4527	2.9016	155.6264	0.01	0.0367	0.1576		36.56	37.47	33.93
Rx-535_03kHz_01	556	1	12:53:30	0.000004995	47.7204452	16.8221703	118.6	-5.21	7.18	8.87	3000	79.9508685	-157.373	-1.965	0	0	0	52.9312632	-154.182	-1.965	143.2975011	-154.919	-1.964	26.40028937	-154.468	-1.961		157.3732	3.191	2.4537	2.9052	157.5912	0.01	0.0377	0.1612		36.39	38.48	34.69
Rx-535_03kHz_01	557	1	12:53:30	0.100004991	47.7204465	16.8221696	118.6	-5.21	7.33	9	3000	79.96320272	-159.339	-1.966	0	0	0	52.9313514	-156.148	-1.966	143.3147256	-156.885	-1.966	26.41700374	-156.434	-1.966		159.3387	3.191	2.4532	2.9044	159.5567	0.01	0.0372	0.1604		36.32	37.96	34.54
Rx-535_03kHz_01	558	1	12:53:30	0.200004987	47.7204478	16.8221689	118.6	-5.21	7.49	9.12	3000	79.96811894	-161.304	-1.966	0	0	0	52.93222908	-158.113	-1.966	143.3215223	-158.851	-1.966	26.41864379	-158.399	-1.964		161.3042	3.1909	2.4532	2.9056	161.5222	0.0099	0.0372	0.1616		36.02	37.95	34.79
Rx-535_03kHz_01	559	1	12:53:30	0.300004983	47.7204491	16.8221682	118.6	-5.21	7.65	9.25	3000	79.96499401	-163.268	-1.964	0	0	0	52.94573049	-160.077	-1.964	143.3366546	-160.815	-1.964	26.40013942	-160.369	-1.971		163.2683	3.1911	2.4529	2.8991	163.4863	0.0101	0.0369	0.1551		36.59	37.6	33.4
Rx-535_03kHz_01	560	1	12:53:30	0.40000498	47.7204504	16.8221675	118.6	-5.21	7.8	9.38	3000	79.95070618	-165.232	-1.964	0	0	0	52.94494796	-162.04	-1.963	143.3232339	-162.779	-1.964	26.38909639	-162.333	-1.964		165.2324	3.1921	2.4533	2.899	165.4504	0.0111	0.0373	0.155		40.5	38	33.37
Rx-535_03kHz_01	561	1	12:53:30	0.500004976	47.7204517	16.8221668	118.6	-5.21	7.96	9.51	3000	79.9506728	-167.196	-1.963	0	0	0	52.93743786	-164.004	-1.964	143.3068029	-164.743	-1.963	26.39419027	-164.295	-1.961		167.1959	3.1918	2.4534	2.9011	167.4139	0.0108	0.0374	0.1571		39.45	38.13	33.83
Rx-535_03kHz_01	562	1	12:53:30	0.600004972	47.7204531	16.822166	118.6	-5.21	8.11	9.64	3000	79.95058439	-169.16	-1.964	0	0	0	52.92909641	-165.968	-1.964	143.2978167	-166.706	-1.963	26.40622203	-166.255	-1.96		169.1598	3.1916	2.4538	2.9048	169.3778	0.0106	0.0378	0.1608		38.75	38.58	34.62
Rx-535_03kHz_01	563	1	12:53:30	0.700004968	47.7204544	16.8221653	118.6	-5.21	8.27	9.77	3000	79.95285347	-171.124	-1.964	0	0	0	52.92902944	-167.932	-1.964	143.303403	-168.67	-1.964	26.40961787	-168.218	-1.963		171.1241	3.1917	2.454	2.9058	171.3421	0.0107	0.038	0.1618		39	38.73	34.84
Rx-535_03kHz_01	564	1	12:53:30	0.800004964	47.7204557	16.8221646	118.6	-5.21	8.43	9.91	3000	79.94728696	-173.089	-1.965	0	0	0	52.92794769	-169.897	-1.965	143.2956673	-170.635	-1.965	26.39832371	-170.185	-1.967		173.0889	3.1916	2.4538	2.904	173.3069	0.0106	0.0378	0.16		38.54	38.53	34.44
Rx-535_03kHz_01	565	1	12:53:30	0.900004961	47.720457	16.8221639	118.6	-5.21	8.58	10.04	3000	79.95089282	-175.053	-1.965	0	0	0	52.94214598	-171.861	-1.964	143.3177868	-172.6	-1.965	26.39015318	-172.15	-1.965		175.0534	3.1919	2.4537	2.9037	175.2714	0.0109	0.0377	0.1597		39.76	38.4	34.37
Rx-535_03kHz_01	566	1	12:53:31	0.000004957	47.7204583	16.8221632	118.6	-5.21	8.74	10.17	3000	79.9517422	-177.018	-1.965	0	0	0	52.9398341	-173.826	-1.965	143.3134474	-174.564	-1.964	26.39475394	-174.109	-1.959		177.0183	3.1919	2.4544	2.9092	177.2363	0.0109	0.0384	0.1652		39.82	39.16	35.56
Rx-535_03kHz_01	567	1	12:53:31	0.100004953	47.7204598	16.8221623	118.6	-5.22	8.91	10.32	3000	79.96539139	-178.984	-1.966	0	0	0	52.94332938	-175.792	-1.966	143.3319402	-176.529	-1.965	26.40510112	-176.073	-1.964		178.9839	3.1917	2.4551	2.9109	179.2019	0.0107	0.0391	0.1669		38.91	39.83	35.93
Rx-535_03kHz_01	568	1	12:53:31	0.200004949	47.7204612	16.8221615	118.6	-5.22	9.08	10.48	3000	79.97021539	179.05	-1.966	0	0	0	52.93602656	-177.758	-1.966	143.3316054	-178.493	-1.965	26.41224931	-178.031	-1.958		-179.0502	3.1921	2.4564	2.9192	-178.8322	0.0111	0.0404	0.1752		40.32	41.16	37.71
Rx-535_03kHz_01	569	1	12:53:31	0.300004946	47.7204627	16.8221607	118.6	-5.22	9.25	10.63	3000	79.96047004	177.084	-1.966	0	0	0	52.92291697	-179.725	-1.967	143.3059103	179.539	-1.967	26.43094674	-179.997	-1.966		-177.0837	3.1913	2.4558	2.9195	-176.8657	0.0103	0.0398	0.1755		37.48	40.56	37.79
Rx-535_03kHz_01	570	1	12:53:31	0.400004942	47.7204641	16.8221598	118.6	-5.23	9.43	10.78	3000	79.95188938	175.118	-1.966	0	0	0	52.93806871	178.31	-1.965	143.3109886	177.574	-1.965	26.39623049	178.037	-1.966		-175.118	3.1921	2.4562	2.9194	-174.9	0.0111	0.0402	0.1754		40.48	41.03	37.77
Rx-535_03kHz_01	571	1	12:53:31	0.500004938	47.7204656	16.822159	118.6	-5.23	9.6	10.93	3000	79.95110443	173.154	-1.964	0	0	0	52.94541742	176.347	-1.963	143.326186	175.61	-1.964	26.39001124	176.074	-1.963		-173.1541	3.1926	2.4561	2.9203	-172.9361	0.0116	0.0401	0.1763		42.26	40.94	37.96
Rx-535_03kHz_01	572	1	12:53:31	0.600004934	47.720467	16.8221582	118.6	-5.23	9.77	11.09	3000	79.95060859	171.189	-1.965	0	0	0	52.93229014	174.382	-1.965	143.2973795	173.646	-1.964	26.40320871	174.115	-1.96		-171.1894	3.1928	2.4566	2.9254	-170.9714	0.0118	0.0406	0.1814		42.8	41.38	39.06
Rx-535_03kHz_01	573	1	12:53:31	0.70000493	47.7204685	16.8221573	118.6	-5.24	9.95	11.24	3000	79.94827578	169.225	-1.965	0	0	0	52.92779233	172.417	-1.965	143.294552	171.682	-1.964	26.40566882	172.152	-1.963		-169.2247	3.1927	2.4575	2.9274	-169.0067	0.0117	0.0415	0.1834		42.63	42.35	39.48
Rx-535_03kHz_01	574	1	12:53:31	0.800004927	47.7204699	16.8221565	118.6	-5.24	10.12	11.4	3000	79.94670126	167.26	-1.964	0	0	0	52.92077104	170.453	-1.964	143.2861399	169.718	-1.964	26.41657332	170.193	-1.959		-167.2604	3.1925	2.4575	2.9324	-167.0424	0.0115	0.0415	0.1884		41.9	42.37	40.56
Rx-535_03kHz_01	575	1	12:53:31	0.900004923	47.7204714	16.8221557	118.6	-5.24	10.29	11.55	3000	79.9484098	165.296	-1.964	0	0	0	52.93620475	168.489	-1.964	143.3020076	167.753	-1.965	26.39214071	168.226	-1.966		-165.2961	3.1926	2.4571	2.9303	-165.0781	0.0116	0.0411	0.1863		42.14	41.88	40.11
Rx-535_03kHz_01	576	1	12:53:32	0.000004919	47.7204728	16.8221548	118.6	-5.25	10.46	11.71	3000	79.94978352	163.332	-1.964	0	0	0	52.94220686	166.525	-1.964	143.3140971	165.789	-1.965	26.39456182	166.258	-1.968		-163.3319	3.1927	2.4567	2.926	-163.1139	0.0117	0.0407	0.182		42.68	41.49	39.19
Rx-535_03kHz_01	577	1	12:53:32	0.100004915	47.7204742	16.822154	118.6	-5.25	10.63	11.86	3000	79.95974248	161.367	-1.965	0	0	0	52.94183145	164.56	-1.965	143.3224839	163.825	-1.964	26.40368029	164.299	-1.959		-161.367	3.1927	2.4579	2.932	-161.149	0.0117	0.0419	0.188		42.6	42.73	40.47
Rx-535_03kHz_01	578	1	12:53:32	0.200004911	47.7204756	16.8221532	118.6	-5.26	10.8	12.01	3000	79.95936833	159.402	-1.965	0	0	0	52.93422227	162.595	-1.965	143.3141933	161.861	-1.964	26.41569744	162.338	-1.961		-159.4019	3.1927	2.4588	2.9365	-159.1839	0.0117	0.0428	0.1925		42.46	43.6	41.44
Rx-535_03kHz_01	579	1	12:53:32	0.300004908	47.720477	16.8221523	118.6	-5.27	10.96	12.16	3000	79.95922384	157.436	-1.966	0	0	0	52.92586673	160.628	-1.966	143.3039671	159.894	-1.966	26.42536168	160.377	-1.961		-157.4358	3.1924	2.4585	2.9414	-157.2178	0.0114	0.0425	0.1974		41.4	43.33	42.49
Rx-535_03kHz_01	580	1	12:53:32	0.400004904	47.7204784	16.8221515	118.6	-5.27	11.13	12.31	3000	79.94570552	155.469	-1.967	0	0	0	52.92509599	158.661	-1.967	143.2879632	157.927	-1.968	26.40588352	158.403	-1.974		-155.469	3.192	2.4576	2.9343	-155.251	0.011	0.0416	0.1903		40.01	42.41	40.96
Rx-535_03kHz_01	581	1	12:53:32	0.5000049	47.7204797	16.8221507	118.6	-5.28	11.29	12.47	3000	79.94927343	153.503	-1.966	0	0	0	52.94249982	156.696	-1.965	143.3141279	155.96	-1.966	26.39285607	156.438	-1.965		-153.5028	3.1932	2.4575	2.9355	-153.2848	0.0122	0.0415	0.1915		44.3	42.29	41.23
Rx-535_03kHz_01	582	1	12:53:32	0.600004896	47.7204811	16.8221498	118.6	-5.28	11.46	12.62	3000	79.94815774	151.537	-1.965	0	0	0	52.93815972	154.731	-1.965	143.3014814	153.995	-1.965	26.39500464	154.474	-1.964		-151.5374	3.1933	2.4577	2.937	-151.3194	0.0123	0.0417	0.193		44.67	42.53	41.55
Rx-535_03kHz_01	583	1	12:53:32	0.700004893	47.7204825	16.822149	118.6	-5.29	11.62	12.77	3000	79.95051849	149.573	-1.965	0	0	0	52.93106401	152.766	-1.965	143.2916581	152.031	-1.964	26.4095417	152.511	-1.963		-149.5728	3.1934	2.4582	2.9384	-149.3548	0.0124	0.0422	0.1944		45.25	43	41.86
Rx-535_03kHz_01	584	1	12:53:32	0.800004889	47.7204839	16.8221482	118.6	-5.3	11.79	12.92	3000	79.93650533	147.608	-1.965	0	0	0	52.92099159	150.801	-1.965	143.2595289	150.066	-1.965	26.40309212	150.548	-1.963		-147.608	3.1929	2.458	2.9404	-147.39	0.0119	0.042	0.1964		43.16	42.79	42.28
Rx-535_03kHz_01	585	1	12:53:32	0.900004885	47.7204853	16.8221473	118.6	-5.3	11.96	13.08	3000	79.94723022	145.643	-1.965	0	0	0	52.92877882	148.836	-1.965	143.2880664	148.101	-1.965	26.39997239	148.578	-1.971		-145.6432	3.1925	2.4574	2.9344	-145.4252	0.0115	0.0414	0.1904		41.84	42.24	40.99
Rx-535_03kHz_01	586	1	12:53:33	0.000004881	47.7204867	16.8221465	118.6	-5.31	12.12	13.23	3000	79.95248418	143.679	-1.964	0	0	0	52.94318565	146.871	-1.964	143.3162212	146.136	-1.965	26.39420674	146.612	-1.966		-143.679	3.1924	2.4565	2.9329	-143.461	0.0114	0.0405	0.1889		41.4	41.33	40.68
Rx-535_03kHz_01	587	1	12:53:33	0.100004877	47.720488	16.8221456	118.59	-5.32	12.28	13.38	3000	79.96301554	141.714	-1.965	0	0	0	52.94839004	144.907	-1.964	143.333488	144.171	-1.964	26.40133728	144.646	-1.966		-141.7145	3.1927	2.4568	2.9315	-141.4965	0.0117	0.0408	0.1875		42.74	41.64	40.38
Rx-535_03kHz_01	588	1	12:53:33	0.200004874	47.7204893	16.8221448	118.58	-5.33	12.44	13.53	3000	79.96448173	139.749	-1.966	0	0	0	52.94359791	142.941	-1.966	143.3252323	142.206	-1.965	26.40715543	142.683	-1.963		-139.7485	3.1928	2.4576	2.9346	-139.5305	0.0118	0.0416	0.1906		43.07	42.39	41.04
Rx-535_03kHz_01	589	1	12:53:33	0.30000487	47.7204906	16.8221439	118.57	-5.34	12.6	13.68	3000	79.95599842	137.783	-1.966	0	0	0	52.93250015	140.975	-1.966	143.3053254	140.241	-1.965	26.41329133	140.719	-1.964		-137.7826	3.1926	2.4584	2.9361	-137.5646	0.0116	0.0424	0.1921		42.39	43.2	41.35
Rx-535_03kHz_01	590	1	12:53:33	0.400004866	47.7204919	16.822143	118.56	-5.35	12.75	13.83	3000	79.94569688	135.817	-1.966	0	0	0	52.91910643	139.009	-1.966	143.2772269	138.275	-1.966	26.41451853	138.754	-1.965		-135.8168	3.1924	2.458	2.9372	-135.5988	0.0114	0.042	0.1932		41.36	42.84	41.6
Rx-535_03kHz_01	591	1	12:53:33	0.500004862	47.7204932	16.8221422	118.55	-5.36	12.91	13.98	3000	79.94752596	133.851	-1.966	0	0	0	52.92798475	137.043	-1.966	143.2899276	136.308	-1.966	26.40140031	136.785	-1.969		-133.851	3.1924	2.4575	2.9339	-133.633	0.0114	0.0415	0.1899		41.65	42.32	40.87
Rx-535_03kHz_01	592	1	12:53:33	0.600004858	47.7204945	16.8221413	118.54	-5.38	13.07	14.13	3000	79.94812969	131.885	-1.966	0	0	0	52.94316427	135.078	-1.965	143.3111357	134.343	-1.966	26.3885746	134.815	-1.969		-131.8851	3.1932	2.4578	2.9303	-131.6671	0.0122	0.0418	0.1863		44.34	42.59	40.11
Rx-535_03kHz_01	593	1	12:53:33	0.700004855	47.7204958	16.8221404	118.53	-5.39	13.23	14.28	3000	79.94878544	129.92	-1.965	0	0	0	52.9371175	133.114	-1.965	143.3030209	132.378	-1.965	26.39285479	132.852	-1.963		-129.9203	3.1934	2.4577	2.9317	-129.7023	0.0124	0.0417	0.1877		45.03	42.53	40.42
Rx-535_03kHz_01	594	1	12:53:33	0.800004851	47.7204971	16.8221396	118.52	-5.4	13.38	14.43	3000	79.94944066	127.955	-1.966	0	0	0	52.92796929	131.148	-1.965	143.2898357	130.413	-1.965	26.41091531	130.884	-1.968		-127.9546	3.1936	2.4585	2.929	-127.7366	0.0126	0.0425	0.185		45.78	43.31	39.83
Rx-535_03kHz_01	595	1	12:53:33	0.900004847	47.7204984	16.8221387	118.51	-5.41	13.54	14.58	3000	79.94754707	125.989	-1.965	0	0	0	52.92436543	129.182	-1.966	143.2879299	128.448	-1.965	26.41120585	128.919	-1.965		-125.9892	3.1931	2.4585	2.9299	-125.7712	0.0121	0.0425	0.1859		43.93	43.38	40.02
Rx-535_03kHz_01	596	1	12:53:34	0.000004843	47.7204997	16.8221378	118.5	-5.42	13.7	14.73	3000	79.95034276	124.024	-1.966	0	0	0	52.92521655	127.216	-1.966	143.2888903	126.481	-1.966	26.40774199	126.953	-1.966		-124.0237	3.1927	2.4576	2.9295	-123.8057	0.0117	0.0416	0.1855		42.69	42.44	39.93
Rx-535_03kHz_01	597	1	12:53:34	0.100004839	47.7205009	16.822137	118.5	-5.44	13.85	14.88	3000	79.94655877	122.059	-1.965	0	0	0	52.93968015	125.252	-1.965	143.315168	124.516	-1.965	26.39450063	124.984	-1.969		-122.0586	3.1931	2.4574	2.9254	-121.8406	0.0121	0.0414	0.1814		43.89	42.26	39.06
Rx-535_03kHz_01	598	1	12:53:34	0.200004836	47.7205022	16.8221361	118.5	-5.45	14.01	15.03	3000	79.95030805	120.093	-1.965	0	0	0	52.93881747	123.287	-1.965	143.3121304	122.551	-1.965	26.39598104	123.021	-1.962		-120.0934	3.1932	2.458	2.928	-119.8754	0.0122	0.042	0.184		44.25	42.82	39.62
Rx-535_03kHz_01	599	1	12:53:34	0.300004832	47.7205034	16.8221352	118.5	-5.47	14.16	15.18	3000	79.94456032	118.129	-1.965	0	0	0	52.92780457	121.322	-1.964	143.287173	120.588	-1.964	26.40166523	121.057	-1.965		-118.1287	3.1934	2.4591	2.9279	-117.9107	0.0124	0.0431	0.1839		45.1	43.97	39.59
Rx-535_03kHz_01	600	1	12:53:34	0.400004828	47.7205047	16.8221343	118.5	-5.48	14.31	15.33	3000	79.93620278	116.164	-1.965	0	0	0	52.92000775	119.357	-1.965	143.2702614	118.624	-1.964	26.39677736	119.1	-1.956		-116.1636	3.1933	2.46	2.9367	-115.9456	0.0123	0.044	0.1927		44.62	44.89	41.48
Rx-535_03kHz_02	1	1	12:53:34	0.500004824	47.7205059	16.8221334	118.5	-5.49	14.47	15.47	3000	79.93477703	114.199	114.199	0	0	0	52.90804696	117.392	117.392	143.2567564	116.658	116.658	26.41684639	117.134	117.134		-114.1986	3.1931	2.4598	2.9356	-113.9806	0.0121	0.0438	0.1916		44.15	44.65	41.25
Rx-535_03kHz_02	2	1	12:53:34	0.600004821	47.7205072	16.8221325	118.5	-5.51	14.62	15.62	3000	79.93462331	112.234	-1.965	0	0	0	52.92471499	115.427	-1.965	143.2761988	114.694	-1.965	26.38885849	115.164	-1.97		-112.234	3.1932	2.4596	2.9302	-112.016	0.0122	0.0436	0.1862		44.24	44.47	40.08
Rx-535_03kHz_02	3	1	12:53:34	0.700004817	47.7205084	16.8221316	118.5	-5.52	14.77	15.77	3000	79.93171652	110.27	-1.964	0	0	0	52.93111948	113.464	-1.964	143.2863955	112.729	-1.964	26.38651116	113.203	-1.961		-110.2696	3.194	2.4596	2.9332	-110.0516	0.013	0.0436	0.1892		47.2	44.48	40.73
Rx-535_03kHz_02	4	1	12:53:34	0.800004813	47.7205097	16.8221308	118.5	-5.54	14.93	15.92	3000	79.93600217	108.305	-1.965	0	0	0	52.92798076	111.499	-1.965	143.281216	110.765	-1.964	26.39220967	111.241	-1.962		-108.3047	3.1941	2.4606	2.9365	-108.0867	0.0131	0.0446	0.1925		47.82	45.46	41.45
Rx-535_03kHz_02	5	1	12:53:34	0.900004809	47.7205109	16.8221299	118.5	-5.55	15.08	16.07	3000	79.94899873	106.339	-1.965	0	0	0	52.92769582	109.534	-1.965	143.2916974	108.8	-1.965	26.40955097	109.275	-1.966		-106.3395	3.1944	2.4606	2.9355	-106.1215	0.0134	0.0446	0.1915		48.82	45.49	41.23
Rx-535_03kHz_02	6	1	12:53:35	0.000004805	47.7205122	16.822129	118.5	-5.57	15.23	16.22	3000	79.94615696	104.375	-1.964	0	0	0	52.92264881	107.569	-1.965	143.2814302	106.836	-1.964	26.41731807	107.317	-1.958		-104.375	3.1937	2.4609	2.9416	-104.157	0.0127	0.0449	0.1976		46.27	45.77	42.55
Rx-535_03kHz_02	7	1	12:53:35	0.100004802	47.7205134	16.8221282	118.51	-5.58	15.39	16.37	3000	79.96231124	102.41	-1.965	0	0	0	52.94122336	105.603	-1.965	143.3199055	104.87	-1.966	26.40421046	105.349	-1.968		-102.41	3.1933	2.4603	2.9385	-102.192	0.0123	0.0443	0.1945		44.9	45.13	41.87
Rx-535_03kHz_02	8	1	12:53:35	0.200004798	47.7205147	16.8221273	118.52	-5.59	15.54	16.52	3000	79.96166952	100.444	-1.966	0	0	0	52.94833019	103.638	-1.965	143.332547	102.904	-1.966	26.39805168	103.381	-1.968		-100.4444	3.1939	2.4597	2.9362	-100.2264	0.0129	0.0437	0.1922		46.76	44.52	41.38
Rx-535_03kHz_02	9	1	12:53:35	0.300004794	47.720516	16.8221265	118.53	-5.6	15.7	16.67	3000	79.96388058	98.479	-1.965	0	0	0	52.94763717	101.673	-1.965	143.3341153	100.94	-1.964	26.40063023	101.418	-1.962		-98.4792	3.1938	2.4606	2.9393	-98.2612	0.0128	0.0446	0.1953		46.75	45.46	42.04
Rx-535_03kHz_02	10	1	12:53:35	0.40000479	47.7205173	16.8221257	118.54	-5.61	15.85	16.82	3000	79.95034136	96.514	-1.965	0	0	0	52.93393444	99.708	-1.965	143.3003678	98.976	-1.964	26.40254936	99.455	-1.963		-96.5141	3.194	2.4617	2.9411	-96.2961	0.013	0.0457	0.1971		47.17	46.56	42.43
Rx-535_03kHz_02	11	1	12:53:35	0.500004786	47.7205186	16.8221248	118.55	-5.62	16.01	16.96	3000	79.95123441	94.549	-1.965	0	0	0	52.92386201	97.743	-1.965	143.2882966	97.011	-1.964	26.41139019	97.496	-1.959		-94.5489	3.1939	2.4625	2.9474	-94.3309	0.0129	0.0465	0.2034		47.03	47.46	43.78
Rx-535_03kHz_02	12	1	12:53:35	0.600004783	47.7205199	16.822124	118.56	-5.63	16.16	17.11	3000	79.95145719	92.583	-1.966	0	0	0	52.91827371	95.777	-1.966	143.283261	95.046	-1.966	26.42585418	95.533	-1.963		-92.5832	3.1935	2.4624	2.9501	-92.3652	0.0125	0.0464	0.2061		45.62	47.3	44.37
Rx-535_03kHz_02	13	1	12:53:35	0.700004779	47.7205212	16.8221232	118.57	-5.64	16.32	17.26	3000	79.94796921	90.618	-1.965	0	0	0	52.93386178	93.812	-1.965	143.2982907	93.08	-1.965	26.39517942	93.565	-1.968		-90.6183	3.1937	2.462	2.947	-90.4003	0.0127	0.046	0.203		46.16	46.92	43.7
Rx-535_03kHz_02	14	1	12:53:35	0.800004775	47.7205224	16.8221223	118.58	-5.65	16.47	17.41	3000	79.9485829	88.653	-1.965	0	0	0	52.94304066	91.848	-1.964	143.317078	91.115	-1.965	26.38880837	91.598	-1.967		-88.6532	3.1945	2.4619	2.9446	-88.4352	0.0135	0.0459	0.2006		49.18	46.84	43.19
Rx-535_03kHz_02	15	1	12:53:35	0.900004771	47.7205237	16.8221215	118.59	-5.66	16.63	17.56	3000	79.94560602	86.688	-1.965	0	0	0	52.93144868	89.883	-1.965	143.2911784	89.151	-1.964	26.39886283	89.64	-1.958		-86.6884	3.1945	2.4624	2.9517	-86.4704	0.0135	0.0464	0.2077		49.21	47.29	44.71
Rx-535_03kHz_02	16	1	12:53:36	0.000004768	47.720525	16.8221207	118.6	-5.67	16.78	17.72	3000	79.94804367	84.723	-1.965	0	0	0	52.92619772	87.917	-1.966	143.2861051	87.186	-1.965	26.40893157	87.675	-1.966		-84.723	3.1942	2.4628	2.9515	-84.505	0.0132	0.0468	0.2075		48.13	47.74	44.66
Rx-535_03kHz_02	17	1	12:53:36	0.100004764	47.7205262	16.8221199	118.61	-5.67	16.94	17.86	3000	79.9583907	82.758	-1.965	0	0	0	52.92720894	85.952	-1.966	143.3020748	85.221	-1.965	26.42539404	85.712	-1.962		-82.7579	3.1937	2.4632	2.9543	-82.5399	0.0127	0.0472	0.2103		46.25	48.17	45.27
Rx-535_03kHz_02	18	1	12:53:36	0.20000476	47.7205275	16.8221191	118.62	-5.68	17.09	18.01	3000	79.96302526	80.793	-1.965	0	0	0	52.93759299	83.987	-1.965	143.317256	83.256	-1.965	26.41140329	83.746	-1.966		-80.7931	3.1936	2.4626	2.9533	-80.5751	0.0126	0.0466	0.2093		45.98	47.5	45.05
Rx-535_03kHz_02	19	1	12:53:36	0.300004756	47.7205287	16.8221183	118.63	-5.69	17.24	18.15	3000	79.95920423	78.828	-1.966	0	0	0	52.94704594	82.022	-1.965	143.328042	81.29	-1.966	26.39607932	81.775	-1.972		-78.8276	3.194	2.4622	2.9471	-78.6096	0.013	0.0462	0.2031		47.34	47.09	43.74
Rx-535_03kHz_02	20	1	12:53:36	0.400004752	47.72053	16.8221175	118.64	-5.7	17.39	18.3	3000	79.94983505	76.862	-1.966	0	0	0	52.93789035	80.056	-1.966	143.3067472	79.325	-1.965	26.3976916	79.812	-1.963		-76.8617	3.1941	2.4633	2.9505	-76.6437	0.0131	0.0473	0.2065		47.63	48.2	44.46
Rx-535_03kHz_02	21	1	12:53:36	0.500004749	47.7205313	16.8221167	118.65	-5.7	17.54	18.44	3000	79.95112838	74.895	-1.966	0	0	0	52.93077084	78.089	-1.967	143.2969306	77.36	-1.965	26.40861622	77.848	-1.965		-74.8953	3.1939	2.4643	2.9523	-74.6773	0.0129	0.0483	0.2083		47.03	49.23	44.85
Rx-535_03kHz_02	22	1	12:53:36	0.600004745	47.7205325	16.822116	118.66	-5.71	17.69	18.59	3000	79.95035933	72.928	-1.967	0	0	0	52.92370183	76.122	-1.967	143.2848965	75.393	-1.967	26.41442777	75.887	-1.961		-72.9282	3.194	2.4646	2.9588	-72.7102	0.013	0.0486	0.2148		47.17	49.61	46.25
Rx-535_03kHz_02	23	1	12:53:36	0.700004741	47.7205338	16.8221152	118.67	-5.72	17.84	18.73	3000	79.94717058	70.961	-1.967	0	0	0	52.91756433	74.155	-1.967	143.2784716	73.425	-1.967	26.42027374	73.918	-1.969		-70.9611	3.1938	2.4643	2.9573	-70.7431	0.0128	0.0483	0.2133		46.64	49.23	45.91
Rx-535_03kHz_02	24	1	12:53:36	0.800004737	47.720535	16.8221144	118.68	-5.73	17.99	18.88	3000	79.94684824	68.995	-1.966	0	0	0	52.93527009	72.189	-1.966	143.3041708	71.46	-1.966	26.3943762	71.949	-1.97		-68.9951	3.194	2.4645	2.9538	-68.7771	0.013	0.0485	0.2098		47.38	49.46	45.16
Rx-535_03kHz_02	25	1	12:53:36	0.900004733	47.7205363	16.8221136	118.69	-5.73	18.14	19.02	3000	79.94918475	67.031	-1.964	0	0	0	52.94038489	70.226	-1.964	143.3136224	69.496	-1.964	26.3945542	69.992	-1.957		-67.0309	3.1946	2.4651	2.9612	-66.8129	0.0136	0.0491	0.2172		49.35	50.03	46.75
Rx-535_03kHz_02	26	1	12:53:37	0.00000473	47.7205375	16.8221128	118.7	-5.74	18.29	19.17	3000	79.94936876	65.066	-1.965	0	0	0	52.93159584	68.261	-1.965	143.2917668	67.531	-1.965	26.40225912	68.026	-1.966		-65.066	3.1947	2.4648	2.9597	-64.848	0.0137	0.0488	0.2157		49.93	49.82	46.44
Rx-535_03kHz_02	27	1	12:53:37	0.100004726	47.7205386	16.8221122	118.7	-5.75	18.42	19.29	3000	79.96219839	63.101	-1.965	0	0	0	52.93403043	66.295	-1.966	143.3149337	65.567	-1.964	26.41614408	66.063	-1.963		-63.1007	3.1945	2.4662	2.9623	-62.8827	0.0135	0.0502	0.2183		48.98	51.22	46.99
Rx-535_03kHz_02	28	1	12:53:37	0.200004722	47.7205396	16.8221115	118.7	-5.75	18.54	19.42	3000	79.96703399	61.134	-1.966	0	0	0	52.93404227	64.329	-1.966	143.3233899	63.601	-1.966	26.41965259	64.094	-1.969		-61.1345	3.1944	2.4662	2.9594	-60.9165	0.0134	0.0502	0.2154		48.71	51.15	46.38
Rx-535_03kHz_02	29	1	12:53:37	0.300004718	47.7205406	16.8221108	118.7	-5.76	18.67	19.54	3000	79.96260928	59.168	-1.967	0	0	0	52.94210242	62.362	-1.967	143.3224037	61.633	-1.968	26.40503616	62.125	-1.969		-59.1677	3.1942	2.4652	2.9574	-58.9497	0.0132	0.0492	0.2134		48.12	50.2	45.95
Rx-535_03kHz_02	30	1	12:53:37	0.400004715	47.7205417	16.8221102	118.7	-5.77	18.8	19.66	3000	79.94813036	57.201	-1.967	0	0	0	52.93852576	60.395	-1.966	143.3023971	59.666	-1.967	26.39154568	60.16	-1.965		-57.201	3.1945	2.4654	2.9591	-56.983	0.0135	0.0494	0.2151		49.09	50.42	46.31
Rx-535_03kHz_02	31	1	12:53:37	0.500004711	47.7205427	16.8221095	118.7	-5.78	18.92	19.79	3000	79.94920363	55.234	-1.967	0	0	0	52.93632285	58.429	-1.967	143.2992253	57.7	-1.966	26.39361634	58.19	-1.97		-55.2345	3.1943	2.466	2.9552	-55.0165	0.0133	0.05	0.2112		48.54	50.98	45.46
Rx-535_03kHz_02	32	1	12:53:37	0.600004707	47.7205438	16.8221088	118.7	-5.78	19.05	19.91	3000	79.95187907	53.268	-1.966	0	0	0	52.93418885	56.463	-1.966	143.30176	55.735	-1.965	26.40028613	56.23	-1.96		-53.2684	3.1946	2.467	2.9616	-53.0504	0.0136	0.051	0.2176		49.48	52	46.85
Rx-535_03kHz_02	33	1	12:53:37	0.700004703	47.7205449	16.8221082	118.7	-5.79	19.18	20.03	3000	79.94718597	51.303	-1.966	0	0	0	52.92401272	54.497	-1.966	143.2858647	53.77	-1.965	26.40745299	54.267	-1.963		-51.3029	3.1943	2.4673	2.9637	-51.0849	0.0133	0.0513	0.2197		48.43	52.34	47.31
Rx-535_03kHz_02	34	1	12:53:37	0.800004699	47.7205459	16.8221075	118.7	-5.8	19.3	20.16	3000	79.94929652	49.337	-1.966	0	0	0	52.92127278	52.531	-1.966	143.2853168	51.805	-1.966	26.41699867	52.301	-1.966		-49.3366	3.1943	2.468	2.9643	-49.1186	0.0133	0.052	0.2203		48.26	53.05	47.44
Rx-535_03kHz_02	35	1	12:53:37	0.900004696	47.7205469	16.8221068	118.7	-5.8	19.43	20.28	3000	79.94835912	47.371	-1.966	0	0	0	52.92933026	50.565	-1.966	143.2918821	49.838	-1.966	26.40619399	50.334	-1.967		-47.3707	3.194	2.4675	2.9634	-47.1527	0.013	0.0515	0.2194		47.26	52.53	47.23
Rx-535_03kHz_02	36	1	12:53:38	0.000004692	47.720548	16.8221062	118.7	-5.81	19.56	20.4	3000	79.94884469	45.405	-1.966	0	0	0	52.94078705	48.6	-1.965	143.3114571	47.872	-1.966	26.39143326	48.364	-1.97		-45.4046	3.1952	2.4678	2.9592	-45.1866	0.0142	0.0518	0.2152		51.83	52.84	46.34
Rx-535_03kHz_02	37	1	12:53:38	0.100004688	47.7205491	16.8221054	118.68	-5.82	19.69	20.53	3000	79.95827597	43.438	-1.966	0	0	0	52.94197238	46.634	-1.966	143.3188156	45.907	-1.966	26.40005947	46.405	-1.959		-43.4384	3.1954	2.4683	2.9661	-43.2204	0.0144	0.0523	0.2221		52.37	53.37	47.82
Rx-535_03kHz_02	38	1	12:53:38	0.200004684	47.7205502	16.8221046	118.66	-5.84	19.82	20.67	3000	79.96014518	41.472	-1.967	0	0	0	52.93789975	44.667	-1.966	143.316854	43.941	-1.966	26.40822606	44.438	-1.966		-41.4717	3.1957	2.4694	2.9663	-41.2537	0.0147	0.0534	0.2223		53.47	54.42	47.86
Rx-535_03kHz_02	39	1	12:53:38	0.30000468	47.7205512	16.8221038	118.64	-5.85	19.96	20.8	3000	79.96313538	39.506	-1.966	0	0	0	52.93522332	42.701	-1.966	143.3193946	41.975	-1.966	26.41510889	42.475	-1.963		-39.5058	3.1952	2.4696	2.9691	-39.2878	0.0142	0.0536	0.2251		51.66	54.7	48.47
Rx-535_03kHz_02	40	1	12:53:38	0.400004677	47.7205523	16.822103	118.62	-5.87	20.09	20.93	3000	79.94964401	37.54	-1.966	0	0	0	52.92568826	40.735	-1.966	143.2939703	40.01	-1.966	26.4055916	40.507	-1.968		-37.5399	3.1952	2.4696	2.9673	-37.3219	0.0142	0.0536	0.2233		51.54	54.65	48.07
Rx-535_03kHz_02	41	1	12:53:38	0.500004673	47.7205534	16.8221023	118.6	-5.88	20.22	21.06	3000	79.95202333	35.574	-1.966	0	0	0	52.93830166	38.77	-1.965	143.313945	38.043	-1.966	26.39591308	38.541	-1.966		-35.5744	3.1954	2.469	2.9666	-35.3564	0.0144	0.053	0.2226		52.46	54.04	47.92
Rx-535_03kHz_02	42	1	12:53:38	0.600004669	47.7205545	16.8221015	118.58	-5.89	20.36	21.19	3000	79.94718093	33.609	-1.965	0	0	0	52.93467407	36.804	-1.965	143.3053682	36.079	-1.965	26.39672208	36.576	-1.965		-33.609	3.1955	2.4699	2.9666	-33.391	0.0145	0.0539	0.2226		52.59	54.93	47.93
Rx-535_03kHz_02	43	1	12:53:38	0.700004665	47.7205556	16.8221007	118.56	-5.91	20.49	21.32	3000	79.9451939	31.643	-1.966	0	0	0	52.92956652	34.839	-1.966	143.294263	34.114	-1.965	26.39934593	34.618	-1.958		-31.6432	3.1957	2.4708	2.9745	-31.4252	0.0147	0.0548	0.2305		53.35	55.85	49.62
Rx-535_03kHz_02	44	1	12:53:38	0.800004662	47.7205567	16.8220999	118.54	-5.92	20.62	21.46	3000	79.94641922	29.677	-1.967	0	0	0	52.92428179	32.873	-1.966	143.2882661	32.149	-1.965	26.40343547	32.651	-1.966		-29.6765	3.1963	2.472	2.9749	-29.4585	0.0153	0.056	0.2309		55.59	57.08	49.72
Rx-535_03kHz_02	45	1	12:53:38	0.900004658	47.7205578	16.8220991	118.52	-5.93	20.76	21.59	3000	79.94024864	27.71	-1.966	0	0	0	52.91495119	30.906	-1.966	143.2713893	30.183	-1.966	26.41290257	30.69	-1.962		-27.7102	3.1961	2.4725	2.9794	-27.4922	0.0151	0.0565	0.2354		54.94	57.64	50.68
Rx-535_03kHz_02	46	1	12:53:39	0.000004654	47.7205588	16.8220983	118.5	-5.95	20.89	21.72	3000	79.94112532	25.744	-1.966	0	0	0	52.92205246	28.94	-1.966	143.2814322	28.216	-1.966	26.40259863	28.726	-1.964		-25.7441	3.1962	2.4724	2.9819	-25.5261	0.0152	0.0564	0.2379		55.13	57.48	51.21
Rx-535_03kHz_02	47	1	12:53:39	0.10000465	47.7205599	16.8220977	118.5	-5.95	21.01	21.84	3000	79.95257384	23.778	-1.966	0	0	0	52.94075106	26.974	-1.966	143.3185256	26.25	-1.966	26.39376306	26.756	-1.97		-23.7782	3.1961	2.4719	2.9774	-23.5602	0.0151	0.0559	0.2334		54.99	57.04	50.25
Rx-535_03kHz_02	48	1	12:53:39	0.200004646	47.7205609	16.8220971	118.5	-5.96	21.14	21.96	3000	79.95642181	21.812	-1.966	0	0	0	52.9428711	25.009	-1.966	143.3222198	24.284	-1.966	26.40002433	24.792	-1.964		-21.8122	3.1965	2.472	2.9798	-21.5942	0.0155	0.056	0.2358		56.42	57.12	50.76
Rx-535_03kHz_02	49	1	12:53:39	0.300004643	47.7205619	16.8220964	118.5	-5.96	21.26	22.08	3000	79.95895708	19.847	-1.965	0	0	0	52.93782896	23.044	-1.965	143.3144275	22.32	-1.965	26.4094656	22.834	-1.958		-19.8471	3.1965	2.4726	2.9867	-19.6291	0.0155	0.0566	0.2427		56.55	57.68	52.24
Rx-535_03kHz_02	50	1	12:53:39	0.400004639	47.720563	16.8220958	118.5	-5.97	21.39	22.2	3000	79.9442063	17.883	-1.964	0	0	0	52.92291738	21.079	-1.964	143.2855367	20.356	-1.964	26.40623943	20.869	-1.965		-17.883	3.1965	2.4731	2.9858	-17.665	0.0155	0.0571	0.2418		56.44	58.22	52.07
Rx-535_03kHz_02	51	1	12:53:39	0.500004635	47.720564	16.8220952	118.5	-5.97	21.51	22.32	3000	79.93971107	15.918	-1.965	0	0	0	52.91824413	19.114	-1.965	143.2748521	18.39	-1.966	26.40682641	18.906	-1.963		-15.9176	3.1965	2.4729	2.9886	-15.6996	0.0155	0.0569	0.2446		56.29	57.98	52.66
Rx-535_03kHz_02	52	1	12:53:39	0.600004631	47.720565	16.8220945	118.5	-5.98	21.63	22.44	3000	79.94568255	13.953	-1.965	0	0	0	52.93211933	17.149	-1.965	143.2927058	16.425	-1.966	26.39844288	16.938	-1.968		-13.9529	3.1961	2.472	2.9852	-13.7349	0.0151	0.056	0.2412		54.87	57.14	51.94
Rx-535_03kHz_02	53	1	12:53:39	0.700004627	47.7205661	16.8220939	118.5	-5.98	21.76	22.57	3000	79.94140775	11.988	-1.965	0	0	0	52.93304253	15.185	-1.964	143.2921051	14.461	-1.964	26.39200537	14.974	-1.964		-11.9883	3.1964	2.4725	2.986	-11.7703	0.0154	0.0565	0.242		55.99	57.64	52.09
Rx-535_03kHz_02	54	1	12:53:39	0.800004624	47.7205671	16.8220933	118.5	-5.99	21.88	22.69	3000	79.93819023	10.023	-1.965	0	0	0	52.92619578	13.22	-1.965	143.278127	12.496	-1.964	26.39253206	13.014	-1.96		-10.0233	3.1964	2.473	2.9911	-9.8053	0.0154	0.057	0.2471		56.1	58.18	53.21
Rx-535_03kHz_02	55	1	12:53:39	0.90000462	47.7205681	16.8220926	118.5	-6	22.01	22.81	3000	79.93380062	8.059	-1.965	0	0	0	52.92179907	11.255	-1.964	143.2677144	10.533	-1.964	26.39452826	11.053	-1.961		-8.0585	3.1967	2.4742	2.9946	-7.8405	0.0157	0.0582	0.2506		57.19	59.4	53.95
Rx-535_03kHz_02	56	1	12:53:40	0.000004616	47.7205692	16.822092	118.5	-6	22.13	22.93	3000	79.94207414	6.093	-1.965	0	0	0	52.92176192	9.29	-1.965	143.2773171	8.569	-1.964	26.40441657	9.088	-1.965		-6.0932	3.197	2.4754	2.995	-5.8752	0.016	0.0594	0.251		58.1	60.58	54.04
Rx-535_03kHz_02	57	1	12:53:40	0.100004612	47.72057	16.8220914	118.51	-6.01	22.23	23.03	3000	79.95265917	4.129	-1.965	0	0	0	52.92651843	7.325	-1.965	143.2936525	6.604	-1.964	26.41606511	7.13	-1.958		-4.1285	3.1967	2.476	3.0015	-3.9105	0.0157	0.06	0.2575		57.3	61.15	55.43
Rx-535_03kHz_02	58	1	12:53:40	0.200004609	47.7205709	16.8220909	118.52	-6.02	22.34	23.13	3000	79.9538799	2.163	-1.965	0	0	0	52.92875578	5.36	-1.965	143.2978832	4.639	-1.965	26.4153942	5.16	-1.97		-2.1632	3.1966	2.476	2.997	-1.9452	0.0156	0.06	0.253		56.69	61.17	54.46
Rx-535_03kHz_02	59	1	12:53:40	0.300004605	47.7205717	16.8220903	118.53	-6.02	22.44	23.23	3000	79.95728414	0.199	-1.964	0	0	0	52.94286616	3.395	-1.965	143.3239246	2.675	-1.965	26.4004176	3.196	-1.964		-0.1988	3.1965	2.4759	2.9973	0.0192	0.0155	0.0599	0.2533		56.47	61.08	54.54
Rx-535_03kHz_02	60	1	12:53:40	0.400004601	47.7205726	16.8220897	118.54	-6.03	22.54	23.34	3000	79.94112843	-1.766	-1.965	0	0	0	52.93075245	1.431	-1.964	143.2895208	0.711	-1.964	26.39575948	1.231	-1.965		1.7658	3.1973	2.4766	2.9969	1.9838	0.0163	0.0606	0.2529		59.17	61.84	54.45
Rx-535_03kHz_02	61	1	12:53:40	0.500004597	47.7205734	16.8220892	118.55	-6.04	22.65	23.44	3000	79.93908277	-3.73	-1.965	0	0	0	52.92386981	-0.533	-1.964	143.2764538	-1.253	-1.963	26.40241988	-0.731	-1.962		3.7304	3.1979	2.4778	2.9993	3.9484	0.0169	0.0618	0.2553		61.39	63.01	54.96
Rx-535_03kHz_02	62	1	12:53:40	0.600004593	47.7205743	16.8220886	118.56	-6.05	22.75	23.54	3000	79.93837725	-5.695	-1.965	0	0	0	52.920857	-2.497	-1.965	143.2746493	-3.217	-1.964	26.40500292	-2.699	-1.968		5.6951	3.1978	2.4783	2.9958	5.9131	0.0168	0.0623	0.2518		61.08	63.57	54.21
Rx-535_03kHz_02	63	1	12:53:40	0.70000459	47.7205751	16.822088	118.57	-6.05	22.85	23.64	3000	79.93787624	-7.66	-1.965	0	0	0	52.92034691	-4.463	-1.965	143.2765721	-5.182	-1.965	26.40306601	-4.663	-1.964		7.6604	3.1978	2.4788	2.997	7.8784	0.0168	0.0628	0.253		61	64.03	54.46
Rx-535_03kHz_02	64	1	12:53:40	0.800004586	47.720576	16.8220875	118.58	-6.06	22.96	23.74	3000	79.94090713	-9.626	-1.965	0	0	0	52.9247996	-6.428	-1.965	143.2864456	-7.147	-1.965	26.40274279	-6.629	-1.966		9.6256	3.1979	2.4788	2.9964	9.8436	0.0169	0.0628	0.2524		61.46	64.03	54.35
Rx-535_03kHz_02	65	1	12:53:40	0.900004582	47.7205768	16.8220869	118.59	-6.07	23.06	23.84	3000	79.93717177	-11.59	-1.964	0	0	0	52.92496336	-8.392	-1.965	143.2803352	-9.111	-1.965	26.39637355	-8.594	-1.965		11.5898	3.1976	2.4785	2.9958	11.8078	0.0166	0.0625	0.2518		60.29	63.71	54.21
Rx-535_03kHz_02	66	1	12:53:41	0.000004578	47.7205777	16.8220863	118.6	-6.08	23.16	23.95	3000	79.93859903	-13.554	-1.964	0	0	0	52.92736339	-10.356	-1.964	143.2819114	-11.076	-1.964	26.39600686	-10.561	-1.967		13.5538	3.1977	2.4782	2.9932	13.7718	0.0167	0.0622	0.2492		60.91	63.4	53.65
Rx-535_03kHz_02	67	1	12:53:41	0.100004574	47.7205784	16.822086	118.61	-6.07	23.24	24.03	3000	79.94532773	-15.519	-1.965	0	0	0	52.93182847	-12.321	-1.965	143.2905122	-13.04	-1.964	26.39811014	-12.524	-1.964		15.5187	3.1978	2.479	2.9944	15.7367	0.0168	0.063	0.2504		61.17	64.24	53.92
Rx-535_03kHz_02	68	1	12:53:41	0.200004571	47.7205791	16.8220856	118.62	-6.07	23.33	24.11	3000	79.94191232	-17.484	-1.965	0	0	0	52.92958672	-14.286	-1.965	143.2887253	-15.004	-1.964	26.39552358	-14.487	-1.963		17.4835	3.1978	2.4799	2.9962	17.7015	0.0168	0.0639	0.2522		61.27	65.15	54.29
Rx-535_03kHz_02	69	1	12:53:41	0.300004567	47.7205798	16.8220852	118.63	-6.07	23.41	24.18	3000	79.93581617	-19.447	-1.964	0	0	0	52.91584056	-16.25	-1.964	143.2644004	-16.967	-1.963	26.4078338	-16.451	-1.964		19.4475	3.1979	2.4807	2.9964	19.6655	0.0169	0.0647	0.2524		61.46	65.96	54.35
Rx-535_03kHz_02	70	1	12:53:41	0.400004563	47.7205805	16.8220849	118.64	-6.07	23.49	24.26	3000	79.92456453	-21.412	-1.965	0	0	0	52.91116621	-18.214	-1.964	143.252513	-18.931	-1.964	26.39741724	-18.414	-1.963		21.4124	3.1985	2.4812	2.9989	21.6304	0.0175	0.0652	0.2549		63.59	66.46	54.88
Rx-535_03kHz_02	71	1	12:53:41	0.500004559	47.7205812	16.8220845	118.65	-6.07	23.57	24.34	3000	79.92597754	-23.377	-1.965	0	0	0	52.91330584	-20.178	-1.964	143.2570031	-20.896	-1.964	26.40196224	-20.376	-1.962		23.3773	3.1989	2.4818	3.0017	23.5953	0.0179	0.0658	0.2577		64.95	67.05	55.49
Rx-535_03kHz_02	72	1	12:53:41	0.600004555	47.7205819	16.8220841	118.66	-6.07	23.66	24.42	3000	79.9242683	-25.341	-1.964	0	0	0	52.91977944	-22.142	-1.964	143.2656198	-22.859	-1.964	26.39496587	-22.342	-1.966		25.3414	3.1993	2.4819	2.9994	25.5594	0.0183	0.0659	0.2554		66.58	67.22	54.98
Rx-535_03kHz_02	73	1	12:53:41	0.700004552	47.7205826	16.8220838	118.67	-6.07	23.74	24.5	3000	79.92296096	-27.304	-1.963	0	0	0	52.9225916	-24.104	-1.962	143.2619247	-24.823	-1.963	26.39552078	-24.308	-1.966		27.3042	3.2001	2.4816	2.9958	27.5222	0.0191	0.0656	0.2518		69.52	66.95	54.21
Rx-535_03kHz_02	74	1	12:53:41	0.800004548	47.7205833	16.8220834	118.68	-6.07	23.82	24.58	3000	79.92383733	-29.267	-1.963	0	0	0	52.92651187	-26.066	-1.962	143.2593072	-26.786	-1.963	26.3969323	-26.27	-1.961		29.2674	3.2011	2.4817	2.9977	29.4854	0.0201	0.0657	0.2537		73.18	66.98	54.62
Rx-535_03kHz_02	75	1	12:53:41	0.900004544	47.720584	16.822083	118.69	-6.07	23.9	24.66	3000	79.91913906	-31.232	-1.964	0	0	0	52.92255986	-28.03	-1.964	143.251944	-28.75	-1.964	26.39708938	-28.234	-1.964		31.2318	3.2019	2.4822	2.9978	31.4498	0.0209	0.0662	0.2538		76.1	67.46	54.64
Rx-535_03kHz_02	76	1	12:53:42	0.00000454	47.7205847	16.8220827	118.7	-6.07	23.99	24.74	3000	79.92099742	-33.196	-1.964	0	0	0	52.92335266	-29.994	-1.964	143.2535838	-30.713	-1.964	26.39800672	-30.196	-1.962		33.1958	3.2019	2.4824	2.9999	33.4138	0.0209	0.0664	0.2559		75.92	67.73	55.1
Rx-535_03kHz_02	77	1	12:53:42	0.100004537	47.7205852	16.8220821	118.7	-6.09	24.06	24.82	3000	79.93497704	-35.16	-1.964	0	0	0	52.93560557	-31.959	-1.965	143.2881278	-32.678	-1.964	26.39504443	-32.16	-1.964		35.1602	3.2013	2.4823	3.0003	35.3782	0.0203	0.0663	0.2563		74.04	67.62	55.19
Rx-535_03kHz_02	78	1	12:53:42	0.200004533	47.7205857	16.8220815	118.7	-6.11	24.13	24.89	3000	79.93869258	-37.125	-1.964	0	0	0	52.93219169	-33.924	-1.965	143.2880264	-34.643	-1.965	26.39726148	-34.126	-1.966		37.1247	3.2009	2.4819	2.9984	37.3427	0.0199	0.0659	0.2544		72.41	67.26	54.77
Rx-535_03kHz_02	79	1	12:53:42	0.300004529	47.7205863	16.822081	118.7	-6.13	24.2	24.96	3000	79.93437712	-39.088	-1.964	0	0	0	52.9274276	-35.888	-1.964	143.2776669	-36.607	-1.964	26.39533371	-36.091	-1.964		39.0882	3.2001	2.4814	2.9977	39.3062	0.0191	0.0654	0.2537		69.5	66.72	54.63
Rx-535_03kHz_02	80	1	12:53:42	0.400004525	47.7205868	16.8220804	118.7	-6.15	24.27	25.03	3000	79.92275315	-41.053	-1.964	0	0	0	52.91634794	-37.853	-1.965	143.2502814	-38.571	-1.965	26.3949034	-38.052	-1.962		41.0527	3.1995	2.4813	3.0005	41.2707	0.0185	0.0653	0.2565		67.36	66.58	55.23
Rx-535_03kHz_02	81	1	12:53:42	0.500004521	47.7205873	16.8220798	118.7	-6.16	24.34	25.11	3000	79.93202184	-43.017	-1.965	0	0	0	52.92140074	-39.818	-1.965	143.266175	-40.536	-1.965	26.39674046	-40.018	-1.965		43.0172	3.1991	2.4811	2.9996	43.2352	0.0181	0.0651	0.2556		65.8	66.39	55.03
Rx-535_03kHz_02	82	1	12:53:42	0.600004518	47.7205879	16.8220793	118.7	-6.18	24.41	25.18	3000	79.9331751	-44.982	-1.965	0	0	0	52.92028247	-41.783	-1.965	143.2677736	-42.5	-1.964	26.39726596	-41.98	-1.963		44.9819	3.1991	2.4814	3.0014	45.1999	0.0181	0.0654	0.2574		65.9	66.73	55.41
Rx-535_03kHz_02	83	1	12:53:42	0.700004514	47.7205884	16.8220787	118.7	-6.2	24.48	25.25	3000	79.93604519	-46.946	-1.964	0	0	0	52.92059125	-43.747	-1.964	143.26926	-44.464	-1.963	26.40010831	-43.945	-1.964		46.9462	3.1994	2.4824	3.0013	47.1642	0.0184	0.0664	0.2573		67	67.69	55.4
Rx-535_03kHz_02	84	1	12:53:42	0.80000451	47.7205889	16.8220781	118.7	-6.22	24.55	25.33	3000	79.93145985	-48.911	-1.965	0	0	0	52.92136296	-45.71	-1.964	143.2631404	-46.428	-1.965	26.39724776	-45.909	-1.964		48.9109	3.2004	2.4825	3.0024	49.1289	0.0194	0.0665	0.2584		70.76	67.79	55.63
Rx-535_03kHz_02	85	1	12:53:42	0.900004506	47.7205895	16.8220776	118.7	-6.24	24.62	25.4	3000	79.93116409	-50.876	-1.965	0	0	0	52.93054316	-47.673	-1.963	143.2654161	-48.392	-1.964	26.39948604	-47.873	-1.965		50.8756	3.2025	2.4832	3.0026	51.0936	0.0215	0.0672	0.2586		78.31	68.49	55.67
Rx-535_03kHz_02	86	1	12:53:43	0.000004502	47.72059	16.822077	118.7	-6.26	24.69	25.47	3000	79.93382747	-52.84	-1.964	0	0	0	52.94530024	-49.635	-1.962	143.278794	-50.356	-1.963	26.39647953	-49.836	-1.963		52.8397	3.205	2.4838	3.004	53.0577	0.024	0.0678	0.26		87.26	69.17	55.98
Rx-535_03kHz_02	87	1	12:53:43	0.100004499	47.7205904	16.8220763	118.7	-6.3	24.75	25.54	3000	79.94806756	-54.803	-1.964	0	0	0	52.9629389	-51.598	-1.963	143.3232764	-52.32	-1.964	26.40343988	-51.8	-1.964		54.8035	3.2056	2.4836	3.0036	55.0215	0.0246	0.0676	0.2596		89.33	68.98	55.89
Rx-535_03kHz_02	88	1	12:53:43	0.200004495	47.7205908	16.8220756	118.7	-6.33	24.81	25.6	3000	79.94499179	-56.767	-1.964	0	0	0	52.96324281	-53.561	-1.963	143.3184466	-54.283	-1.963	26.40204445	-53.763	-1.963		56.7672	3.206	2.4843	3.0042	56.9852	0.025	0.0683	0.2602		90.82	69.65	56.01
Rx-535_03kHz_02	89	1	12:53:43	0.300004491	47.7205912	16.822075	118.7	-6.36	24.87	25.67	3000	79.93069173	-58.731	-1.963	0	0	0	52.95398382	-55.524	-1.962	143.2877354	-56.246	-1.963	26.39575242	-55.727	-1.964		58.7306	3.2069	2.4842	3.0034	58.9486	0.0259	0.0682	0.2594		94.1	69.59	55.85
Rx-535_03kHz_02	90	1	12:53:43	0.400004487	47.7205916	16.8220743	118.7	-6.39	24.93	25.73	3000	79.92154289	-60.694	-1.963	0	0	0	52.94561527	-57.486	-1.962	143.2553905	-58.21	-1.963	26.3934081	-57.687	-1.96		60.6939	3.2079	2.4844	3.0065	60.9119	0.0269	0.0684	0.2625		98.06	69.72	56.52
Rx-535_03kHz_02	91	1	12:53:43	0.500004484	47.720592	16.8220736	118.7	-6.43	24.99	25.8	3000	79.9182111	-62.658	-1.964	0	0	0	52.9413413	-59.449	-1.963	143.2543059	-60.173	-1.964	26.3902172	-59.654	-1.967		62.6577	3.2085	2.4845	3.0033	62.8757	0.0275	0.0685	0.2593		100.17	69.89	55.82
Rx-535_03kHz_02	92	1	12:53:43	0.60000448	47.7205924	16.8220729	118.7	-6.46	25.04	25.86	3000	79.93025801	-64.622	-1.964	0	0	0	52.95350368	-61.411	-1.962	143.2744339	-62.136	-1.963	26.39951243	-61.616	-1.962		64.6216	3.2101	2.4854	3.0057	64.8396	0.0291	0.0694	0.2617		105.96	70.8	56.34
Rx-535_03kHz_02	93	1	12:53:43	0.700004476	47.7205928	16.8220722	118.7	-6.49	25.1	25.93	3000	79.9339013	-66.585	-1.963	0	0	0	52.95932217	-63.374	-1.963	143.2815689	-64.099	-1.963	26.40228354	-63.58	-1.964		66.5848	3.2103	2.4854	3.0048	66.8028	0.0293	0.0694	0.2608		106.79	70.81	56.16
Rx-535_03kHz_02	94	1	12:53:43	0.800004472	47.7205932	16.8220715	118.7	-6.52	25.16	26	3000	79.93805088	-68.549	-1.964	0	0	0	52.94901516	-65.341	-1.967	143.2815103	-66.064	-1.965	26.4048323	-65.544	-1.964		68.5492	3.2079	2.4852	3.0048	68.7672	0.0269	0.0692	0.2608		97.86	70.52	56.16
Rx-535_03kHz_02	95	1	12:53:43	0.900004468	47.7205936	16.8220708	118.7	-6.56	25.22	26.06	3000	79.94101955	-70.512	-1.963	0	0	0	52.94223704	-67.308	-1.967	143.2871921	-68.027	-1.963	26.4005618	-67.507	-1.963		70.5123	3.2044	2.4852	3.0054	70.7303	0.0234	0.0692	0.2614		85.25	70.61	56.29
Rx-535_03kHz_02	96	1	12:53:44	0.000004465	47.720594	16.8220702	118.7	-6.59	25.28	26.13	3000	79.94092935	-72.476	-1.964	0	0	0	52.93064328	-69.274	-1.966	143.2835972	-69.992	-1.964	26.39996966	-69.471	-1.964		72.4762	3.202	2.4847	3.0049	72.6942	0.021	0.0687	0.2609		76.3	70.05	56.17
Rx-535_03kHz_02	97	1	12:53:44	0.100004461	47.7205941	16.8220694	118.7	-6.64	25.31	26.17	3000	79.94763909	-74.44	-1.964	0	0	0	52.93274485	-71.239	-1.965	143.3051901	-71.955	-1.964	26.40128486	-71.438	-1.966		74.4398	3.2007	2.4844	3.002	74.6578	0.0197	0.0684	0.258		71.86	69.78	55.54
Rx-535_03kHz_02	98	1	12:53:44	0.200004457	47.7205943	16.8220687	118.7	-6.69	25.35	26.21	3000	79.94565271	-76.403	-1.964	0	0	0	52.92599742	-73.203	-1.964	143.2962866	-73.919	-1.963	26.40418708	-73.399	-1.961		76.4034	3.2004	2.4847	3.0042	76.6214	0.0194	0.0687	0.2602		70.52	70.09	56.01
Rx-535_03kHz_02	99	1	12:53:44	0.300004453	47.7205944	16.8220679	118.7	-6.73	25.38	26.26	3000	79.94711015	-78.366	-1.963	0	0	0	52.92621417	-75.166	-1.963	143.3004848	-75.881	-1.963	26.40327511	-75.361	-1.961		78.3663	3.2005	2.4851	3.0056	78.5843	0.0195	0.0691	0.2616		70.95	70.46	56.33
Rx-535_03kHz_02	100	1	12:53:44	0.400004449	47.7205945	16.8220672	118.7	-6.78	25.41	26.3	3000	79.93521806	-80.33	-1.964	0	0	0	52.91526987	-77.129	-1.963	143.2719249	-77.844	-1.963	26.40145643	-77.326	-1.965		80.3305	3.2012	2.4861	3.0048	80.5485	0.0202	0.0701	0.2608		73.49	71.5	56.14
Rx-535_03kHz_02	101	1	12:53:44	0.500004446	47.7205947	16.8220664	118.7	-6.83	25.45	26.35	3000	79.93388565	-82.295	-1.965	0	0	0	52.92149041	-79.092	-1.963	143.261605	-79.808	-1.964	26.40895387	-79.289	-1.964		82.2951	3.2031	2.4868	3.0058	82.5131	0.0221	0.0708	0.2618		80.58	72.2	56.36
Rx-535_03kHz_02	102	1	12:53:44	0.600004442	47.7205948	16.8220657	118.7	-6.88	25.48	26.39	3000	79.93514535	-84.26	-1.965	0	0	0	52.9433084	-81.053	-1.961	143.2763124	-81.773	-1.964	26.4045939	-81.252	-1.963		84.26	3.2068	2.4874	3.0075	84.478	0.0258	0.0714	0.2635		93.76	72.82	56.72
Rx-535_03kHz_02	103	1	12:53:44	0.700004438	47.7205949	16.8220649	118.7	-6.92	25.51	26.44	3000	79.9370786	-86.224	-1.964	0	0	0	52.9533766	-83.016	-1.963	143.2868323	-83.736	-1.963	26.40670146	-83.218	-1.965		86.2242	3.2082	2.4881	3.0063	86.4422	0.0272	0.0721	0.2623		99.13	73.55	56.48
Rx-535_03kHz_02	104	1	12:53:44	0.800004434	47.7205951	16.8220642	118.7	-6.97	25.55	26.48	3000	79.93819661	-88.188	-1.964	0	0	0	52.95743908	-84.981	-1.965	143.306477	-85.7	-1.964	26.40085372	-85.185	-1.967		88.1885	3.2072	2.4882	3.0037	88.4065	0.0262	0.0722	0.2597		95.2	73.59	55.92
Rx-535_03kHz_02	105	1	12:53:44	0.900004431	47.7205952	16.8220634	118.7	-7.02	25.58	26.52	3000	79.93416885	-90.153	-1.964	0	0	0	52.95182993	-86.946	-1.965	143.2932917	-87.664	-1.964	26.40183352	-87.146	-1.961		90.1525	3.2066	2.4881	3.007	90.3705	0.0256	0.0721	0.263		93.25	73.49	56.62
Rx-535_03kHz_02	106	1	12:53:45	0.000004427	47.7205953	16.8220627	118.7	-7.07	25.61	26.57	3000	79.9329549	-92.117	-1.964	0	0	0	52.95613274	-88.909	-1.963	143.290606	-89.628	-1.964	26.39753079	-89.112	-1.967		92.1168	3.2082	2.4886	3.0045	92.3348	0.0272	0.0726	0.2605		99.06	74.01	56.08
Rx-535_03kHz_02	107	1	12:53:45	0.100004423	47.7205951	16.8220623	118.7	-7.1	25.59	26.56	3000	79.94250266	-94.081	-1.964	0	0	0	52.96649861	-90.871	-1.962	143.2958763	-91.592	-1.964	26.40035078	-91.07	-1.958		94.081	3.2105	2.4891	3.0112	94.299	0.0295	0.0731	0.2672		107.42	74.54	57.52
Rx-535_03kHz_02	108	1	12:53:45	0.200004419	47.7205948	16.8220619	118.7	-7.14	25.58	26.56	3000	79.94199824	-96.045	-1.964	0	0	0	52.98180676	-92.832	-1.961	143.2957561	-93.556	-1.964	26.40032215	-93.037	-1.967		96.0452	3.2134	2.4893	3.008	96.2632	0.0324	0.0733	0.264		117.76	74.78	56.84
Rx-535_03kHz_02	109	1	12:53:45	0.300004415	47.7205945	16.8220615	118.7	-7.18	25.56	26.55	3000	79.93871268	-98.009	-1.964	0	0	0	52.96596414	-94.8	-1.969	143.29055	-95.519	-1.964	26.4002597	-95.001	-1.964		98.0092	3.2087	2.4898	3.0084	98.2272	0.0277	0.0738	0.2644		100.95	75.27	56.92
Rx-535_03kHz_02	110	1	12:53:45	0.400004412	47.7205943	16.8220611	118.7	-7.22	25.54	26.54	3000	79.9261385	-99.973	-1.964	0	0	0	52.94137292	-96.767	-1.967	143.2636573	-97.483	-1.964	26.39958556	-96.963	-1.962		99.973	3.2057	2.49	3.0103	100.191	0.0247	0.074	0.2663		89.8	75.48	57.33
Rx-535_03kHz_02	111	1	12:53:45	0.500004408	47.720594	16.8220607	118.7	-7.26	25.52	26.54	3000	79.9288844	-101.936	-1.963	0	0	0	52.93330673	-98.733	-1.966	143.2687472	-99.447	-1.964	26.397831	-98.927	-1.964		101.9365	3.203	2.4896	3.0099	102.1545	0.022	0.0736	0.2659		80.02	75.11	57.25
Rx-535_03kHz_02	112	1	12:53:45	0.600004404	47.7205937	16.8220603	118.7	-7.3	25.51	26.53	3000	79.92717033	-103.9	-1.963	0	0	0	52.92436703	-100.699	-1.965	143.258372	-101.41	-1.963	26.39838449	-100.89	-1.963		103.8996	3.2011	2.4899	3.0099	104.1176	0.0201	0.0739	0.2659		73.06	75.33	57.25
Rx-535_03kHz_02	113	1	12:53:45	0.7000044	47.7205935	16.8220599	118.7	-7.33	25.49	26.52	3000	79.92981512	-105.863	-1.964	0	0	0	52.92063357	-102.663	-1.964	143.2633077	-103.373	-1.963	26.40054635	-102.854	-1.964		105.8634	3.2007	2.4902	3.0094	106.0814	0.0197	0.0742	0.2654		71.63	75.71	57.13
Rx-535_03kHz_02	114	1	12:53:45	0.800004396	47.7205932	16.8220595	118.7	-7.37	25.47	26.52	3000	79.92336915	-107.827	-1.964	0	0	0	52.91024544	-104.627	-1.964	143.2514985	-105.337	-1.964	26.39646548	-104.818	-1.964		107.827	3.1999	2.4903	3.0088	108.045	0.0189	0.0743	0.2648		68.77	75.74	57.01
Rx-535_03kHz_02	115	1	12:53:45	0.900004393	47.7205929	16.8220591	118.7	-7.41	25.45	26.51	3000	79.92441878	-109.79	-1.963	0	0	0	52.90696319	-106.591	-1.964	143.2530428	-107.3	-1.963	26.39723992	-106.78	-1.962		109.7902	3.1994	2.4902	3.0101	110.0082	0.0184	0.0742	0.2661		67.08	75.71	57.29
Rx-535_03kHz_02	116	1	12:53:46	0.000004389	47.7205927	16.8220587	118.7	-7.45	25.44	26.5	3000	79.92404959	-111.753	-1.963	0	0	0	52.89822751	-108.556	-1.965	143.2521106	-109.264	-1.964	26.39494282	-108.744	-1.964		111.7532	3.1975	2.4897	3.009	111.9712	0.0165	0.0737	0.265		59.88	75.16	57.04
Rx-535_03kHz_02	117	1	12:53:46	0.100004385	47.7205921	16.8220585	118.69	-7.48	25.38	26.46	3000	79.93732653	-113.717	-1.964	0	0	0	52.90456871	-110.521	-1.965	143.2764677	-111.227	-1.964	26.40123127	-110.704	-1.96		113.7171	3.1962	2.4896	3.0129	113.9351	0.0152	0.0736	0.2689		55.41	75.03	57.89
Rx-535_03kHz_02	118	1	12:53:46	0.200004381	47.7205916	16.8220584	118.68	-7.51	25.33	26.42	3000	79.94295276	-115.681	-1.964	0	0	0	52.92249097	-112.483	-1.962	143.2884691	-113.192	-1.965	26.40321687	-112.673	-1.969		115.6811	3.1984	2.489	3.0079	115.8991	0.0174	0.073	0.2639		63.49	74.44	56.81
Rx-535_03kHz_02	119	1	12:53:46	0.300004378	47.720591	16.8220582	118.67	-7.54	25.28	26.38	3000	79.92833041	-117.645	-1.964	0	0	0	52.91866229	-114.445	-1.962	143.2611263	-115.156	-1.964	26.40272025	-114.637	-1.964		117.6446	3.1995	2.4886	3.0076	117.8626	0.0185	0.0726	0.2636		67.42	74.05	56.75
Rx-535_03kHz_02	120	1	12:53:46	0.400004374	47.7205905	16.8220581	118.66	-7.57	25.22	26.33	3000	79.91631322	-119.608	-1.964	0	0	0	52.91188809	-116.408	-1.963	143.243533	-117.12	-1.964	26.39450729	-116.601	-1.964		119.6082	3.2001	2.4883	3.0072	119.8262	0.0191	0.0723	0.2632		69.67	73.75	56.67
Rx-535_03kHz_02	121	1	12:53:46	0.50000437	47.7205899	16.8220579	118.65	-7.61	25.17	26.29	3000	79.91080863	-121.572	-1.963	0	0	0	52.90923639	-118.371	-1.963	143.2379379	-119.084	-1.964	26.39110988	-118.565	-1.964		121.5717	3.2004	2.488	3.007	121.7897	0.0194	0.072	0.263		70.73	73.41	56.63
Rx-535_03kHz_02	122	1	12:53:46	0.600004366	47.7205894	16.8220578	118.64	-7.64	25.11	26.25	3000	79.91050236	-123.534	-1.962	0	0	0	52.90924329	-120.334	-1.962	143.2403164	-121.046	-1.963	26.39050053	-120.528	-1.963		123.534	3.2003	2.4876	3.0063	123.752	0.0193	0.0716	0.2623		70.16	72.98	56.48
Rx-535_03kHz_02	123	1	12:53:46	0.700004362	47.7205888	16.8220576	118.63	-7.67	25.06	26.21	3000	79.91304682	-125.498	-1.964	0	0	0	52.91167366	-122.297	-1.964	143.2418521	-123.01	-1.964	26.39014867	-122.492	-1.964		125.4977	3.2004	2.4873	3.0058	125.7157	0.0194	0.0713	0.2618		70.47	72.7	56.36
Rx-535_03kHz_02	124	1	12:53:46	0.800004359	47.7205883	16.8220575	118.62	-7.7	25.01	26.17	3000	79.91338989	-127.462	-1.964	0	0	0	52.9119023	-124.261	-1.964	143.2422615	-124.974	-1.964	26.38853435	-124.454	-1.962		127.4616	3.2008	2.4877	3.008	127.6796	0.0198	0.0717	0.264		71.92	73.08	56.84
Rx-535_03kHz_02	125	1	12:53:46	0.900004355	47.7205877	16.8220573	118.61	-7.73	24.95	26.12	3000	79.92530985	-129.426	-1.964	0	0	0	52.91793509	-126.224	-1.963	143.2589533	-126.938	-1.964	26.39634298	-126.416	-1.962		129.4256	3.2015	2.488	3.0096	129.6436	0.0205	0.072	0.2656		74.44	73.47	57.18
Rx-535_03kHz_02	126	1	12:53:47	0.000004351	47.7205872	16.8220572	118.6	-7.76	24.9	26.08	3000	79.92355645	-131.389	-1.963	0	0	0	52.91593675	-128.188	-1.964	143.252813	-128.901	-1.963	26.39599259	-128.378	-1.962		131.3891	3.2013	2.488	3.0106	131.6071	0.0203	0.072	0.2666		73.68	73.47	57.39
Rx-535_03kHz_02	127	1	12:53:47	0.100004347	47.7205864	16.8220571	118.59	-7.79	24.83	26.02	3000	79.93576136	-133.353	-1.964	0	0	0	52.92315101	-130.152	-1.964	143.2681241	-130.865	-1.964	26.4049303	-130.344	-1.966		133.353	3.2014	2.4878	3.0089	133.571	0.0204	0.0718	0.2649		74.3	73.22	57.03
Rx-535_03kHz_02	128	1	12:53:47	0.200004343	47.7205857	16.8220571	118.58	-7.82	24.75	25.96	3000	79.93483298	-135.317	-1.964	0	0	0	52.92066504	-132.116	-1.965	143.2643402	-132.83	-1.964	26.40611975	-132.309	-1.965		135.3169	3.2006	2.4873	3.0078	135.5349	0.0196	0.0713	0.2638		71.46	72.68	56.8
Rx-535_03kHz_02	129	1	12:53:47	0.30000434	47.720585	16.8220571	118.57	-7.85	24.68	25.9	3000	79.93270046	-137.281	-1.964	0	0	0	52.91481145	-134.082	-1.965	143.2615881	-134.795	-1.965	26.40245996	-134.275	-1.966		137.2809	3.1992	2.4863	3.0059	137.4989	0.0182	0.0703	0.2619		66.16	71.65	56.39
Rx-535_03kHz_02	130	1	12:53:47	0.400004336	47.7205843	16.822057	118.56	-7.88	24.6	25.84	3000	79.92109676	-139.245	-1.964	0	0	0	52.90397421	-136.047	-1.965	143.2451992	-136.759	-1.964	26.39414449	-136.24	-1.965		139.2447	3.1978	2.4859	3.0044	139.4627	0.0168	0.0699	0.2604		61	71.33	56.07
Rx-535_03kHz_02	131	1	12:53:47	0.500004332	47.7205836	16.822057	118.55	-7.91	24.53	25.77	3000	79.91986653	-141.208	-1.963	0	0	0	52.8995496	-138.011	-1.964	143.244861	-138.722	-1.964	26.39303133	-138.206	-1.966		141.2082	3.1973	2.4859	3.002	141.4262	0.0163	0.0699	0.258		59.39	71.27	55.55
Rx-535_03kHz_02	132	1	12:53:47	0.600004328	47.7205829	16.822057	118.54	-7.94	24.46	25.71	3000	79.91944084	-143.172	-1.964	0	0	0	52.89573004	-139.975	-1.964	143.2450146	-140.685	-1.963	26.39290315	-140.164	-1.958		143.1719	3.1973	2.4865	3.0078	143.3899	0.0163	0.0705	0.2638		59.19	71.88	56.79
Rx-535_03kHz_02	133	1	12:53:47	0.700004325	47.7205821	16.8220569	118.53	-7.97	24.38	25.65	3000	79.91820651	-145.135	-1.964	0	0	0	52.89063055	-141.939	-1.964	143.2425125	-142.649	-1.964	26.39491129	-142.13	-1.966		145.1355	3.1965	2.4864	3.0056	145.3535	0.0155	0.0704	0.2616		56.46	71.83	56.32
Rx-535_03kHz_02	134	1	12:53:47	0.800004321	47.7205814	16.8220569	118.52	-8	24.31	25.59	3000	79.9197084	-147.099	-1.963	0	0	0	52.88677975	-143.903	-1.964	143.2432804	-144.612	-1.963	26.39751941	-144.091	-1.961		147.0988	3.1957	2.4869	3.0078	147.3168	0.0147	0.0709	0.2638		53.44	72.32	56.8
Rx-535_03kHz_02	135	1	12:53:47	0.900004317	47.7205807	16.8220569	118.51	-8.03	24.23	25.53	3000	79.92088097	-149.062	-1.964	0	0	0	52.89641272	-145.865	-1.962	143.2441945	-146.577	-1.965	26.39836756	-146.056	-1.965		149.0625	3.1973	2.4857	3.0065	149.2805	0.0163	0.0697	0.2625		59.38	71.12	56.51
Rx-535_03kHz_02	136	1	12:53:48	0.000004313	47.72058	16.8220568	118.5	-8.06	24.16	25.47	3000	79.92592204	-151.026	-1.963	0	0	0	52.91158383	-147.827	-1.962	143.2528481	-148.541	-1.964	26.40086398	-148.023	-1.967		151.0257	3.1989	2.4852	3.003	151.2437	0.0179	0.0692	0.259		65.18	70.52	55.75
Rx-535_03kHz_02	137	1	12:53:48	0.100004309	47.7205794	16.8220569	118.5	-8.08	24.1	25.41	3000	79.93637813	-152.989	-1.964	0	0	0	52.92783638	-149.789	-1.962	143.2808511	-150.505	-1.964	26.39987206	-149.985	-1.962		152.9893	3.2002	2.4844	3.0048	153.2073	0.0192	0.0684	0.2608		69.89	69.79	56.14
Rx-535_03kHz_02	138	1	12:53:48	0.200004306	47.7205788	16.8220569	118.5	-8.1	24.03	25.36	3000	79.93509814	-154.953	-1.964	0	0	0	52.92843061	-151.753	-1.964	143.2793968	-152.469	-1.964	26.39940763	-151.952	-1.968		154.9532	3.2002	2.4841	3.0009	155.1712	0.0192	0.0681	0.2569		69.79	69.45	55.32
Rx-535_03kHz_02	139	1	12:53:48	0.300004302	47.7205782	16.8220569	118.5	-8.13	23.97	25.31	3000	79.93362262	-156.917	-1.964	0	0	0	52.92831061	-153.717	-1.964	143.2770066	-154.433	-1.964	26.39743966	-153.915	-1.963		156.9168	3.2003	2.4838	3.0016	157.1348	0.0193	0.0678	0.2576		70.31	69.13	55.47
Rx-535_03kHz_02	140	1	12:53:48	0.400004298	47.7205775	16.8220569	118.5	-8.15	23.9	25.25	3000	79.92360168	-158.879	-1.963	0	0	0	52.91967418	-155.679	-1.962	143.2545841	-156.395	-1.962	26.39482601	-155.875	-1.96		158.8794	3.2006	2.4841	3.0044	159.0974	0.0196	0.0681	0.2604		71.23	69.49	56.07
Rx-535_03kHz_02	141	1	12:53:48	0.500004294	47.7205769	16.8220569	118.5	-8.17	23.84	25.2	3000	79.92290634	-160.843	-1.964	0	0	0	52.91738679	-157.642	-1.964	143.2480161	-158.359	-1.963	26.39741034	-157.837	-1.962		160.8431	3.2006	2.4843	3.0064	161.0611	0.0196	0.0683	0.2624		71.34	69.7	56.49
Rx-535_03kHz_02	142	1	12:53:48	0.60000429	47.7205763	16.8220569	118.5	-8.19	23.77	25.14	3000	79.9237422	-162.806	-1.963	0	0	0	52.91787516	-159.606	-1.963	143.2451034	-160.322	-1.963	26.39911412	-159.801	-1.964		162.8063	3.2006	2.4843	3.0057	163.0243	0.0196	0.0683	0.2617		71.36	69.69	56.34
Rx-535_03kHz_02	143	1	12:53:48	0.700004287	47.7205757	16.822057	118.5	-8.22	23.71	25.09	3000	79.92301834	-164.77	-1.964	0	0	0	52.91756567	-161.57	-1.964	143.2416952	-162.286	-1.964	26.39677132	-161.763	-1.962		164.7699	3.2001	2.4839	3.0071	164.9879	0.0191	0.0679	0.2631		69.59	69.24	56.65
Rx-535_03kHz_02	144	1	12:53:48	0.800004283	47.7205751	16.822057	118.5	-8.24	23.64	25.04	3000	79.92399425	-166.733	-1.963	0	0	0	52.91622016	-163.534	-1.964	143.2427967	-164.25	-1.964	26.39476169	-163.729	-1.967		166.7333	3.1991	2.4831	3.0039	166.9513	0.0181	0.0671	0.2599		65.8	68.41	55.96
Rx-535_03kHz_02	145	1	12:53:48	0.900004279	47.7205745	16.822057	118.5	-8.26	23.58	24.98	3000	79.92426024	-168.697	-1.963	0	0	0	52.9124313	-165.499	-1.965	143.2453512	-166.214	-1.963	26.39102356	-165.69	-1.961		168.6967	3.1975	2.483	3.0063	168.9147	0.0165	0.067	0.2623		60.09	68.32	56.48
Rx-535_03kHz_02	146	1	12:53:49	0.000004275	47.7205738	16.822057	118.5	-8.28	23.51	24.93	3000	79.92337111	-170.66	-1.963	0	0	0	52.90695023	-167.464	-1.965	143.2408343	-168.178	-1.964	26.39052095	-167.656	-1.966		170.6601	3.1958	2.4823	3.004	170.8781	0.0148	0.0663	0.26		53.81	67.65	55.97
Rx-535_03kHz_02	147	1	12:53:49	0.100004272	47.7205734	16.8220571	118.5	-8.29	23.46	24.88	3000	79.93897056	-172.623	-1.963	0	0	0	52.91468414	-169.428	-1.963	143.2705954	-170.141	-1.963	26.39614813	-169.616	-1.96		172.6234	3.1956	2.4822	3.0071	172.8414	0.0146	0.0662	0.2631		52.97	67.52	56.63
Rx-535_03kHz_02	148	1	12:53:49	0.200004268	47.7205729	16.8220573	118.5	-8.3	23.41	24.83	3000	79.93986041	-174.586	-1.963	0	0	0	52.91281873	-171.391	-1.963	143.2714336	-172.104	-1.963	26.39754571	-171.583	-1.966		174.5862	3.195	2.4824	3.0036	174.8042	0.014	0.0664	0.2596		51	67.68	55.88
Rx-535_03kHz_02	149	1	12:53:49	0.300004264	47.7205724	16.8220575	118.5	-8.3	23.35	24.79	3000	79.9364303	-176.549	-1.963	0	0	0	52.91265979	-173.353	-1.962	143.2682693	-174.067	-1.963	26.39686981	-173.546	-1.963		176.5494	3.1963	2.4826	3.0036	176.7674	0.0153	0.0666	0.2596		55.67	67.95	55.89
Rx-535_03kHz_02	150	1	12:53:49	0.40000426	47.720572	16.8220576	118.5	-8.31	23.3	24.74	3000	79.9262909	-178.512	-1.963	0	0	0	52.91075172	-175.315	-1.962	143.251268	-176.03	-1.964	26.3962724	-175.508	-1.962		178.5124	3.1975	2.4819	3.0045	178.7304	0.0165	0.0659	0.2605		60.21	67.24	56.08
Rx-535_03kHz_02	151	1	12:53:49	0.500004256	47.7205715	16.8220577	118.5	-8.32	23.25	24.69	3000	79.92440461	179.524	-1.964	0	0	0	52.91808628	-177.276	-1.962	143.256095	-177.994	-1.963	26.39310686	-177.473	-1.965		-179.524	3.1996	2.4821	3.003	-179.306	0.0186	0.0661	0.259		67.66	67.43	55.75
Rx-535_03kHz_02	152	1	12:53:49	0.600004253	47.720571	16.8220579	118.5	-8.32	23.2	24.65	3000	79.92402335	177.561	-1.963	0	0	0	52.9163918	-179.24	-1.963	143.2554047	-179.957	-1.963	26.3978604	-179.438	-1.965		-177.5609	3.1996	2.4821	3.0012	-177.3429	0.0186	0.0661	0.2572		67.55	67.41	55.37
Rx-535_03kHz_02	153	1	12:53:49	0.700004249	47.7205706	16.8220581	118.5	-8.33	23.14	24.6	3000	79.92496624	175.597	-1.963	0	0	0	52.91877483	178.797	-1.964	143.262225	178.079	-1.964	26.39610689	178.598	-1.964		-175.5974	3.1995	2.4816	3.0005	-175.3794	0.0185	0.0656	0.2565		67.17	66.89	55.22
Rx-535_03kHz_02	154	1	12:53:49	0.800004245	47.7205701	16.8220582	118.5	-8.34	23.09	24.55	3000	79.9210507	173.635	-1.963	0	0	0	52.91703797	176.834	-1.962	143.2486037	176.116	-1.963	26.39607849	176.64	-1.958		-173.6345	3.1999	2.4813	3.0051	-173.4165	0.0189	0.0653	0.2611		68.78	66.57	56.21
Rx-535_03kHz_02	155	1	12:53:49	0.900004241	47.7205696	16.8220583	118.5	-8.35	23.04	24.5	3000	79.92022813	171.671	-1.963	0	0	0	52.91613756	174.871	-1.964	143.2436017	174.153	-1.963	26.39523057	174.676	-1.964		-171.6711	3.1997	2.4815	3.005	-171.4531	0.0187	0.0655	0.261		67.94	66.82	56.18
Rx-535_03kHz_02	156	1	12:53:50	0.000004237	47.7205692	16.8220585	118.5	-8.35	22.99	24.46	3000	79.91878368	169.708	-1.963	0	0	0	52.91352955	172.908	-1.963	143.2347331	172.189	-1.964	26.39770149	172.713	-1.964		-169.7077	3.1998	2.4813	3.0048	-169.4897	0.0188	0.0653	0.2608		68.58	66.62	56.16
Rx-535_03kHz_02	157	1	12:53:50	0.100004234	47.7205686	16.8220589	118.5	-8.35	22.91	24.39	3000	79.93383491	167.744	-1.963	0	0	0	52.9276285	170.943	-1.964	143.268982	170.225	-1.964	26.39764251	170.747	-1.965		-167.7444	3.1989	2.4808	3.0026	-167.5264	0.0179	0.0648	0.2586		65.15	66.13	55.68
Rx-535_03kHz_02	158	1	12:53:50	0.20000423	47.720568	16.8220593	118.5	-8.35	22.84	24.32	3000	79.93567026	165.78	-1.964	0	0	0	52.9237325	168.979	-1.965	143.2637771	168.261	-1.964	26.40103852	168.786	-1.961		-165.7805	3.1982	2.4805	3.0052	-165.5625	0.0172	0.0645	0.2612		62.62	65.79	56.23
Rx-535_03kHz_02	159	1	12:53:50	0.300004226	47.7205674	16.8220596	118.5	-8.34	22.77	24.25	3000	79.93316432	163.817	-1.963	0	0	0	52.91814365	167.014	-1.965	143.2609738	166.297	-1.964	26.39943085	166.824	-1.962		-163.8174	3.1963	2.4798	3.0062	-163.5994	0.0153	0.0638	0.2622		55.56	65.01	56.46
Rx-535_03kHz_02	160	1	12:53:50	0.400004222	47.7205668	16.82206	118.5	-8.34	22.7	24.18	3000	79.91824464	161.854	-1.963	0	0	0	52.9013804	165.049	-1.965	143.2333917	164.334	-1.963	26.39419821	164.855	-1.969		-161.8544	3.1945	2.4793	3.0004	-161.6364	0.0135	0.0633	0.2564		49.17	64.53	55.2
Rx-535_03kHz_02	161	1	12:53:50	0.500004218	47.7205662	16.8220604	118.5	-8.33	22.62	24.11	3000	79.91952613	159.891	-1.964	0	0	0	52.89714527	163.085	-1.964	143.2381149	162.37	-1.963	26.39451752	162.894	-1.961		-159.8906	3.1939	2.4797	3.0035	-159.6726	0.0129	0.0637	0.2595		47.08	64.99	55.87
Rx-535_03kHz_02	162	1	12:53:50	0.600004215	47.7205656	16.8220608	118.5	-8.33	22.55	24.04	3000	79.92165229	157.927	-1.964	0	0	0	52.89315777	161.12	-1.965	143.2402291	160.407	-1.964	26.39870119	160.931	-1.963		-157.927	3.193	2.4795	3.0043	-157.709	0.012	0.0635	0.2603		43.57	64.8	56.04
Rx-535_03kHz_02	163	1	12:53:50	0.700004211	47.720565	16.8220612	118.5	-8.32	22.48	23.97	3000	79.91812877	155.963	-1.964	0	0	0	52.88899828	159.157	-1.963	143.2293339	158.443	-1.964	26.40011325	158.969	-1.962		-155.9633	3.1932	2.4794	3.0056	-155.7453	0.0122	0.0634	0.2616		44.55	64.69	56.32
Rx-535_03kHz_02	164	1	12:53:50	0.800004207	47.7205644	16.8220616	118.5	-8.32	22.41	23.9	3000	79.92063132	153.999	-1.964	0	0	0	52.90217121	157.196	-1.961	143.2339046	156.478	-1.964	26.39852405	157.002	-1.967		-153.9994	3.1961	2.479	3.0025	-153.7814	0.0151	0.063	0.2585		55.09	64.21	55.66
Rx-535_03kHz_02	165	1	12:53:50	0.900004203	47.7205638	16.822062	118.5	-8.32	22.33	23.83	3000	79.9225209	152.036	-1.963	0	0	0	52.91466802	155.234	-1.961	143.2423976	154.514	-1.964	26.39605453	155.043	-1.959		-152.0363	3.1978	2.4781	3.0068	-151.8183	0.0168	0.0621	0.2628		61.19	63.32	56.58
Rx-535_03kHz_02	166	1	12:53:51	0.0000042	47.7205632	16.8220623	118.5	-8.31	22.26	23.76	3000	79.92274089	150.074	-1.963	0	0	0	52.91895549	153.272	-1.962	143.2546277	152.551	-1.963	26.39339797	153.077	-1.967		-150.0735	3.1983	2.4778	3.003	-149.8555	0.0173	0.0618	0.259		63.02	63.06	55.76
Rx-535_03kHz_02	167	1	12:53:51	0.100004196	47.720563	16.8220629	118.71	-8.28	22.22	23.72	3000	79.93487268	148.11	-1.963	0	0	0	52.92977012	151.309	-1.963	143.2859736	150.588	-1.964	26.39808972	151.11	-1.967		-148.1102	3.1983	2.4775	2.9996	-147.8922	0.0173	0.0615	0.2556		63.02	62.74	55.02
Rx-535_03kHz_02	168	1	12:53:51	0.200004192	47.7205627	16.8220635	118.92	-8.25	22.19	23.67	3000	79.93451412	146.147	-1.963	0	0	0	52.92986421	149.346	-1.963	143.2817121	148.625	-1.963	26.39789936	149.145	-1.965		-146.1472	3.1985	2.4774	2.9976	-145.9292	0.0175	0.0614	0.2536		63.7	62.62	54.61
Rx-535_03kHz_02	169	1	12:53:51	0.300004188	47.7205625	16.8220641	119.13	-8.21	22.15	23.62	3000	79.93439381	144.184	-1.963	0	0	0	52.9300154	147.382	-1.963	143.2785223	146.661	-1.964	26.39979863	147.181	-1.964		-144.1838	3.1986	2.4771	2.9973	-143.9658	0.0176	0.0611	0.2533		64.15	62.34	54.53
Rx-535_03kHz_02	170	1	12:53:51	0.400004184	47.7205623	16.8220647	119.34	-8.18	22.11	23.58	3000	79.92249439	142.22	-1.964	0	0	0	52.91876973	145.419	-1.963	143.2511332	144.698	-1.963	26.39807611	145.218	-1.963		-142.2201	3.1989	2.4774	2.9983	-142.0021	0.0179	0.0614	0.2543		65.15	62.62	54.75
Rx-535_03kHz_02	171	1	12:53:51	0.500004181	47.7205621	16.8220653	119.55	-8.15	22.07	23.53	3000	79.91978451	140.256	-1.964	0	0	0	52.91409709	143.455	-1.964	143.2410758	142.733	-1.964	26.40199661	143.258	-1.96		-140.2563	3.1989	2.4771	3.002	-140.0383	0.0179	0.0611	0.258		65.06	62.28	55.55
Rx-535_03kHz_02	172	1	12:53:51	0.600004177	47.7205619	16.8220658	119.76	-8.12	22.04	23.48	3000	79.92049071	138.292	-1.964	0	0	0	52.91457358	141.49	-1.965	143.2368585	140.768	-1.965	26.40124149	141.291	-1.967		-138.292	3.1982	2.4765	2.9989	-138.074	0.0172	0.0605	0.2549		62.41	61.67	54.88
Rx-535_03kHz_02	173	1	12:53:51	0.700004173	47.7205616	16.8220664	119.97	-8.08	22	23.44	3000	79.91716769	136.328	-1.964	0	0	0	52.90893626	139.524	-1.966	143.2304089	138.804	-1.965	26.39524486	139.325	-1.966		-136.3281	3.1962	2.4756	2.9971	-136.1101	0.0152	0.0596	0.2531		55.17	60.8	54.48
Rx-535_03kHz_02	174	1	12:53:51	0.800004169	47.7205614	16.822067	120.18	-8.05	21.96	23.39	3000	79.91741918	134.365	-1.963	0	0	0	52.90038229	137.558	-1.966	143.2388348	136.84	-1.963	26.39009812	137.359	-1.966		-134.3653	3.1931	2.4751	2.9938	-134.1473	0.0121	0.0591	0.2498		44.04	60.23	53.77
Rx-535_03kHz_02	175	1	12:53:51	0.900004165	47.7205612	16.8220676	120.39	-8.02	21.92	23.34	3000	79.92182782	132.402	-1.963	0	0	0	52.89445555	135.594	-1.964	143.2494994	134.878	-1.962	26.39270554	135.396	-1.963		-132.4022	3.1918	2.4757	2.9934	-132.1842	0.0108	0.0597	0.2494		39.3	60.93	53.69
Rx-535_03kHz_02	176	1	12:53:52	0.000004162	47.720561	16.8220682	120.6	-7.99	21.89	23.3	3000	79.91779736	130.439	-1.963	0	0	0	52.8804879	133.63	-1.964	143.2360573	132.916	-1.962	26.39937185	133.436	-1.96		-130.4392	3.1904	2.4763	2.9965	-130.2212	0.0094	0.0603	0.2525		34.2	61.51	54.36
Rx-535_03kHz_02	177	1	12:53:52	0.100004158	47.7205595	16.8220689	120.37	-7.99	21.71	23.14	3000	79.93147477	128.476	-1.963	0	0	0	52.89126736	131.666	-1.963	143.2639807	130.952	-1.963	26.40050776	131.47	-1.966		-128.476	3.1902	2.4764	2.9936	-128.258	0.0092	0.0604	0.2496		33.41	61.6	53.73
Rx-535_03kHz_02	178	1	12:53:52	0.200004154	47.720558	16.8220695	120.14	-8	21.54	22.98	3000	79.9339861	126.512	-1.964	0	0	0	52.90601686	129.706	-1.96	143.2650022	128.988	-1.965	26.40697616	129.507	-1.963		-126.5124	3.1936	2.4754	2.9945	-126.2944	0.0126	0.0594	0.2505		45.89	60.58	53.93
Rx-535_03kHz_02	179	1	12:53:52	0.30000415	47.7205565	16.8220702	119.91	-8.01	21.37	22.82	3000	79.93338474	124.549	-1.963	0	0	0	52.92343238	127.746	-1.96	143.2721229	127.024	-1.964	26.39698688	127.536	-1.97		-124.549	3.1969	2.4745	2.9874	-124.331	0.0159	0.0585	0.2434		57.7	59.7	52.39
Rx-535_03kHz_02	180	1	12:53:52	0.400004147	47.7205551	16.8220709	119.68	-8.02	21.2	22.66	3000	79.92524453	122.587	-1.963	0	0	0	52.92626449	125.784	-1.962	143.2728316	125.061	-1.963	26.38919039	125.57	-1.966		-122.5865	3.1976	2.474	2.9835	-122.3685	0.0166	0.058	0.2395		60.44	59.18	51.55
Rx-535_03kHz_02	181	1	12:53:52	0.500004143	47.7205536	16.8220716	119.45	-8.03	21.02	22.5	3000	79.92636808	120.623	-1.963	0	0	0	52.92513188	123.821	-1.963	143.2641877	123.097	-1.964	26.39169039	123.605	-1.965		-120.6232	3.1978	2.4735	2.9822	-120.4052	0.0168	0.0575	0.2382		61.07	58.62	51.28
Rx-535_03kHz_02	182	1	12:53:52	0.600004139	47.7205521	16.8220723	119.22	-8.04	20.85	22.35	3000	79.92827692	118.66	-1.963	0	0	0	52.92500109	121.858	-1.963	143.2637616	121.134	-1.963	26.39561007	121.645	-1.961		-118.6598	3.1981	2.4738	2.9848	-118.4418	0.0171	0.0578	0.2408		62.24	58.92	51.83
Rx-535_03kHz_02	183	1	12:53:52	0.700004135	47.7205506	16.822073	118.99	-8.04	20.68	22.19	3000	79.92677854	116.696	-1.964	0	0	0	52.91802521	119.894	-1.964	143.2554741	119.171	-1.963	26.40019277	119.679	-1.966		-116.6961	3.1979	2.4744	2.9826	-116.4781	0.0169	0.0584	0.2386		61.6	59.57	51.38
Rx-535_03kHz_02	184	1	12:53:52	0.800004131	47.7205491	16.8220736	118.76	-8.05	20.51	22.03	3000	79.92595754	114.732	-1.964	0	0	0	52.91488288	117.929	-1.965	143.2414911	117.205	-1.966	26.40627394	117.716	-1.963		-114.7323	3.1968	2.4726	2.9835	-114.5143	0.0158	0.0566	0.2395		57.64	57.72	51.57
Rx-535_03kHz_02	185	1	12:53:52	0.900004128	47.7205477	16.8220743	118.53	-8.06	20.34	21.87	3000	79.92765628	112.769	-1.964	0	0	0	52.91759254	115.963	-1.967	143.263592	115.24	-1.965	26.39038076	115.747	-1.969		-112.7687	3.1938	2.4711	2.978	-112.5507	0.0128	0.0551	0.234		46.58	56.19	50.38
Rx-535_03kHz_02	186	1	12:53:53	0.000004124	47.7205462	16.822075	118.3	-8.07	20.16	21.72	3000	79.92419493	110.806	-1.963	0	0	0	52.90172688	113.996	-1.966	143.2535258	113.276	-1.964	26.39085893	113.782	-1.965		-110.8057	3.1905	2.4706	2.9762	-110.5877	0.0095	0.0546	0.2322		34.56	55.7	49.99
Rx-535_03kHz_02	187	1	12:53:53	0.10000412	47.720545	16.8220758	118.24	-8.06	20.02	21.58	3000	79.9399356	108.843	-1.963	0	0	0	52.89925593	112.031	-1.965	143.2815396	111.314	-1.963	26.40079184	111.819	-1.963		-108.8427	3.1885	2.4708	2.9762	-108.6247	0.0075	0.0548	0.2322		27.38	55.92	49.98
Rx-535_03kHz_02	188	1	12:53:53	0.200004116	47.7205438	16.8220766	118.18	-8.05	19.88	21.44	3000	79.93534369	106.879	-1.963	0	0	0	52.89191704	110.067	-1.964	143.2714345	109.35	-1.963	26.40514893	109.851	-1.968		-106.8793	3.1882	2.4709	2.9712	-106.6613	0.0072	0.0549	0.2272		26.2	55.99	48.91
Rx-535_03kHz_02	189	1	12:53:53	0.300004112	47.7205427	16.8220774	118.12	-8.03	19.74	21.31	3000	79.93769173	104.915	-1.964	0	0	0	52.90369902	108.106	-1.961	143.2673351	107.385	-1.965	26.40885732	107.884	-1.966		-104.9153	3.1909	2.4701	2.9691	-104.6973	0.0099	0.0541	0.2251		36.01	55.13	48.46
Rx-535_03kHz_02	190	1	12:53:53	0.400004109	47.7205415	16.8220782	118.06	-8.02	19.59	21.17	3000	79.92366046	102.952	-1.964	0	0	0	52.91229377	106.146	-1.96	143.2465279	105.421	-1.965	26.39331662	105.922	-1.963		-102.9516	3.1941	2.469	2.9701	-102.7336	0.0131	0.053	0.2261		47.68	54.06	48.68
Rx-535_03kHz_02	191	1	12:53:53	0.500004105	47.7205403	16.822079	118	-8.01	19.45	21.04	3000	79.92517657	100.989	-1.963	0	0	0	52.92787192	104.184	-1.961	143.2734994	103.458	-1.963	26.38429927	103.953	-1.969		-100.989	3.1955	2.4688	2.9636	-100.771	0.0145	0.0528	0.2196		52.64	53.8	47.27
Rx-535_03kHz_02	192	1	12:53:53	0.600004101	47.7205392	16.8220798	117.94	-8	19.31	20.9	3000	79.92505666	99.026	-1.963	0	0	0	52.92678729	102.222	-1.963	143.2680314	101.495	-1.963	26.38598187	101.988	-1.965		-99.0261	3.1958	2.4685	2.962	-98.8081	0.0148	0.0525	0.218		53.73	53.49	46.93
Rx-535_03kHz_02	193	1	12:53:53	0.700004097	47.720538	16.8220806	117.88	-7.99	19.17	20.76	3000	79.92594586	97.063	-1.963	0	0	0	52.92215096	100.259	-1.963	143.2628061	99.532	-1.963	26.39150712	100.025	-1.963		-97.0628	3.1961	2.4687	2.9618	-96.8448	0.0151	0.0527	0.2178		55.08	53.79	46.88
Rx-535_03kHz_02	194	1	12:53:53	0.800004094	47.7205368	16.8220814	117.82	-7.97	19.02	20.63	3000	79.92614052	95.1	-1.963	0	0	0	52.9174796	98.296	-1.963	143.2567015	97.569	-1.963	26.40173502	98.061	-1.963		-95.0997	3.196	2.4694	2.9617	-94.8817	0.015	0.0534	0.2177		54.58	54.42	46.87
Rx-535_03kHz_02	195	1	12:53:53	0.90000409	47.7205357	16.8220822	117.76	-7.96	18.88	20.49	3000	79.92663406	93.136	-1.964	0	0	0	52.91475668	96.331	-1.964	143.2499431	95.605	-1.964	26.40691239	96.099	-1.963		-93.136	3.1954	2.4688	2.9625	-92.918	0.0144	0.0528	0.2185		52.55	53.81	47.05
Rx-535_03kHz_02	196	1	12:53:54	0.000004086	47.7205345	16.822083	117.7	-7.95	18.74	20.36	3000	79.92464152	91.172	-1.964	0	0	0	52.91354339	94.366	-1.966	143.2471864	93.64	-1.965	26.39717439	94.132	-1.966		-91.1723	3.1933	2.4675	2.96	-90.9543	0.0123	0.0515	0.216		44.78	52.48	46.5
Rx-535_03kHz_02	197	1	12:53:54	0.100004082	47.7205333	16.8220838	117.65	-7.94	18.6	20.22	3000	79.9365202	89.209	-1.963	0	0	0	52.91798307	92.399	-1.966	143.287217	91.676	-1.964	26.38913732	92.163	-1.969		-89.2092	3.1902	2.4667	2.9539	-88.9912	0.0092	0.0507	0.2099		33.63	51.73	45.2
Rx-535_03kHz_02	198	1	12:53:54	0.200004078	47.7205322	16.8220847	117.6	-7.92	18.46	20.08	3000	79.93629768	87.247	-1.963	0	0	0	52.89933814	90.434	-1.965	143.2718614	89.714	-1.962	26.39342046	90.201	-1.962		-87.2465	3.1876	2.4677	2.9544	-87.0285	0.0066	0.0517	0.2104		24.13	52.71	45.29
Rx-535_03kHz_02	199	1	12:53:54	0.300004075	47.720531	16.8220855	117.55	-7.91	18.32	19.95	3000	79.93771944	85.283	-1.964	0	0	0	52.89186936	88.47	-1.965	143.2722192	87.751	-1.964	26.40150847	88.238	-1.963		-85.2829	3.1866	2.4677	2.9548	-85.0649	0.0056	0.0517	0.2108		20.5	52.7	45.39
Rx-535_03kHz_02	200	1	12:53:54	0.400004071	47.7205299	16.8220863	117.5	-7.89	18.17	19.81	3000	79.92352015	83.319	-1.964	0	0	0	52.89298247	86.509	-1.961	143.2410758	85.787	-1.964	26.40026883	86.272	-1.966		-83.3193	3.1896	2.4672	2.9525	-83.1013	0.0086	0.0512	0.2085		31.13	52.23	44.88
Rx-535_03kHz_02	201	1	12:53:54	0.500004067	47.7205287	16.8220872	117.45	-7.88	18.03	19.68	3000	79.92706497	81.355	-1.964	0	0	0	52.91367504	84.549	-1.96	143.2500481	83.822	-1.964	26.39317576	84.308	-1.964		-81.3554	3.1935	2.4667	2.9526	-81.1374	0.0125	0.0507	0.2086		45.42	51.72	44.9
Rx-535_03kHz_02	202	1	12:53:54	0.600004063	47.7205276	16.822088	117.4	-7.86	17.89	19.54	3000	79.92546975	79.392	-1.963	0	0	0	52.92578364	82.587	-1.962	143.2741742	81.859	-1.964	26.38849731	82.342	-1.966		-79.3922	3.195	2.4664	2.9495	-79.1742	0.014	0.0504	0.2055		50.83	51.35	44.25
Rx-535_03kHz_02	203	1	12:53:54	0.700004059	47.7205265	16.8220888	117.35	-7.85	17.75	19.41	3000	79.92555353	77.429	-1.963	0	0	0	52.92682269	80.624	-1.963	143.2700201	79.895	-1.963	26.38977346	80.379	-1.962		-77.4294	3.195	2.4657	2.9498	-77.2114	0.014	0.0497	0.2058		50.86	50.68	44.3
Rx-535_03kHz_02	204	1	12:53:54	0.800004056	47.7205253	16.8220897	117.3	-7.83	17.61	19.27	3000	79.92538713	75.467	-1.963	0	0	0	52.92367346	78.662	-1.963	143.2649538	77.933	-1.963	26.39073209	78.413	-1.966		-75.4668	3.195	2.4658	2.9463	-75.2488	0.014	0.0498	0.2023		51.12	50.78	43.55
Rx-535_03kHz_02	205	1	12:53:54	0.900004052	47.7205242	16.8220905	117.25	-7.82	17.47	19.14	3000	79.92687819	73.504	-1.963	0	0	0	52.91956035	76.699	-1.963	143.2575414	75.97	-1.962	26.4012897	76.456	-1.957		-73.5043	3.195	2.4662	2.9516	-73.2863	0.014	0.0502	0.2076		50.96	51.23	44.7
Rx-535_03kHz_02	206	1	12:53:55	0.000004048	47.720523	16.8220913	117.2	-7.8	17.33	19	3000	79.92649932	71.541	-1.963	0	0	0	52.91639927	74.736	-1.963	143.250323	74.007	-1.963	26.40813203	74.491	-1.965		-71.5412	3.1948	2.466	2.9498	-71.3232	0.0138	0.05	0.2058		50.32	50.97	44.31
Rx-535_03kHz_02	207	1	12:53:55	0.100004044	47.720522	16.8220921	116.88	-7.79	17.2	18.89	3000	79.93800999	69.578	-1.964	0	0	0	52.92144362	72.771	-1.965	143.2517579	72.042	-1.965	26.4166212	72.527	-1.964		-69.5776	3.1935	2.4647	2.9493	-69.3596	0.0125	0.0487	0.2053		45.42	49.72	44.2
Rx-535_03kHz_02	208	1	12:53:55	0.200004041	47.720521	16.8220928	116.56	-7.77	17.08	18.77	3000	79.94255775	67.614	-1.964	0	0	0	52.936537	70.806	-1.965	143.3132186	70.077	-1.965	26.39041368	70.555	-1.972		-67.6141	3.192	2.4633	2.9407	-67.3961	0.011	0.0473	0.1967		40.13	48.27	42.36
Rx-535_03kHz_02	209	1	12:53:55	0.300004037	47.7205201	16.8220935	116.24	-7.76	16.96	18.65	3000	79.94223405	65.652	-1.963	0	0	0	52.91622132	68.841	-1.965	143.2953132	68.116	-1.962	26.39344829	68.594	-1.961		-65.6516	3.1896	2.4642	2.9423	-65.4336	0.0086	0.0482	0.1983		31.23	49.18	42.7
Rx-535_03kHz_02	210	1	12:53:55	0.400004033	47.7205191	16.8220943	115.92	-7.75	16.84	18.54	3000	79.92691624	63.688	-1.963	0	0	0	52.88380241	66.876	-1.965	143.2337432	66.153	-1.963	26.41519501	66.638	-1.956		-63.6882	3.1882	2.4647	2.9494	-63.4702	0.0072	0.0487	0.2054		26.28	49.62	44.22
Rx-535_03kHz_02	211	1	12:53:55	0.500004029	47.7205181	16.822095	115.6	-7.73	16.72	18.42	3000	79.92641144	61.725	-1.963	0	0	0	52.89831756	64.915	-1.961	143.2435287	64.19	-1.963	26.39143599	64.67	-1.968		-61.7249	3.1901	2.4649	2.9452	-61.5069	0.0091	0.0489	0.2012		33.27	49.82	43.32
Rx-535_03kHz_02	212	1	12:53:55	0.600004025	47.7205171	16.8220957	115.28	-7.72	16.6	18.3	3000	79.92579868	59.762	-1.963	0	0	0	52.90978362	62.956	-1.959	143.2364717	62.226	-1.963	26.39850448	62.707	-1.963		-59.7622	3.1935	2.4641	2.9449	-59.5442	0.0125	0.0481	0.2009		45.37	49.08	43.24
Rx-535_03kHz_02	213	1	12:53:55	0.700004022	47.7205161	16.8220965	114.96	-7.7	16.48	18.19	3000	79.92702979	57.799	-1.963	0	0	0	52.92006536	60.995	-1.961	143.2552641	60.263	-1.963	26.39647498	60.741	-1.966		-57.7993	3.1952	2.4638	2.942	-57.5813	0.0142	0.0478	0.198		51.74	48.72	42.64
Rx-535_03kHz_02	214	1	12:53:55	0.800004018	47.7205151	16.8220972	114.64	-7.69	16.35	18.07	3000	79.93066839	55.836	-1.963	0	0	0	52.93132114	59.032	-1.962	143.2875504	58.3	-1.963	26.38999619	58.777	-1.965		-55.8364	3.1956	2.4637	2.9404	-55.6184	0.0146	0.0477	0.1964		53.13	48.63	42.28
Rx-535_03kHz_02	215	1	12:53:55	0.900004014	47.7205141	16.8220979	114.32	-7.67	16.23	17.96	3000	79.9269515	53.873	-1.963	0	0	0	52.92482695	57.069	-1.963	143.2651349	56.337	-1.963	26.39487013	56.813	-1.964		-53.8734	3.1959	2.4633	2.9396	-53.6554	0.0149	0.0473	0.1956		54.05	48.25	42.11
Rx-535_03kHz_02	216	1	12:53:56	0.00000401	47.7205132	16.8220987	114	-7.66	16.11	17.84	3000	79.9301047	51.911	-1.963	0	0	0	52.92251496	55.107	-1.962	143.2629732	54.374	-1.962	26.40200808	54.853	-1.96		-51.9108	3.1959	2.4634	2.9417	-51.6928	0.0149	0.0474	0.1977		54.15	48.34	42.57
Rx-535_03kHz_02	217	1	12:53:56	0.100004006	47.7205119	16.8220994	114.01	-7.65	15.96	17.7	3000	79.94315868	49.947	-1.964	0	0	0	52.92726587	53.143	-1.964	143.2860871	52.411	-1.964	26.41296313	52.884	-1.968		-49.947	3.196	2.4636	2.9375	-49.729	0.015	0.0476	0.1935		54.67	48.58	41.65
Rx-535_03kHz_02	218	1	12:53:56	0.200004003	47.7205106	16.8221002	114.02	-7.65	15.81	17.56	3000	79.94207973	47.983	-1.964	0	0	0	52.92922382	51.179	-1.964	143.2755241	50.446	-1.965	26.40934512	50.923	-1.961		-47.9833	3.1957	2.4626	2.9398	-47.7653	0.0147	0.0466	0.1958		53.5	47.5	42.15
Rx-535_03kHz_02	219	1	12:53:56	0.300003999	47.7205094	16.822101	114.03	-7.64	15.65	17.42	3000	79.94239608	46.02	-1.964	0	0	0	52.93813286	49.214	-1.965	143.2926745	48.481	-1.965	26.39254388	48.951	-1.972		-46.0198	3.1945	2.4614	2.9314	-45.8018	0.0135	0.0454	0.1874		48.99	46.3	40.34
Rx-535_03kHz_02	220	1	12:53:56	0.400003995	47.7205081	16.8221018	114.04	-7.63	15.5	17.28	3000	79.9288693	44.058	-1.962	0	0	0	52.91623281	47.249	-1.965	143.2611057	46.519	-1.962	26.38852852	46.989	-1.962		-44.0576	3.1917	2.4611	2.9318	-43.8396	0.0107	0.0451	0.1878		38.94	45.97	40.44
Rx-535_03kHz_02	221	1	12:53:56	0.500003991	47.7205068	16.8221026	114.05	-7.63	15.35	17.14	3000	79.92954659	42.094	-1.963	0	0	0	52.89775203	45.283	-1.966	143.2491823	44.556	-1.963	26.40085138	45.029	-1.96		-42.0942	3.1891	2.4619	2.9352	-41.8762	0.0081	0.0459	0.1912		29.36	46.81	41.16
Rx-535_03kHz_02	222	1	12:53:56	0.600003988	47.7205056	16.8221034	114.06	-7.62	15.2	17	3000	79.93039444	40.131	-1.963	0	0	0	52.90002401	43.321	-1.962	143.2501684	42.593	-1.963	26.40416948	43.063	-1.966		-40.1309	3.1899	2.462	2.9322	-39.9129	0.0089	0.046	0.1882		32.45	46.87	40.52
Rx-535_03kHz_02	223	1	12:53:56	0.700003984	47.7205043	16.8221042	114.07	-7.61	15.05	16.86	3000	79.92847172	38.167	-1.964	0	0	0	52.91437887	41.36	-1.96	143.2538882	40.629	-1.964	26.39823022	41.097	-1.966		-38.1674	3.193	2.4614	2.93	-37.9494	0.012	0.0454	0.186		43.79	46.33	40.03
Rx-535_03kHz_02	224	1	12:53:56	0.80000398	47.720503	16.8221049	114.08	-7.61	14.89	16.72	3000	79.92961101	36.204	-1.964	0	0	0	52.92283434	39.398	-1.963	143.2634567	38.665	-1.964	26.39608405	39.129	-1.968		-36.2038	3.1941	2.4612	2.9251	-35.9858	0.0131	0.0452	0.1811		47.61	46.07	38.99
Rx-535_03kHz_02	225	1	12:53:56	0.900003976	47.7205018	16.8221057	114.09	-7.6	14.74	16.58	3000	79.92770199	34.241	-1.963	0	0	0	52.93157619	37.436	-1.962	143.2854276	36.702	-1.963	26.38651847	37.165	-1.964		-34.2405	3.195	2.4611	2.9248	-34.0225	0.014	0.0451	0.1808		51.04	46.01	38.93
Rx-535_03kHz_02	226	1	12:53:57	0.000003972	47.7205005	16.8221065	114.1	-7.59	14.59	16.45	3000	79.92737868	32.278	-1.963	0	0	0	52.92607488	35.473	-1.963	143.2630477	34.738	-1.963	26.39113393	35.203	-1.963		-32.2776	3.1951	2.4608	2.9252	-32.0596	0.0141	0.0448	0.1812		51.23	45.74	39.02
Rx-535_03kHz_02	227	1	12:53:57	0.100003969	47.7204993	16.8221074	114.1	-7.58	14.44	16.31	3000	79.94328339	30.315	-1.963	0	0	0	52.93312563	33.51	-1.963	143.2883555	32.776	-1.962	26.40037797	33.238	-1.964		-30.3148	3.1954	2.4614	2.9236	-30.0968	0.0144	0.0454	0.1796		52.46	46.28	38.68
Rx-535_03kHz_02	228	1	12:53:57	0.200003965	47.7204981	16.8221082	114.1	-7.56	14.29	16.17	3000	79.94282935	28.351	-1.963	0	0	0	52.92785037	31.547	-1.963	143.284505	30.813	-1.963	26.40582153	31.276	-1.962		-28.3514	3.1954	2.4619	2.9245	-28.1334	0.0144	0.0459	0.1805		52.5	46.78	38.87
Rx-535_03kHz_02	229	1	12:53:57	0.300003961	47.7204969	16.8221091	114.1	-7.55	14.15	16.03	3000	79.93911302	26.388	-1.963	0	0	0	52.92672924	29.583	-1.964	143.2708369	28.849	-1.965	26.40325158	29.31	-1.966		-26.3883	3.1949	2.4604	2.9213	-26.1703	0.0139	0.0444	0.1773		50.75	45.31	38.18
Rx-535_03kHz_02	230	1	12:53:57	0.400003957	47.7204957	16.82211	114.1	-7.53	14	15.9	3000	79.93000055	24.426	-1.963	0	0	0	52.92499335	27.619	-1.964	143.2653993	26.885	-1.964	26.39128315	27.345	-1.965		-24.4258	3.1934	2.4593	2.9189	-24.2078	0.0124	0.0433	0.1749		45.21	44.17	37.66
Rx-535_03kHz_02	231	1	12:53:57	0.500003953	47.7204945	16.8221108	114.1	-7.52	13.85	15.76	3000	79.92974304	22.463	-1.963	0	0	0	52.91446947	25.654	-1.966	143.2770567	24.922	-1.963	26.38902626	25.38	-1.965		-22.4632	3.1904	2.4592	2.9164	-22.2452	0.0094	0.0432	0.1724		34.06	44.1	37.13
Rx-535_03kHz_02	232	1	12:53:57	0.60000395	47.7204933	16.8221117	114.1	-7.5	13.7	15.62	3000	79.92979251	20.5	-1.963	0	0	0	52.89549597	23.688	-1.966	143.2594208	22.959	-1.963	26.39439383	23.415	-1.965		-20.4999	3.1877	2.4596	2.9151	-20.2819	0.0067	0.0436	0.1711		24.21	44.44	36.83
Rx-535_03kHz_02	233	1	12:53:57	0.700003946	47.7204921	16.8221126	114.1	-7.48	13.56	15.49	3000	79.92832179	18.537	-1.963	0	0	0	52.89019895	21.724	-1.963	143.2504357	20.997	-1.963	26.40714496	21.458	-1.957		-18.5369	3.1873	2.4597	2.9213	-18.3189	0.0063	0.0437	0.1773		23.04	44.57	38.18
Rx-535_03kHz_02	234	1	12:53:57	0.800003942	47.7204909	16.8221134	114.1	-7.47	13.41	15.35	3000	79.93195315	16.572	-1.965	0	0	0	52.91019502	19.764	-1.961	143.25645	19.031	-1.965	26.4031728	19.491	-1.968		-16.5723	3.1914	2.4591	2.9183	-16.3543	0.0104	0.0431	0.1743		37.92	43.91	37.53
Rx-535_03kHz_02	235	1	12:53:57	0.900003938	47.7204897	16.8221143	114.1	-7.45	13.26	15.21	3000	79.9303882	14.609	-1.963	0	0	0	52.92066271	17.802	-1.961	143.2568705	17.068	-1.964	26.39907507	17.527	-1.964		-14.6092	3.1933	2.4584	2.9173	-14.3912	0.0123	0.0424	0.1733		44.69	43.21	37.32
Rx-535_03kHz_02	236	1	12:53:58	0.000003934	47.7204885	16.8221152	114.1	-7.44	13.11	15.08	3000	79.93239188	12.647	-1.963	0	0	0	52.93536575	15.841	-1.961	143.2925234	15.105	-1.962	26.385852	15.563	-1.963		-12.6466	3.1944	2.4585	2.9166	-12.4286	0.0134	0.0425	0.1726		48.92	43.33	37.15
Rx-535_03kHz_02	237	1	12:53:58	0.100003931	47.7204873	16.822116	114.1	-7.42	12.97	14.94	3000	79.94186055	10.684	-1.963	0	0	0	52.9387762	13.878	-1.963	143.2939251	13.142	-1.963	26.3901384	13.601	-1.962		-10.684	3.1944	2.4585	2.9173	-10.466	0.0134	0.0425	0.1733		48.67	43.34	37.31
Rx-535_03kHz_02	238	1	12:53:58	0.200003927	47.7204861	16.8221169	114.1	-7.41	12.82	14.81	3000	79.94288128	8.721	-1.963	0	0	0	52.93552933	11.915	-1.963	143.2932128	11.179	-1.963	26.39576217	11.636	-1.965		-8.7211	3.1943	2.4584	2.9148	-8.5031	0.0133	0.0424	0.1708		48.27	43.21	36.77
Rx-535_03kHz_02	239	1	12:53:58	0.300003923	47.7204849	16.8221177	114.1	-7.4	12.67	14.67	3000	79.94389908	6.758	-1.963	0	0	0	52.92791981	9.952	-1.963	143.2861206	9.216	-1.963	26.40891831	9.675	-1.961		-6.7581	3.194	2.4581	2.9172	-6.5401	0.013	0.0421	0.1732		47.13	42.96	37.29
Rx-535_03kHz_02	240	1	12:53:58	0.400003919	47.7204837	16.8221186	114.1	-7.38	12.53	14.54	3000	79.93246523	4.795	-1.963	0	0	0	52.92376654	7.988	-1.964	143.2626495	7.253	-1.964	26.40079309	7.712	-1.963		-4.7947	3.1935	2.4578	2.9172	-4.5767	0.0125	0.0418	0.1732		45.63	42.63	37.29
Rx-535_03kHz_02	241	1	12:53:58	0.500003916	47.7204825	16.8221194	114.1	-7.37	12.38	14.41	3000	79.9334177	2.832	-1.962	0	0	0	52.92648337	6.025	-1.963	143.2657787	5.289	-1.964	26.39805192	5.748	-1.964		-2.8323	3.1926	2.4566	2.916	-2.6143	0.0116	0.0406	0.172		42.05	41.39	37.02
Rx-535_03kHz_02	242	1	12:53:58	0.600003912	47.7204813	16.8221203	114.1	-7.35	12.23	14.27	3000	79.93290896	0.87	-1.963	0	0	0	52.91958704	4.06	-1.965	143.2784498	3.327	-1.962	26.39104096	3.784	-1.964		-0.8697	3.1899	2.4573	2.9147	-0.6517	0.0089	0.0413	0.1707		32.44	42.08	36.76
Rx-535_03kHz_02	243	1	12:53:58	0.700003908	47.7204801	16.8221211	114.1	-7.34	12.08	14.14	3000	79.93393558	-1.093	-1.963	0	0	0	52.90155639	2.094	-1.966	143.2671712	1.365	-1.962	26.39661864	1.827	-1.958		1.0932	3.187	2.4578	2.9198	1.3112	0.006	0.0418	0.1758		21.93	42.68	37.86
Rx-535_03kHz_02	244	1	12:53:58	0.800003904	47.7204789	16.822122	114.1	-7.33	11.94	14.01	3000	79.92176273	-3.057	-1.964	0	0	0	52.88849494	0.13	-1.964	143.2418144	-0.599	-1.964	26.40076755	-0.136	-1.963		3.057	3.1865	2.4575	2.921	3.275	0.0055	0.0415	0.177		19.96	42.34	38.12
Rx-535_03kHz_02	245	1	12:53:58	0.9000039	47.7204777	16.8221228	114.1	-7.31	11.79	13.87	3000	79.93771487	-5.02	-1.963	0	0	0	52.91240251	-1.83	-1.96	143.2670754	-2.563	-1.964	26.40792744	-2.1	-1.964		5.0203	3.1902	2.4573	2.9206	5.2383	0.0092	0.0413	0.1766		33.41	42.15	38.02
Rx-535_03kHz_02	246	1	12:53:59	0.000003897	47.7204765	16.8221237	114.1	-7.3	11.64	13.74	3000	79.93663469	-6.982	-1.962	0	0	0	52.92433408	-3.79	-1.96	143.2698305	-4.525	-1.962	26.3994135	-4.064	-1.964		6.9824	3.1925	2.4572	2.9185	7.2004	0.0115	0.0412	0.1745		42.01	41.99	37.57
Rx-535_03kHz_02	247	1	12:53:59	0.100003893	47.7204753	16.8221245	114.1	-7.28	11.5	13.61	3000	79.94559007	-8.944	-1.962	0	0	0	52.94389879	-5.751	-1.961	143.317278	-6.488	-1.962	26.38950718	-6.029	-1.965		8.9445	3.1935	2.457	2.9156	9.1625	0.0125	0.041	0.1716		45.55	41.76	36.94
Rx-535_03kHz_02	248	1	12:53:59	0.200003889	47.7204742	16.8221253	114.1	-7.27	11.36	13.48	3000	79.9511755	-10.906	-1.962	0	0	0	52.94537225	-7.713	-1.962	143.3124376	-8.449	-1.962	26.39382969	-7.987	-1.959		10.9061	3.1935	2.4567	2.9186	11.1241	0.0125	0.0407	0.1746		45.39	41.49	37.59
Rx-535_03kHz_02	249	1	12:53:59	0.300003885	47.720473	16.8221262	114.1	-7.26	11.21	13.36	3000	79.9494145	-12.87	-1.964	0	0	0	52.94093519	-9.676	-1.963	143.3075053	-10.413	-1.963	26.39876074	-9.949	-1.962		12.8696	3.1936	2.4569	2.9202	13.0876	0.0126	0.0409	0.1762		45.76	41.7	37.94
Rx-535_03kHz_02	250	1	12:53:59	0.400003881	47.7204718	16.822127	114.1	-7.24	11.07	13.23	3000	79.9393572	-14.833	-1.963	0	0	0	52.9245916	-11.64	-1.964	143.2768879	-12.376	-1.963	26.40968153	-11.911	-1.961		14.8328	3.1932	2.4567	2.9219	15.0508	0.0122	0.0407	0.1779		44.34	41.54	38.3
Rx-535_03kHz_02	251	1	12:53:59	0.500003878	47.7204707	16.8221278	114.1	-7.23	10.93	13.1	3000	79.94002227	-16.796	-1.964	0	0	0	52.93021349	-13.603	-1.964	143.2879729	-14.34	-1.964	26.39786095	-13.876	-1.965		16.7964	3.1932	2.4563	2.9206	17.0144	0.0122	0.0403	0.1766		44.24	41.09	38.03
Rx-535_03kHz_02	252	1	12:53:59	0.600003874	47.7204695	16.8221287	114.1	-7.21	10.78	12.97	3000	79.93616304	-18.759	-1.963	0	0	0	52.92502586	-15.567	-1.964	143.2639562	-16.304	-1.964	26.40534055	-15.837	-1.961		18.7595	3.1927	2.4554	2.9223	18.9775	0.0117	0.0394	0.1783		42.57	40.19	38.39
Rx-535_03kHz_02	253	1	12:53:59	0.70000387	47.7204683	16.8221295	114.1	-7.2	10.64	12.85	3000	79.93956836	-20.722	-1.962	0	0	0	52.9332687	-17.531	-1.964	143.3034533	-18.267	-1.963	26.39149024	-17.805	-1.968		20.7218	3.1905	2.4548	2.917	20.9398	0.0095	0.0388	0.173		34.63	39.53	37.26
Rx-535_03kHz_02	254	1	12:53:59	0.800003866	47.7204672	16.8221303	114.1	-7.18	10.5	12.72	3000	79.94012729	-22.684	-1.963	0	0	0	52.91092113	-19.497	-1.966	143.2785965	-20.229	-1.962	26.40050644	-19.763	-1.959		22.6844	3.1876	2.4551	2.921	22.9024	0.0066	0.0391	0.177		23.86	39.91	38.1
Rx-535_03kHz_02	255	1	12:53:59	0.900003863	47.720466	16.8221312	114.1	-7.17	10.36	12.6	3000	79.93875214	-24.648	-1.963	0	0	0	52.90229896	-21.462	-1.965	143.2744122	-22.192	-1.963	26.40169455	-21.724	-1.96		24.6478	3.1862	2.4556	2.9241	24.8658	0.0052	0.0396	0.1801		18.92	40.41	38.77
Rx-535_03kHz_02	256	1	12:54:00	0.000003859	47.7204648	16.822132	114.1	-7.16	10.21	12.47	3000	79.93729536	-26.611	-1.964	0	0	0	52.91172159	-23.422	-1.961	143.2645687	-24.156	-1.964	26.40682219	-23.689	-1.966		26.6114	3.1893	2.4556	2.9222	26.8294	0.0083	0.0396	0.1782		30.15	40.39	38.37
Rx-535_03kHz_02	257	1	12:54:00	0.100003855	47.7204638	16.8221328	114.11	-7.14	10.08	12.35	3000	79.95204045	-28.575	-1.963	0	0	0	52.93623041	-25.383	-1.961	143.2982548	-26.119	-1.964	26.40073617	-25.654	-1.964		28.5746	3.1912	2.4552	2.921	28.7926	0.0102	0.0392	0.177		37.23	39.98	38.11
Rx-535_03kHz_02	258	1	12:54:00	0.200003851	47.7204627	16.8221337	114.12	-7.12	9.94	12.23	3000	79.94911052	-30.538	-1.963	0	0	0	52.94499523	-27.346	-1.962	143.321268	-28.082	-1.963	26.39310536	-27.617	-1.964		30.5377	3.1921	2.4557	2.9203	30.7557	0.0111	0.0397	0.1763		40.52	40.46	37.96
Rx-535_03kHz_02	259	1	12:54:00	0.300003847	47.7204616	16.8221345	114.13	-7.1	9.81	12.11	3000	79.95028281	-32.5	-1.963	0	0	0	52.94635339	-29.308	-1.962	143.3206785	-30.044	-1.962	26.39377629	-29.578	-1.96		32.5002	3.1924	2.4559	2.9224	32.7182	0.0114	0.0399	0.1784		41.41	40.7	38.4
Rx-535_03kHz_02	260	1	12:54:00	0.400003844	47.7204605	16.8221353	114.14	-7.09	9.67	11.99	3000	79.93796415	-34.463	-1.963	0	0	0	52.93272421	-31.27	-1.963	143.2882294	-32.007	-1.963	26.39626665	-31.539	-1.961		34.4629	3.1925	2.456	2.9239	34.6809	0.0115	0.04	0.1799		41.81	40.78	38.73
Rx-535_03kHz_02	261	1	12:54:00	0.50000384	47.7204594	16.8221362	114.15	-7.07	9.54	11.87	3000	79.93660665	-36.426	-1.963	0	0	0	52.92198481	-33.234	-1.963	143.2748127	-33.969	-1.962	26.41285894	-33.5	-1.961		36.4259	3.1922	2.4568	2.9263	36.6439	0.0112	0.0408	0.1823		40.74	41.66	39.26
Rx-535_03kHz_02	262	1	12:54:00	0.600003836	47.7204583	16.822137	114.16	-7.05	9.41	11.76	3000	79.93553703	-38.389	-1.963	0	0	0	52.92504744	-35.197	-1.963	143.2813447	-35.932	-1.963	26.40248443	-35.464	-1.964		38.3892	3.1921	2.4567	2.9253	38.6072	0.0111	0.0407	0.1813		40.47	41.54	39.03
Rx-535_03kHz_02	263	1	12:54:00	0.700003832	47.7204572	16.8221378	114.17	-7.03	9.27	11.64	3000	79.93818976	-40.352	-1.963	0	0	0	52.92682676	-37.16	-1.963	143.2685027	-37.897	-1.965	26.41294237	-37.426	-1.962		40.3522	3.1919	2.4548	2.9259	40.5702	0.0109	0.0388	0.1819		39.81	39.55	39.17
Rx-535_03kHz_02	264	1	12:54:00	0.800003828	47.7204562	16.8221387	114.18	-7.02	9.14	11.52	3000	79.9394118	-42.315	-1.963	0	0	0	52.93796802	-39.124	-1.964	143.305173	-39.861	-1.964	26.39118258	-39.397	-1.971		42.3151	3.1911	2.4541	2.9178	42.5331	0.0101	0.0381	0.1738		36.78	38.89	37.41
Rx-535_03kHz_02	265	1	12:54:00	0.900003825	47.7204551	16.8221395	114.19	-7	9	11.4	3000	79.93832784	-44.278	-1.963	0	0	0	52.91857376	-41.09	-1.966	143.2799317	-41.824	-1.963	26.3950629	-41.356	-1.959		44.2782	3.1883	2.4546	2.9221	44.4962	0.0073	0.0386	0.1781		26.72	39.41	38.35
Rx-535_03kHz_02	266	1	12:54:01	0.000003821	47.720454	16.8221403	114.2	-6.98	8.87	11.29	3000	79.93790671	-46.242	-1.964	0	0	0	52.90765248	-43.054	-1.965	143.269545	-43.787	-1.963	26.40101196	-43.322	-1.966		46.2419	3.1874	2.455	2.9201	46.4599	0.0064	0.039	0.1761		23.46	39.81	37.92
Rx-535_03kHz_02	267	1	12:54:01	0.100003817	47.720453	16.822141	114.21	-6.98	8.74	11.19	3000	79.95210537	-48.205	-1.963	0	0	0	52.9229992	-45.017	-1.962	143.2933796	-45.751	-1.964	26.41300078	-45.289	-1.967		48.2051	3.1884	2.4539	2.9164	48.4231	0.0074	0.0379	0.1724		26.99	38.62	37.12
Rx-535_03kHz_02	268	1	12:54:01	0.200003813	47.7204519	16.8221416	114.22	-6.97	8.62	11.09	3000	79.9532882	-50.169	-1.964	0	0	0	52.937957	-46.978	-1.961	143.3083857	-47.715	-1.964	26.39899126	-47.251	-1.963		50.1686	3.1906	2.4537	2.9175	50.3866	0.0096	0.0377	0.1735		34.85	38.48	37.34
Rx-535_03kHz_02	269	1	12:54:01	0.30000381	47.7204509	16.8221422	114.23	-6.97	8.5	10.99	3000	79.95306982	-52.131	-1.962	0	0	0	52.94216391	-48.94	-1.962	143.3157529	-49.677	-1.962	26.40279281	-49.218	-1.967		52.1311	3.1914	2.454	2.9128	52.3491	0.0104	0.038	0.1688		37.69	38.75	36.33
Rx-535_03kHz_02	270	1	12:54:01	0.400003806	47.7204499	16.8221429	114.24	-6.96	8.37	10.89	3000	79.94259431	-54.094	-1.963	0	0	0	52.94165108	-50.902	-1.962	143.3208138	-51.64	-1.963	26.39221351	-51.185	-1.967		54.0937	3.1916	2.4537	2.9089	54.3117	0.0106	0.0377	0.1649		38.63	38.43	35.5
Rx-535_03kHz_02	271	1	12:54:01	0.500003802	47.7204488	16.8221435	114.25	-6.96	8.25	10.79	3000	79.94228687	-56.056	-1.962	0	0	0	52.93351627	-52.865	-1.963	143.3000297	-53.602	-1.962	26.39982495	-53.146	-1.961		56.0562	3.1914	2.4539	2.9099	56.2742	0.0104	0.0379	0.1659		37.84	38.67	35.72
Rx-535_03kHz_02	272	1	12:54:01	0.600003798	47.7204478	16.8221441	114.26	-6.95	8.12	10.69	3000	79.94148345	-58.019	-1.963	0	0	0	52.93180285	-54.828	-1.963	143.2928593	-55.565	-1.963	26.40342843	-55.107	-1.961		58.0192	3.1916	2.4538	2.9117	58.2372	0.0106	0.0378	0.1677		38.71	38.52	36.11
Rx-535_03kHz_02	273	1	12:54:01	0.700003794	47.7204468	16.8221448	114.27	-6.95	8	10.59	3000	79.93918018	-59.982	-1.963	0	0	0	52.92422741	-56.791	-1.963	143.2834742	-57.528	-1.963	26.40846009	-57.075	-1.967		59.9823	3.1917	2.4538	2.9073	60.2003	0.0107	0.0378	0.1633		39.02	38.6	35.16
Rx-535_03kHz_02	274	1	12:54:01	0.800003791	47.7204457	16.8221454	114.28	-6.94	7.88	10.5	3000	79.93762241	-61.945	-1.963	0	0	0	52.92802119	-58.754	-1.963	143.2742601	-59.493	-1.964	26.40319169	-59.037	-1.962		61.9451	3.1915	2.4525	2.9084	62.1631	0.0105	0.0365	0.1644		38.31	37.27	35.4
Rx-535_03kHz_02	275	1	12:54:01	0.900003787	47.7204447	16.822146	114.29	-6.94	7.75	10.4	3000	79.93971965	-63.908	-1.963	0	0	0	52.93625852	-60.717	-1.963	143.282535	-61.457	-1.964	26.39391343	-61.001	-1.964		63.908	3.1913	2.4515	2.9073	64.126	0.0103	0.0355	0.1633		37.6	36.19	35.15
Rx-535_03kHz_02	276	1	12:54:02	0.000003783	47.7204437	16.8221467	114.3	-6.93	7.63	10.31	3000	79.93962107	-65.871	-1.963	0	0	0	52.93205703	-62.681	-1.965	143.2908428	-63.419	-1.963	26.39218597	-62.969	-1.969		65.8709	3.1896	2.4518	2.9016	66.0889	0.0086	0.0358	0.1576		31.31	36.47	33.92
Rx-535_03kHz_02	277	1	12:54:02	0.100003779	47.7204426	16.8221473	114.3	-6.93	7.5	10.21	3000	79.95076529	-67.834	-1.963	0	0	0	52.92133985	-64.647	-1.966	143.296807	-65.382	-1.963	26.40386849	-64.928	-1.959		67.8342	3.187	2.4518	2.906	68.0522	0.006	0.0358	0.162		22	36.56	34.88
Rx-535_03kHz_02	278	1	12:54:02	0.200003775	47.7204415	16.8221479	114.3	-6.93	7.37	10.12	3000	79.9522436	-69.798	-1.964	0	0	0	52.9161918	-66.612	-1.965	143.2996294	-67.346	-1.963	26.414304	-66.889	-1.96		69.7983	3.186	2.4526	2.9096	70.0163	0.005	0.0366	0.1656		18.2	37.37	35.65
Rx-535_03kHz_02	279	1	12:54:02	0.300003772	47.7204404	16.8221485	114.3	-6.93	7.24	10.02	3000	79.95379969	-71.762	-1.964	0	0	0	52.92983318	-68.574	-1.961	143.3030034	-69.311	-1.965	26.40773148	-68.86	-1.971		71.7625	3.1889	2.4519	2.9025	71.9805	0.0079	0.0359	0.1585		28.66	36.62	34.12
Rx-535_03kHz_02	280	1	12:54:02	0.400003768	47.7204393	16.8221491	114.3	-6.93	7.11	9.93	3000	79.94149045	-73.726	-1.964	0	0	0	52.93063993	-70.536	-1.962	143.2772772	-71.274	-1.964	26.39991536	-70.822	-1.962		73.726	3.1905	2.4516	2.9042	73.944	0.0095	0.0356	0.1602		34.59	36.27	34.49
Rx-535_03kHz_02	281	1	12:54:02	0.500003764	47.7204383	16.8221497	114.3	-6.93	6.98	9.84	3000	79.94070974	-75.69	-1.964	0	0	0	52.93776316	-72.499	-1.963	143.2989658	-73.238	-1.963	26.39451532	-72.788	-1.966		75.6898	3.1911	2.4519	2.9021	75.9078	0.0101	0.0359	0.1581		36.93	36.64	34.05
Rx-535_03kHz_02	282	1	12:54:02	0.60000376	47.7204372	16.8221503	114.3	-6.92	6.86	9.74	3000	79.94040615	-77.652	-1.963	0	0	0	52.94092789	-74.461	-1.962	143.3057424	-75.2	-1.963	26.39201079	-74.757	-1.969		77.6525	3.1915	2.4521	2.8957	77.8705	0.0105	0.0361	0.1517		38.12	36.83	32.66
Rx-535_03kHz_02	283	1	12:54:02	0.700003757	47.7204361	16.8221509	114.3	-6.92	6.73	9.65	3000	79.94180002	-79.615	-1.963	0	0	0	52.93895904	-76.424	-1.963	143.2998413	-77.163	-1.963	26.39677144	-76.716	-1.959		79.6154	3.1916	2.4521	2.8999	79.8334	0.0106	0.0361	0.1559		38.39	36.85	33.56
Rx-535_03kHz_02	284	1	12:54:02	0.800003753	47.720435	16.8221515	114.3	-6.92	6.6	9.56	3000	79.94383704	-81.578	-1.963	0	0	0	52.93602815	-78.386	-1.963	143.2958975	-79.126	-1.962	26.4005563	-78.679	-1.963		81.5784	3.1919	2.4526	2.8993	81.7964	0.0109	0.0366	0.1553		39.79	37.28	33.44
Rx-535_03kHz_02	285	1	12:54:02	0.900003749	47.7204339	16.8221521	114.3	-6.92	6.47	9.47	3000	79.94264533	-83.541	-1.963	0	0	0	52.93272024	-80.35	-1.963	143.2949992	-81.089	-1.963	26.40195234	-80.639	-1.96		83.5415	3.1919	2.4528	2.902	83.7595	0.0109	0.0368	0.158		39.66	37.52	34.02
Rx-535_03kHz_02	286	1	12:54:03	0.000003745	47.7204328	16.8221527	114.3	-6.92	6.34	9.39	3000	79.94338711	-85.505	-1.963	0	0	0	52.93210499	-82.313	-1.964	143.2847576	-83.053	-1.964	26.40676441	-82.606	-1.966		85.5049	3.1918	2.4523	2.8991	85.7229	0.0108	0.0363	0.1551		39.22	36.98	33.4
Rx-535_03kHz_02	287	1	12:54:03	0.100003741	47.7204317	16.8221534	114.31	-6.91	6.21	9.29	3000	79.95336203	-87.468	-1.963	0	0	0	52.94369962	-84.277	-1.964	143.3056289	-85.017	-1.965	26.40369106	-84.571	-1.965		87.4684	3.1915	2.4511	2.8978	87.6864	0.0105	0.0351	0.1538		38.18	35.82	33.11
Rx-535_03kHz_02	288	1	12:54:03	0.200003738	47.7204306	16.8221542	114.32	-6.9	6.07	9.19	3000	79.95438709	-89.431	-1.963	0	0	0	52.94359909	-86.242	-1.965	143.3224655	-86.98	-1.963	26.39694208	-86.533	-1.962		89.4312	3.1893	2.4507	2.8982	89.6492	0.0083	0.0347	0.1542		30.17	35.41	33.2
Rx-535_03kHz_02	289	1	12:54:03	0.300003734	47.7204295	16.8221549	114.33	-6.89	5.94	9.1	3000	79.95164629	-91.394	-1.963	0	0	0	52.92422685	-88.208	-1.966	143.3059648	-88.942	-1.962	26.39937693	-88.494	-1.961		91.3941	3.1864	2.4517	2.8998	91.6121	0.0054	0.0357	0.1558		19.64	36.44	33.55
Rx-535_03kHz_02	290	1	12:54:03	0.40000373	47.7204284	16.8221557	114.34	-6.88	5.81	9	3000	79.93950049	-93.358	-1.964	0	0	0	52.90403266	-90.173	-1.965	143.2755101	-90.906	-1.964	26.40596496	-90.458	-1.963		93.3579	3.1849	2.4518	2.9002	93.5759	0.0039	0.0358	0.1562		14.37	36.52	33.63
Rx-535_03kHz_02	291	1	12:54:03	0.500003726	47.7204273	16.8221564	114.35	-6.87	5.67	8.91	3000	79.94493875	-95.321	-1.964	0	0	0	52.91627491	-92.134	-1.961	143.2812352	-92.87	-1.963	26.40706373	-92.418	-1.961		95.3215	3.1872	2.4519	2.9031	95.5395	0.0062	0.0359	0.1591		22.59	36.58	34.24
Rx-535_03kHz_02	292	1	12:54:03	0.600003722	47.7204262	16.8221572	114.36	-6.85	5.54	8.81	3000	79.94238793	-97.285	-1.963	0	0	0	52.92992424	-94.094	-1.96	143.2792161	-94.833	-1.964	26.39901026	-94.384	-1.966		97.2846	3.1902	2.4513	2.9006	97.5026	0.0092	0.0353	0.1566		33.47	35.96	33.71
Rx-535_03kHz_02	293	1	12:54:03	0.700003719	47.7204251	16.8221579	114.37	-6.84	5.4	8.72	3000	79.94885497	-99.247	-1.963	0	0	0	52.94184852	-96.056	-1.962	143.3094365	-96.796	-1.963	26.40005048	-96.351	-1.966		99.2474	3.1913	2.4513	2.8969	99.4654	0.0103	0.0353	0.1529		37.54	36.01	32.91
Rx-535_03kHz_02	294	1	12:54:03	0.800003715	47.720424	16.8221587	114.38	-6.83	5.27	8.63	3000	79.94682861	-101.21	-1.963	0	0	0	52.94502545	-98.018	-1.962	143.317961	-98.758	-1.962	26.39583592	-98.313	-1.962		101.21	3.1921	2.4522	2.8971	101.428	0.0111	0.0362	0.1531		40.42	36.87	32.97
Rx-535_03kHz_02	295	1	12:54:03	0.900003711	47.7204229	16.8221594	114.39	-6.82	5.14	8.54	3000	79.94826129	-103.173	-1.963	0	0	0	52.94447127	-99.98	-1.962	143.3145865	-100.72	-1.962	26.39765403	-100.275	-1.962		103.1727	3.1923	2.4524	2.8974	103.3907	0.0113	0.0364	0.1534		41.28	37.11	33.02
Rx-535_03kHz_02	296	1	12:54:04	0.000003707	47.7204218	16.8221602	114.4	-6.81	5	8.45	3000	79.9466859	-105.136	-1.963	0	0	0	52.93483955	-101.944	-1.963	143.2972369	-102.683	-1.963	26.40881687	-102.236	-1.961		105.1359	3.1922	2.4525	2.8996	105.3539	0.0112	0.0365	0.1556		40.67	37.19	33.5
Rx-535_03kHz_02	297	1	12:54:04	0.100003704	47.7204207	16.8221609	114.4	-6.8	4.87	8.36	3000	79.94437757	-107.099	-1.963	0	0	0	52.93313583	-103.907	-1.964	143.2954489	-104.647	-1.963	26.41057931	-104.199	-1.963		107.0994	3.192	2.4528	2.9001	107.3174	0.011	0.0368	0.1561		40.18	37.54	33.62
Rx-535_03kHz_02	298	1	12:54:04	0.2000037	47.7204196	16.8221617	114.4	-6.79	4.73	8.27	3000	79.94250005	-109.062	-1.963	0	0	0	52.93569714	-105.87	-1.963	143.287721	-106.611	-1.964	26.4026805	-106.162	-1.962		109.0624	3.192	2.4519	2.9008	109.2804	0.011	0.0359	0.1568		39.94	36.62	33.76
Rx-535_03kHz_02	299	1	12:54:04	0.300003696	47.7204185	16.8221625	114.4	-6.78	4.59	8.19	3000	79.94430198	-111.025	-1.963	0	0	0	52.93846503	-107.834	-1.963	143.291374	-108.574	-1.963	26.39936283	-108.124	-1.963		111.025	3.1911	2.4511	2.9007	111.243	0.0101	0.0351	0.1567		36.9	35.81	33.73
Rx-535_03kHz_02	300	1	12:54:04	0.400003692	47.7204174	16.8221632	114.4	-6.77	4.46	8.1	3000	79.93572418	-112.987	-1.962	0	0	0	52.92774347	-109.799	-1.965	143.2880555	-110.536	-1.962	26.38922969	-110.087	-1.963		112.9871	3.1885	2.451	2.9	113.2051	0.0075	0.035	0.156		27.45	35.66	33.59
Rx-535_03kHz_02	301	1	12:54:04	0.500003688	47.7204162	16.822164	114.4	-6.75	4.32	8.02	3000	79.93311395	-114.95	-1.963	0	0	0	52.90351627	-111.764	-1.966	143.2656289	-112.498	-1.962	26.4030792	-112.049	-1.962		114.9499	3.1856	2.452	2.9012	115.1679	0.0046	0.036	0.1572		16.81	36.74	33.84
Rx-535_03kHz_02	302	1	12:54:04	0.600003685	47.7204151	16.8221648	114.4	-6.74	4.18	7.94	3000	79.92901927	-116.913	-1.963	0	0	0	52.89813054	-113.727	-1.963	143.25389	-114.461	-1.963	26.40564744	-114.012	-1.963		116.9133	3.1859	2.4522	2.9014	117.1313	0.0049	0.0362	0.1574		17.77	36.89	33.89
Rx-535_03kHz_02	303	1	12:54:04	0.700003681	47.720414	16.8221655	114.4	-6.73	4.05	7.86	3000	79.94758753	-118.877	-1.964	0	0	0	52.92574488	-115.687	-1.96	143.2857904	-116.426	-1.965	26.4099835	-115.974	-1.963		118.8769	3.1895	2.4509	2.9024	119.0949	0.0085	0.0349	0.1584		30.9	35.63	34.1
Rx-535_03kHz_02	304	1	12:54:04	0.800003677	47.7204129	16.8221663	114.4	-6.72	3.91	7.78	3000	79.94951487	-120.841	-1.964	0	0	0	52.93539225	-117.649	-1.962	143.2956364	-118.389	-1.963	26.41185277	-117.94	-1.966		120.8407	3.1912	2.4517	2.9004	121.0587	0.0102	0.0357	0.1564		37.15	36.37	33.67
Rx-535_03kHz_02	305	1	12:54:04	0.900003673	47.7204118	16.8221671	114.4	-6.71	3.78	7.7	3000	79.9478493	-122.804	-1.963	0	0	0	52.94450481	-119.612	-1.963	143.3244616	-120.352	-1.963	26.39779621	-119.905	-1.965		122.8038	3.1917	2.452	2.8989	123.0218	0.0107	0.036	0.1549		39.01	36.69	33.34
Rx-535_03kHz_02	306	1	12:54:05	0.000003669	47.7204107	16.8221678	114.4	-6.7	3.64	7.62	3000	79.94867034	-124.767	-1.963	0	0	0	52.94502575	-121.575	-1.963	143.3202407	-122.315	-1.963	26.3984535	-121.869	-1.964		124.7667	3.1919	2.4519	2.8975	124.9847	0.0109	0.0359	0.1535		39.65	36.6	33.05
Rx-535_03kHz_02	307	1	12:54:05	0.100003666	47.7204095	16.8221685	114.4	-6.69	3.5	7.55	3000	79.95874593	-126.73	-1.963	0	0	0	52.94787801	-123.538	-1.963	143.3310091	-124.278	-1.963	26.40680454	-123.832	-1.962		126.7295	3.1918	2.4519	2.8979	126.9475	0.0108	0.0359	0.1539		39.32	36.63	33.14
Rx-535_03kHz_02	308	1	12:54:05	0.200003662	47.7204084	16.8221692	114.4	-6.69	3.37	7.49	3000	79.96395421	-128.693	-1.963	0	0	0	52.94392487	-125.501	-1.963	143.3337829	-126.241	-1.963	26.41787224	-125.791	-1.959		128.6929	3.1922	2.4524	2.9021	128.9109	0.0112	0.0364	0.1581		40.86	37.1	34.04
Rx-535_03kHz_02	309	1	12:54:05	0.300003658	47.7204073	16.8221699	114.4	-6.68	3.23	7.42	3000	79.95972508	-130.656	-1.963	0	0	0	52.94555355	-127.463	-1.963	143.326766	-128.203	-1.963	26.41143328	-127.757	-1.966		130.6556	3.1922	2.4524	2.899	130.8736	0.0112	0.0364	0.155		40.61	37.15	33.37
Rx-535_03kHz_02	310	1	12:54:05	0.400003654	47.7204061	16.8221706	114.4	-6.68	3.1	7.36	3000	79.9462727	-132.619	-1.963	0	0	0	52.93552703	-129.427	-1.963	143.2870399	-130.168	-1.965	26.41188619	-129.716	-1.96		132.619	3.192	2.4508	2.9025	132.837	0.011	0.0348	0.1585		40.13	35.51	34.12
Rx-535_03kHz_02	311	1	12:54:05	0.50000365	47.720405	16.8221713	114.4	-6.67	2.96	7.3	3000	79.94756791	-134.582	-1.963	0	0	0	52.94275176	-131.391	-1.964	143.3119313	-132.132	-1.964	26.39662075	-131.684	-1.967		134.5818	3.1907	2.4501	2.8979	134.7998	0.0097	0.0341	0.1539		35.47	34.8	33.13
Rx-535_03kHz_02	312	1	12:54:05	0.600003647	47.7204039	16.8221719	114.4	-6.67	2.82	7.24	3000	79.94245608	-136.545	-1.963	0	0	0	52.92511886	-133.357	-1.966	143.2930734	-134.095	-1.963	26.39695699	-133.65	-1.967		136.5449	3.188	2.4503	2.8944	136.7629	0.007	0.0343	0.1504		25.39	35.01	32.39
Rx-535_03kHz_02	313	1	12:54:05	0.700003643	47.7204027	16.8221726	114.4	-6.66	2.69	7.18	3000	79.94254493	-138.508	-1.963	0	0	0	52.90908836	-135.322	-1.965	143.2844775	-136.057	-1.962	26.40538644	-135.611	-1.96		138.5075	3.1856	2.4506	2.8966	138.7255	0.0046	0.0346	0.1526		16.64	35.32	32.86
Rx-535_03kHz_02	314	1	12:54:05	0.800003639	47.7204016	16.8221733	114.4	-6.66	2.55	7.13	3000	79.94266979	-140.471	-1.963	0	0	0	52.90876643	-137.284	-1.962	143.2787247	-138.02	-1.963	26.41110341	-137.574	-1.963		140.4707	3.1867	2.4508	2.897	140.6887	0.0057	0.0348	0.153		20.66	35.5	32.95
Rx-535_03kHz_02	315	1	12:54:05	0.900003635	47.7204005	16.822174	114.4	-6.65	2.42	7.08	3000	79.94076768	-142.434	-1.963	0	0	0	52.92677072	-139.244	-1.96	143.2861214	-139.983	-1.964	26.3995581	-139.539	-1.965		142.4341	3.19	2.4506	2.8949	142.6521	0.009	0.0346	0.1509		32.67	35.31	32.5
Rx-535_03kHz_02	316	1	12:54:06	0.000003632	47.7203993	16.8221747	114.4	-6.65	2.28	7.03	3000	79.94048891	-144.396	-1.962	0	0	0	52.93361814	-141.205	-1.961	143.2946703	-141.946	-1.962	26.3991158	-141.503	-1.963		144.3964	3.191	2.4508	2.8938	144.6144	0.01	0.0348	0.1498		36.45	35.5	32.25
Rx-535_03kHz_02	317	1	12:54:06	0.100003628	47.7203981	16.8221753	114.4	-6.65	2.13	6.98	3000	79.95278934	-146.359	-1.963	0	0	0	52.94931675	-143.168	-1.962	143.3401957	-143.908	-1.963	26.39738551	-143.465	-1.963		146.3591	3.1914	2.4507	2.894	146.5771	0.0104	0.0347	0.15		37.73	35.37	32.3
Rx-535_03kHz_02	318	1	12:54:06	0.200003624	47.7203968	16.822176	114.4	-6.65	1.99	6.94	3000	79.95327905	-148.322	-1.963	0	0	0	52.94633199	-145.13	-1.962	143.3258396	-145.871	-1.963	26.40264541	-145.428	-1.963		148.3217	3.1916	2.4504	2.894	148.5397	0.0106	0.0344	0.15		38.58	35.05	32.3
Rx-535_03kHz_02	319	1	12:54:06	0.30000362	47.7203956	16.8221767	114.4	-6.65	1.84	6.9	3000	79.95526666	-150.285	-1.963	0	0	0	52.94163728	-147.093	-1.963	143.3212045	-147.833	-1.962	26.4080511	-147.39	-1.962		150.2846	3.1918	2.4513	2.8948	150.5026	0.0108	0.0353	0.1508		39.17	35.96	32.47
Rx-535_03kHz_02	320	1	12:54:06	0.400003616	47.7203943	16.8221774	114.4	-6.65	1.69	6.86	3000	79.94196153	-152.249	-1.964	0	0	0	52.92865663	-149.057	-1.964	143.2922566	-149.797	-1.964	26.40778688	-149.354	-1.965		152.2486	3.1916	2.4511	2.8942	152.4666	0.0106	0.0351	0.1502		38.53	35.81	32.34
Rx-535_03kHz_02	321	1	12:54:06	0.500003613	47.7203931	16.8221781	114.4	-6.65	1.54	6.82	3000	79.93684854	-154.212	-1.963	0	0	0	52.9273865	-151.02	-1.963	143.2754426	-151.762	-1.964	26.40321325	-151.314	-1.96		154.212	3.1915	2.4504	2.8978	154.43	0.0105	0.0344	0.1538		38.33	35.08	33.12
Rx-535_03kHz_02	322	1	12:54:06	0.600003609	47.7203918	16.8221788	114.4	-6.64	1.39	6.79	3000	79.93058968	-156.175	-1.963	0	0	0	52.92488626	-152.985	-1.964	143.2711296	-153.725	-1.964	26.39218174	-153.286	-1.972		156.175	3.1902	2.4497	2.8891	156.393	0.0092	0.0337	0.1451		33.65	34.34	31.23
Rx-535_03kHz_02	323	1	12:54:06	0.700003605	47.7203906	16.8221795	114.4	-6.64	1.25	6.76	3000	79.93499536	-158.138	-1.963	0	0	0	52.91876221	-154.951	-1.966	143.2917184	-155.688	-1.963	26.39052561	-155.249	-1.963		158.1379	3.1874	2.4497	2.8889	158.3559	0.0064	0.0337	0.1449		23.18	34.37	31.19
Rx-535_03kHz_02	324	1	12:54:06	0.800003601	47.7203893	16.8221801	114.4	-6.64	1.1	6.73	3000	79.93183527	-160.1	-1.962	0	0	0	52.8990804	-156.916	-1.965	143.2736554	-157.65	-1.962	26.39876867	-157.211	-1.962		160.1004	3.1849	2.4503	2.8891	160.3184	0.0039	0.0343	0.1451		14.17	35	31.25
Rx-535_03kHz_02	325	1	12:54:06	0.900003597	47.7203881	16.8221808	114.4	-6.64	0.95	6.71	3000	79.93230388	-162.064	-1.964	0	0	0	52.89145287	-158.88	-1.965	143.2687965	-159.614	-1.963	26.40436566	-159.173	-1.962		162.0642	3.184	2.4507	2.8911	162.2822	0.003	0.0347	0.1471		10.74	35.4	31.68
Rx-535_03kHz_02	326	1	12:54:07	0.000003594	47.7203868	16.8221815	114.4	-6.64	0.8	6.69	3000	79.93786224	-164.028	-1.964	0	0	0	52.90960362	-160.841	-1.96	143.2778511	-161.578	-1.964	26.40478393	-161.136	-1.963		164.0278	3.1871	2.4499	2.8921	164.2458	0.0061	0.0339	0.1481		22.07	34.57	31.89
Rx-535_03kHz_02	327	1	12:54:07	0.10000359	47.7203857	16.8221818	114.41	-6.66	0.67	6.7	3000	79.94820826	-165.991	-1.963	0	0	0	52.93181194	-162.801	-1.96	143.3000788	-163.541	-1.964	26.40660033	-163.101	-1.966		165.9911	3.1904	2.4496	2.8897	166.2091	0.0094	0.0336	0.1457		34.08	34.28	31.36
Rx-535_03kHz_02	328	1	12:54:07	0.200003586	47.7203845	16.8221822	114.42	-6.68	0.54	6.71	3000	79.9496769	-167.954	-1.963	0	0	0	52.94473375	-164.762	-1.962	143.326881	-165.504	-1.963	26.39792212	-165.066	-1.965		167.954	3.1915	2.4496	2.8879	168.172	0.0105	0.0336	0.1439		38.35	34.26	30.99
Rx-535_03kHz_02	329	1	12:54:07	0.300003582	47.7203833	16.8221826	114.43	-6.7	0.4	6.72	3000	79.94840006	-169.917	-1.963	0	0	0	52.94647941	-166.725	-1.963	143.3238029	-167.467	-1.963	26.39609342	-167.03	-1.964		169.9169	3.1915	2.4497	2.8864	170.1349	0.0105	0.0337	0.1424		38.06	34.34	30.67
Rx-535_03kHz_02	330	1	12:54:07	0.400003579	47.7203821	16.8221829	114.44	-6.72	0.27	6.73	3000	79.93735601	-171.879	-1.963	0	0	0	52.93504346	-168.688	-1.962	143.2944533	-169.43	-1.962	26.39380784	-168.992	-1.962		171.8795	3.1919	2.4498	2.8872	172.0975	0.0109	0.0338	0.1432		39.69	34.5	30.84
Rx-535_03kHz_02	331	1	12:54:07	0.500003575	47.7203809	16.8221833	114.45	-6.74	0.14	6.75	3000	79.93323439	-173.842	-1.962	0	0	0	52.92474413	-170.65	-1.963	143.2743972	-171.392	-1.962	26.40328095	-170.954	-1.962		173.8418	3.1917	2.4497	2.888	174.0598	0.0107	0.0337	0.144		39.05	34.42	30.99
Rx-535_03kHz_02	332	1	12:54:07	0.600003571	47.7203797	16.8221836	114.46	-6.77	0.01	6.77	3000	79.93823212	-175.805	-1.964	0	0	0	52.92523925	-172.614	-1.964	143.2828129	-173.355	-1.963	26.40704014	-172.915	-1.962		175.8055	3.1917	2.4502	2.8901	176.0235	0.0107	0.0342	0.1461		38.86	34.92	31.45
Rx-535_03kHz_02	333	1	12:54:07	0.700003567	47.7203785	16.8221839	114.47	-6.79	-0.13	6.79	3000	79.93856602	-177.768	-1.963	0	0	0	52.92624721	-174.578	-1.964	143.2814358	-175.318	-1.963	26.40313133	-174.88	-1.965		177.7683	3.1907	2.4499	2.8879	177.9863	0.0097	0.0339	0.1439		35.12	34.6	30.97
Rx-535_03kHz_02	334	1	12:54:07	0.800003563	47.7203774	16.8221843	114.48	-6.81	-0.26	6.81	3000	79.93783654	-179.731	-1.963	0	0	0	52.92616487	-176.542	-1.965	143.2927608	-177.282	-1.964	26.39361884	-176.847	-1.967		179.731	3.1886	2.4489	2.8836	179.949	0.0076	0.0329	0.1396		27.47	33.57	30.05
Rx-535_03kHz_02	335	1	12:54:07	0.90000356	47.7203762	16.8221847	114.49	-6.83	-0.39	6.84	3000	79.93730726	178.307	-1.962	0	0	0	52.91686576	-178.506	-1.964	143.2927612	-179.244	-1.962	26.39329101	-178.806	-1.958		-178.3068	3.187	2.4495	2.8877	-178.0888	0.006	0.0335	0.1437		21.95	34.15	30.94
Rx-535_03kHz_02	336	1	12:54:08	0.000003556	47.720375	16.822185	114.5	-6.85	-0.52	6.87	3000	79.93582512	176.343	-1.963	0	0	0	52.90666005	179.529	-1.964	143.2891133	178.793	-1.963	26.39677633	179.228	-1.966		-176.3435	3.186	2.4495	2.8846	-176.1255	0.005	0.0335	0.1406		18.05	34.2	30.27
Rx-535_03kHz_02	337	1	12:54:08	0.100003552	47.7203741	16.8221846	114.52	-6.91	-0.61	6.93	3000	79.94785077	174.381	-1.963	0	0	0	52.91260748	177.566	-1.963	143.305479	176.83	-1.963	26.40658067	177.266	-1.962		-174.3805	3.1858	2.4499	2.8859	-174.1625	0.0048	0.0339	0.1419		17.42	34.54	30.55
Rx-535_03kHz_02	338	1	12:54:08	0.200003548	47.7203732	16.8221842	114.54	-6.97	-0.69	7	3000	79.94343102	172.417	-1.963	0	0	0	52.92611452	175.607	-1.959	143.3029425	174.867	-1.963	26.40065543	175.304	-1.962		-172.4171	3.1897	2.45	2.8869	-172.1991	0.0087	0.034	0.1429		31.71	34.65	30.77
Rx-535_03kHz_02	339	1	12:54:08	0.300003544	47.7203723	16.8221838	114.56	-7.03	-0.77	7.07	3000	79.94636712	170.454	-1.964	0	0	0	52.94328598	173.647	-1.96	143.3066629	172.904	-1.963	26.40227643	173.339	-1.965		-170.4536	3.1934	2.4504	2.885	-170.2356	0.0124	0.0344	0.141		45.03	35.09	30.36
Rx-535_03kHz_02	340	1	12:54:08	0.400003541	47.7203715	16.8221834	114.58	-7.09	-0.85	7.14	3000	79.93408757	168.492	-1.962	0	0	0	52.94328567	171.685	-1.962	143.3020023	170.942	-1.962	26.3906467	171.376	-1.963		-168.4916	3.1937	2.4507	2.8845	-168.2736	0.0127	0.0347	0.1405		46.13	35.39	30.25
Rx-535_03kHz_02	341	1	12:54:08	0.500003537	47.7203706	16.822183	114.6	-7.16	-0.93	7.22	3000	79.93093249	166.53	-1.962	0	0	0	52.9486326	169.725	-1.96	143.2966466	168.981	-1.962	26.3884024	169.41	-1.966		-166.5297	3.1956	2.4509	2.88	-166.3117	0.0146	0.0349	0.136		53	35.6	29.28
Rx-535_03kHz_02	342	1	12:54:08	0.600003533	47.7203697	16.8221826	114.62	-7.22	-1.02	7.29	3000	79.93506075	164.567	-1.963	0	0	0	52.96403571	167.768	-1.957	143.2986055	167.018	-1.963	26.38585528	167.448	-1.962		-164.5671	3.2008	2.4508	2.8807	-164.3491	0.0198	0.0348	0.1367		72.01	35.51	29.44
Rx-535_03kHz_02	343	1	12:54:08	0.700003529	47.7203688	16.8221822	114.64	-7.28	-1.1	7.36	3000	79.92886488	162.604	-1.963	0	0	0	52.9799052	165.813	-1.955	143.2660891	165.055	-1.963	26.38241448	165.487	-1.961		-162.6043	3.2088	2.4509	2.8825	-162.3863	0.0278	0.0349	0.1385		101.23	35.62	29.81
Rx-535_03kHz_02	344	1	12:54:08	0.800003526	47.7203679	16.8221818	114.66	-7.34	-1.18	7.43	3000	79.93138727	160.641	-1.963	0	0	0	52.98566296	163.85	-1.963	143.2632405	163.093	-1.963	26.39266424	163.517	-1.97		-160.6408	3.2088	2.4517	2.8763	-160.4228	0.0278	0.0357	0.1323		101.31	36.43	28.49
Rx-535_03kHz_02	345	1	12:54:08	0.900003522	47.7203671	16.8221814	114.68	-7.4	-1.26	7.51	3000	79.93226083	158.677	-1.963	0	0	0	52.98486991	161.885	-1.964	143.2634555	161.129	-1.964	26.38586191	161.559	-1.958		-158.6775	3.2078	2.4513	2.8816	-158.4595	0.0268	0.0353	0.1376		97.5	36	29.62
Rx-535_03kHz_02	346	1	12:54:09	0.000003518	47.7203662	16.822181	114.7	-7.46	-1.34	7.58	3000	79.92536485	156.715	-1.963	0	0	0	52.95109548	159.915	-1.97	143.2482162	159.165	-1.964	26.3822007	159.594	-1.966		-156.7147	3.2003	2.4499	2.8789	-156.4967	0.0193	0.0339	0.1349		70.24	34.62	29.03
Rx-535_03kHz_02	347	1	12:54:09	0.100003514	47.7203659	16.82218	114.7	-7.55	-1.35	7.67	3000	79.94019722	154.752	-1.962	0	0	0	52.94827474	157.948	-1.967	143.2991202	157.201	-1.964	26.38160335	157.622	-1.971		-154.7523	3.1953	2.4486	2.8699	-154.5343	0.0143	0.0326	0.1259		51.92	33.29	27.1
Rx-535_03kHz_02	348	1	12:54:09	0.20000351	47.7203656	16.8221789	114.7	-7.63	-1.35	7.75	3000	79.94261552	152.79	-1.962	0	0	0	52.93898161	155.983	-1.965	143.2620635	155.238	-1.963	26.36838261	155.668	-1.954		-152.79	3.1928	2.448	2.8778	-152.572	0.0118	0.032	0.1338		43.08	32.63	28.8
Rx-535_03kHz_02	349	1	12:54:09	0.300003507	47.7203654	16.8221779	114.7	-7.71	-1.35	7.83	3000	79.94085882	150.827	-1.963	0	0	0	52.93516098	154.02	-1.963	143.2930456	153.276	-1.962	26.38693123	153.702	-1.966		-150.8272	3.1927	2.4484	2.875	-150.6092	0.0117	0.0324	0.131		42.43	33.04	28.2
Rx-535_03kHz_02	350	1	12:54:09	0.400003503	47.7203651	16.8221769	114.7	-7.79	-1.35	7.91	3000	79.92911266	148.865	-1.962	0	0	0	52.92318318	152.058	-1.962	143.2673439	151.313	-1.962	26.38907472	151.738	-1.964		-148.8652	3.1924	2.4481	2.8728	-148.6472	0.0114	0.0321	0.1288		41.45	32.78	27.74
Rx-535_03kHz_02	351	1	12:54:09	0.500003499	47.7203648	16.8221758	114.7	-7.88	-1.35	7.99	3000	79.93116539	146.903	-1.962	0	0	0	52.92531238	150.096	-1.962	143.2842755	149.351	-1.962	26.38675961	149.778	-1.96		-146.9031	3.1928	2.4481	2.8744	-146.6851	0.0118	0.0321	0.1304		43.01	32.77	28.08
Rx-535_03kHz_02	352	1	12:54:09	0.600003495	47.7203646	16.8221748	114.7	-7.96	-1.35	8.07	3000	79.93225015	144.941	-1.962	0	0	0	52.93357905	148.136	-1.96	143.2812363	147.389	-1.962	26.38947124	147.819	-1.959		-144.9407	3.195	2.4488	2.8779	-144.7227	0.014	0.0328	0.1339		51.12	33.44	28.82
Rx-535_03kHz_02	353	1	12:54:09	0.700003491	47.7203643	16.8221738	114.7	-8.04	-1.35	8.16	3000	79.93071845	142.978	-1.962	0	0	0	52.93755712	146.175	-1.96	143.2891664	145.428	-1.962	26.39371864	145.858	-1.961		-142.9784	3.1969	2.4495	2.8792	-142.7604	0.0159	0.0335	0.1352		58.01	34.17	29.1
Rx-535_03kHz_02	354	1	12:54:09	0.800003488	47.720364	16.8221727	114.7	-8.13	-1.36	8.24	3000	79.93093734	141.015	-1.963	0	0	0	52.94578956	144.211	-1.964	143.2832356	143.465	-1.963	26.37763884	143.892	-1.965		-141.015	3.1965	2.4501	2.8773	-140.797	0.0155	0.0341	0.1333		56.37	34.74	28.7
Rx-535_03kHz_02	355	1	12:54:09	0.900003484	47.7203638	16.8221717	114.7	-8.21	-1.36	8.32	3000	79.92905196	139.053	-1.962	0	0	0	52.94060144	142.248	-1.963	143.2493267	141.502	-1.963	26.36518288	141.934	-1.958		-139.0526	3.1956	2.4499	2.8817	-138.8346	0.0146	0.0339	0.1377		53.1	34.56	29.64
Rx-535_03kHz_02	356	1	12:54:10	0.00000348	47.7203635	16.8221707	114.7	-8.29	-1.36	8.4	3000	79.92956231	137.09	-1.963	0	0	0	52.93189484	140.284	-1.964	143.2132348	139.539	-1.964	26.35629402	139.975	-1.96		-137.0895	3.1944	2.4493	2.885	-136.8715	0.0134	0.0333	0.141		48.87	33.98	30.35
Rx-535_03kHz_02	357	1	12:54:10	0.100003476	47.7203639	16.8221696	114.69	-8.35	-1.28	8.45	3000	79.94015708	135.127	-1.963	0	0	0	52.93742246	138.321	-1.963	143.2391083	137.576	-1.963	26.36653252	138.011	-1.964		-135.1268	3.1945	2.4495	2.8841	-134.9088	0.0135	0.0335	0.1401		48.95	34.18	30.15
Rx-535_03kHz_02	358	1	12:54:10	0.200003473	47.7203644	16.8221685	114.68	-8.41	-1.21	8.5	3000	79.9416177	133.165	-1.962	0	0	0	52.93336779	136.358	-1.963	143.2479197	135.614	-1.962	26.38007489	136.052	-1.959		-133.1646	3.1933	2.4497	2.8871	-132.9466	0.0123	0.0337	0.1431		44.75	34.33	30.81
Rx-535_03kHz_02	359	1	12:54:10	0.300003469	47.7203648	16.8221674	114.67	-8.47	-1.14	8.55	3000	79.94073847	131.203	-1.962	0	0	0	52.93194893	134.395	-1.963	143.2617833	133.652	-1.962	26.38440755	134.089	-1.963		-131.2028	3.192	2.449	2.8859	-130.9848	0.011	0.033	0.1419		40	33.71	30.55
Rx-535_03kHz_02	360	1	12:54:10	0.400003465	47.7203652	16.8221663	114.66	-8.53	-1.07	8.6	3000	79.9298499	129.241	-1.962	0	0	0	52.92463965	132.432	-1.962	143.2432338	131.69	-1.962	26.38426604	132.128	-1.96		-129.2409	3.1914	2.4487	2.8874	-129.0229	0.0104	0.0327	0.1434		37.74	33.3	30.88
Rx-535_03kHz_02	361	1	12:54:10	0.500003461	47.7203657	16.8221653	114.65	-8.59	-0.99	8.65	3000	79.93059088	127.279	-1.962	0	0	0	52.92723355	130.471	-1.962	143.2546907	129.728	-1.962	26.3848066	130.168	-1.961		-127.2793	3.1914	2.4486	2.8884	-127.0613	0.0104	0.0326	0.1444		37.72	33.28	31.08
Rx-535_03kHz_02	362	1	12:54:10	0.600003457	47.7203661	16.8221642	114.64	-8.65	-0.92	8.7	3000	79.92534141	125.317	-1.962	0	0	0	52.92258714	128.509	-1.962	143.2442288	127.766	-1.962	26.38379752	128.202	-1.965		-125.3174	3.1912	2.4489	2.8851	-125.0994	0.0102	0.0329	0.1411		37.12	33.5	30.37
Rx-535_03kHz_02	363	1	12:54:10	0.700003454	47.7203665	16.8221631	114.63	-8.71	-0.85	8.75	3000	79.92832273	123.355	-1.962	0	0	0	52.9215838	126.546	-1.963	143.2596456	125.804	-1.962	26.39385546	126.242	-1.96		-123.355	3.1911	2.4488	2.8873	-123.137	0.0101	0.0328	0.1433		36.67	33.45	30.86
Rx-535_03kHz_02	364	1	12:54:10	0.80000345	47.720367	16.822162	114.62	-8.77	-0.77	8.8	3000	79.92743797	121.393	-1.962	0	0	0	52.91988148	124.584	-1.963	143.2528468	123.839	-1.965	26.33476159	124.516	-1.726		-121.3928	3.1907	2.4465	3.1235	-121.1748	0.0097	0.0305	0.3795		35.46	31.12	81.71
Rx-535_03kHz_02	365	1	12:54:10	0.900003446	47.7203674	16.8221609	114.61	-8.83	-0.7	8.86	3000	79.93002253	119.431	-1.962	0	0	0	52.91989657	122.622	-1.962	143.2530684	121.88	-1.959	26.39648519	122.323	-2.194		-119.431	3.1906	2.449	2.8917	-119.213	0.0096	0.033	0.1477		35.03	33.61	31.8
Rx-535_03kHz_02	366	1	12:54:11	0.000003442	47.7203678	16.8221598	114.6	-8.89	-0.63	8.91	3000	79.926842	117.468	-1.963	0	0	0	52.92451026	120.659	-1.963	143.2574476	119.917	-1.963	26.38882653	120.364	-1.959		-117.4681	3.1909	2.4488	2.8955	-117.2501	0.0099	0.0328	0.1515		36	33.41	32.62
Rx-535_03kHz_02	367	1	12:54:11	0.100003438	47.7203689	16.8221589	114.58	-8.91	-0.5	8.93	3000	79.93073934	115.506	-1.962	0	0	0	52.92898936	118.697	-1.962	143.2707639	117.955	-1.962	26.39213034	118.402	-1.962		-115.5063	3.191	2.4488	2.8957	-115.2883	0.01	0.0328	0.1517		36.5	33.46	32.66
Rx-535_03kHz_02	368	1	12:54:11	0.200003435	47.7203699	16.8221579	114.56	-8.94	-0.36	8.95	3000	79.92937619	113.544	-1.962	0	0	0	52.92596202	116.735	-1.962	143.2669562	115.993	-1.962	26.39397421	116.437	-1.965		-113.5438	3.1912	2.4488	2.8931	-113.3258	0.0102	0.0328	0.1491		37.11	33.5	32.11
Rx-535_03kHz_02	369	1	12:54:11	0.300003431	47.7203709	16.822157	114.54	-8.97	-0.23	8.97	3000	79.92573421	111.581	-1.963	0	0	0	52.92086495	114.772	-1.963	143.2678762	114.031	-1.962	26.39632328	114.475	-1.962		-111.581	3.1914	2.4496	2.8938	-111.363	0.0104	0.0336	0.1498		37.68	34.27	32.25
Rx-535_03kHz_02	370	1	12:54:11	0.400003427	47.720372	16.822156	114.52	-9	-0.1	9	3000	79.91883435	109.618	-1.963	0	0	0	52.91184879	112.81	-1.963	143.2501137	112.068	-1.962	26.40164823	112.516	-1.959		-109.6183	3.1914	2.4502	2.8975	-109.4003	0.0104	0.0342	0.1535		37.78	34.87	33.04
Rx-535_03kHz_02	371	1	12:54:11	0.500003423	47.720373	16.8221551	114.5	-9.02	0.03	9.02	3000	79.92653832	107.656	-1.963	0	0	0	52.92075002	110.847	-1.963	143.2702731	110.105	-1.963	26.39360088	110.547	-1.969		-107.6558	3.1912	2.4496	2.8909	-107.4378	0.0102	0.0336	0.1469		37.27	34.28	31.62
Rx-535_03kHz_02	372	1	12:54:11	0.60000342	47.720374	16.8221541	114.48	-9.05	0.16	9.05	3000	79.92545953	105.693	-1.963	0	0	0	52.92563871	108.885	-1.962	143.2767281	108.143	-1.963	26.38607582	108.581	-1.966		-105.6932	3.1914	2.4494	2.8876	-105.4752	0.0104	0.0334	0.1436		37.87	34.1	30.91
Rx-535_03kHz_02	373	1	12:54:11	0.700003416	47.7203751	16.8221532	114.46	-9.08	0.3	9.08	3000	79.92538414	103.731	-1.962	0	0	0	52.92331899	106.923	-1.962	143.2744139	106.181	-1.962	26.38807087	106.618	-1.963		-103.7309	3.1916	2.4501	2.8867	-103.5129	0.0106	0.0341	0.1427		38.47	34.74	30.72
Rx-535_03kHz_02	374	1	12:54:11	0.800003412	47.7203761	16.8221522	114.44	-9.11	0.43	9.12	3000	79.92671867	101.769	-1.962	0	0	0	52.9216376	104.961	-1.962	143.2719056	104.219	-1.962	26.3885595	104.658	-1.96		-101.769	3.1917	2.4504	2.8886	-101.551	0.0107	0.0344	0.1446		38.85	35.04	31.14
Rx-535_03kHz_02	375	1	12:54:11	0.900003408	47.7203771	16.8221513	114.42	-9.13	0.56	9.15	3000	79.92720015	99.806	-1.963	0	0	0	52.9198241	102.997	-1.963	143.270906	102.257	-1.963	26.3870307	102.695	-1.963		-99.8062	3.1913	2.4504	2.8888	-99.5882	0.0103	0.0344	0.1448		37.39	35.07	31.18
Rx-535_03kHz_02	376	1	12:54:12	0.000003404	47.7203782	16.8221503	114.4	-9.16	0.69	9.19	3000	79.92883361	97.843	-1.963	0	0	0	52.9134615	101.034	-1.964	143.2631366	100.293	-1.964	26.40556609	100.735	-1.96		-97.8429	3.191	2.4498	2.8919	-97.6249	0.01	0.0338	0.1479		36.42	34.5	31.84
Rx-535_03kHz_02	377	1	12:54:12	0.100003401	47.7203795	16.8221494	114.4	-9.18	0.85	9.22	3000	79.92214846	95.88	-1.963	0	0	0	52.92186592	99.071	-1.962	143.2619081	98.33	-1.963	26.38765159	98.769	-1.965		-95.88	3.1915	2.4498	2.8893	-95.662	0.0105	0.0338	0.1453		38.04	34.48	31.28
Rx-535_03kHz_02	378	1	12:54:12	0.200003397	47.7203808	16.8221485	114.4	-9.19	1.01	9.24	3000	79.92760443	93.918	-1.962	0	0	0	52.93414033	97.11	-1.962	143.2917537	96.368	-1.962	26.38550837	96.809	-1.961		-93.9179	3.192	2.4499	2.8908	-93.6999	0.011	0.0339	0.1468		40.05	34.53	31.59
Rx-535_03kHz_02	379	1	12:54:12	0.300003393	47.7203821	16.8221476	114.4	-9.2	1.17	9.28	3000	79.93194961	91.956	-1.962	0	0	0	52.92929116	95.148	-1.962	143.2888656	94.406	-1.962	26.39139017	94.845	-1.963		-91.9556	3.1922	2.4502	2.8897	-91.7376	0.0112	0.0342	0.1457		40.58	34.86	31.36
Rx-535_03kHz_02	380	1	12:54:12	0.400003389	47.7203834	16.8221467	114.4	-9.22	1.33	9.31	3000	79.92668744	89.993	-1.962	0	0	0	52.91912338	93.186	-1.962	143.2685	92.444	-1.962	26.39833536	92.885	-1.96		-89.9934	3.1922	2.4504	2.8917	-89.7754	0.0112	0.0344	0.1477		40.58	35.08	31.81
Rx-535_03kHz_02	381	1	12:54:12	0.500003385	47.7203847	16.8221458	114.4	-9.23	1.49	9.35	3000	79.92639406	88.031	-1.962	0	0	0	52.91790453	91.223	-1.963	143.2594276	90.482	-1.962	26.4027777	90.933	-1.952		-88.031	3.192	2.451	2.9022	-87.813	0.011	0.035	0.1582		39.85	35.71	34.06
Rx-535_03kHz_02	382	1	12:54:12	0.600003382	47.720386	16.8221449	114.4	-9.24	1.65	9.39	3000	79.91060323	86.069	-1.962	0	0	0	52.91083002	89.261	-1.962	143.2346526	88.519	-1.963	26.38509682	88.967	-1.966		-86.069	3.1918	2.4502	2.8983	-85.851	0.0108	0.0342	0.1543		39.15	34.86	33.23
Rx-535_03kHz_02	383	1	12:54:12	0.700003378	47.7203873	16.822144	114.4	-9.26	1.8	9.43	3000	79.90806533	84.107	-1.962	0	0	0	52.91677952	87.299	-1.962	143.2406358	86.557	-1.962	26.37497257	87.002	-1.965		-84.1068	3.1919	2.4501	2.8957	-83.8888	0.0109	0.0341	0.1517		39.55	34.81	32.66
Rx-535_03kHz_02	384	1	12:54:12	0.800003374	47.7203886	16.8221431	114.4	-9.27	1.96	9.48	3000	79.90776074	82.145	-1.962	0	0	0	52.91214889	85.337	-1.962	143.2347929	84.596	-1.961	26.38086566	85.042	-1.96		-82.1452	3.1918	2.4506	2.897	-81.9272	0.0108	0.0346	0.153		39.17	35.25	32.94
Rx-535_03kHz_02	385	1	12:54:12	0.90000337	47.7203899	16.8221422	114.4	-9.29	2.12	9.53	3000	79.90835893	80.183	-1.962	0	0	0	52.90797413	83.375	-1.962	143.2280734	82.635	-1.961	26.38496052	83.082	-1.96		-80.1835	3.1917	2.4512	2.8989	-79.9655	0.0107	0.0352	0.1549		39	35.89	33.36
Rx-535_03kHz_02	386	1	12:54:13	0.000003367	47.7203912	16.8221413	114.4	-9.3	2.28	9.58	3000	79.9083338	78.221	-1.962	0	0	0	52.90122724	81.413	-1.962	143.2212104	80.672	-1.962	26.39846919	81.123	-1.959		-78.2214	3.1915	2.4509	2.9017	-78.0034	0.0105	0.0349	0.1577		38.37	35.63	33.95
Rx-535_03kHz_02	387	1	12:54:13	0.100003363	47.7203925	16.8221405	114.4	-9.31	2.44	9.62	3000	79.91974048	76.258	-1.963	0	0	0	52.90951413	79.45	-1.963	143.2505238	78.709	-1.964	26.39656975	79.157	-1.966		-76.2582	3.1914	2.4506	2.8992	-76.0402	0.0104	0.0346	0.1552		37.97	35.32	33.41
Rx-535_03kHz_02	388	1	12:54:13	0.200003359	47.7203938	16.8221397	114.4	-9.32	2.6	9.67	3000	79.92320667	74.296	-1.963	0	0	0	52.92597365	77.487	-1.963	143.2749589	76.746	-1.963	26.38417424	77.192	-1.965		-74.2956	3.1915	2.4504	2.8965	-74.0776	0.0105	0.0344	0.1525		38.14	35.05	32.82
Rx-535_03kHz_02	389	1	12:54:13	0.300003355	47.7203952	16.8221388	114.4	-9.32	2.76	9.72	3000	79.93010517	72.334	-1.962	0	0	0	52.93276104	75.526	-1.961	143.2869152	74.784	-1.962	26.38695749	75.232	-1.96		-72.3336	3.1919	2.4507	2.8985	-72.1156	0.0109	0.0347	0.1545		39.72	35.34	33.25
Rx-535_03kHz_02	390	1	12:54:13	0.400003351	47.7203965	16.822138	114.4	-9.33	2.92	9.78	3000	79.91997198	70.372	-1.961	0	0	0	52.91632067	73.564	-1.961	143.2530307	72.824	-1.961	26.3906799	73.268	-1.964		-70.3725	3.1919	2.451	2.8958	-70.1545	0.0109	0.035	0.1518		39.64	35.74	32.69
Rx-535_03kHz_02	391	1	12:54:13	0.500003348	47.7203978	16.8221372	114.4	-9.34	3.08	9.84	3000	79.91937118	68.41	-1.962	0	0	0	52.9112178	71.602	-1.962	143.2516402	70.861	-1.962	26.40064834	71.306	-1.962		-68.4103	3.1917	2.451	2.8958	-68.1923	0.0107	0.035	0.1518		38.95	35.68	32.68
Rx-535_03kHz_02	392	1	12:54:13	0.600003344	47.7203992	16.8221363	114.4	-9.35	3.24	9.89	3000	79.91496874	66.448	-1.962	0	0	0	52.90868674	69.64	-1.962	143.2469882	68.899	-1.962	26.39134814	69.346	-1.961		-66.4482	3.1915	2.4512	2.8973	-66.2302	0.0105	0.0352	0.1533		38.21	35.94	33.01
Rx-535_03kHz_02	393	1	12:54:13	0.70000334	47.7204005	16.8221355	114.4	-9.36	3.4	9.96	3000	79.91869969	64.486	-1.962	0	0	0	52.91791381	67.678	-1.962	143.2535933	66.937	-1.962	26.38535749	67.383	-1.962		-64.4862	3.1914	2.4509	2.8973	-64.2682	0.0104	0.0349	0.1533		37.74	35.59	33
Rx-535_03kHz_02	394	1	12:54:13	0.800003336	47.7204018	16.8221347	114.4	-9.36	3.57	10.02	3000	79.92046955	62.525	-1.961	0	0	0	52.92723041	65.716	-1.961	143.2707754	64.975	-1.962	26.38087567	65.413	-1.971		-62.5247	3.1917	2.4506	2.8881	-62.3067	0.0107	0.0346	0.1441		39.1	35.32	31.02
Rx-535_03kHz_02	395	1	12:54:13	0.900003332	47.7204032	16.8221338	114.4	-9.37	3.73	10.08	3000	79.92146678	60.563	-1.962	0	0	0	52.91780461	63.754	-1.963	143.2618956	63.013	-1.962	26.38922311	63.456	-1.957		-60.5626	3.1913	2.4509	2.8931	-60.3446	0.0103	0.0349	0.1491		37.61	35.62	32.1
Rx-535_03kHz_02	396	1	12:54:14	0.000003329	47.7204045	16.822133	114.4	-9.38	3.89	10.15	3000	79.92267769	58.6	-1.962	0	0	0	52.9119265	61.792	-1.962	143.258511	61.052	-1.962	26.39742779	61.494	-1.962		-58.6002	3.1914	2.4514	2.8939	-58.3822	0.0104	0.0354	0.1499		37.8	36.1	32.27
Rx-535_03kHz_02	397	1	12:54:14	0.100003325	47.7204058	16.8221322	114.4	-9.38	4.04	10.22	3000	79.93227675	56.637	-1.963	0	0	0	52.91668589	59.828	-1.963	143.2709894	59.089	-1.963	26.4090208	59.532	-1.962		-56.6371	3.1912	2.4516	2.8952	-56.4191	0.0102	0.0356	0.1512		36.96	36.26	32.55
Rx-535_03kHz_02	398	1	12:54:14	0.200003321	47.7204071	16.8221314	114.4	-9.39	4.2	10.29	3000	79.93165458	54.674	-1.963	0	0	0	52.91715191	57.865	-1.963	143.2732376	57.125	-1.964	26.40243932	57.569	-1.964		-54.6741	3.1911	2.4509	2.8945	-54.4561	0.0101	0.0349	0.1505		36.76	35.63	32.39
Rx-535_03kHz_02	399	1	12:54:14	0.300003317	47.7204084	16.8221307	114.4	-9.4	4.35	10.36	3000	79.93192703	52.712	-1.962	0	0	0	52.93345455	55.903	-1.962	143.3015284	55.163	-1.962	26.38720628	55.605	-1.964		-52.7117	3.1913	2.4509	2.8929	-52.4937	0.0103	0.0349	0.1489		37.38	35.56	32.05
Rx-535_03kHz_02	400	1	12:54:14	0.400003313	47.7204097	16.8221299	114.4	-9.4	4.51	10.43	3000	79.91624341	50.749	-1.962	0	0	0	52.92236586	53.941	-1.962	143.2637726	53.201	-1.962	26.38132942	53.641	-1.964		-50.7493	3.1919	2.4512	2.8917	-50.5313	0.0109	0.0352	0.1477		39.75	35.93	31.8
Rx-535_03kHz_02	401	1	12:54:14	0.50000331	47.720411	16.8221291	114.4	-9.41	4.67	10.5	3000	79.92068245	48.786	-1.963	0	0	0	52.91463988	51.978	-1.963	143.2545087	51.237	-1.963	26.39586503	51.682	-1.959		-48.7861	3.1918	2.4511	2.8961	-48.5681	0.0108	0.0351	0.1521		39.35	35.82	32.75
Rx-535_03kHz_02	402	1	12:54:14	0.600003306	47.7204123	16.8221283	114.4	-9.41	4.82	10.58	3000	79.92088701	46.823	-1.963	0	0	0	52.90930454	50.015	-1.963	143.2544941	49.275	-1.962	26.40240316	49.717	-1.965		-46.823	3.1919	2.4518	2.8945	-46.605	0.0109	0.0358	0.1505		39.62	36.49	32.4
Rx-535_03kHz_02	403	1	12:54:14	0.700003302	47.7204136	16.8221275	114.4	-9.42	4.98	10.65	3000	79.91994181	44.86	-1.963	0	0	0	52.90818004	48.051	-1.963	143.2534189	47.312	-1.963	26.39707004	47.752	-1.966		-44.8601	3.1913	2.4515	2.8918	-44.6421	0.0103	0.0355	0.1478		37.63	36.23	31.83
Rx-535_03kHz_02	404	1	12:54:14	0.800003298	47.7204149	16.8221267	114.4	-9.42	5.13	10.73	3000	79.90718995	42.897	-1.963	0	0	0	52.91229913	46.088	-1.963	143.2383449	45.347	-1.965	26.37977879	45.779	-1.973		-42.8967	3.1915	2.4503	2.8822	-42.6787	0.0105	0.0343	0.1382		38.2	35.03	29.76
Rx-535_03kHz_02	405	1	12:54:14	0.900003295	47.7204162	16.822126	114.4	-9.43	5.29	10.81	3000	79.90648273	40.934	-1.962	0	0	0	52.91583362	44.126	-1.962	143.2414173	43.385	-1.962	26.37918698	43.826	-1.953		-40.9343	3.1917	2.4507	2.8913	-40.7163	0.0107	0.0347	0.1473		39.11	35.34	31.72
Rx-535_03kHz_02	406	1	12:54:15	0.000003291	47.7204175	16.8221252	114.4	-9.43	5.44	10.89	3000	79.90912655	38.972	-1.963	0	0	0	52.91059569	42.163	-1.963	143.2386183	41.423	-1.962	26.3813994	41.863	-1.963		-38.9716	3.1917	2.4517	2.891	-38.7536	0.0107	0.0357	0.147		39.08	36.46	31.65
Rx-535_03kHz_02	407	1	12:54:15	0.100003287	47.7204188	16.8221243	114.4	-9.45	5.6	10.99	3000	79.91679049	37.009	-1.963	0	0	0	52.9073926	40.2	-1.963	143.2454289	39.46	-1.963	26.39655959	39.901	-1.962		-37.0087	3.1915	2.4517	2.8923	-36.7907	0.0105	0.0357	0.1483		38.23	36.4	31.94
Rx-535_03kHz_02	408	1	12:54:15	0.200003283	47.7204201	16.8221234	114.4	-9.46	5.77	11.08	3000	79.91828007	35.045	-1.964	0	0	0	52.90526997	38.236	-1.964	143.2453263	37.497	-1.963	26.40302776	37.94	-1.961		-35.045	3.1912	2.4522	2.8952	-34.827	0.0102	0.0362	0.1512		37.16	36.97	32.54
Rx-535_03kHz_02	409	1	12:54:15	0.300003279	47.7204215	16.8221225	114.4	-9.47	5.93	11.17	3000	79.9170394	33.081	-1.964	0	0	0	52.9092124	36.272	-1.964	143.2470667	35.533	-1.964	26.39394196	35.973	-1.967		-33.0814	3.191	2.4519	2.8917	-32.8634	0.01	0.0359	0.1477		36.56	36.6	31.8
Rx-535_03kHz_02	410	1	12:54:15	0.400003276	47.7204228	16.8221216	114.4	-9.49	6.09	11.27	3000	79.90528882	31.118	-1.963	0	0	0	52.91608727	34.31	-1.962	143.2460452	33.57	-1.963	26.37475004	34.008	-1.965		-31.1182	3.1918	2.4517	2.8895	-30.9002	0.0108	0.0357	0.1455		39.42	36.37	31.33
Rx-535_03kHz_02	411	1	12:54:15	0.500003272	47.7204241	16.8221207	114.4	-9.5	6.25	11.37	3000	79.91227787	29.155	-1.963	0	0	0	52.91625433	32.347	-1.963	143.2470915	31.607	-1.963	26.38217682	32.047	-1.961		-29.1551	3.1917	2.4519	2.8921	-28.9371	0.0107	0.0359	0.1481		39.11	36.62	31.88
Rx-535_03kHz_02	412	1	12:54:15	0.600003268	47.7204254	16.8221198	114.4	-9.51	6.41	11.47	3000	79.91406034	27.192	-1.963	0	0	0	52.91173879	30.384	-1.963	143.2427872	29.644	-1.963	26.39144164	30.085	-1.962		-27.1918	3.192	2.4523	2.8936	-26.9738	0.011	0.0363	0.1496		39.9	36.97	32.2
Rx-535_03kHz_02	413	1	12:54:15	0.700003264	47.7204267	16.8221189	114.4	-9.53	6.57	11.57	3000	79.91667352	25.228	-1.964	0	0	0	52.91028903	28.42	-1.964	143.2442802	27.681	-1.963	26.39623655	28.121	-1.964		-25.2283	3.1916	2.4524	2.8929	-25.0103	0.0106	0.0364	0.1489		38.58	37.1	32.06
Rx-535_03kHz_02	414	1	12:54:15	0.80000326	47.720428	16.822118	114.4	-9.54	6.73	11.67	3000	79.91356297	23.265	-1.964	0	0	0	52.90553942	26.456	-1.964	143.2387245	25.717	-1.964	26.39658652	26.157	-1.964		-23.2648	3.1911	2.4519	2.8925	-23.0468	0.0101	0.0359	0.1485		36.74	36.59	31.96
Rx-535_03kHz_02	415	1	12:54:15	0.900003257	47.7204293	16.8221171	114.4	-9.55	6.89	11.78	3000	79.9173246	21.302	-1.963	0	0	0	52.92220965	24.493	-1.963	143.2656537	23.753	-1.964	26.38176641	24.193	-1.964		-21.3015	3.1915	2.4516	2.8914	-21.0835	0.0105	0.0356	0.1474		38.27	36.3	31.74
Rx-535_03kHz_02	416	1	12:54:16	0.000003253	47.7204307	16.8221162	114.4	-9.57	7.05	11.88	3000	79.91219007	19.339	-1.963	0	0	0	52.91777199	22.531	-1.962	143.2504954	21.791	-1.962	26.38162032	22.23	-1.962		-19.3389	3.1917	2.452	2.8915	-19.1209	0.0107	0.036	0.1475		38.99	36.76	31.76
Rx-535_03kHz_02	417	1	12:54:16	0.100003249	47.7204319	16.8221154	114.39	-9.57	7.2	11.98	3000	79.92814609	17.376	-1.963	0	0	0	52.92561307	20.568	-1.963	143.2741369	19.828	-1.962	26.38847487	20.271	-1.96		-17.3759	3.1917	2.4526	2.8948	-17.1579	0.0107	0.0366	0.1508		38.84	37.29	32.47
Rx-535_03kHz_02	418	1	12:54:16	0.200003245	47.7204331	16.8221146	114.38	-9.58	7.34	12.07	3000	79.93073778	15.413	-1.963	0	0	0	52.91650098	18.604	-1.963	143.2718732	17.865	-1.963	26.39788774	18.308	-1.962		-15.4128	3.1913	2.4527	2.8956	-15.1948	0.0103	0.0367	0.1516		37.51	37.39	32.64
Rx-535_03kHz_02	419	1	12:54:16	0.300003242	47.7204343	16.8221139	114.37	-9.59	7.49	12.17	3000	79.9306324	13.448	-1.964	0	0	0	52.9126948	16.639	-1.965	143.2645036	15.901	-1.964	26.41358221	16.349	-1.96		-13.4485	3.1909	2.4526	2.9004	-13.2305	0.0099	0.0366	0.1564		35.97	37.31	33.66
Rx-535_03kHz_02	420	1	12:54:16	0.400003238	47.7204355	16.8221131	114.36	-9.6	7.64	12.26	3000	79.9149359	11.485	-1.963	0	0	0	52.90859546	14.676	-1.963	143.2383084	13.937	-1.964	26.39514107	14.384	-1.965		-11.4852	3.191	2.4523	2.8985	-11.2672	0.01	0.0363	0.1545		36.52	37.04	33.26
Rx-535_03kHz_02	421	1	12:54:16	0.500003234	47.7204368	16.8221123	114.35	-9.6	7.78	12.36	3000	79.91276912	9.522	-1.963	0	0	0	52.9212801	12.714	-1.962	143.2598923	11.975	-1.962	26.37806318	12.417	-1.967		-9.5224	3.1917	2.4527	2.8946	-9.3044	0.0107	0.0367	0.1506		38.83	37.39	32.42
Rx-535_03kHz_02	422	1	12:54:16	0.60000323	47.720438	16.8221116	114.34	-9.61	7.93	12.46	3000	79.91500493	7.56	-1.963	0	0	0	52.92018447	10.751	-1.963	143.2577777	10.012	-1.963	26.38238652	10.456	-1.961		-7.5597	3.1917	2.4524	2.8967	-7.3417	0.0107	0.0364	0.1527		39.01	37.16	32.89
Rx-535_03kHz_02	423	1	12:54:16	0.700003226	47.7204392	16.8221108	114.33	-9.62	8.08	12.56	3000	79.91197058	5.596	-1.964	0	0	0	52.90989928	8.788	-1.964	143.2376694	8.049	-1.963	26.38973801	8.495	-1.961		-5.5961	3.1917	2.4531	2.8991	-5.3781	0.0107	0.0371	0.1551		39.01	37.81	33.39
Rx-535_03kHz_02	424	1	12:54:16	0.800003223	47.7204404	16.82211	114.32	-9.63	8.22	12.66	3000	79.91220735	3.633	-1.963	0	0	0	52.90530577	6.824	-1.963	143.2366172	6.087	-1.962	26.39486233	6.536	-1.959		-3.6332	3.1912	2.4536	2.9027	-3.4152	0.0102	0.0376	0.1587		37.29	38.34	34.16
Rx-535_03kHz_02	425	1	12:54:16	0.900003219	47.7204416	16.8221093	114.31	-9.64	8.37	12.76	3000	79.9139567	1.67	-1.963	0	0	0	52.90343508	4.861	-1.963	143.238174	4.124	-1.963	26.3990066	4.577	-1.959		-1.6702	3.1912	2.454	2.9063	-1.4522	0.0102	0.038	0.1623		37.2	38.8	34.95
Rx-535_03kHz_02	426	1	12:54:17	0.000003215	47.7204428	16.8221085	114.3	-9.64	8.52	12.86	3000	79.90078645	-0.293	-1.963	0	0	0	52.90769506	2.899	-1.962	143.2274003	2.161	-1.963	26.38099395	2.61	-1.967		0.2925	3.1916	2.4537	2.9021	0.5105	0.0106	0.0377	0.1581		38.53	38.46	34.03
Rx-535_03kHz_02	427	1	12:54:17	0.100003211	47.7204441	16.8221076	114.28	-9.66	8.67	12.98	3000	79.92022427	-2.255	-1.962	0	0	0	52.92534842	0.937	-1.962	143.2671511	0.2	-1.961	26.3804108	0.654	-1.955		2.2545	3.1919	2.4544	2.909	2.4725	0.0109	0.0384	0.165		39.84	39.19	35.53
Rx-535_03kHz_02	428	1	12:54:17	0.200003207	47.7204454	16.8221067	114.26	-9.67	8.83	13.1	3000	79.92663786	-4.217	-1.963	0	0	0	52.92498603	-1.026	-1.963	143.273416	-1.762	-1.962	26.38876962	-1.306	-1.96		4.2172	3.1915	2.4548	2.9114	4.4352	0.0105	0.0388	0.1674		38.24	39.55	36.03
Rx-535_03kHz_02	429	1	12:54:17	0.300003204	47.7204467	16.8221058	114.24	-9.68	8.99	13.22	3000	79.92723872	-6.181	-1.963	0	0	0	52.91900439	-2.989	-1.963	143.2665848	-3.725	-1.962	26.39575188	-3.267	-1.961		6.1806	3.1916	2.456	2.9135	6.3986	0.0106	0.04	0.1695		38.5	40.78	36.5
Rx-535_03kHz_02	430	1	12:54:17	0.4000032	47.720448	16.8221049	114.22	-9.7	9.15	13.33	3000	79.91661072	-8.145	-1.964	0	0	0	52.90022348	-4.953	-1.964	143.2391163	-5.688	-1.964	26.39940585	-5.231	-1.964		8.1448	3.1914	2.4563	2.9142	8.3628	0.0104	0.0403	0.1702		37.83	41.12	36.65
Rx-535_03kHz_02	431	1	12:54:17	0.500003196	47.7204493	16.822104	114.2	-9.71	9.31	13.45	3000	79.9182198	-10.109	-1.964	0	0	0	52.90641073	-6.918	-1.964	143.2452883	-7.653	-1.964	26.40387374	-7.193	-1.962		10.1087	3.1911	2.4561	2.9156	10.3267	0.0101	0.0401	0.1716		36.58	40.93	36.94
Rx-535_03kHz_02	432	1	12:54:17	0.600003192	47.7204506	16.8221031	114.18	-9.73	9.47	13.57	3000	79.91615665	-12.073	-1.964	0	0	0	52.92198736	-8.881	-1.963	143.2632212	-9.617	-1.964	26.38199297	-9.16	-1.967		12.0727	3.1922	2.4557	2.9131	12.2907	0.0112	0.0397	0.1691		40.61	40.52	36.41
Rx-535_03kHz_02	433	1	12:54:17	0.700003189	47.7204519	16.8221022	114.16	-9.74	9.63	13.69	3000	79.91502554	-14.036	-1.963	0	0	0	52.91795537	-10.844	-1.963	143.254232	-11.58	-1.963	26.38299012	-11.12	-1.96		14.0361	3.1925	2.4565	2.9163	14.2541	0.0115	0.0405	0.1723		41.83	41.31	37.1
Rx-535_03kHz_02	434	1	12:54:17	0.800003185	47.7204532	16.8221013	114.14	-9.75	9.79	13.82	3000	79.91403753	-15.999	-1.963	0	0	0	52.91121014	-12.807	-1.963	143.2429719	-13.542	-1.963	26.39441225	-13.078	-1.959		15.9991	3.1926	2.457	2.9207	16.2171	0.0116	0.041	0.1767		42.06	41.8	38.05
Rx-535_03kHz_02	435	1	12:54:17	0.900003181	47.7204545	16.8221004	114.12	-9.77	9.94	13.94	3000	79.91543088	-17.962	-1.963	0	0	0	52.90945025	-14.77	-1.963	143.2466209	-15.505	-1.963	26.39400357	-15.039	-1.961		17.9619	3.1923	2.4569	2.9226	18.1799	0.0113	0.0409	0.1786		40.96	41.74	38.45
Rx-535_03kHz_02	436	1	12:54:18	0.000003177	47.7204558	16.8220995	114.1	-9.78	10.1	14.06	3000	79.91478739	-19.926	-1.964	0	0	0	52.90483062	-16.734	-1.964	143.2384225	-17.469	-1.964	26.40168078	-17.004	-1.965		19.9256	3.1919	2.4567	2.9215	20.1436	0.0109	0.0407	0.1775		39.82	41.48	38.22
Rx-535_03kHz_02	437	1	12:54:18	0.100003173	47.7204571	16.8220987	114.1	-9.79	10.26	14.18	3000	79.92666017	-21.889	-1.963	0	0	0	52.92948295	-18.696	-1.963	143.2796663	-19.433	-1.964	26.38550555	-18.97	-1.966		21.8888	3.1923	2.4562	2.919	22.1068	0.0113	0.0402	0.175		41.12	41.01	37.67
Rx-535_03kHz_02	438	1	12:54:18	0.20000317	47.7204584	16.8220979	114.1	-9.8	10.41	14.3	3000	79.93235012	-23.851	-1.963	0	0	0	52.93116722	-20.659	-1.963	143.283509	-21.395	-1.962	26.38903609	-20.93	-1.96		23.8514	3.1923	2.4564	2.9217	24.0694	0.0113	0.0404	0.1777		41.01	41.2	38.25
Rx-535_03kHz_02	439	1	12:54:18	0.300003166	47.7204597	16.8220971	114.1	-9.8	10.57	14.41	3000	79.9314681	-25.814	-1.963	0	0	0	52.92414331	-22.622	-1.963	143.2733668	-23.357	-1.962	26.39343752	-22.889	-1.959		25.8145	3.1922	2.4575	2.9256	26.0325	0.0112	0.0415	0.1816		40.74	42.28	39.1
Rx-535_03kHz_02	440	1	12:54:18	0.400003162	47.720461	16.8220963	114.1	-9.81	10.72	14.53	3000	79.91565479	-27.777	-1.963	0	0	0	52.90509788	-24.585	-1.963	143.2380383	-25.319	-1.962	26.396172	-24.849	-1.96		27.7772	3.1922	2.458	2.9287	27.9952	0.0112	0.042	0.1847		40.76	42.86	39.76
Rx-535_03kHz_02	441	1	12:54:18	0.500003158	47.7204622	16.8220955	114.1	-9.82	10.88	14.65	3000	79.91335222	-29.74	-1.963	0	0	0	52.90064117	-26.549	-1.964	143.2316987	-27.282	-1.963	26.40553198	-26.812	-1.964		29.74	3.1915	2.4576	2.9279	29.958	0.0105	0.0416	0.1839		38.09	42.38	39.59
Rx-535_03kHz_02	442	1	12:54:18	0.600003154	47.7204635	16.8220947	114.1	-9.83	11.03	14.77	3000	79.91667522	-31.703	-1.963	0	0	0	52.9178586	-28.511	-1.963	143.2528396	-29.245	-1.963	26.38819866	-28.775	-1.963		31.7029	3.1918	2.4575	2.928	31.9209	0.0108	0.0415	0.184		39.2	42.3	39.62
Rx-535_03kHz_02	443	1	12:54:18	0.700003151	47.7204648	16.8220939	114.1	-9.83	11.18	14.89	3000	79.91530698	-33.666	-1.963	0	0	0	52.92512022	-30.473	-1.962	143.2719347	-31.208	-1.962	26.38155571	-30.741	-1.966		33.6655	3.1925	2.458	2.9246	33.8835	0.0115	0.042	0.1806		42.01	42.81	38.88
Rx-535_03kHz_02	444	1	12:54:18	0.800003147	47.7204661	16.8220931	114.1	-9.84	11.34	15.01	3000	79.91721111	-35.628	-1.962	0	0	0	52.9132612	-32.435	-1.962	143.2486587	-33.17	-1.962	26.39498934	-32.703	-1.962		35.6278	3.1925	2.4582	2.9251	35.8458	0.0115	0.0422	0.1811		41.99	43.01	39
Rx-535_03kHz_02	445	1	12:54:18	0.900003143	47.7204674	16.8220923	114.1	-9.85	11.49	15.14	3000	79.92189666	-37.591	-1.963	0	0	0	52.91277546	-34.399	-1.963	143.2534696	-35.132	-1.963	26.40495378	-34.661	-1.958		37.591	3.1924	2.4588	2.9301	37.809	0.0114	0.0428	0.1861		41.65	43.63	40.07
Rx-535_03kHz_02	446	1	12:54:19	0.000003139	47.7204687	16.8220915	114.1	-9.86	11.65	15.26	3000	79.91968962	-39.554	-1.963	0	0	0	52.90796273	-36.362	-1.963	143.2463296	-37.095	-1.963	26.40722599	-36.625	-1.964		39.5539	3.1923	2.4589	2.9291	39.7719	0.0113	0.0429	0.1851		41.06	43.72	39.85
Rx-535_03kHz_02	447	1	12:54:19	0.100003136	47.72047	16.8220906	114.09	-9.86	11.81	15.39	3000	79.93015127	-41.517	-1.963	0	0	0	52.92192649	-38.325	-1.963	143.2770568	-39.059	-1.964	26.39597006	-38.589	-1.964		41.5173	3.1923	2.4586	2.9281	41.7353	0.0113	0.0426	0.1841		41.22	43.48	39.64
Rx-535_03kHz_02	448	1	12:54:19	0.200003132	47.7204714	16.8220898	114.08	-9.87	11.98	15.52	3000	79.92586916	-43.48	-1.962	0	0	0	52.932291	-40.287	-1.962	143.2883054	-41.021	-1.963	26.3829544	-40.555	-1.966		43.4796	3.1924	2.4583	2.9245	43.6976	0.0114	0.0423	0.1805		41.5	43.14	38.86
Rx-535_03kHz_02	449	1	12:54:19	0.300003128	47.7204728	16.8220889	114.07	-9.88	12.14	15.65	3000	79.92469798	-45.443	-1.964	0	0	0	52.92340778	-42.251	-1.963	143.2719108	-42.983	-1.962	26.38920232	-42.518	-1.963		45.4432	3.1927	2.4599	2.9249	45.6612	0.0117	0.0439	0.1809		42.48	44.81	38.96
Rx-535_03kHz_02	450	1	12:54:19	0.400003124	47.7204741	16.8220881	114.06	-9.89	12.31	15.79	3000	79.91310065	-47.407	-1.964	0	0	0	52.90924006	-44.214	-1.963	143.2420485	-44.946	-1.963	26.39494041	-44.474	-1.956		47.407	3.193	2.4612	2.9329	47.625	0.012	0.0452	0.1889		43.79	46.08	40.67
Rx-535_03kHz_02	451	1	12:54:19	0.50000312	47.7204755	16.8220872	114.05	-9.89	12.47	15.92	3000	79.91306628	-49.371	-1.964	0	0	0	52.90263144	-46.179	-1.965	143.2348482	-46.91	-1.964	26.40288854	-46.437	-1.963		49.3714	3.1929	2.4614	2.9346	49.5894	0.0119	0.0454	0.1906		43.28	46.32	41.03
Rx-535_03kHz_02	452	1	12:54:19	0.600003117	47.7204769	16.8220864	114.04	-9.9	12.63	16.05	3000	79.90023731	-51.336	-1.965	0	0	0	52.89180121	-48.144	-1.965	143.2124481	-48.875	-1.965	26.39678753	-48.405	-1.968		51.3364	3.1926	2.4613	2.9314	51.5544	0.0116	0.0453	0.1874		42.27	46.2	40.34
Rx-535_03kHz_02	453	1	12:54:19	0.700003113	47.7204782	16.8220856	114.03	-9.91	12.8	16.19	3000	79.90681302	-53.302	-1.965	0	0	0	52.90680338	-50.109	-1.965	143.2365725	-50.84	-1.965	26.38975922	-50.371	-1.966		53.3015	3.1925	2.4611	2.9305	53.5195	0.0115	0.0451	0.1865		41.85	46	40.16
Rx-535_03kHz_02	454	1	12:54:19	0.800003109	47.7204796	16.8220847	114.02	-9.92	12.96	16.32	3000	79.91514031	-55.265	-1.964	0	0	0	52.92277239	-52.072	-1.963	143.2647868	-52.804	-1.964	26.3841812	-52.335	-1.964		55.2654	3.1931	2.4609	2.9303	55.4834	0.0121	0.0449	0.1863		44.11	45.8	40.12
Rx-535_03kHz_02	455	1	12:54:19	0.900003105	47.720481	16.8220838	114.01	-9.93	13.13	16.46	3000	79.91366464	-57.229	-1.964	0	0	0	52.91729048	-54.036	-1.963	143.2514941	-54.768	-1.963	26.38673413	-54.295	-1.96		57.229	3.1933	2.4612	2.9336	57.447	0.0123	0.0452	0.1896		44.64	46.06	40.81
Rx-535_03kHz_02	456	1	12:54:20	0.000003101	47.7204823	16.822083	114	-9.93	13.29	16.59	3000	79.91105118	-59.192	-1.963	0	0	0	52.90806743	-55.999	-1.963	143.2382135	-56.73	-1.962	26.39887277	-56.26	-1.965		59.1922	3.1936	2.4619	2.9318	59.4102	0.0126	0.0459	0.1878		45.98	46.86	40.42
Rx-535_03kHz_02	457	1	12:54:20	0.100003098	47.7204837	16.8220821	114.01	-9.95	13.46	16.74	3000	79.92500592	-61.156	-1.964	0	0	0	52.91395407	-57.962	-1.964	143.2611224	-58.693	-1.963	26.40945997	-58.219	-1.959		61.1557	3.1934	2.4625	2.9364	61.3737	0.0124	0.0465	0.1924		45.14	47.43	41.43
Rx-535_03kHz_02	458	1	12:54:20	0.200003094	47.7204851	16.8220811	114.02	-9.96	13.63	16.88	3000	79.92865776	-63.119	-1.963	0	0	0	52.92026374	-59.926	-1.964	143.2724271	-60.658	-1.964	26.39888298	-60.188	-1.969		63.1191	3.1932	2.4614	2.9306	63.3371	0.0122	0.0454	0.1866		44.27	46.26	40.17
Rx-535_03kHz_02	459	1	12:54:20	0.30000309	47.7204865	16.8220802	114.03	-9.97	13.8	17.02	3000	79.92809476	-65.082	-1.963	0	0	0	52.93163217	-61.889	-1.963	143.2885846	-62.621	-1.964	26.38741407	-62.153	-1.964		65.0824	3.1934	2.4609	2.9295	65.3004	0.0124	0.0449	0.1855		44.99	45.78	39.94
Rx-535_03kHz_02	460	1	12:54:20	0.400003086	47.7204879	16.8220793	114.04	-9.98	13.97	17.17	3000	79.91348703	-67.046	-1.964	0	0	0	52.91726526	-63.852	-1.963	143.2541357	-64.584	-1.963	26.38647389	-64.115	-1.962		67.0459	3.1937	2.4616	2.9309	67.2639	0.0127	0.0456	0.1869		46.28	46.45	40.23
Rx-535_03kHz_02	461	1	12:54:20	0.500003083	47.7204893	16.8220783	114.05	-10	14.13	17.31	3000	79.91350015	-69.01	-1.964	0	0	0	52.91168302	-65.816	-1.964	143.2421266	-66.548	-1.963	26.39125045	-66.077	-1.962		69.0103	3.1939	2.4625	2.9336	69.2283	0.0129	0.0465	0.1896		46.87	47.41	40.81
Rx-535_03kHz_02	462	1	12:54:20	0.600003079	47.7204906	16.8220774	114.06	-10.01	14.3	17.46	3000	79.91433142	-70.974	-1.964	0	0	0	52.90728193	-67.781	-1.964	143.2395688	-68.512	-1.964	26.39317181	-68.035	-1.958		70.9745	3.1938	2.463	2.9395	71.1925	0.0128	0.047	0.1955		46.46	47.89	42.09
Rx-535_03kHz_02	463	1	12:54:20	0.700003075	47.720492	16.8220765	114.07	-10.02	14.47	17.6	3000	79.91268851	-72.938	-1.964	0	0	0	52.89707489	-69.745	-1.964	143.2332897	-70.475	-1.964	26.4100774	-70.002	-1.967		72.9382	3.1934	2.4631	2.9363	73.1562	0.0124	0.0471	0.1923		45.19	48	41.41
Rx-535_03kHz_02	464	1	12:54:20	0.800003071	47.7204934	16.8220755	114.08	-10.04	14.64	17.75	3000	79.91562037	-74.902	-1.964	0	0	0	52.91670573	-71.708	-1.964	143.2589679	-72.439	-1.964	26.38766379	-71.967	-1.965		74.9021	3.1937	2.4629	2.9353	75.1201	0.0127	0.0469	0.1913		46.2	47.85	41.19
Rx-535_03kHz_02	465	1	12:54:20	0.900003067	47.7204948	16.8220746	114.09	-10.05	14.81	17.9	3000	79.91676255	-76.865	-1.963	0	0	0	52.92436141	-73.671	-1.962	143.2673196	-74.402	-1.963	26.38575928	-73.93	-1.963		76.865	3.1943	2.4631	2.9348	77.083	0.0133	0.0471	0.1908		48.34	48.01	41.07
Rx-535_03kHz_02	466	1	12:54:21	0.000003064	47.7204962	16.8220737	114.1	-10.06	14.98	18.04	3000	79.91510745	-78.828	-1.963	0	0	0	52.91419029	-75.633	-1.962	143.246969	-76.364	-1.962	26.39290764	-75.889	-1.959		78.8276	3.1945	2.4638	2.9386	79.0456	0.0135	0.0478	0.1946		49.08	48.76	41.89
Rx-535_03kHz_02	467	1	12:54:21	0.10000306	47.7204976	16.8220728	114.09	-10.07	15.15	18.19	3000	79.92935585	-80.791	-1.963	0	0	0	52.92055831	-77.596	-1.963	143.2695895	-78.326	-1.962	26.40324968	-77.852	-1.963		80.7905	3.1946	2.4648	2.9382	81.0085	0.0136	0.0488	0.1942		49.32	49.81	41.82
Rx-535_03kHz_02	468	1	12:54:21	0.200003056	47.720499	16.8220719	114.08	-10.08	15.32	18.34	3000	79.92993901	-82.753	-1.962	0	0	0	52.91610967	-79.558	-1.962	143.2680431	-80.288	-1.962	26.40839005	-79.81	-1.957		82.7526	3.1943	2.465	2.943	82.9706	0.0133	0.049	0.199		48.24	50.01	42.84
Rx-535_03kHz_02	469	1	12:54:21	0.300003052	47.7205005	16.822071	114.07	-10.09	15.49	18.49	3000	79.93002651	-84.715	-1.962	0	0	0	52.92024459	-81.521	-1.963	143.2704969	-82.251	-1.963	26.40162277	-81.773	-1.963		84.715	3.1941	2.4643	2.942	84.933	0.0131	0.0483	0.198		47.56	49.27	42.64
Rx-535_03kHz_02	470	1	12:54:21	0.400003048	47.7205019	16.8220701	114.06	-10.1	15.67	18.64	3000	79.91286565	-86.678	-1.962	0	0	0	52.92119543	-83.483	-1.962	143.2605332	-84.213	-1.963	26.38462588	-83.737	-1.964		86.6775	3.1944	2.464	2.9407	86.8955	0.0134	0.048	0.1967		48.8	49	42.36
Rx-535_03kHz_02	471	1	12:54:21	0.500003045	47.7205033	16.8220692	114.05	-10.11	15.84	18.79	3000	79.91541698	-88.641	-1.964	0	0	0	52.91634036	-85.447	-1.964	143.2553464	-86.176	-1.963	26.39154751	-85.702	-1.966		88.6411	3.1943	2.4651	2.9388	88.8591	0.0133	0.0491	0.1948		48.28	50.03	41.94
Rx-535_03kHz_02	472	1	12:54:21	0.600003041	47.7205048	16.8220683	114.04	-10.12	16.01	18.94	3000	79.91429815	-90.604	-1.963	0	0	0	52.90935658	-87.41	-1.963	143.2427432	-88.138	-1.962	26.40164497	-87.662	-1.959		90.6044	3.1945	2.4667	2.9428	90.8224	0.0135	0.0507	0.1988		49.09	51.66	42.8
Rx-535_03kHz_02	473	1	12:54:21	0.700003037	47.7205062	16.8220674	114.03	-10.12	16.18	19.09	3000	79.91967013	-92.568	-1.964	0	0	0	52.91021321	-89.374	-1.964	143.2492176	-90.101	-1.963	26.3981989	-89.621	-1.96		92.5681	3.1944	2.467	2.9466	92.7861	0.0134	0.051	0.2026		48.92	51.97	43.62
Rx-535_03kHz_02	474	1	12:54:21	0.800003033	47.7205076	16.8220665	114.02	-10.13	16.36	19.24	3000	79.91929968	-94.532	-1.964	0	0	0	52.90454966	-91.338	-1.964	143.2437749	-92.065	-1.964	26.40807508	-91.587	-1.965		94.5321	3.1945	2.4667	2.9456	94.7501	0.0135	0.0507	0.2016		48.95	51.7	43.4
Rx-535_03kHz_02	475	1	12:54:21	0.900003029	47.7205091	16.8220656	114.01	-10.14	16.53	19.39	3000	79.91904735	-96.495	-1.963	0	0	0	52.92039933	-93.301	-1.963	143.2593416	-94.029	-1.964	26.38761918	-93.551	-1.965		96.4955	3.1944	2.4661	2.9444	96.7135	0.0134	0.0501	0.2004		48.6	51.12	43.15
Rx-535_03kHz_02	476	1	12:54:22	0.000003026	47.7205105	16.8220647	114	-10.15	16.7	19.55	3000	79.91911628	-98.458	-1.962	0	0	0	52.92736111	-95.263	-1.962	143.2661653	-95.992	-1.963	26.38304982	-95.512	-1.961		98.4579	3.1952	2.4659	2.9461	98.6759	0.0142	0.0499	0.2021		51.55	50.91	43.52
Rx-535_03kHz_02	477	1	12:54:22	0.100003022	47.7205118	16.8220638	113.99	-10.16	16.86	19.68	3000	79.92874067	-100.421	-1.963	0	0	0	52.92457423	-97.226	-1.963	143.2671854	-97.954	-1.962	26.39677056	-97.473	-1.961		100.4208	3.195	2.4669	2.9477	100.6388	0.014	0.0509	0.2037		51.04	51.96	43.85
Rx-535_03kHz_02	478	1	12:54:22	0.200003018	47.7205131	16.822063	113.98	-10.17	17.01	19.82	3000	79.92970959	-102.384	-1.964	0	0	0	52.91785741	-99.189	-1.963	143.2700727	-99.917	-1.963	26.40743433	-99.434	-1.961		102.3844	3.1954	2.4678	2.9506	102.6024	0.0144	0.0518	0.2066		52.31	52.87	44.48
Rx-535_03kHz_02	479	1	12:54:22	0.300003014	47.7205144	16.8220622	113.97	-10.18	17.17	19.96	3000	79.92904821	-104.348	-1.963	0	0	0	52.91678212	-101.153	-1.964	143.2683435	-101.88	-1.963	26.40740468	-101.397	-1.963		104.3478	3.1949	2.4682	2.9506	104.5658	0.0139	0.0522	0.2066		50.56	53.24	44.47
Rx-535_03kHz_02	480	1	12:54:22	0.400003011	47.7205156	16.8220613	113.96	-10.19	17.32	20.1	3000	79.91487604	-106.31	-1.963	0	0	0	52.91623803	-103.116	-1.963	143.2480764	-103.843	-1.964	26.38926441	-103.36	-1.963		106.3105	3.1948	2.4671	2.9502	106.5285	0.0138	0.0511	0.2062		50.14	52.07	44.4
Rx-535_03kHz_02	481	1	12:54:22	0.500003007	47.7205169	16.8220605	113.95	-10.2	17.48	20.24	3000	79.91471316	-108.273	-1.962	0	0	0	52.92432475	-105.078	-1.962	143.2601869	-105.806	-1.962	26.38301096	-105.323	-1.963		108.273	3.195	2.4672	2.95	108.491	0.014	0.0512	0.206		50.79	52.22	44.35
Rx-535_03kHz_02	482	1	12:54:22	0.600003003	47.7205182	16.8220597	113.94	-10.21	17.63	20.38	3000	79.91632485	-110.236	-1.963	0	0	0	52.91825213	-107.041	-1.963	143.2559149	-107.768	-1.962	26.38832201	-107.285	-1.962		110.2361	3.1952	2.468	2.9509	110.4541	0.0142	0.052	0.2069		51.67	53.06	44.55
Rx-535_03kHz_02	483	1	12:54:22	0.700002999	47.7205195	16.8220588	113.93	-10.22	17.79	20.52	3000	79.91589529	-112.199	-1.963	0	0	0	52.91152631	-109.004	-1.963	143.2490037	-109.73	-1.962	26.39527258	-109.248	-1.962		112.1995	3.1953	2.4691	2.9519	112.4175	0.0143	0.0531	0.2079		51.94	54.2	44.75
Rx-535_03kHz_02	484	1	12:54:22	0.800002995	47.7205208	16.822058	113.92	-10.23	17.95	20.66	3000	79.91560633	-114.163	-1.963	0	0	0	52.90616716	-110.967	-1.963	143.2428526	-111.693	-1.962	26.40186048	-111.207	-1.96		114.1626	3.1954	2.4698	2.9552	114.3806	0.0144	0.0538	0.2112		52.43	54.88	45.47
Rx-535_03kHz_02	485	1	12:54:22	0.900002992	47.720522	16.8220572	113.91	-10.24	18.1	20.8	3000	79.91051108	-116.126	-1.964	0	0	0	52.8973308	-112.931	-1.964	143.2302396	-113.657	-1.964	26.40671078	-113.168	-1.961		116.1264	3.195	2.4697	2.9586	116.3444	0.014	0.0537	0.2146		50.79	54.77	46.2
Rx-535_03kHz_02	486	1	12:54:23	0.000002988	47.7205233	16.8220563	113.9	-10.25	18.26	20.94	3000	79.9167312	-118.089	-1.963	0	0	0	52.9198	-114.894	-1.963	143.2663345	-115.62	-1.964	26.38796465	-115.134	-1.966		118.0895	3.1952	2.4692	2.9556	118.3075	0.0142	0.0532	0.2116		51.73	54.22	45.55
Rx-535_03kHz_02	487	1	12:54:23	0.100002984	47.7205245	16.8220555	113.89	-10.26	18.4	21.07	3000	79.92430121	-120.053	-1.963	0	0	0	52.92801609	-116.857	-1.962	143.2830174	-117.583	-1.963	26.39201107	-117.099	-1.965		120.0525	3.1958	2.4697	2.9533	120.2705	0.0148	0.0537	0.2093		53.8	54.78	45.06
Rx-535_03kHz_02	488	1	12:54:23	0.20000298	47.7205257	16.8220547	113.88	-10.27	18.54	21.2	3000	79.92696103	-122.015	-1.963	0	0	0	52.92373172	-118.819	-1.962	143.2743806	-119.545	-1.962	26.39896859	-119.057	-1.958		122.0154	3.1963	2.4708	2.9581	122.2334	0.0153	0.0548	0.2141		55.79	55.85	46.09
Rx-535_03kHz_02	489	1	12:54:23	0.300002976	47.7205269	16.8220539	113.87	-10.29	18.69	21.33	3000	79.92568515	-123.979	-1.963	0	0	0	52.91715462	-120.782	-1.963	143.2714162	-121.507	-1.963	26.40298475	-121.018	-1.96		123.9789	3.1967	2.4717	2.9612	124.1969	0.0157	0.0557	0.2172		56.98	56.8	46.76
Rx-535_03kHz_02	490	1	12:54:23	0.400002973	47.7205281	16.8220531	113.86	-10.3	18.83	21.47	3000	79.91411982	-125.941	-1.962	0	0	0	52.90717586	-122.745	-1.963	143.2470698	-123.47	-1.962	26.40172907	-122.978	-1.96		125.9414	3.1965	2.4717	2.9635	126.1594	0.0155	0.0557	0.2195		56.4	56.85	47.26
Rx-535_03kHz_02	491	1	12:54:23	0.500002969	47.7205292	16.8220522	113.85	-10.31	18.98	21.6	3000	79.91278506	-127.904	-1.963	0	0	0	52.91335339	-124.708	-1.963	143.2496063	-125.433	-1.964	26.3918499	-124.944	-1.966		127.9041	3.1964	2.4709	2.9601	128.1221	0.0154	0.0549	0.2161		56.13	55.95	46.53
Rx-535_03kHz_02	492	1	12:54:23	0.600002965	47.7205304	16.8220514	113.84	-10.32	19.12	21.73	3000	79.91623114	-129.866	-1.962	0	0	0	52.92170563	-126.67	-1.962	143.2653379	-127.395	-1.962	26.3873508	-126.906	-1.963		129.866	3.1965	2.471	2.9595	130.084	0.0155	0.055	0.2155		56.22	56.06	46.39
Rx-535_03kHz_02	493	1	12:54:23	0.700002961	47.7205316	16.8220506	113.83	-10.33	19.27	21.86	3000	79.91245193	-131.828	-1.962	0	0	0	52.91498942	-128.632	-1.962	143.2519314	-129.356	-1.961	26.38779189	-128.862	-1.955		131.8282	3.1967	2.4718	2.9666	132.0462	0.0157	0.0558	0.2226		57.11	56.93	47.92
Rx-535_03kHz_02	494	1	12:54:23	0.800002958	47.7205328	16.8220498	113.82	-10.35	19.41	22	3000	79.9140774	-133.791	-1.963	0	0	0	52.91183432	-130.594	-1.963	143.2470168	-131.318	-1.961	26.39210762	-130.823	-1.962		133.791	3.1969	2.4733	2.9677	134.009	0.0159	0.0573	0.2237		57.99	58.41	48.17
Rx-535_03kHz_02	495	1	12:54:23	0.900002954	47.720534	16.822049	113.81	-10.36	19.56	22.13	3000	79.91494714	-135.755	-1.964	0	0	0	52.90495636	-132.558	-1.964	143.2397824	-133.281	-1.963	26.40115573	-132.78	-1.957		135.7547	3.1971	2.474	2.9745	135.9727	0.0161	0.058	0.2305		58.53	59.16	49.63
Rx-535_03kHz_02	496	1	12:54:24	0.00000295	47.7205352	16.8220482	113.8	-10.37	19.7	22.26	3000	79.91559187	-137.719	-1.964	0	0	0	52.90298816	-134.522	-1.964	143.2433187	-135.245	-1.964	26.40832314	-134.747	-1.967		137.7186	3.1967	2.474	2.9713	137.9366	0.0157	0.058	0.2273		57.25	59.12	48.93
Rx-535_03kHz_02	497	1	12:54:24	0.100002946	47.7205362	16.8220474	113.81	-10.38	19.83	22.38	3000	79.92832862	-139.682	-1.963	0	0	0	52.92705312	-136.485	-1.963	143.2858478	-137.208	-1.964	26.3941413	-136.707	-1.959		139.6821	3.1967	2.4737	2.9752	139.9001	0.0157	0.0577	0.2312		57.03	58.8	49.78
Rx-535_03kHz_02	498	1	12:54:24	0.200002942	47.7205373	16.8220467	113.82	-10.39	19.96	22.51	3000	79.92964184	-141.645	-1.963	0	0	0	52.93269104	-138.448	-1.962	143.2965949	-139.171	-1.963	26.39278868	-138.671	-1.964		141.645	3.1972	2.4737	2.9745	141.863	0.0162	0.0577	0.2305		58.86	58.85	49.62
Rx-535_03kHz_02	499	1	12:54:24	0.300002939	47.7205384	16.822046	113.83	-10.4	20.09	22.63	3000	79.93136919	-143.608	-1.963	0	0	0	52.92348729	-140.41	-1.962	143.2797831	-141.133	-1.962	26.40478525	-140.629	-1.959		143.6078	3.1975	2.4746	2.9785	143.8258	0.0165	0.0586	0.2345		60.01	59.81	50.48
Rx-535_03kHz_02	500	1	12:54:24	0.400002935	47.7205395	16.8220453	113.84	-10.41	20.23	22.75	3000	79.91695603	-145.571	-1.963	0	0	0	52.91068823	-142.373	-1.963	143.2511199	-143.095	-1.962	26.4013771	-142.585	-1.956		145.5707	3.1975	2.4756	2.9853	145.7887	0.0165	0.0596	0.2413		60.22	60.8	51.96
Rx-535_03kHz_02	501	1	12:54:24	0.500002931	47.7205406	16.8220446	113.85	-10.42	20.36	22.87	3000	79.91810099	-147.534	-1.963	0	0	0	52.90933088	-144.337	-1.964	143.2480019	-145.058	-1.963	26.40660545	-144.546	-1.961		147.534	3.1971	2.4757	2.9877	147.752	0.0161	0.0597	0.2437		58.71	60.84	52.47
Rx-535_03kHz_02	502	1	12:54:24	0.600002927	47.7205417	16.8220439	113.86	-10.43	20.49	22.99	3000	79.91858493	-149.498	-1.964	0	0	0	52.91500222	-146.3	-1.964	143.2585211	-147.023	-1.965	26.395359	-146.514	-1.968		149.4976	3.1971	2.4747	2.9832	149.7156	0.0161	0.0587	0.2392		58.66	59.88	51.49
Rx-535_03kHz_02	503	1	12:54:24	0.700002923	47.7205427	16.8220431	113.87	-10.44	20.62	23.11	3000	79.91908824	-151.461	-1.964	0	0	0	52.9207042	-148.264	-1.964	143.2639548	-148.987	-1.964	26.3889637	-148.475	-1.961		151.4612	3.1968	2.4744	2.9857	151.6792	0.0158	0.0584	0.2417		57.47	59.61	52.04
Rx-535_03kHz_02	504	1	12:54:24	0.80000292	47.7205438	16.8220424	113.88	-10.45	20.75	23.23	3000	79.91917816	-153.425	-1.963	0	0	0	52.92160003	-150.227	-1.963	143.2636165	-150.95	-1.963	26.39024508	-150.436	-1.96		153.4246	3.1972	2.4749	2.989	153.6426	0.0162	0.0589	0.245		59.06	60.03	52.75
Rx-535_03kHz_02	505	1	12:54:24	0.900002916	47.7205449	16.8220417	113.89	-10.45	20.88	23.35	3000	79.91795993	-155.389	-1.964	0	0	0	52.91806648	-152.192	-1.964	143.2560021	-152.913	-1.963	26.39220829	-152.399	-1.963		155.3888	3.1972	2.4756	2.9898	155.6068	0.0162	0.0596	0.2458		59	60.83	52.93
Rx-535_03kHz_02	506	1	12:54:25	0.000002912	47.720546	16.822041	113.9	-10.46	21.01	23.48	3000	79.91708178	-157.353	-1.964	0	0	0	52.913998	-154.156	-1.964	143.2520362	-154.876	-1.963	26.39527525	-154.358	-1.959		157.3533	3.1977	2.4773	2.9955	157.5713	0.0167	0.0613	0.2515		60.62	62.51	54.14
Rx-535_03kHz_02	507	1	12:54:25	0.100002908	47.720547	16.8220405	113.91	-10.46	21.13	23.58	3000	79.92444261	-159.317	-1.964	0	0	0	52.91547357	-156.12	-1.964	143.2570833	-156.84	-1.964	26.40808521	-156.317	-1.959		159.3172	3.1976	2.4773	3.0004	159.5352	0.0166	0.0613	0.2564		60.3	62.56	55.2
Rx-535_03kHz_02	508	1	12:54:25	0.200002905	47.720548	16.82204	113.92	-10.46	21.25	23.68	3000	79.93170489	-161.28	-1.963	0	0	0	52.92308085	-158.083	-1.963	143.2772506	-158.803	-1.963	26.40052881	-158.284	-1.967		161.2803	3.1974	2.4775	2.9967	161.4983	0.0164	0.0615	0.2527		59.5	62.74	54.41
Rx-535_03kHz_02	509	1	12:54:25	0.300002901	47.720549	16.8220394	113.93	-10.46	21.36	23.79	3000	79.93256314	-163.244	-1.963	0	0	0	52.92339213	-160.046	-1.963	143.2780644	-160.765	-1.963	26.4019459	-160.242	-1.958		163.2437	3.1977	2.4782	3.002	163.4617	0.0167	0.0622	0.258		60.73	63.46	55.54
Rx-535_03kHz_02	510	1	12:54:25	0.400002897	47.7205499	16.8220389	113.94	-10.46	21.48	23.89	3000	79.9197335	-165.207	-1.963	0	0	0	52.92148254	-162.009	-1.963	143.2639923	-162.728	-1.963	26.39260178	-162.206	-1.965		165.2067	3.198	2.4784	3.0003	165.4247	0.017	0.0624	0.2563		61.7	63.61	55.17
Rx-535_03kHz_02	511	1	12:54:25	0.500002893	47.7205509	16.8220384	113.95	-10.46	21.59	23.99	3000	79.91425796	-167.17	-1.963	0	0	0	52.91658852	-163.971	-1.963	143.2523271	-164.691	-1.962	26.39117589	-164.168	-1.962		167.1695	3.1981	2.479	3.001	167.3875	0.0171	0.063	0.257		62.4	64.22	55.33
Rx-535_03kHz_02	512	1	12:54:25	0.600002889	47.7205519	16.8220379	113.96	-10.46	21.71	24.1	3000	79.91654839	-169.132	-1.963	0	0	0	52.91192078	-165.934	-1.963	143.2465018	-166.653	-1.962	26.40230752	-166.127	-1.958		169.1325	3.1985	2.4798	3.0057	169.3505	0.0175	0.0638	0.2617		63.61	65.11	56.34
Rx-535_03kHz_02	513	1	12:54:25	0.700002886	47.7205529	16.8220374	113.97	-10.46	21.83	24.2	3000	79.91908255	-171.096	-1.964	0	0	0	52.91052136	-167.897	-1.963	143.2517031	-168.615	-1.963	26.40484942	-168.088	-1.961		171.0963	3.1988	2.481	3.0083	171.3143	0.0178	0.065	0.2643		64.83	66.28	56.9
Rx-535_03kHz_02	514	1	12:54:25	0.800002882	47.7205539	16.8220369	113.98	-10.46	21.94	24.31	3000	79.92053017	-173.06	-1.963	0	0	0	52.91223935	-169.861	-1.963	143.2583492	-170.579	-1.964	26.40113912	-170.054	-1.966		173.0596	3.1987	2.4805	3.006	173.2776	0.0177	0.0645	0.262		64.43	65.76	56.41
Rx-535_03kHz_02	515	1	12:54:25	0.900002878	47.7205548	16.8220364	113.99	-10.45	22.06	24.41	3000	79.91927305	-175.023	-1.963	0	0	0	52.91700426	-171.824	-1.963	143.2606041	-172.543	-1.964	26.39677601	-172.022	-1.968		175.023	3.1986	2.48	3.0013	175.241	0.0176	0.064	0.2573		64.06	65.23	55.4
Rx-535_03kHz_02	516	1	12:54:26	0.000002874	47.7205558	16.8220358	114	-10.45	22.17	24.51	3000	79.92105595	-176.987	-1.964	0	0	0	52.92253094	-173.789	-1.964	143.2682138	-174.507	-1.964	26.39006988	-173.987	-1.965		176.987	3.1981	2.4798	2.9999	177.205	0.0171	0.0638	0.2559		62.34	65.11	55.1
Rx-535_03kHz_02	517	1	12:54:26	0.10000287	47.7205567	16.8220353	113.99	-10.45	22.28	24.61	3000	79.93098208	-178.95	-1.963	0	0	0	52.92999214	-175.752	-1.963	143.2838334	-176.47	-1.963	26.39188126	-175.944	-1.957		178.9503	3.1985	2.4802	3.0067	179.1683	0.0175	0.0642	0.2627		63.53	65.43	56.55
Rx-535_03kHz_02	518	1	12:54:26	0.200002867	47.7205576	16.8220348	113.98	-10.46	22.38	24.71	3000	79.92985306	179.087	-1.963	0	0	0	52.92578423	-177.715	-1.963	143.2753394	-178.432	-1.962	26.39377126	-177.907	-1.963		-179.0865	3.1988	2.4816	3.0066	-178.8685	0.0178	0.0656	0.2626		64.91	66.87	56.54
Rx-535_03kHz_02	519	1	12:54:26	0.300002863	47.7205585	16.8220343	113.97	-10.46	22.49	24.8	3000	79.93039684	177.123	-1.964	0	0	0	52.92477273	-179.678	-1.963	143.2780027	179.605	-1.963	26.39455167	-179.872	-1.965		-177.1226	3.1997	2.4826	3.0057	-176.9046	0.0187	0.0666	0.2617		67.98	67.93	56.34
Rx-535_03kHz_02	520	1	12:54:26	0.400002859	47.7205594	16.8220338	113.96	-10.46	22.59	24.9	3000	79.92362469	175.158	-1.964	0	0	0	52.91260435	178.358	-1.964	143.251329	177.642	-1.963	26.40577971	178.172	-1.956		-175.1585	3.1997	2.4839	3.0139	-174.9405	0.0187	0.0679	0.2699		68.14	69.23	58.11
Rx-535_03kHz_02	521	1	12:54:26	0.500002855	47.7205603	16.8220333	113.95	-10.46	22.7	24.99	3000	79.92022579	173.194	-1.965	0	0	0	52.91016354	176.393	-1.965	143.2528567	175.678	-1.965	26.39860939	176.207	-1.965		-173.1935	3.1999	2.4841	3.0134	-172.9755	0.0189	0.0681	0.2694		68.92	69.42	58.01
Rx-535_03kHz_02	522	1	12:54:26	0.600002852	47.7205611	16.8220328	113.94	-10.46	22.8	25.09	3000	79.9072669	171.229	-1.964	0	0	0	52.90726232	174.429	-1.964	143.2411187	173.713	-1.965	26.39152029	174.24	-1.967		-171.2292	3.2	2.4838	3.0108	-171.0112	0.019	0.0678	0.2668		69.11	69.09	57.44
Rx-535_03kHz_02	523	1	12:54:26	0.700002848	47.720562	16.8220323	113.93	-10.46	22.91	25.19	3000	79.90427944	169.265	-1.964	0	0	0	52.91024557	172.466	-1.963	143.2428811	171.749	-1.963	26.39139533	172.272	-1.967		-169.2648	3.2012	2.4846	3.0076	-169.0468	0.0202	0.0686	0.2636		73.36	70.01	56.76
Rx-535_03kHz_02	524	1	12:54:26	0.800002844	47.7205629	16.8220318	113.92	-10.47	23.01	25.28	3000	79.90570654	167.301	-1.964	0	0	0	52.90824286	170.502	-1.964	143.2400404	169.786	-1.964	26.39303525	170.313	-1.96		-167.3012	3.2011	2.4846	3.0113	-167.0832	0.0201	0.0686	0.2673		73.12	69.93	57.55
Rx-535_03kHz_02	525	1	12:54:26	0.90000284	47.7205638	16.8220313	113.91	-10.47	23.12	25.38	3000	79.90773288	165.338	-1.963	0	0	0	52.90572673	168.539	-1.963	143.2381756	167.823	-1.962	26.40070223	168.353	-1.96		-165.3379	3.2015	2.4853	3.0149	-165.1199	0.0205	0.0693	0.2709		74.54	70.72	58.32
Rx-535_03kHz_02	526	1	12:54:27	0.000002836	47.7205647	16.8220308	113.9	-10.47	23.22	25.47	3000	79.90769805	163.374	-1.964	0	0	0	52.90522929	166.576	-1.964	143.2382828	165.86	-1.963	26.39748621	166.388	-1.965		-163.3743	3.2012	2.4856	3.014	-163.1563	0.0202	0.0696	0.27		73.58	71.02	58.12
Rx-535_03kHz_02	527	1	12:54:27	0.100002833	47.7205655	16.8220301	113.89	-10.49	23.33	25.58	3000	79.91876604	161.411	-1.964	0	0	0	52.91452584	164.612	-1.964	143.2646847	163.896	-1.963	26.39583672	164.423	-1.965		-161.4105	3.2013	2.4859	3.0124	-161.1925	0.0203	0.0699	0.2684		73.7	71.33	57.78
Rx-535_03kHz_02	528	1	12:54:27	0.200002829	47.7205663	16.8220294	113.88	-10.51	23.43	25.68	3000	79.91889792	159.446	-1.964	0	0	0	52.91552346	162.648	-1.964	143.261466	161.932	-1.964	26.39752257	162.461	-1.962		-159.4463	3.2015	2.4859	3.0144	-159.2283	0.0205	0.0699	0.2704		74.77	71.26	58.21
Rx-535_03kHz_02	529	1	12:54:27	0.300002825	47.7205671	16.8220287	113.87	-10.53	23.53	25.78	3000	79.92171774	157.482	-1.964	0	0	0	52.92055176	160.684	-1.964	143.2690805	159.968	-1.964	26.39464314	160.493	-1.968		-157.4818	3.2018	2.4862	3.0111	-157.2638	0.0208	0.0702	0.2671		75.76	71.63	57.51
Rx-535_03kHz_02	530	1	12:54:27	0.400002821	47.7205679	16.822028	113.86	-10.55	23.63	25.88	3000	79.90964525	155.518	-1.964	0	0	0	52.91208992	158.72	-1.963	143.2445856	158.005	-1.963	26.3870635	158.531	-1.962		-155.5181	3.2022	2.4866	3.0129	-155.3001	0.0212	0.0706	0.2689		77.16	72	57.89
Rx-535_03kHz_02	531	1	12:54:27	0.500002817	47.7205687	16.8220272	113.85	-10.57	23.73	25.98	3000	79.90840416	153.554	-1.964	0	0	0	52.90909181	156.757	-1.963	143.2375322	156.042	-1.962	26.39128047	156.568	-1.963		-153.5544	3.2024	2.4879	3.0134	-153.3364	0.0214	0.0719	0.2694		77.89	73.33	58
Rx-535_03kHz_02	532	1	12:54:27	0.600002814	47.7205695	16.8220265	113.84	-10.59	23.84	26.08	3000	79.90868468	151.591	-1.964	0	0	0	52.90911192	154.794	-1.963	143.2350838	154.079	-1.963	26.39153571	154.607	-1.96		-151.5907	3.2028	2.4888	3.0167	-151.3727	0.0218	0.0728	0.2727		79.32	74.22	58.7
Rx-535_03kHz_02	533	1	12:54:27	0.70000281	47.7205703	16.8220258	113.83	-10.61	23.94	26.18	3000	79.90853201	149.627	-1.964	0	0	0	52.90203207	152.83	-1.964	143.2312499	152.117	-1.963	26.39689827	152.646	-1.962		-149.6267	3.2032	2.49	3.0189	-149.4087	0.0222	0.074	0.2749		80.64	75.42	59.19
Rx-535_03kHz_02	534	1	12:54:27	0.800002806	47.7205711	16.8220251	113.82	-10.63	24.04	26.28	3000	79.90662002	147.662	-1.964	0	0	0	52.9018417	150.866	-1.964	143.2316144	150.153	-1.964	26.39729283	150.684	-1.962		-147.6624	3.2034	2.4908	3.0215	-147.4444	0.0224	0.0748	0.2775		81.55	76.27	59.75
Rx-535_03kHz_02	535	1	12:54:27	0.900002802	47.7205719	16.8220244	113.81	-10.65	24.14	26.38	3000	79.9041378	145.699	-1.964	0	0	0	52.90581599	148.902	-1.964	143.2361272	148.189	-1.964	26.39241905	148.716	-1.968		-145.6986	3.2031	2.4903	3.0177	-145.4806	0.0221	0.0743	0.2737		80.46	75.75	58.92
Rx-535_03kHz_02	536	1	12:54:28	0.000002799	47.7205727	16.8220237	113.8	-10.67	24.24	26.49	3000	79.91079147	143.735	-1.964	0	0	0	52.9152815	146.938	-1.964	143.2578586	146.225	-1.964	26.39082285	146.752	-1.965		-143.7348	3.2032	2.4906	3.0167	-143.5168	0.0222	0.0746	0.2727		80.63	76.05	58.72
Rx-535_03kHz_02	537	1	12:54:28	0.100002795	47.7205733	16.8220233	113.82	-10.67	24.31	26.55	3000	79.93179661	141.771	-1.964	0	0	0	52.93100478	144.975	-1.963	143.2957569	144.262	-1.964	26.40070221	144.791	-1.961		-141.7711	3.2039	2.4906	3.0194	-141.5531	0.0229	0.0746	0.2754		83.39	76.04	59.29
Rx-535_03kHz_02	538	1	12:54:28	0.200002791	47.7205739	16.822023	113.84	-10.67	24.39	26.62	3000	79.93989276	139.808	-1.963	0	0	0	52.93555406	143.012	-1.963	143.3053935	142.299	-1.963	26.40548507	142.823	-1.968		-139.8084	3.204	2.4903	3.0145	-139.5904	0.023	0.0743	0.2705		83.57	75.79	58.23
Rx-535_03kHz_02	539	1	12:54:28	0.300002787	47.7205745	16.8220227	113.86	-10.67	24.46	26.68	3000	79.92782907	137.846	-1.962	0	0	0	52.92543567	141.05	-1.962	143.2778116	140.337	-1.962	26.40596109	140.863	-1.96		-137.8461	3.2038	2.4909	3.0172	-137.6281	0.0228	0.0749	0.2732		83.01	76.34	58.81
Rx-535_03kHz_02	540	1	12:54:28	0.400002783	47.7205751	16.8220223	113.88	-10.67	24.53	26.75	3000	79.92950762	135.883	-1.963	0	0	0	52.92222931	139.087	-1.963	143.2756895	138.374	-1.963	26.40602816	138.9	-1.964		-135.8835	3.2036	2.4905	3.0162	-135.6655	0.0226	0.0745	0.2722		82.16	75.95	58.61
Rx-535_03kHz_02	541	1	12:54:28	0.50000278	47.7205757	16.822022	113.9	-10.67	24.6	26.81	3000	79.92685	133.921	-1.962	0	0	0	52.92333302	137.124	-1.963	143.2733008	136.411	-1.963	26.40010966	136.934	-1.966		-133.921	3.2027	2.49	3.0127	-133.703	0.0217	0.074	0.2687		79.06	75.48	57.84
Rx-535_03kHz_02	542	1	12:54:28	0.600002776	47.7205763	16.8220217	113.92	-10.67	24.67	26.88	3000	79.9302344	131.958	-1.963	0	0	0	52.92340139	135.16	-1.964	143.2740109	134.447	-1.964	26.40324267	134.97	-1.964		-131.9576	3.2024	2.4897	3.012	-131.7396	0.0214	0.0737	0.268		77.77	75.19	57.69
Rx-535_03kHz_02	543	1	12:54:28	0.700002772	47.7205769	16.8220213	113.94	-10.67	24.74	26.94	3000	79.92725562	129.994	-1.964	0	0	0	52.92397045	133.196	-1.964	143.2730524	132.483	-1.964	26.39632793	133.002	-1.968		-129.9939	3.202	2.4891	3.0078	-129.7759	0.021	0.0731	0.2638		76.28	74.57	56.79
Rx-535_03kHz_02	544	1	12:54:28	0.800002768	47.7205775	16.822021	113.96	-10.67	24.81	27.01	3000	79.93025815	128.03	-1.963	0	0	0	52.92570389	131.232	-1.964	143.2723378	130.519	-1.964	26.39535447	131.038	-1.964		-128.0304	3.2017	2.489	3.0075	-127.8124	0.0207	0.073	0.2635		75.48	74.47	56.73
Rx-535_03kHz_02	545	1	12:54:28	0.900002764	47.7205781	16.8220207	113.98	-10.67	24.88	27.08	3000	79.92843475	126.067	-1.964	0	0	0	52.92426156	129.268	-1.964	143.2681447	128.556	-1.964	26.39489463	129.075	-1.963		-126.0666	3.2018	2.4892	3.0087	-125.8486	0.0208	0.0732	0.2647		75.65	74.68	56.99
Rx-535_03kHz_02	546	1	12:54:29	0.000002761	47.7205787	16.8220203	114	-10.67	24.95	27.14	3000	79.93036003	124.104	-1.963	0	0	0	52.92574902	127.306	-1.963	143.2743612	126.593	-1.963	26.39651631	127.112	-1.964		-124.1037	3.202	2.4895	3.008	-123.8857	0.021	0.0735	0.264		76.5	75	56.83
Rx-535_03kHz_02	547	1	12:54:29	0.100002757	47.720579	16.8220201	114	-10.68	25	27.18	3000	79.94012104	122.141	-1.963	0	0	0	52.93242973	125.344	-1.962	143.2943575	124.631	-1.962	26.39986815	125.151	-1.961		-122.1409	3.2027	2.4904	3.0097	-121.9229	0.0217	0.0744	0.2657		78.86	75.82	57.19
Rx-535_03kHz_02	548	1	12:54:29	0.200002753	47.7205794	16.8220198	114	-10.68	25.04	27.23	3000	79.94561276	120.178	-1.963	0	0	0	52.93240279	123.381	-1.962	143.3024204	122.669	-1.963	26.41225205	123.184	-1.966		-120.178	3.2033	2.4906	3.0061	-119.96	0.0223	0.0746	0.2621		81.17	76.05	56.43
Rx-535_03kHz_02	549	1	12:54:29	0.300002749	47.7205798	16.8220195	114	-10.69	25.09	27.27	3000	79.94841112	118.215	-1.963	0	0	0	52.94124344	121.42	-1.961	143.3049918	120.706	-1.963	26.40427817	121.223	-1.961		-118.2149	3.205	2.4907	3.0077	-117.9969	0.024	0.0747	0.2637		87.39	76.19	56.77
Rx-535_03kHz_02	550	1	12:54:29	0.400002745	47.7205801	16.8220193	114	-10.69	25.13	27.31	3000	79.93572961	116.252	-1.963	0	0	0	52.94614567	119.459	-1.961	143.2940266	118.743	-1.963	26.39838913	119.255	-1.968		-116.2516	3.207	2.4913	3.0029	-116.0336	0.026	0.0753	0.2589		94.68	76.76	55.75
Rx-535_03kHz_02	551	1	12:54:29	0.500002742	47.7205805	16.822019	114	-10.7	25.18	27.36	3000	79.93763329	114.288	-1.964	0	0	0	52.95765392	117.497	-1.962	143.3037267	116.78	-1.963	26.39943079	117.293	-1.961		-114.2878	3.2089	2.4919	3.0054	-114.0698	0.0279	0.0759	0.2614		101.47	77.35	56.28
Rx-535_03kHz_02	552	1	12:54:29	0.600002738	47.7205809	16.8220187	114	-10.7	25.23	27.4	3000	79.93717279	112.325	-1.963	0	0	0	52.96462869	115.534	-1.963	143.3034401	114.816	-1.963	26.39550056	115.325	-1.968		-112.3245	3.2094	2.4919	3.0004	-112.1065	0.0284	0.0759	0.2564		103.18	77.45	55.19
Rx-535_03kHz_02	553	1	12:54:29	0.700002734	47.7205812	16.8220185	114	-10.71	25.27	27.45	3000	79.93850653	110.362	-1.963	0	0	0	52.96764533	113.572	-1.961	143.3120979	112.854	-1.963	26.40330765	113.362	-1.963		-110.3617	3.2107	2.492	2.9999	-110.1437	0.0297	0.076	0.2559		108.18	77.54	55.1
Rx-535_03kHz_02	554	1	12:54:29	0.80000273	47.7205816	16.8220182	114	-10.71	25.32	27.49	3000	79.93657984	108.399	-1.963	0	0	0	52.97278981	111.61	-1.962	143.2946554	110.891	-1.963	26.4043624	111.403	-1.958		-108.3989	3.2114	2.4921	3.0046	-108.1809	0.0304	0.0761	0.2606		110.76	77.66	56.1
Rx-535_03kHz_02	555	1	12:54:29	0.900002727	47.720582	16.8220179	114	-10.72	25.36	27.53	3000	79.94017292	106.437	-1.962	0	0	0	52.97819556	109.649	-1.962	143.2990421	108.929	-1.962	26.39918923	109.441	-1.963		-106.4368	3.2119	2.4922	3.004	-106.2188	0.0309	0.0762	0.26		112.42	77.68	55.97
Rx-535_03kHz_02	556	1	12:54:30	0.000002723	47.7205823	16.8220177	114	-10.72	25.41	27.58	3000	79.93633825	104.474	-1.962	0	0	0	52.97097298	107.688	-1.961	143.2931504	106.968	-1.961	26.41534013	107.478	-1.963		-104.4745	3.2131	2.4933	3.0031	-104.2565	0.0321	0.0773	0.2591		116.92	78.86	55.78
Rx-535_03kHz_02	557	1	12:54:30	0.100002719	47.7205825	16.8220171	113.99	-10.75	25.43	27.61	3000	79.94633549	102.511	-1.963	0	0	0	52.97635658	105.724	-1.964	143.3143425	105.005	-1.963	26.41626833	105.515	-1.962		-102.5115	3.2121	2.4931	3.0037	-102.2935	0.0311	0.0771	0.2597		113.19	78.68	55.91
Rx-535_03kHz_02	558	1	12:54:30	0.200002715	47.7205826	16.8220166	113.98	-10.79	25.46	27.65	3000	79.9491154	100.549	-1.963	0	0	0	52.97690391	103.76	-1.963	143.3327681	103.042	-1.963	26.40495221	103.55	-1.966		-100.5488	3.2116	2.4927	3.0008	-100.3308	0.0306	0.0767	0.2568		111.23	78.26	55.29
Rx-535_03kHz_02	559	1	12:54:30	0.300002711	47.7205827	16.8220161	113.97	-10.82	25.48	27.69	3000	79.95424742	98.586	-1.963	0	0	0	52.97240743	101.797	-1.963	143.335769	101.078	-1.963	26.40255703	101.586	-1.964		-98.5859	3.2113	2.4924	2.9997	-98.3679	0.0303	0.0764	0.2557		110.25	77.95	55.05
Rx-535_03kHz_02	560	1	12:54:30	0.400002708	47.7205828	16.8220155	113.96	-10.85	25.51	27.72	3000	79.9401845	96.624	-1.962	0	0	0	52.95479087	99.834	-1.963	143.3031419	99.116	-1.962	26.39616731	99.627	-1.958		-96.6238	3.21	2.4925	3.0036	-96.4058	0.029	0.0765	0.2596		105.49	77.98	55.89
Rx-535_03kHz_02	561	1	12:54:30	0.500002704	47.7205829	16.822015	113.95	-10.89	25.53	27.76	3000	79.93497024	94.661	-1.963	0	0	0	52.94529949	97.87	-1.964	143.2910682	97.153	-1.963	26.39353301	97.665	-1.963		-94.6611	3.2084	2.4921	3.0035	-94.4431	0.0274	0.0761	0.2595		99.62	77.66	55.87
Rx-535_03kHz_02	562	1	12:54:30	0.6000027	47.720583	16.8220145	113.94	-10.92	25.56	27.8	3000	79.93896694	92.699	-1.963	0	0	0	52.9409003	95.906	-1.964	143.2935168	95.191	-1.962	26.39911919	95.704	-1.961		-92.6986	3.2072	2.4925	3.0054	-92.4806	0.0262	0.0765	0.2614		95.4	77.98	56.28
Rx-535_03kHz_02	563	1	12:54:30	0.700002696	47.7205831	16.8220139	113.93	-10.95	25.59	27.83	3000	79.93930865	90.736	-1.963	0	0	0	52.93852201	93.942	-1.964	143.3026789	93.228	-1.963	26.40300375	93.741	-1.963		-90.7359	3.2063	2.4922	3.0056	-90.5179	0.0253	0.0762	0.2616		91.9	77.72	56.31
Rx-535_03kHz_02	564	1	12:54:30	0.800002692	47.7205833	16.8220134	113.92	-10.99	25.61	27.87	3000	79.94111802	88.773	-1.963	0	0	0	52.93455558	91.979	-1.963	143.3029024	91.266	-1.963	26.4061963	91.776	-1.965		-88.7731	3.2057	2.4925	3.0031	-88.5551	0.0247	0.0765	0.2591		89.89	77.99	55.78
Rx-535_03kHz_02	565	1	12:54:30	0.900002689	47.7205834	16.8220129	113.91	-11.02	25.64	27.91	3000	79.92689932	86.811	-1.962	0	0	0	52.92259653	90.016	-1.963	143.2797198	89.303	-1.963	26.40250413	89.809	-1.967		-86.8108	3.2054	2.4922	2.9984	-86.5928	0.0244	0.0762	0.2544		88.65	77.68	54.77
Rx-535_03kHz_02	566	1	12:54:31	0.000002685	47.7205835	16.8220123	113.9	-11.05	25.66	27.94	3000	79.92289468	84.849	-1.962	0	0	0	52.91853167	88.054	-1.962	143.269825	87.341	-1.962	26.3991417	87.852	-1.958		-84.8488	3.2054	2.4925	3.0028	-84.6308	0.0244	0.0765	0.2588		88.89	78.02	55.72
Rx-535_03kHz_02	567	1	12:54:31	0.100002681	47.7205833	16.8220116	113.91	-11.11	25.66	27.96	3000	79.94700833	82.886	-1.963	0	0	0	52.93459677	86.091	-1.963	143.3127278	85.379	-1.963	26.40422135	85.888	-1.964		-82.8857	3.2055	2.4929	3.0023	-82.6677	0.0245	0.0769	0.2583		89.22	78.38	55.62
Rx-535_03kHz_02	568	1	12:54:31	0.200002677	47.720583	16.8220109	113.92	-11.17	25.65	27.98	3000	79.94598981	80.923	-1.963	0	0	0	52.93809995	84.129	-1.962	143.3077047	83.416	-1.963	26.40215939	83.929	-1.959		-80.9228	3.2064	2.4928	3.0066	-80.7048	0.0254	0.0768	0.2626		92.46	78.3	56.53
Rx-535_03kHz_02	569	1	12:54:31	0.300002674	47.7205828	16.8220101	113.93	-11.23	25.65	28	3000	79.94977098	78.96	-1.963	0	0	0	52.95677982	82.169	-1.96	143.3262296	81.453	-1.963	26.40145292	81.966	-1.964		-78.9601	3.2094	2.4928	3.0054	-78.7421	0.0284	0.0768	0.2614		103.18	78.29	56.28
Rx-535_03kHz_02	570	1	12:54:31	0.40000267	47.7205826	16.8220094	113.94	-11.29	25.64	28.02	3000	79.94247303	76.998	-1.962	0	0	0	52.95404967	80.207	-1.963	143.3162907	79.49	-1.962	26.4002	80.006	-1.959		-76.9977	3.2093	2.4928	3.0083	-76.7797	0.0283	0.0768	0.2643		102.81	78.3	56.91
Rx-535_03kHz_02	571	1	12:54:31	0.500002666	47.7205823	16.8220087	113.95	-11.35	25.64	28.04	3000	79.94117235	75.036	-1.962	0	0	0	52.94768413	78.242	-1.965	143.3213373	77.528	-1.962	26.40019242	78.041	-1.965		-75.0357	3.2063	2.4923	3.0057	-74.8177	0.0253	0.0763	0.2617		92.06	77.81	56.35
Rx-535_03kHz_02	572	1	12:54:31	0.600002662	47.7205821	16.8220079	113.96	-11.41	25.63	28.06	3000	79.93905644	73.074	-1.962	0	0	0	52.94130673	76.278	-1.964	143.3178746	75.565	-1.963	26.40052568	76.083	-1.958		-73.0735	3.2047	2.4916	3.0097	-72.8555	0.0237	0.0756	0.2657		86.14	77.1	57.21
Rx-535_03kHz_02	573	1	12:54:31	0.700002658	47.7205819	16.8220072	113.97	-11.47	25.62	28.08	3000	79.93628172	71.112	-1.962	0	0	0	52.93843148	74.316	-1.962	143.3099163	73.603	-1.962	26.39831801	74.119	-1.964		-71.1116	3.2043	2.4912	3.0075	-70.8936	0.0233	0.0752	0.2635		84.68	76.66	56.74
Rx-535_03kHz_02	574	1	12:54:31	0.800002655	47.7205816	16.8220065	113.98	-11.54	25.62	28.1	3000	79.93979372	69.149	-1.963	0	0	0	52.9406474	72.353	-1.963	143.3115136	71.64	-1.963	26.39827549	72.156	-1.963		-69.1491	3.2043	2.4909	3.0072	-68.9311	0.0233	0.0749	0.2632		84.74	76.37	56.67
Rx-535_03kHz_02	575	1	12:54:31	0.900002651	47.7205814	16.8220057	113.99	-11.6	25.61	28.12	3000	79.93745972	67.187	-1.962	0	0	0	52.93696141	70.392	-1.962	143.2984699	69.678	-1.962	26.39778053	70.2	-1.956		-67.1868	3.205	2.4915	3.0137	-66.9688	0.024	0.0755	0.2697		87.43	77	58.06
Rx-535_03kHz_02	576	1	12:54:32	0.000002647	47.7205812	16.822005	114	-11.66	25.61	28.14	3000	79.94195708	65.224	-1.963	0	0	0	52.94025215	68.431	-1.961	143.3104933	67.716	-1.962	26.40302365	68.234	-1.966		-65.2242	3.2067	2.4921	3.0098	-65.0062	0.0257	0.0761	0.2658		93.39	77.63	57.23
Rx-535_03kHz_02	577	1	12:54:32	0.100002643	47.7205809	16.8220044	113.99	-11.71	25.59	28.14	3000	79.95182102	63.262	-1.963	0	0	0	52.94782603	66.468	-1.963	143.3278282	65.754	-1.962	26.4105382	66.274	-1.96		-63.2616	3.2066	2.4924	3.0127	-63.0436	0.0256	0.0764	0.2687		93.31	77.86	57.84
Rx-535_03kHz_02	578	1	12:54:32	0.200002639	47.7205806	16.8220038	113.98	-11.76	25.58	28.15	3000	79.95433241	61.299	-1.962	0	0	0	52.94560625	64.505	-1.964	143.3329209	63.793	-1.961	26.40969072	64.31	-1.964		-61.2993	3.2054	2.4933	3.0111	-61.0813	0.0244	0.0773	0.2671		88.74	78.8	57.5
Rx-535_03kHz_02	579	1	12:54:32	0.300002636	47.7205803	16.8220032	113.97	-11.82	25.56	28.16	3000	79.95405941	59.338	-1.962	0	0	0	52.94427578	62.542	-1.962	143.3318408	61.831	-1.962	26.411664	62.351	-1.959		-59.3376	3.2048	2.4931	3.0136	-59.1196	0.0238	0.0771	0.2696		86.42	78.67	58.04
Rx-535_03kHz_02	580	1	12:54:32	0.400002632	47.72058	16.8220026	113.96	-11.87	25.54	28.17	3000	79.93558726	57.376	-1.962	0	0	0	52.92916928	60.58	-1.962	143.2973175	59.869	-1.962	26.40341867	60.392	-1.959		-57.3757	3.2045	2.4932	3.0167	-57.1577	0.0235	0.0772	0.2727		85.38	78.71	58.7
Rx-535_03kHz_02	581	1	12:54:32	0.500002628	47.7205797	16.822002	113.95	-11.92	25.53	28.18	3000	79.94037272	55.414	-1.961	0	0	0	52.93256222	58.618	-1.962	143.305328	57.908	-1.961	26.40218633	58.43	-1.962		-55.4144	3.2038	2.4932	3.0158	-55.1964	0.0228	0.0772	0.2718		83.12	78.71	58.51
Rx-535_03kHz_02	582	1	12:54:32	0.600002624	47.7205794	16.8220014	113.94	-11.98	25.51	28.18	3000	79.93828171	53.452	-1.962	0	0	0	52.92908593	56.656	-1.962	143.2991115	55.946	-1.961	26.40309808	56.473	-1.957		-53.4523	3.2039	2.494	3.0205	-53.2343	0.0229	0.078	0.2765		83.46	79.57	59.52
Rx-535_03kHz_02	583	1	12:54:32	0.700002621	47.7205791	16.8220008	113.93	-12.03	25.5	28.19	3000	79.93993176	51.491	-1.962	0	0	0	52.9282718	54.694	-1.962	143.3017128	53.985	-1.961	26.40372812	54.509	-1.964		-51.4905	3.2039	2.4944	3.0183	-51.2725	0.0229	0.0784	0.2743		83.37	80	59.05
Rx-535_03kHz_02	584	1	12:54:32	0.800002617	47.7205788	16.8220002	113.92	-12.08	25.48	28.2	3000	79.9380974	49.529	-1.962	0	0	0	52.92465908	52.732	-1.962	143.2968785	52.023	-1.962	26.40363445	52.547	-1.962		-49.5285	3.2039	2.4945	3.0182	-49.3105	0.0229	0.0785	0.2742		83.23	80.07	59.03
Rx-535_03kHz_02	585	1	12:54:32	0.900002613	47.7205785	16.8219996	113.91	-12.14	25.46	28.21	3000	79.93998299	47.567	-1.961	0	0	0	52.92512289	50.771	-1.962	143.3007417	50.062	-1.961	26.40481864	50.588	-1.959		-47.5671	3.2035	2.4949	3.0208	-47.3491	0.0225	0.0789	0.2768		82.02	80.49	59.6
Rx-535_03kHz_02	586	1	12:54:33	0.000002609	47.7205782	16.821999	113.9	-12.19	25.45	28.22	3000	79.93748355	45.605	-1.962	0	0	0	52.93015847	48.81	-1.96	143.2956068	48.1	-1.962	26.40617483	48.626	-1.962		-45.6055	3.2048	2.4944	3.0202	-45.3875	0.0238	0.0784	0.2762		86.58	79.92	59.45
Rx-535_03kHz_02	587	1	12:54:33	0.100002605	47.7205776	16.8219988	113.89	-12.23	25.4	28.19	3000	79.94687376	43.644	-1.962	0	0	0	52.94316894	46.849	-1.962	143.3206201	46.138	-1.962	26.40680585	46.666	-1.959		-43.6436	3.205	2.4945	3.0228	-43.4256	0.024	0.0785	0.2788		87.45	80.09	60.02
Rx-535_03kHz_02	588	1	12:54:33	0.200002602	47.7205771	16.8219985	113.88	-12.26	25.35	28.16	3000	79.95052552	41.682	-1.961	0	0	0	52.94501746	44.886	-1.963	143.3304698	44.176	-1.962	26.4089798	44.708	-1.959		-41.6822	3.2038	2.4941	3.0255	-41.4642	0.0228	0.0781	0.2815		82.94	79.62	60.61
Rx-535_03kHz_02	589	1	12:54:33	0.300002598	47.7205766	16.8219983	113.87	-12.3	25.3	28.13	3000	79.95325048	39.72	-1.962	0	0	0	52.94505984	42.923	-1.963	143.3373411	42.213	-1.963	26.40650279	42.745	-1.963		-39.7201	3.2028	2.4933	3.0248	-39.5021	0.0218	0.0773	0.2808		79.19	78.86	60.44
Rx-535_03kHz_02	590	1	12:54:33	0.400002594	47.720576	16.8219981	113.86	-12.34	25.25	28.1	3000	79.93777921	37.758	-1.962	0	0	0	52.93397696	40.961	-1.962	143.308984	40.251	-1.962	26.40083335	40.779	-1.966		-37.7581	3.2028	2.493	3.0209	-37.5401	0.0218	0.077	0.2769		79.22	78.54	59.6
Rx-535_03kHz_02	591	1	12:54:33	0.50000259	47.7205755	16.8219978	113.85	-12.37	25.2	28.07	3000	79.94182149	35.797	-1.961	0	0	0	52.93510998	39	-1.961	143.3126001	38.29	-1.961	26.4040437	38.82	-1.959		-35.7972	3.2024	2.4931	3.0227	-35.5792	0.0214	0.0771	0.2787		77.89	78.65	59.99
Rx-535_03kHz_02	592	1	12:54:33	0.600002586	47.720575	16.8219976	113.84	-12.41	25.15	28.05	3000	79.94115318	33.836	-1.961	0	0	0	52.93466273	37.038	-1.961	143.3118358	36.328	-1.962	26.40407187	36.858	-1.962		-33.8358	3.2026	2.4924	3.0222	-33.6178	0.0216	0.0764	0.2782		78.51	77.96	59.89
Rx-535_03kHz_02	593	1	12:54:33	0.700002583	47.7205744	16.8219974	113.83	-12.45	25.1	28.02	3000	79.9408599	31.874	-1.962	0	0	0	52.93268986	35.077	-1.961	143.3073259	34.367	-1.961	26.40585885	34.898	-1.96		-31.8742	3.2028	2.4931	3.0237	-31.6562	0.0218	0.0771	0.2797		79.32	78.61	60.21
Rx-535_03kHz_02	594	1	12:54:33	0.800002579	47.7205739	16.8219971	113.82	-12.48	25.05	27.99	3000	79.938113	29.912	-1.962	0	0	0	52.93004795	33.115	-1.962	143.3005519	32.406	-1.962	26.40219126	32.935	-1.963		-29.912	3.2029	2.4935	3.0228	-29.694	0.0219	0.0775	0.2788		79.8	79.03	60.02
Rx-535_03kHz_02	595	1	12:54:33	0.900002575	47.7205734	16.8219969	113.81	-12.52	25	27.96	3000	79.94141587	27.95	-1.962	0	0	0	52.93094017	31.153	-1.962	143.2996929	30.443	-1.962	26.40910936	30.978	-1.957		-27.9497	3.2035	2.4936	3.0286	-27.7317	0.0225	0.0776	0.2846		81.94	79.15	61.27
Rx-535_03kHz_02	596	1	12:54:34	0.000002571	47.7205728	16.8219967	113.8	-12.56	24.95	27.93	3000	79.93998441	25.987	-1.962	0	0	0	52.93064477	29.191	-1.962	143.2934353	28.481	-1.962	26.40625737	29.015	-1.964		-25.9874	3.2036	2.4935	3.0272	-25.7694	0.0226	0.0775	0.2832		82.41	79.05	60.96
Rx-535_03kHz_02	597	1	12:54:34	0.100002568	47.7205721	16.821997	113.81	-12.56	24.86	27.86	3000	79.95276835	24.026	-1.962	0	0	0	52.93774838	27.229	-1.962	143.3121405	26.518	-1.963	26.41140339	27.054	-1.961		-24.0256	3.2032	2.4927	3.0281	-23.8076	0.0222	0.0767	0.2841		80.94	78.27	61.17
Rx-535_03kHz_02	598	1	12:54:34	0.200002564	47.7205713	16.8219973	113.82	-12.57	24.78	27.78	3000	79.95293998	22.064	-1.962	0	0	0	52.93741561	25.266	-1.963	143.3195295	24.556	-1.962	26.40570144	25.088	-1.966		-22.064	3.2018	2.4923	3.0242	-21.846	0.0208	0.0763	0.2802		75.69	77.85	60.31
Rx-535_03kHz_02	599	1	12:54:34	0.30000256	47.7205706	16.8219976	113.83	-12.58	24.69	27.71	3000	79.95167191	20.102	-1.962	0	0	0	52.93022698	23.303	-1.963	143.3122207	22.594	-1.962	26.40881545	23.132	-1.956		-20.1021	3.2005	2.4923	3.03	-19.8841	0.0195	0.0763	0.286		71.02	77.78	61.56
Rx-535_03kHz_02	600	1	12:54:34	0.400002556	47.7205698	16.8219979	113.84	-12.58	24.6	27.64	3000	79.94216239	18.139	-1.963	0	0	0	52.91864825	21.339	-1.963	143.2972144	20.632	-1.962	26.40460436	21.167	-1.965		-18.1394	3.1997	2.4924	3.0276	-17.9214	0.0187	0.0764	0.2836		67.97	77.94	61.07
Rx-535_03kHz_03	1	1	12:54:34	0.500002552	47.7205691	16.8219983	113.85	-12.59	24.52	27.56	3000	79.9435275	16.178	16.178	0	0	0	52.91275492	19.376	19.376	143.2978984	18.67	18.67	26.40764466	19.205	19.205		-16.1776	3.1981	2.4925	3.0276	-15.9596	0.0171	0.0765	0.2836		62.26	78.04	61.06
Rx-535_03kHz_03	2	1	12:54:34	0.600002549	47.7205683	16.8219986	113.86	-12.6	24.43	27.49	3000	79.94236458	14.216	-1.962	0	0	0	52.9081978	17.413	-1.963	143.291767	16.708	-1.962	26.41137875	17.246	-1.959		-14.2157	3.1975	2.4926	3.0301	-13.9977	0.0165	0.0766	0.2861		59.96	78.15	61.6
Rx-535_03kHz_03	3	1	12:54:34	0.700002545	47.7205676	16.8219989	113.87	-12.6	24.35	27.41	3000	79.94239456	12.254	-1.962	0	0	0	52.91920954	15.453	-1.96	143.2916429	14.745	-1.963	26.41077421	15.282	-1.964		-12.2537	3.1995	2.4914	3.0285	-12.0357	0.0185	0.0754	0.2845		67.2	76.87	61.24
Rx-535_03kHz_03	4	1	12:54:34	0.800002541	47.7205668	16.8219992	113.88	-12.61	24.26	27.34	3000	79.94644007	10.291	-1.963	0	0	0	52.93229835	13.492	-1.961	143.303446	12.782	-1.963	26.40961129	13.318	-1.964		-10.2912	3.2013	2.4907	3.0267	-10.0732	0.0203	0.0747	0.2827		73.83	76.21	60.87
Rx-535_03kHz_03	5	1	12:54:34	0.900002537	47.7205661	16.8219995	113.89	-12.61	24.17	27.27	3000	79.9471839	8.33	-1.962	0	0	0	52.93940107	11.531	-1.961	143.3165454	10.82	-1.962	26.40514143	11.355	-1.963		-8.3296	3.2016	2.4899	3.0254	-8.1116	0.0206	0.0739	0.2814		74.79	75.36	60.59
Rx-535_03kHz_03	6	1	12:54:35	0.000002533	47.7205653	16.8219998	113.9	-12.62	24.09	27.19	3000	79.94457673	6.367	-1.962	0	0	0	52.93942365	9.569	-1.962	143.3171968	8.857	-1.962	26.40264475	9.389	-1.966		-6.3675	3.2014	2.4896	3.0217	-6.1495	0.0204	0.0736	0.2777		74.34	75.1	59.79
Rx-535_03kHz_03	7	1	12:54:35	0.10000253	47.7205644	16.8220002	113.89	-12.63	23.98	27.1	3000	79.95198132	4.406	-1.962	0	0	0	52.94786469	7.608	-1.961	143.3339785	6.895	-1.962	26.40373155	7.427	-1.962		-4.4057	3.2018	2.4892	3.0214	-4.1877	0.0208	0.0732	0.2774		75.64	74.6	59.71
Rx-535_03kHz_03	8	1	12:54:35	0.200002526	47.7205634	16.8220005	113.88	-12.64	23.87	27.01	3000	79.9595182	2.444	-1.962	0	0	0	52.95054578	5.646	-1.962	143.3412639	4.933	-1.962	26.40949619	5.464	-1.963		-2.4439	3.202	2.4893	3.0204	-2.2259	0.021	0.0733	0.2764		76.52	74.73	59.51
Rx-535_03kHz_03	9	1	12:54:35	0.300002522	47.7205625	16.8220009	113.87	-12.66	23.76	26.92	3000	79.95670452	0.482	-1.962	0	0	0	52.94630444	3.684	-1.962	143.3287956	2.971	-1.962	26.41085805	3.503	-1.962		-0.482	3.2022	2.4893	3.0207	-0.264	0.0212	0.0733	0.2767		77.05	74.79	59.58
Rx-535_03kHz_03	10	1	12:54:35	0.400002518	47.7205615	16.8220012	113.86	-12.67	23.65	26.83	3000	79.92667995	-1.48	-1.962	0	0	0	52.92601645	1.723	-1.962	143.2732531	1.01	-1.962	26.40130669	1.545	-1.957		1.4799	3.2025	2.4898	3.0252	1.6979	0.0215	0.0738	0.2812		78.24	75.24	60.55
Rx-535_03kHz_03	11	1	12:54:35	0.500002515	47.7205606	16.8220016	113.85	-12.68	23.55	26.74	3000	79.92845276	-3.442	-1.962	0	0	0	52.92437113	-0.24	-1.962	143.2725223	-0.952	-1.962	26.40266979	-0.42	-1.965		3.4416	3.2021	2.4891	3.0215	3.6596	0.0211	0.0731	0.2775		76.84	74.59	59.74
Rx-535_03kHz_03	12	1	12:54:35	0.600002511	47.7205596	16.8220019	113.84	-12.69	23.44	26.65	3000	79.92814385	-5.403	-1.961	0	0	0	52.92071146	-2.202	-1.963	143.2677144	-2.915	-1.962	26.40465185	-2.383	-1.962		5.4031	3.2006	2.4883	3.0205	5.6211	0.0196	0.0723	0.2765		71.49	73.74	59.52
Rx-535_03kHz_03	13	1	12:54:35	0.700002507	47.7205587	16.8220023	113.83	-12.7	23.33	26.56	3000	79.9296102	-7.365	-1.962	0	0	0	52.91952525	-4.167	-1.965	143.2829693	-4.878	-1.963	26.39722874	-4.349	-1.967		7.3652	3.1982	2.4871	3.0158	7.5832	0.0172	0.0711	0.2718		62.55	72.49	58.52
Rx-535_03kHz_03	14	1	12:54:35	0.800002503	47.7205577	16.8220026	113.82	-12.71	23.22	26.47	3000	79.92584314	-9.328	-1.962	0	0	0	52.90981354	-6.131	-1.964	143.2770681	-6.841	-1.963	26.396394	-6.315	-1.965		9.3276	3.1966	2.4867	3.0128	9.5456	0.0156	0.0707	0.2688		56.94	72.11	57.87
Rx-535_03kHz_03	15	1	12:54:35	0.900002499	47.7205568	16.822003	113.81	-12.72	23.11	26.38	3000	79.92871212	-11.29	-1.962	0	0	0	52.90506855	-8.094	-1.963	143.2799403	-8.803	-1.962	26.40028545	-8.274	-1.96		11.2896	3.1959	2.487	3.0152	11.5076	0.0149	0.071	0.2712		54.07	72.38	58.4
Rx-535_03kHz_03	16	1	12:54:36	0.000002496	47.7205558	16.8220033	113.8	-12.74	23	26.29	3000	79.92916841	-13.252	-1.963	0	0	0	52.90006744	-10.057	-1.963	143.2773505	-10.765	-1.962	26.40322702	-10.236	-1.962		13.2522	3.1954	2.4872	3.016	13.4702	0.0144	0.0712	0.272		52.23	72.58	58.56
Rx-535_03kHz_03	17	1	12:54:36	0.100002492	47.7205547	16.8220038	113.8	-12.75	22.87	26.18	3000	79.94541801	-15.214	-1.962	0	0	0	52.9117589	-12.018	-1.962	143.3006209	-12.727	-1.962	26.40860989	-12.198	-1.962		15.2143	3.1959	2.4874	3.0166	15.4323	0.0149	0.0714	0.2726		54.19	72.85	58.68
Rx-535_03kHz_03	18	1	12:54:36	0.200002488	47.7205535	16.8220043	113.8	-12.76	22.74	26.07	3000	79.95101992	-17.176	-1.962	0	0	0	52.9285419	-13.979	-1.96	143.3101234	-14.69	-1.964	26.40518389	-14.161	-1.963		17.1762	3.1976	2.4857	3.0152	17.3942	0.0166	0.0697	0.2712		60.37	71.07	58.39
Rx-535_03kHz_03	19	1	12:54:36	0.300002484	47.7205524	16.8220048	113.8	-12.77	22.61	25.96	3000	79.95518925	-19.138	-1.962	0	0	0	52.94359185	-15.939	-1.96	143.3284532	-16.653	-1.963	26.40726668	-16.131	-1.97		19.1377	3.1992	2.4847	3.0072	19.3557	0.0182	0.0687	0.2632		66.05	70.03	56.66
Rx-535_03kHz_03	20	1	12:54:36	0.40000248	47.7205512	16.8220053	113.8	-12.78	22.47	25.85	3000	79.93947841	-21.1	-1.962	0	0	0	52.9394602	-17.901	-1.962	143.313455	-18.616	-1.963	26.39930103	-18.091	-1.961		21.0998	3.1992	2.4836	3.0086	21.3178	0.0182	0.0676	0.2646		66.21	68.92	56.98
Rx-535_03kHz_03	21	1	12:54:36	0.500002477	47.7205501	16.8220058	113.8	-12.78	22.34	25.74	3000	79.93782472	-23.062	-1.962	0	0	0	52.9372517	-19.863	-1.962	143.305921	-20.578	-1.962	26.40093286	-20.056	-1.964		23.0619	3.1993	2.4837	3.0063	23.2799	0.0183	0.0677	0.2623		66.41	69.07	56.47
Rx-535_03kHz_03	22	1	12:54:36	0.600002473	47.7205489	16.8220062	113.8	-12.79	22.21	25.63	3000	79.93710083	-25.024	-1.962	0	0	0	52.9326946	-21.825	-1.962	143.2958064	-22.54	-1.962	26.40343224	-22.018	-1.962		25.0242	3.1994	2.4838	3.0066	25.2422	0.0184	0.0678	0.2626		67.06	69.15	56.53
Rx-535_03kHz_03	23	1	12:54:36	0.700002469	47.7205478	16.8220067	113.8	-12.8	22.08	25.52	3000	79.93846959	-26.986	-1.962	0	0	0	52.92953465	-23.786	-1.961	143.2928469	-24.502	-1.961	26.41181226	-23.978	-1.961		26.9863	3.2	2.4844	3.0081	27.2043	0.019	0.0684	0.2641		69.17	69.77	56.85
Rx-535_03kHz_03	24	1	12:54:36	0.800002465	47.7205466	16.8220072	113.8	-12.81	21.95	25.41	3000	79.93853692	-28.949	-1.962	0	0	0	52.92783624	-25.749	-1.963	143.2901722	-26.464	-1.962	26.4144131	-25.941	-1.963		28.9487	3.1997	2.4845	3.0077	29.1667	0.0187	0.0685	0.2637		68.13	69.87	56.77
Rx-535_03kHz_03	25	1	12:54:36	0.900002461	47.7205455	16.8220077	113.8	-12.82	21.81	25.3	3000	79.94000136	-30.911	-1.962	0	0	0	52.93164996	-27.712	-1.963	143.2893541	-28.428	-1.964	26.41082971	-27.907	-1.966		30.9111	3.1989	2.4826	3.0042	31.1291	0.0179	0.0666	0.2602		65.08	67.92	56.02
Rx-535_03kHz_03	26	1	12:54:37	0.000002458	47.7205443	16.8220082	113.8	-12.83	21.68	25.19	3000	79.94292911	-32.873	-1.962	0	0	0	52.9354358	-29.676	-1.964	143.3137373	-30.392	-1.963	26.40046961	-29.873	-1.966		32.8728	3.1971	2.4812	2.9996	33.0908	0.0161	0.0652	0.2556		58.59	66.5	55.03
Rx-535_03kHz_03	27	1	12:54:37	0.100002454	47.7205431	16.8220089	113.8	-12.83	21.53	25.06	3000	79.9559816	-34.835	-1.962	0	0	0	52.93162835	-31.64	-1.964	143.326005	-32.354	-1.962	26.40778323	-31.834	-1.961		34.8345	3.1945	2.4808	3.0007	35.0525	0.0135	0.0648	0.2567		49.2	66.09	55.27
Rx-535_03kHz_03	28	1	12:54:37	0.20000245	47.7205418	16.8220096	113.8	-12.83	21.38	24.94	3000	79.95579259	-36.797	-1.962	0	0	0	52.91987242	-33.603	-1.963	143.3156863	-34.316	-1.962	26.41433713	-33.793	-1.96		36.7967	3.1934	2.481	3.0033	37.0147	0.0124	0.065	0.2593		45.06	66.32	55.82
Rx-535_03kHz_03	29	1	12:54:37	0.300002446	47.7205406	16.8220103	113.8	-12.83	21.23	24.81	3000	79.95218126	-38.759	-1.962	0	0	0	52.920062	-35.565	-1.962	143.3040535	-36.279	-1.963	26.41361801	-35.755	-1.961		38.7588	3.194	2.4801	3.0041	38.9768	0.013	0.0641	0.2601		47.23	65.41	56
Rx-535_03kHz_03	30	1	12:54:37	0.400002443	47.7205393	16.822011	113.8	-12.82	21.08	24.68	3000	79.94066618	-40.721	-1.962	0	0	0	52.92607639	-37.524	-1.96	143.282592	-38.242	-1.963	26.4018442	-37.719	-1.964		40.7213	3.1969	2.4794	3.0025	40.9393	0.0159	0.0634	0.2585		57.74	64.67	55.66
Rx-535_03kHz_03	31	1	12:54:37	0.500002439	47.7205381	16.8220118	113.8	-12.82	20.94	24.55	3000	79.93849315	-42.683	-1.962	0	0	0	52.93626728	-39.486	-1.961	143.3003854	-40.205	-1.963	26.40028386	-39.688	-1.97		42.6834	3.1978	2.4782	2.995	42.9014	0.0168	0.0622	0.251		61.2	63.46	54.03
Rx-535_03kHz_03	32	1	12:54:37	0.600002435	47.7205368	16.8220125	113.8	-12.82	20.79	24.42	3000	79.93670292	-44.646	-1.962	0	0	0	52.93923934	-41.448	-1.962	143.3094779	-42.168	-1.963	26.39600562	-41.651	-1.963		44.6455	3.1978	2.4778	2.9943	44.8635	0.0168	0.0618	0.2503		61.04	63.03	53.89
Rx-535_03kHz_03	33	1	12:54:37	0.700002431	47.7205356	16.8220132	113.8	-12.81	20.64	24.29	3000	79.93487636	-46.607	-1.961	0	0	0	52.93676453	-43.409	-1.961	143.3023763	-44.13	-1.962	26.40045291	-43.616	-1.965		46.6068	3.1978	2.477	2.9911	46.8248	0.0168	0.061	0.2471		61.22	62.19	53.19
Rx-535_03kHz_03	34	1	12:54:37	0.800002427	47.7205343	16.8220139	113.8	-12.81	20.49	24.16	3000	79.93562797	-48.568	-1.961	0	0	0	52.9298329	-45.37	-1.961	143.2929852	-46.091	-1.961	26.40230561	-45.577	-1.961		48.5682	3.1984	2.4777	2.9915	48.7862	0.0174	0.0617	0.2475		63.3	62.9	53.29
Rx-535_03kHz_03	35	1	12:54:37	0.900002424	47.7205331	16.8220146	113.8	-12.81	20.34	24.04	3000	79.9351676	-50.53	-1.962	0	0	0	52.92350875	-47.332	-1.962	143.281862	-48.052	-1.962	26.4205527	-47.531	-1.954		50.53	3.1983	2.478	2.999	50.748	0.0173	0.062	0.255		62.79	63.19	54.89
Rx-535_03kHz_03	36	1	12:54:38	0.00000242	47.7205318	16.8220153	113.8	-12.81	20.19	23.91	3000	79.93371723	-52.493	-1.963	0	0	0	52.93005025	-49.295	-1.963	143.275647	-50.017	-1.965	26.40466011	-49.501	-1.97		52.4928	3.1979	2.4754	2.9914	52.7108	0.0169	0.0594	0.2474		61.61	60.6	53.26
Rx-535_03kHz_03	37	1	12:54:38	0.100002416	47.7205305	16.8220161	113.8	-12.8	20.04	23.78	3000	79.94637428	-54.455	-1.962	0	0	0	52.94137303	-51.259	-1.964	143.3293575	-51.979	-1.962	26.39737941	-51.468	-1.967		54.4545	3.1959	2.4752	2.9861	54.6725	0.0149	0.0592	0.2421		54.15	60.33	52.13
Rx-535_03kHz_03	38	1	12:54:38	0.200002412	47.7205292	16.8220169	113.8	-12.8	19.88	23.64	3000	79.95115092	-56.417	-1.962	0	0	0	52.92542664	-53.223	-1.964	143.3129434	-53.94	-1.961	26.40411983	-53.425	-1.956		56.4165	3.1937	2.4765	2.9918	56.6345	0.0127	0.0605	0.2478		46.32	61.68	53.34
Rx-535_03kHz_03	39	1	12:54:38	0.300002408	47.7205279	16.8220176	113.8	-12.79	19.73	23.51	3000	79.95107019	-58.379	-1.963	0	0	0	52.91705046	-55.187	-1.964	143.3130435	-55.903	-1.963	26.41497183	-55.388	-1.963		58.3794	3.1923	2.4762	2.9916	58.5974	0.0113	0.0602	0.2476		41.05	61.44	53.31
Rx-535_03kHz_03	40	1	12:54:38	0.400002405	47.7205266	16.8220184	113.8	-12.79	19.57	23.38	3000	79.93620629	-60.342	-1.963	0	0	0	52.91066169	-57.149	-1.962	143.2743587	-57.867	-1.964	26.41596061	-57.349	-1.961		60.3425	3.1937	2.4758	2.9936	60.5605	0.0127	0.0598	0.2496		46.21	60.98	53.75
Rx-535_03kHz_03	41	1	12:54:38	0.500002401	47.7205253	16.8220192	113.8	-12.78	19.42	23.25	3000	79.93228956	-62.305	-1.963	0	0	0	52.92501925	-59.109	-1.961	143.2748028	-59.831	-1.964	26.40087126	-59.319	-1.97		62.3055	3.1961	2.4748	2.9865	62.5235	0.0151	0.0588	0.2425		54.83	59.99	52.2
Rx-535_03kHz_03	42	1	12:54:38	0.600002397	47.720524	16.8220199	113.8	-12.78	19.26	23.11	3000	79.93439042	-64.267	-1.962	0	0	0	52.94317695	-61.07	-1.96	143.3124294	-61.794	-1.963	26.39436989	-61.287	-1.968		64.2673	3.1974	2.4735	2.9805	64.4853	0.0164	0.0575	0.2365		59.75	58.65	50.91
Rx-535_03kHz_03	43	1	12:54:38	0.700002393	47.7205227	16.8220207	113.8	-12.77	19.1	22.98	3000	79.93581744	-66.229	-1.961	0	0	0	52.9405935	-63.031	-1.961	143.3006503	-63.755	-1.961	26.39564221	-63.248	-1.962		66.2287	3.1975	2.4736	2.9802	66.4467	0.0165	0.0576	0.2362		59.87	58.76	50.85
Rx-535_03kHz_03	44	1	12:54:38	0.80000239	47.7205214	16.8220215	113.8	-12.77	18.95	22.85	3000	79.93189925	-68.19	-1.961	0	0	0	52.93317928	-64.992	-1.961	143.2850799	-65.716	-1.961	26.39842682	-65.21	-1.962		68.19	3.1976	2.4737	2.9798	68.408	0.0166	0.0577	0.2358		60.57	58.84	50.77
Rx-535_03kHz_03	45	1	12:54:38	0.900002386	47.7205201	16.8220222	113.8	-12.77	18.79	22.72	3000	79.92788554	-70.152	-1.961	0	0	0	52.92269222	-66.954	-1.962	143.2694977	-67.677	-1.961	26.40618099	-67.167	-1.957		70.1515	3.1975	2.4745	2.9841	70.3695	0.0165	0.0585	0.2401		60.1	59.66	51.7
Rx-535_03kHz_03	46	1	12:54:39	0.000002382	47.7205188	16.822023	113.8	-12.76	18.64	22.59	3000	79.93247319	-72.114	-1.962	0	0	0	52.92708709	-68.917	-1.963	143.2761663	-69.641	-1.964	26.40297398	-69.133	-1.966		72.1139	3.1969	2.4732	2.981	72.3319	0.0159	0.0572	0.237		58	58.29	51.03
Rx-535_03kHz_03	47	1	12:54:39	0.100002378	47.7205177	16.8220239	113.81	-12.74	18.5	22.46	3000	79.94524865	-74.076	-1.962	0	0	0	52.93942563	-70.881	-1.964	143.3031802	-71.604	-1.964	26.40300235	-71.099	-1.966		74.0761	3.1955	2.4718	2.9775	74.2941	0.0145	0.0558	0.2335		52.73	56.88	50.26
Rx-535_03kHz_03	48	1	12:54:39	0.200002374	47.7205165	16.8220247	113.82	-12.73	18.35	22.33	3000	79.94486523	-76.038	-1.962	0	0	0	52.93459052	-72.845	-1.964	143.3166156	-73.567	-1.962	26.39729669	-73.063	-1.965		76.0382	3.1932	2.4715	2.9747	76.2562	0.0122	0.0555	0.2307		44.4	56.57	49.68
Rx-535_03kHz_03	49	1	12:54:39	0.300002371	47.7205154	16.8220256	113.83	-12.71	18.21	22.21	3000	79.94269183	-78.001	-1.963	0	0	0	52.91360766	-74.809	-1.964	143.2872909	-75.529	-1.962	26.41265349	-75.024	-1.96		78.0008	3.1915	2.4721	2.977	78.2188	0.0105	0.0561	0.233		38.24	57.26	50.16
Rx-535_03kHz_03	50	1	12:54:39	0.400002367	47.7205142	16.8220265	113.84	-12.69	18.07	22.08	3000	79.92777864	-79.964	-1.963	0	0	0	52.90719718	-76.771	-1.962	143.2637224	-77.492	-1.963	26.40049728	-76.99	-1.967		79.9637	3.1923	2.4721	2.9733	80.1817	0.0113	0.0561	0.2293		41.15	57.23	49.36
Rx-535_03kHz_03	51	1	12:54:39	0.500002363	47.7205131	16.8220273	113.85	-12.67	17.93	21.96	3000	79.92878327	-81.927	-1.963	0	0	0	52.92073326	-78.732	-1.96	143.2692509	-79.456	-1.964	26.40131461	-78.955	-1.964		81.9266	3.1948	2.4708	2.9719	82.1446	0.0138	0.0548	0.2279		50.34	55.89	49.06
Rx-535_03kHz_03	52	1	12:54:39	0.600002359	47.7205119	16.8220282	113.86	-12.66	17.78	21.83	3000	79.93048756	-83.889	-1.962	0	0	0	52.93025203	-80.693	-1.962	143.284784	-81.419	-1.963	26.40031555	-80.917	-1.962		83.889	3.1956	2.4702	2.9724	84.107	0.0146	0.0542	0.2284		53.12	55.3	49.16
Rx-535_03kHz_03	53	1	12:54:39	0.700002355	47.7205108	16.8220291	113.87	-12.64	17.64	21.7	3000	79.93052814	-85.85	-1.961	0	0	0	52.93680643	-82.655	-1.961	143.3076969	-83.38	-1.962	26.39451838	-82.886	-1.969		85.8503	3.1958	2.4699	2.9645	86.0683	0.0148	0.0539	0.2205		53.71	54.96	47.47
Rx-535_03kHz_03	54	1	12:54:39	0.800002352	47.7205096	16.8220299	113.88	-12.62	17.5	21.58	3000	79.92961618	-87.812	-1.962	0	0	0	52.93116198	-84.616	-1.962	143.2846206	-85.342	-1.962	26.39946402	-84.844	-1.958		87.812	3.1959	2.4696	2.9685	88.03	0.0149	0.0536	0.2245		54.07	54.69	48.32
Rx-535_03kHz_03	55	1	12:54:39	0.900002348	47.7205085	16.8220308	113.89	-12.61	17.36	21.45	3000	79.929999	-89.774	-1.962	0	0	0	52.92700677	-86.579	-1.963	143.2824369	-87.304	-1.962	26.39997788	-86.803	-1.96		89.7744	3.1957	2.4703	2.971	89.9924	0.0147	0.0543	0.227		53.52	55.33	48.87
Rx-535_03kHz_03	56	1	12:54:40	0.000002344	47.7205073	16.8220317	113.9	-12.59	17.22	21.33	3000	79.93362361	-91.737	-1.963	0	0	0	52.9212998	-88.542	-1.963	143.279203	-89.267	-1.963	26.41676493	-88.766	-1.963		91.7371	3.1953	2.4701	2.9709	91.9551	0.0143	0.0541	0.2269		52.16	55.13	48.86
Rx-535_03kHz_03	57	1	12:54:40	0.10000234	47.7205062	16.8220326	113.91	-12.57	17.07	21.2	3000	79.94089689	-93.699	-1.962	0	0	0	52.93725355	-90.504	-1.962	143.2929677	-91.231	-1.964	26.39868627	-90.736	-1.97		93.6993	3.1951	2.4682	2.9629	93.9173	0.0141	0.0522	0.2189		51.23	53.26	47.13
Rx-535_03kHz_03	58	1	12:54:40	0.200002337	47.720505	16.8220336	113.92	-12.54	16.93	21.07	3000	79.94466598	-95.661	-1.962	0	0	0	52.94576368	-92.466	-1.962	143.3088575	-93.194	-1.963	26.39633956	-92.697	-1.961		95.6608	3.1948	2.4667	2.9637	95.8788	0.0138	0.0507	0.2197		50.35	51.73	47.3
Rx-535_03kHz_03	59	1	12:54:40	0.300002333	47.7205039	16.8220345	113.93	-12.52	16.78	20.94	3000	79.94234888	-97.622	-1.961	0	0	0	52.93398152	-94.429	-1.963	143.306503	-95.155	-1.961	26.39838906	-94.662	-1.965		97.6219	3.193	2.467	2.9601	97.8399	0.012	0.051	0.2161		43.61	52.01	46.52
Rx-535_03kHz_03	60	1	12:54:40	0.400002329	47.7205027	16.8220355	113.94	-12.5	16.64	20.81	3000	79.92697522	-99.585	-1.963	0	0	0	52.9055559	-96.394	-1.965	143.2596229	-97.117	-1.962	26.40999147	-96.622	-1.96		99.5848	3.1911	2.4677	2.9629	99.8028	0.0101	0.0517	0.2189		36.83	52.74	47.13
Rx-535_03kHz_03	61	1	12:54:40	0.500002325	47.7205016	16.8220364	113.95	-12.47	16.49	20.68	3000	79.92861649	-101.548	-1.963	0	0	0	52.90915295	-98.356	-1.962	143.2594673	-99.08	-1.963	26.412294	-98.583	-1.961		101.5478	3.192	2.4676	2.9648	101.7658	0.011	0.0516	0.2208		40.09	52.62	47.54
Rx-535_03kHz_03	62	1	12:54:40	0.600002321	47.7205004	16.8220374	113.96	-12.45	16.35	20.55	3000	79.92843588	-103.51	-1.962	0	0	0	52.92236396	-100.316	-1.96	143.2663362	-101.043	-1.963	26.40008417	-100.55	-1.967		103.5102	3.1942	2.4669	2.9602	103.7282	0.0132	0.0509	0.2162		48.07	51.92	46.55
Rx-535_03kHz_03	63	1	12:54:40	0.700002318	47.7204993	16.8220383	113.97	-12.43	16.21	20.42	3000	79.9274318	-105.472	-1.962	0	0	0	52.92885551	-102.277	-1.961	143.2776231	-103.005	-1.962	26.40210924	-102.513	-1.963		105.472	3.1948	2.4667	2.9587	105.69	0.0138	0.0507	0.2147		50.23	51.68	46.22
Rx-535_03kHz_03	64	1	12:54:40	0.800002314	47.7204981	16.8220393	113.98	-12.4	16.06	20.29	3000	79.92740516	-107.433	-1.961	0	0	0	52.93671223	-104.238	-1.961	143.3021709	-104.967	-1.962	26.3927595	-104.481	-1.967		107.4332	3.1952	2.4662	2.9526	107.6512	0.0142	0.0502	0.2086		51.58	51.22	44.91
Rx-535_03kHz_03	65	1	12:54:40	0.90000231	47.720497	16.8220402	113.99	-12.38	15.92	20.17	3000	79.93221619	-109.395	-1.962	0	0	0	52.93370287	-106.199	-1.961	143.2881879	-106.929	-1.962	26.40113555	-106.444	-1.963		109.3947	3.1953	2.4659	2.9508	109.6127	0.0143	0.0499	0.2068		51.9	50.93	44.53
Rx-535_03kHz_03	66	1	12:54:41	0.000002306	47.7204958	16.8220412	114	-12.36	15.77	20.04	3000	79.92971611	-111.357	-1.962	0	0	0	52.92554738	-108.162	-1.962	143.2790122	-108.89	-1.962	26.40380776	-108.408	-1.964		111.3567	3.1952	2.4664	2.9489	111.5747	0.0142	0.0504	0.2049		51.57	51.36	44.1
Rx-535_03kHz_03	67	1	12:54:41	0.100002302	47.7204946	16.8220421	114	-12.34	15.62	19.91	3000	79.94021676	-113.319	-1.963	0	0	0	52.93127865	-110.124	-1.962	143.2998694	-110.853	-1.962	26.41328299	-110.369	-1.961		113.3192	3.1953	2.4666	2.9501	113.5372	0.0143	0.0506	0.2061		52.14	51.63	44.37
Rx-535_03kHz_03	68	1	12:54:41	0.200002299	47.7204934	16.822043	114	-12.33	15.47	19.78	3000	79.94474217	-115.281	-1.962	0	0	0	52.93771417	-112.086	-1.962	143.2983112	-112.816	-1.963	26.41487971	-112.338	-1.969		115.2813	3.1954	2.4652	2.9436	115.4993	0.0144	0.0492	0.1996		52.22	50.19	42.97
Rx-535_03kHz_03	69	1	12:54:41	0.300002295	47.7204921	16.8220439	114	-12.31	15.32	19.65	3000	79.94131483	-117.243	-1.962	0	0	0	52.94470948	-114.049	-1.963	143.3086692	-114.779	-1.963	26.39709711	-114.304	-1.966		117.2432	3.1946	2.4637	2.9391	117.4612	0.0136	0.0477	0.1951		49.45	48.65	42.01
Rx-535_03kHz_03	70	1	12:54:41	0.400002291	47.7204909	16.8220448	114	-12.29	15.16	19.52	3000	79.92931861	-119.204	-1.961	0	0	0	52.92169495	-116.013	-1.964	143.2775381	-116.74	-1.961	26.3951788	-116.269	-1.965		119.2044	3.1919	2.4641	2.9356	119.4224	0.0109	0.0481	0.1916		39.56	49.01	41.25
Rx-535_03kHz_03	71	1	12:54:41	0.500002287	47.7204897	16.8220457	114	-12.28	15.01	19.39	3000	79.92902575	-121.166	-1.962	0	0	0	52.90532423	-117.976	-1.963	143.2660842	-118.701	-1.961	26.40686888	-118.228	-1.959		121.1659	3.19	2.4648	2.9377	121.3839	0.009	0.0488	0.1937		32.76	49.76	41.69
Rx-535_03kHz_03	72	1	12:54:41	0.600002284	47.7204884	16.8220466	114	-12.26	14.86	19.27	3000	79.93189529	-123.128	-1.962	0	0	0	52.91498642	-119.936	-1.96	143.2657862	-120.664	-1.963	26.40781626	-120.189	-1.961		123.1284	3.192	2.4644	2.9391	123.3464	0.011	0.0484	0.1951		40.13	49.38	42
Rx-535_03kHz_03	73	1	12:54:41	0.70000228	47.7204872	16.8220475	114	-12.24	14.71	19.14	3000	79.93316224	-125.092	-1.963	0	0	0	52.92945947	-121.897	-1.961	143.2773784	-122.628	-1.964	26.39448964	-122.155	-1.966		125.0917	3.1942	2.4639	2.9362	125.3097	0.0132	0.0479	0.1922		47.93	48.86	41.37
Rx-535_03kHz_03	74	1	12:54:41	0.800002276	47.720486	16.8220484	114	-12.23	14.56	19.01	3000	79.92658664	-127.054	-1.963	0	0	0	52.93037925	-123.86	-1.962	143.2822256	-124.591	-1.963	26.39337611	-124.122	-1.967		127.0544	3.1944	2.4635	2.9322	127.2724	0.0134	0.0475	0.1882		48.83	48.49	40.52
Rx-535_03kHz_03	75	1	12:54:41	0.900002272	47.7204847	16.8220493	114	-12.21	14.41	18.89	3000	79.92936042	-129.017	-1.962	0	0	0	52.93683225	-125.822	-1.962	143.2978342	-126.554	-1.963	26.39291077	-126.09	-1.968		129.0167	3.1948	2.4631	2.9268	129.2347	0.0138	0.0471	0.1828		50.21	47.99	39.36
Rx-535_03kHz_03	76	1	12:54:42	0.000002268	47.7204835	16.8220502	114	-12.2	14.25	18.76	3000	79.92929578	-130.979	-1.963	0	0	0	52.93016858	-127.785	-1.963	143.2823467	-128.516	-1.962	26.39946507	-128.048	-1.958		130.9793	3.1946	2.4634	2.9313	131.1973	0.0136	0.0474	0.1873		49.4	48.29	40.31
Rx-535_03kHz_03	77	1	12:54:42	0.100002265	47.7204823	16.822051	114.01	-12.18	14.11	18.64	3000	79.93645383	-132.941	-1.962	0	0	0	52.93029561	-129.747	-1.962	143.2912251	-130.478	-1.962	26.40788002	-130.009	-1.961		132.9414	3.1948	2.4635	2.9325	133.1594	0.0138	0.0475	0.1885		50.23	48.43	40.58
Rx-535_03kHz_03	78	1	12:54:42	0.200002261	47.7204811	16.8220518	114.02	-12.17	13.96	18.52	3000	79.9378462	-134.904	-1.962	0	0	0	52.93149384	-131.709	-1.962	143.2982556	-132.44	-1.962	26.40885472	-131.974	-1.965		134.9036	3.195	2.4632	2.9295	135.1216	0.014	0.0472	0.1855		50.84	48.16	39.95
Rx-535_03kHz_03	79	1	12:54:42	0.300002257	47.7204799	16.8220526	114.03	-12.16	13.81	18.4	3000	79.93969443	-136.866	-1.962	0	0	0	52.93150998	-133.671	-1.962	143.2872683	-134.404	-1.963	26.41059204	-133.936	-1.962		136.8656	3.1949	2.4621	2.9293	137.0836	0.0139	0.0461	0.1853		50.71	47.04	39.89
Rx-535_03kHz_03	80	1	12:54:42	0.400002253	47.7204786	16.8220534	114.04	-12.15	13.66	18.28	3000	79.92254957	-138.828	-1.963	0	0	0	52.9293115	-135.635	-1.964	143.2799581	-136.367	-1.964	26.38819493	-135.905	-1.969		138.8282	3.1936	2.4608	2.9231	139.0462	0.0126	0.0448	0.1791		45.71	45.69	38.56
Rx-535_03kHz_03	81	1	12:54:42	0.500002249	47.7204774	16.8220543	114.05	-12.14	13.51	18.17	3000	79.92825288	-140.79	-1.961	0	0	0	52.92073166	-137.598	-1.964	143.2788332	-138.329	-1.962	26.39108608	-137.866	-1.961		140.7896	3.1913	2.4605	2.9235	141.0076	0.0103	0.0445	0.1795		37.36	45.4	38.65
Rx-535_03kHz_03	82	1	12:54:42	0.600002246	47.7204762	16.8220551	114.06	-12.13	13.37	18.05	3000	79.9198638	-142.752	-1.962	0	0	0	52.90144219	-139.562	-1.964	143.2570213	-140.291	-1.962	26.39253925	-139.829	-1.963		142.7519	3.1894	2.4607	2.9226	142.9699	0.0084	0.0447	0.1786		30.73	45.61	38.45
Rx-535_03kHz_03	83	1	12:54:42	0.700002242	47.720475	16.8220559	114.07	-12.12	13.22	17.93	3000	79.92298456	-144.714	-1.962	0	0	0	52.9006554	-141.525	-1.962	143.2521912	-142.254	-1.963	26.4044076	-141.785	-1.956		144.7143	3.1897	2.4603	2.9293	144.9323	0.0087	0.0443	0.1853		31.8	45.23	39.89
Rx-535_03kHz_03	84	1	12:54:42	0.800002238	47.7204738	16.8220567	114.08	-12.11	13.07	17.82	3000	79.92360755	-146.677	-1.962	0	0	0	52.91704128	-143.484	-1.96	143.2550636	-144.217	-1.963	26.39445385	-143.751	-1.966		146.6768	3.1926	2.4598	2.9262	146.8948	0.0116	0.0438	0.1822		42.1	44.7	39.22
Rx-535_03kHz_03	85	1	12:54:42	0.900002234	47.7204726	16.8220575	114.09	-12.09	12.92	17.7	3000	79.92424062	-148.64	-1.963	0	0	0	52.92571516	-145.446	-1.961	143.2656912	-146.18	-1.963	26.39380904	-145.714	-1.963		148.6396	3.194	2.4595	2.926	148.8576	0.013	0.0435	0.182		47.16	44.35	39.17
Rx-535_03kHz_03	86	1	12:54:43	0.000002231	47.7204713	16.8220583	114.1	-12.08	12.77	17.58	3000	79.92535985	-150.602	-1.962	0	0	0	52.93580177	-147.408	-1.962	143.2952188	-148.143	-1.963	26.38969683	-147.681	-1.968		150.6019	3.194	2.4587	2.9205	150.8199	0.013	0.0427	0.1765		47.25	43.6	38
Rx-535_03kHz_03	87	1	12:54:43	0.100002227	47.7204701	16.8220591	114.09	-12.07	12.63	17.47	3000	79.93841048	-152.564	-1.962	0	0	0	52.94092006	-149.369	-1.961	143.3048692	-150.105	-1.961	26.39811756	-149.643	-1.962		152.5636	3.1943	2.459	2.9201	152.7816	0.0133	0.043	0.1761		48.41	43.89	37.91
Rx-535_03kHz_03	88	1	12:54:43	0.200002223	47.7204689	16.8220599	114.08	-12.06	12.48	17.36	3000	79.9367681	-154.525	-1.961	0	0	0	52.93420039	-151.331	-1.961	143.2902923	-152.066	-1.961	26.40679002	-151.596	-1.952		154.5251	3.1944	2.4594	2.9293	154.7431	0.0134	0.0434	0.1853		48.66	44.26	39.89
Rx-535_03kHz_03	89	1	12:54:43	0.300002219	47.7204677	16.8220607	114.07	-12.05	12.33	17.24	3000	79.93909425	-156.487	-1.962	0	0	0	52.92979886	-153.293	-1.962	143.2937014	-154.027	-1.962	26.4108891	-153.556	-1.96		156.4872	3.1945	2.4598	2.9314	156.7052	0.0135	0.0438	0.1874		49.04	44.71	40.35
Rx-535_03kHz_03	90	1	12:54:43	0.400002215	47.7204665	16.8220615	114.06	-12.04	12.18	17.13	3000	79.92620893	-158.449	-1.962	0	0	0	52.92546011	-155.255	-1.962	143.2645556	-155.99	-1.963	26.3951951	-155.516	-1.96		158.4495	3.1944	2.4593	2.9338	158.6675	0.0134	0.0433	0.1898		48.68	44.12	40.87
Rx-535_03kHz_03	91	1	12:54:43	0.500002212	47.7204653	16.8220623	114.05	-12.03	12.04	17.02	3000	79.92478684	-160.412	-1.962	0	0	0	52.92966289	-157.218	-1.963	143.2704355	-157.953	-1.963	26.39252074	-157.482	-1.967		160.4116	3.1938	2.4585	2.9293	160.6296	0.0128	0.0425	0.1853		46.39	43.33	39.88
Rx-535_03kHz_03	92	1	12:54:43	0.600002208	47.720464	16.8220631	114.04	-12.02	11.89	16.91	3000	79.92631819	-162.373	-1.962	0	0	0	52.92249406	-159.182	-1.964	143.2782207	-159.915	-1.962	26.39103363	-159.444	-1.961		162.3733	3.1915	2.4583	2.9297	162.5913	0.0105	0.0423	0.1857		38.14	43.13	39.97
Rx-535_03kHz_03	93	1	12:54:43	0.700002204	47.7204628	16.8220639	114.03	-12.01	11.74	16.8	3000	79.92471448	-164.336	-1.963	0	0	0	52.90544478	-161.147	-1.965	143.2620685	-161.877	-1.962	26.39986452	-161.402	-1.958		164.336	3.1893	2.4591	2.9339	164.554	0.0083	0.0431	0.1899		30.28	43.98	40.87
Rx-535_03kHz_03	94	1	12:54:43	0.8000022	47.7204616	16.8220647	114.02	-12	11.59	16.69	3000	79.92141704	-166.299	-1.963	0	0	0	52.89705807	-163.11	-1.963	143.2507646	-163.839	-1.962	26.41078618	-163.36	-1.958		166.2989	3.189	2.4596	2.9384	166.5169	0.008	0.0436	0.1944		29.11	44.48	41.85
Rx-535_03kHz_03	95	1	12:54:43	0.900002196	47.7204604	16.8220655	114.01	-11.99	11.45	16.58	3000	79.92333171	-168.262	-1.963	0	0	0	52.91163034	-165.07	-1.96	143.2545382	-165.803	-1.963	26.40605252	-165.328	-1.968		168.2615	3.192	2.4588	2.9331	168.4795	0.011	0.0428	0.1891		40.11	43.69	40.7
Rx-535_03kHz_03	96	1	12:54:44	0.000002193	47.7204592	16.8220663	114	-11.98	11.3	16.47	3000	79.92159232	-170.224	-1.962	0	0	0	52.92182163	-167.03	-1.961	143.2557329	-167.765	-1.963	26.40029167	-167.292	-1.963		170.2236	3.1932	2.4581	2.9318	170.4416	0.0122	0.0421	0.1878		44.37	42.98	40.44
Rx-535_03kHz_03	97	1	12:54:44	0.100002189	47.7204579	16.8220671	114	-11.98	11.15	16.37	3000	79.93567364	-172.186	-1.962	0	0	0	52.94550906	-168.992	-1.961	143.3202192	-169.727	-1.961	26.39070753	-169.258	-1.966		172.1855	3.1938	2.4586	2.9279	172.4035	0.0128	0.0426	0.1839		46.75	43.43	39.59
Rx-535_03kHz_03	98	1	12:54:44	0.200002185	47.7204567	16.8220678	114	-11.97	11.01	16.26	3000	79.93561347	-174.147	-1.962	0	0	0	52.93702865	-170.953	-1.962	143.2925695	-171.688	-1.962	26.39439231	-171.218	-1.96		174.1471	3.1938	2.4586	2.9293	174.3651	0.0128	0.0426	0.1853		46.72	43.49	39.9
Rx-535_03kHz_03	99	1	12:54:44	0.300002181	47.7204555	16.8220685	114	-11.97	10.86	16.16	3000	79.93611	-176.109	-1.962	0	0	0	52.93849007	-172.915	-1.961	143.2952112	-173.65	-1.961	26.39645356	-173.182	-1.965		176.1087	3.1941	2.459	2.9263	176.3267	0.0131	0.043	0.1823		47.69	43.86	39.25
Rx-535_03kHz_03	100	1	12:54:44	0.400002178	47.7204543	16.8220693	114	-11.96	10.72	16.06	3000	79.9276861	-178.071	-1.962	0	0	0	52.92513957	-174.876	-1.962	143.2731926	-175.611	-1.961	26.40539321	-175.141	-1.958		178.0707	3.1943	2.4596	2.9299	178.2887	0.0133	0.0436	0.1859		48.31	44.44	40.03
Rx-535_03kHz_03	101	1	12:54:44	0.500002174	47.7204531	16.82207	114	-11.96	10.57	15.96	3000	79.92268041	179.967	-1.962	0	0	0	52.9181467	-176.839	-1.963	143.2543794	-177.574	-1.963	26.40675915	-177.104	-1.963		-179.9669	3.1937	2.4589	2.929	-179.7489	0.0127	0.0429	0.185		46.14	43.77	39.82
Rx-535_03kHz_03	102	1	12:54:44	0.60000217	47.7204519	16.8220707	114	-11.95	10.42	15.86	3000	79.92540786	178.005	-1.962	0	0	0	52.92797699	-178.802	-1.962	143.2674118	-179.537	-1.963	26.39861939	-179.065	-1.961		-178.005	3.1931	2.4578	2.9299	-177.787	0.0121	0.0418	0.1859		44.11	42.63	40.02
Rx-535_03kHz_03	103	1	12:54:44	0.700002166	47.7204506	16.8220715	114	-11.95	10.28	15.76	3000	79.92543717	176.044	-1.961	0	0	0	52.92444282	179.234	-1.964	143.2797153	178.5	-1.963	26.39021275	178.958	-1.976		-176.0438	3.1903	2.4564	2.9146	-175.8258	0.0093	0.0404	0.1706		34	41.16	36.73
Rx-535_03kHz_03	104	1	12:54:44	0.800002162	47.7204494	16.8220722	114	-11.94	10.13	15.66	3000	79.92130259	174.082	-1.962	0	0	0	52.9064898	177.271	-1.963	143.2634697	176.54	-1.96	26.39308572	177.006	-1.952		-174.082	3.1889	2.4583	2.9242	-173.864	0.0079	0.0423	0.1802		28.83	43.13	38.8
Rx-535_03kHz_03	105	1	12:54:44	0.900002159	47.7204482	16.8220729	114	-11.94	9.99	15.56	3000	79.917869	172.12	-1.962	0	0	0	52.89242963	175.309	-1.962	143.2481884	174.579	-1.961	26.40482937	175.044	-1.962		-172.1204	3.1883	2.4584	2.924	-171.9024	0.0073	0.0424	0.18		26.62	43.29	38.74
Rx-535_03kHz_03	106	1	12:54:45	0.000002155	47.720447	16.8220737	114	-11.93	9.84	15.47	3000	79.92091924	170.158	-1.962	0	0	0	52.89884297	173.347	-1.961	143.2511789	172.616	-1.962	26.4040263	173.085	-1.96		-170.1584	3.189	2.458	2.9264	-169.9404	0.008	0.042	0.1824		28.97	42.81	39.26
Rx-535_03kHz_03	107	1	12:54:45	0.100002151	47.7204459	16.8220744	114.01	-11.92	9.71	15.38	3000	79.93739837	168.196	-1.962	0	0	0	52.92488669	171.387	-1.96	143.2845535	170.653	-1.963	26.39899828	171.116	-1.969		-168.1962	3.191	2.4568	2.9194	-167.9782	0.01	0.0408	0.1754		36.37	41.56	37.76
Rx-535_03kHz_03	108	1	12:54:45	0.200002147	47.7204448	16.8220751	114.02	-11.92	9.57	15.28	3000	79.93972463	166.234	-1.962	0	0	0	52.93897461	169.427	-1.96	143.3058486	168.691	-1.962	26.39680394	169.151	-1.964		-166.2343	3.1929	2.4568	2.9172	-166.0163	0.0119	0.0408	0.1732		43.38	41.63	37.29
Rx-535_03kHz_03	109	1	12:54:45	0.300002143	47.7204437	16.8220758	114.03	-11.91	9.44	15.19	3000	79.93681684	164.272	-1.962	0	0	0	52.94362821	167.466	-1.961	143.3178515	166.729	-1.962	26.39360547	167.185	-1.966		-164.2725	3.1936	2.4566	2.9126	-164.0545	0.0126	0.0406	0.1686		45.74	41.35	36.31
Rx-535_03kHz_03	110	1	12:54:45	0.40000214	47.7204425	16.8220765	114.04	-11.9	9.3	15.1	3000	79.92243912	162.311	-1.962	0	0	0	52.9263948	165.505	-1.962	143.2745562	164.767	-1.962	26.39382133	165.224	-1.961		-162.3109	3.1936	2.4562	2.9132	-162.0929	0.0126	0.0402	0.1692		45.78	41.02	36.44
Rx-535_03kHz_03	111	1	12:54:45	0.500002136	47.7204414	16.8220772	114.05	-11.89	9.17	15.02	3000	79.92259488	160.349	-1.962	0	0	0	52.92229181	163.543	-1.962	143.2675801	162.805	-1.962	26.40213849	163.264	-1.96		-160.3488	3.1939	2.4564	2.9152	-160.1308	0.0129	0.0404	0.1712		47.02	41.19	36.86
Rx-535_03kHz_03	112	1	12:54:45	0.600002132	47.7204403	16.822078	114.06	-11.88	9.03	14.93	3000	79.92046576	158.387	-1.962	0	0	0	52.91749845	161.581	-1.962	143.2600561	160.843	-1.962	26.40807778	161.304	-1.96		-158.387	3.1936	2.4561	2.917	-158.169	0.0126	0.0401	0.173		45.75	40.89	37.24
Rx-535_03kHz_03	113	1	12:54:45	0.700002128	47.7204392	16.8220787	114.07	-11.88	8.9	14.84	3000	79.9186787	156.425	-1.962	0	0	0	52.91737137	159.618	-1.963	143.2481709	158.879	-1.964	26.40152353	159.335	-1.969		-156.4249	3.1926	2.4544	2.9099	-156.2069	0.0116	0.0384	0.1659		42.33	39.16	35.72
Rx-535_03kHz_03	114	1	12:54:45	0.800002124	47.7204381	16.8220794	114.08	-11.87	8.76	14.75	3000	79.91988079	154.463	-1.962	0	0	0	52.92225641	157.653	-1.964	143.2699021	156.916	-1.963	26.38687224	157.37	-1.965		-154.4628	3.1907	2.4535	2.907	-154.2448	0.0097	0.0375	0.163		35.25	38.25	35.08
Rx-535_03kHz_03	115	1	12:54:45	0.900002121	47.7204369	16.8220801	114.09	-11.86	8.63	14.67	3000	79.91844559	152.501	-1.962	0	0	0	52.91127038	155.689	-1.964	143.265097	154.955	-1.962	26.38506682	155.409	-1.961		-152.501	3.1882	2.4535	2.9076	-152.283	0.0072	0.0375	0.1636		26.16	38.28	35.23
Rx-535_03kHz_03	116	1	12:54:46	0.000002117	47.7204358	16.8220808	114.1	-11.85	8.49	14.58	3000	79.91707905	150.539	-1.962	0	0	0	52.89478631	153.726	-1.963	143.24686	152.993	-1.961	26.39248022	153.453	-1.955		-150.5395	3.1865	2.454	2.9138	-150.3215	0.0055	0.038	0.1698		19.84	38.78	36.56
Rx-535_03kHz_03	117	1	12:54:46	0.100002113	47.7204348	16.8220815	114.12	-11.84	8.36	14.5	3000	79.93219551	148.577	-1.963	0	0	0	52.90033616	151.763	-1.963	143.2718931	151.031	-1.963	26.40598047	151.483	-1.97		-148.5769	3.1861	2.4537	2.9059	-148.3589	0.0051	0.0377	0.1619		18.5	38.43	34.86
Rx-535_03kHz_03	118	1	12:54:46	0.200002109	47.7204337	16.8220822	114.14	-11.84	8.23	14.42	3000	79.93341102	146.614	-1.963	0	0	0	52.91566892	149.803	-1.96	143.2776579	149.067	-1.963	26.40293611	149.52	-1.963		-146.6141	3.1889	2.4533	2.9061	-146.3961	0.0079	0.0373	0.1621		28.63	37.99	34.9
Rx-535_03kHz_03	119	1	12:54:46	0.300002106	47.7204326	16.8220829	114.16	-11.83	8.1	14.34	3000	79.93202489	144.651	-1.963	0	0	0	52.92794688	147.843	-1.96	143.2832033	147.104	-1.963	26.398829	147.554	-1.966		-144.6514	3.1915	2.4531	2.9028	-144.4334	0.0105	0.0371	0.1588		38.29	37.82	34.2
Rx-535_03kHz_03	120	1	12:54:46	0.400002102	47.7204316	16.8220836	114.18	-11.82	7.98	14.26	3000	79.91689469	142.69	-1.961	0	0	0	52.92694842	145.883	-1.96	143.278666	145.143	-1.961	26.38776535	145.593	-1.961		-142.69	3.1925	2.4533	2.9034	-142.472	0.0115	0.0373	0.1594		41.79	38.08	34.33
Rx-535_03kHz_03	121	1	12:54:46	0.500002098	47.7204305	16.8220843	114.2	-11.81	7.85	14.18	3000	79.91853407	140.729	-1.961	0	0	0	52.92764313	143.921	-1.961	143.2739616	143.182	-1.961	26.38775028	143.63	-1.963		-140.7287	3.1927	2.4532	2.9016	-140.5107	0.0117	0.0372	0.1576		42.68	37.94	33.94
Rx-535_03kHz_03	122	1	12:54:46	0.600002094	47.7204294	16.822085	114.22	-11.8	7.72	14.1	3000	79.9196746	138.767	-1.961	0	0	0	52.92346535	141.96	-1.962	143.2640317	141.22	-1.962	26.39470137	141.666	-1.964		-138.7673	3.1926	2.453	2.899	-138.5493	0.0116	0.037	0.155		42.29	37.73	33.36
Rx-535_03kHz_03	123	1	12:54:46	0.70000209	47.7204284	16.8220857	114.24	-11.79	7.59	14.02	3000	79.91399482	136.805	-1.962	0	0	0	52.91217087	139.998	-1.962	143.2458793	139.258	-1.962	26.40379274	139.71	-1.956		-136.805	3.1926	2.4531	2.9053	-136.587	0.0116	0.0371	0.1613		42.35	37.8	34.72
Rx-535_03kHz_03	124	1	12:54:46	0.800002087	47.7204273	16.8220864	114.26	-11.78	7.46	13.95	3000	79.91602966	134.842	-1.963	0	0	0	52.91481257	138.035	-1.963	143.2484277	137.295	-1.963	26.39897189	137.743	-1.968		-134.8422	3.1924	2.4527	2.9003	-134.6242	0.0114	0.0367	0.1563		41.65	37.38	33.66
Rx-535_03kHz_03	125	1	12:54:46	0.900002083	47.7204262	16.8220871	114.28	-11.77	7.33	13.87	3000	79.91498496	132.88	-1.963	0	0	0	52.91746463	136.072	-1.963	143.2407984	135.331	-1.964	26.39459359	135.784	-1.958		-132.8797	3.192	2.4516	2.9045	-132.6617	0.011	0.0356	0.1605		40.01	36.35	34.56
Rx-535_03kHz_03	126	1	12:54:47	0.000002079	47.7204252	16.8220878	114.3	-11.77	7.2	13.79	3000	79.91803764	130.918	-1.962	0	0	0	52.92171165	134.108	-1.964	143.2682796	133.369	-1.962	26.3891717	133.821	-1.963		-130.9178	3.1903	2.4514	2.9029	-130.6998	0.0093	0.0354	0.1589		33.71	36.06	34.21
Rx-535_03kHz_03	127	1	12:54:47	0.100002075	47.7204241	16.8220887	114.3	-11.75	7.07	13.71	3000	79.92970196	128.956	-1.962	0	0	0	52.91486833	132.144	-1.964	143.2745423	131.408	-1.961	26.39685772	131.858	-1.963		-128.9562	3.1882	2.4516	2.9016	-128.7382	0.0072	0.0356	0.1576		26.05	36.33	33.92
Rx-535_03kHz_03	128	1	12:54:47	0.200002071	47.7204231	16.8220895	114.3	-11.73	6.94	13.63	3000	79.92978508	126.994	-1.962	0	0	0	52.90414328	130.182	-1.963	143.2677547	129.446	-1.962	26.4065703	129.897	-1.961		-126.9942	3.1873	2.4519	2.9028	-126.7762	0.0063	0.0359	0.1588		23.09	36.6	34.19
Rx-535_03kHz_03	129	1	12:54:47	0.300002068	47.7204221	16.8220903	114.3	-11.71	6.81	13.55	3000	79.9290217	125.032	-1.962	0	0	0	52.90660787	128.22	-1.962	143.2652576	127.483	-1.963	26.40498615	127.934	-1.963		-125.0319	3.1879	2.4515	2.9023	-124.8139	0.0069	0.0355	0.1583		25.22	36.21	34.09
Rx-535_03kHz_03	130	1	12:54:47	0.400002064	47.720421	16.8220912	114.3	-11.69	6.68	13.46	3000	79.91757441	123.071	-1.961	0	0	0	52.91357174	126.261	-1.959	143.2473103	125.522	-1.961	26.39193624	125.972	-1.962		-123.0705	3.1906	2.4515	2.9012	-122.8525	0.0096	0.0355	0.1572		34.82	36.17	33.85
Rx-535_03kHz_03	131	1	12:54:47	0.50000206	47.72042	16.822092	114.3	-11.67	6.55	13.38	3000	79.91264455	121.108	-1.962	0	0	0	52.91728308	124.3	-1.961	143.2465648	123.559	-1.963	26.38980898	124.009	-1.963		-121.1082	3.1919	2.4512	2.9011	-120.8902	0.0109	0.0352	0.1571		39.77	35.86	33.82
Rx-535_03kHz_03	132	1	12:54:47	0.600002056	47.720419	16.8220928	114.3	-11.65	6.42	13.3	3000	79.91248674	119.147	-1.961	0	0	0	52.92468385	122.339	-1.961	143.2704821	121.598	-1.961	26.38617889	122.044	-1.965		-119.1467	3.1923	2.4515	2.8972	-118.9287	0.0113	0.0355	0.1532		41.02	36.16	32.98
Rx-535_03kHz_03	133	1	12:54:47	0.700002053	47.7204179	16.8220937	114.3	-11.63	6.3	13.23	3000	79.91389782	117.184	-1.962	0	0	0	52.92394648	120.377	-1.962	143.2597709	119.636	-1.963	26.38793723	120.082	-1.962		-117.1843	3.1923	2.4513	2.8981	-116.9663	0.0113	0.0353	0.1541		41.08	35.98	33.17
Rx-535_03kHz_03	134	1	12:54:47	0.800002049	47.7204169	16.8220945	114.3	-11.61	6.17	13.15	3000	79.9125717	115.222	-1.962	0	0	0	52.91862955	118.415	-1.962	143.249153	117.674	-1.962	26.39368117	118.12	-1.962		-115.2223	3.1925	2.4516	2.8976	-115.0043	0.0115	0.0356	0.1536		41.84	36.32	33.06
Rx-535_03kHz_03	135	1	12:54:47	0.900002045	47.7204159	16.8220953	114.3	-11.59	6.04	13.07	3000	79.91282044	113.26	-1.963	0	0	0	52.9100121	116.452	-1.962	143.2398267	115.712	-1.962	26.40504157	116.161	-1.959		-113.2598	3.1925	2.4519	2.9011	-113.0418	0.0115	0.0359	0.1571		41.93	36.59	33.81
Rx-535_03kHz_03	136	1	12:54:48	0.000002041	47.7204148	16.8220962	114.3	-11.57	5.91	12.99	3000	79.9096916	111.298	-1.962	0	0	0	52.91500946	114.49	-1.962	143.2399426	113.749	-1.963	26.38963789	114.196	-1.964		-111.2979	3.1921	2.451	2.8985	-111.0799	0.0111	0.035	0.1545		40.51	35.74	33.27
Rx-535_03kHz_03	137	1	12:54:48	0.100002037	47.7204138	16.822097	114.3	-11.55	5.77	12.92	3000	79.92232103	109.336	-1.962	0	0	0	52.92348896	112.527	-1.963	143.256108	111.786	-1.963	26.39415158	112.233	-1.963		-109.3359	3.1912	2.4501	2.8973	-109.1179	0.0102	0.0341	0.1533		37.24	34.81	33.01
Rx-535_03kHz_03	138	1	12:54:48	0.200002034	47.7204127	16.8220979	114.3	-11.54	5.64	12.84	3000	79.9241649	107.374	-1.962	0	0	0	52.9245789	110.563	-1.964	143.2802425	109.824	-1.962	26.38611615	110.267	-1.966		-107.3737	3.1896	2.4502	2.8933	-107.1557	0.0086	0.0342	0.1493		31.44	34.85	32.15
Rx-535_03kHz_03	139	1	12:54:48	0.30000203	47.7204116	16.8220987	114.3	-11.52	5.5	12.76	3000	79.9221523	105.411	-1.962	0	0	0	52.90619184	108.599	-1.965	143.260763	107.862	-1.962	26.39238168	108.304	-1.963		-105.4114	3.1874	2.4506	2.8927	-105.1934	0.0064	0.0346	0.1487		23.31	35.32	32.02
Rx-535_03kHz_03	140	1	12:54:48	0.400002026	47.7204105	16.8220996	114.3	-11.5	5.37	12.69	3000	79.91149231	103.449	-1.962	0	0	0	52.89402078	106.636	-1.963	143.2388077	105.9	-1.962	26.39252035	106.346	-1.958		-103.4489	3.1869	2.4508	2.897	-103.2309	0.0059	0.0348	0.153		21.49	35.53	32.94
Rx-535_03kHz_03	141	1	12:54:48	0.500002022	47.7204094	16.8221004	114.3	-11.48	5.23	12.62	3000	79.90965538	101.486	-1.963	0	0	0	52.90030138	104.676	-1.96	143.227065	103.937	-1.963	26.39272828	104.386	-1.96		-101.4861	3.1895	2.4508	2.8998	-101.2681	0.0085	0.0348	0.1558		30.77	35.53	33.54
Rx-535_03kHz_03	142	1	12:54:48	0.600002018	47.7204083	16.8221013	114.3	-11.46	5.1	12.54	3000	79.90924691	99.524	-1.962	0	0	0	52.91071206	102.715	-1.961	143.2358215	101.975	-1.962	26.38523023	102.42	-1.966		-99.5237	3.1913	2.4511	2.8964	-99.3057	0.0103	0.0351	0.1524		37.36	35.77	32.81
Rx-535_03kHz_03	143	1	12:54:48	0.700002015	47.7204073	16.8221021	114.3	-11.44	4.96	12.47	3000	79.90731365	97.562	-1.962	0	0	0	52.91812932	100.754	-1.961	143.2530001	100.013	-1.962	26.38372547	100.457	-1.963		-97.5619	3.1919	2.4512	2.8953	-97.3439	0.0109	0.0352	0.1513		39.67	35.88	32.57
Rx-535_03kHz_03	144	1	12:54:48	0.800002011	47.7204062	16.822103	114.3	-11.43	4.83	12.4	3000	79.90963016	95.6	-1.962	0	0	0	52.92069004	98.792	-1.961	143.2529628	98.051	-1.962	26.38563323	98.497	-1.96		-95.6003	3.1921	2.451	2.8967	-95.3823	0.0111	0.035	0.1527		40.44	35.65	32.87
Rx-535_03kHz_03	145	1	12:54:48	0.900002007	47.7204051	16.8221038	114.3	-11.41	4.69	12.33	3000	79.90958849	93.638	-1.962	0	0	0	52.91594176	96.83	-1.962	143.2426433	96.089	-1.963	26.3884435	96.534	-1.963		-93.6378	3.1922	2.4509	2.8966	-93.4198	0.0112	0.0349	0.1526		40.58	35.6	32.85
Rx-535_03kHz_03	146	1	12:54:49	0.000002003	47.720404	16.8221047	114.3	-11.39	4.56	12.27	3000	79.91061548	91.676	-1.962	0	0	0	52.9106243	94.868	-1.962	143.2398872	94.127	-1.961	26.39747834	94.575	-1.959		-91.6758	3.1922	2.4515	2.8991	-91.4578	0.0112	0.0355	0.1551		40.62	36.16	33.39
Rx-535_03kHz_03	147	1	12:54:49	0.100002	47.7204022	16.8221051	114.08	-11.42	4.36	12.23	3000	79.92432839	89.714	-1.962	0	0	0	52.91946693	92.905	-1.963	143.2690238	92.165	-1.962	26.40293226	92.612	-1.963		-89.7135	3.1918	2.4513	2.8989	-89.4955	0.0108	0.0353	0.1549		39.46	36.02	33.34
Rx-535_03kHz_03	148	1	12:54:49	0.200001996	47.7204004	16.8221056	113.86	-11.46	4.16	12.19	3000	79.92531791	87.752	-1.962	0	0	0	52.92452911	90.943	-1.962	143.2686671	90.202	-1.963	26.39760749	90.649	-1.964		-87.7519	3.1912	2.4503	2.897	-87.5339	0.0102	0.0343	0.153		37.2	34.98	32.93
Rx-535_03kHz_03	149	1	12:54:49	0.300001992	47.7203985	16.8221061	113.64	-11.5	3.95	12.16	3000	79.92481153	85.79	-1.962	0	0	0	52.92549817	88.98	-1.963	143.28487	88.24	-1.963	26.3911524	88.676	-1.973		-85.7898	3.1902	2.4498	2.8864	-85.5718	0.0092	0.0338	0.1424		33.3	34.45	30.65
Rx-535_03kHz_03	150	1	12:54:49	0.400001988	47.7203967	16.8221065	113.42	-11.53	3.75	12.13	3000	79.90306395	83.828	-1.962	0	0	0	52.89790326	87.017	-1.963	143.2255846	86.279	-1.961	26.3818127	86.724	-1.952		-83.828	3.1887	2.4505	2.8964	-83.61	0.0077	0.0345	0.1524		28	35.18	32.81
Rx-535_03kHz_03	151	1	12:54:49	0.500001984	47.7203949	16.822107	113.2	-11.57	3.55	12.1	3000	79.90802866	81.865	-1.963	0	0	0	52.89640371	85.053	-1.963	143.2331031	84.316	-1.962	26.38839045	84.763	-1.962		-81.8655	3.1879	2.4506	2.897	-81.6475	0.0069	0.0346	0.153		25.13	35.28	32.95
Rx-535_03kHz_03	152	1	12:54:49	0.600001981	47.7203931	16.8221075	112.98	-11.61	3.35	12.08	3000	79.90846953	79.903	-1.962	0	0	0	52.89946887	83.093	-1.96	143.2246487	82.354	-1.962	26.39698768	82.804	-1.959		-79.9035	3.1896	2.4505	2.9003	-79.6855	0.0086	0.0345	0.1563		31.32	35.22	33.65
Rx-535_03kHz_03	153	1	12:54:49	0.700001977	47.7203913	16.8221079	112.76	-11.64	3.15	12.06	3000	79.90857797	77.941	-1.962	0	0	0	52.91036487	81.132	-1.961	143.2352665	80.392	-1.962	26.38524853	80.84	-1.964		-77.9412	3.191	2.4508	2.8991	-77.7232	0.01	0.0348	0.1551		36.47	35.54	33.39
Rx-535_03kHz_03	154	1	12:54:49	0.800001973	47.7203895	16.8221084	112.54	-11.68	2.95	12.04	3000	79.91065788	75.98	-1.961	0	0	0	52.91973357	79.171	-1.961	143.2592152	78.43	-1.962	26.38212935	78.875	-1.966		-75.9798	3.1914	2.4504	2.8949	-75.7618	0.0104	0.0344	0.1509		37.66	35.07	32.5
Rx-535_03kHz_03	155	1	12:54:49	0.900001969	47.7203876	16.8221089	112.32	-11.71	2.74	12.03	3000	79.91060737	74.019	-1.961	0	0	0	52.9209766	77.21	-1.961	143.2564347	76.469	-1.961	26.38071783	76.915	-1.96		-74.0186	3.1913	2.4504	2.8966	-73.8006	0.0103	0.0344	0.1526		37.56	35.07	32.85
Rx-535_03kHz_03	156	1	12:54:50	0.000001965	47.7203858	16.8221093	112.1	-11.75	2.54	12.02	3000	79.91202659	72.057	-1.962	0	0	0	52.91883673	75.248	-1.962	143.2487868	74.507	-1.962	26.38528082	74.955	-1.96		-72.0567	3.1915	2.4504	2.898	-71.8387	0.0105	0.0344	0.154		38.3	35.07	33.16
Rx-535_03kHz_03	157	1	12:54:50	0.100001962	47.7203843	16.8221098	112.08	-11.77	2.37	12.01	3000	79.925236	70.095	-1.962	0	0	0	52.92161196	73.286	-1.962	143.2665165	72.546	-1.961	26.40105881	72.994	-1.96		-70.0948	3.1913	2.4508	2.8994	-69.8768	0.0103	0.0348	0.1554		37.41	35.48	33.46
Rx-535_03kHz_03	158	1	12:54:50	0.200001958	47.7203828	16.8221103	112.06	-11.8	2.2	12	3000	79.92965842	68.133	-1.962	0	0	0	52.92247975	71.324	-1.962	143.2752746	70.583	-1.963	26.4093262	71.029	-1.965		-68.1326	3.191	2.4502	2.8964	-67.9146	0.01	0.0342	0.1524		36.43	34.92	32.81
Rx-535_03kHz_03	159	1	12:54:50	0.300001954	47.7203812	16.8221108	112.04	-11.82	2.02	11.99	3000	79.92839683	66.171	-1.962	0	0	0	52.92714033	69.361	-1.963	143.276536	68.62	-1.963	26.39504499	69.065	-1.964		-66.1705	3.1905	2.4497	2.8948	-65.9525	0.0095	0.0337	0.1508		34.56	34.41	32.46
Rx-535_03kHz_03	160	1	12:54:50	0.40000195	47.7203797	16.8221113	112.02	-11.84	1.85	11.99	3000	79.91791885	64.209	-1.962	0	0	0	52.91858063	67.398	-1.963	143.2658373	66.658	-1.962	26.38716766	67.105	-1.96		-64.209	3.1895	2.4494	2.8965	-63.991	0.0085	0.0334	0.1525		30.94	34.02	32.82
Rx-535_03kHz_03	161	1	12:54:50	0.500001947	47.7203782	16.8221118	112	-11.87	1.68	11.98	3000	79.91439355	62.247	-1.962	0	0	0	52.90514439	65.435	-1.963	143.2505603	64.697	-1.961	26.38717096	65.142	-1.963		-62.2474	3.1881	2.4496	2.8947	-62.0294	0.0071	0.0336	0.1507		25.78	34.27	32.45
Rx-535_03kHz_03	162	1	12:54:50	0.600001943	47.7203766	16.8221123	111.98	-11.89	1.51	11.98	3000	79.91718807	60.286	-1.962	0	0	0	52.89937166	63.472	-1.963	143.2497159	62.736	-1.961	26.38985903	63.18	-1.962		-60.2856	3.1865	2.4502	2.8944	-60.0676	0.0055	0.0342	0.1504		20.02	34.85	32.37
Rx-535_03kHz_03	163	1	12:54:50	0.700001939	47.7203751	16.8221128	111.96	-11.91	1.33	11.99	3000	79.91456524	58.323	-1.963	0	0	0	52.89847974	61.511	-1.961	143.2384061	60.773	-1.963	26.39253494	61.217	-1.963		-58.323	3.1878	2.4502	2.8936	-58.105	0.0068	0.0342	0.1496		24.6	34.87	32.2
Rx-535_03kHz_03	164	1	12:54:50	0.800001935	47.7203736	16.8221133	111.94	-11.94	1.16	11.99	3000	79.91310837	56.361	-1.962	0	0	0	52.90832408	59.551	-1.959	143.2433394	58.811	-1.962	26.39595499	59.256	-1.96		-56.3612	3.1902	2.4503	2.8949	-56.1432	0.0092	0.0343	0.1509		33.53	34.97	32.48
Rx-535_03kHz_03	165	1	12:54:50	0.900001931	47.720372	16.8221138	111.92	-11.96	0.99	12	3000	79.91172794	54.399	-1.963	0	0	0	52.91551922	57.59	-1.962	143.2543058	56.848	-1.963	26.39342821	57.293	-1.963		-54.3986	3.191	2.4497	2.8946	-54.1806	0.01	0.0337	0.1506		36.29	34.33	32.41
Rx-535_03kHz_03	166	1	12:54:51	0.000001928	47.7203705	16.8221143	111.9	-11.98	0.81	12.01	3000	79.91224267	52.437	-1.962	0	0	0	52.92633374	55.629	-1.961	143.2740633	54.886	-1.962	26.38385406	55.328	-1.965		-52.437	3.1918	2.4495	2.8914	-52.219	0.0108	0.0335	0.1474		39.22	34.18	31.73
Rx-535_03kHz_03	167	1	12:54:51	0.100001924	47.7203692	16.8221149	111.91	-11.99	0.66	12.01	3000	79.92063705	50.475	-1.962	0	0	0	52.92782654	53.667	-1.962	143.2740783	52.925	-1.962	26.38945185	53.366	-1.962		-50.4751	3.1915	2.4496	2.8911	-50.2571	0.0105	0.0336	0.1471		38.35	34.26	31.66
Rx-535_03kHz_03	168	1	12:54:51	0.20000192	47.7203678	16.8221154	111.92	-12.01	0.5	12.02	3000	79.92233501	48.514	-1.961	0	0	0	52.92143999	51.705	-1.961	143.2633796	50.964	-1.961	26.39670839	51.403	-1.963		-48.5136	3.1916	2.4502	2.8898	-48.2956	0.0106	0.0342	0.1458		38.47	34.85	31.39
Rx-535_03kHz_03	169	1	12:54:51	0.300001916	47.7203665	16.822116	111.93	-12.02	0.35	12.03	3000	79.92388585	46.551	-1.963	0	0	0	52.91891947	49.742	-1.963	143.266088	49	-1.963	26.40024497	49.445	-1.958		-46.551	3.1909	2.4494	2.8942	-46.333	0.0099	0.0334	0.1502		36.19	34.09	32.33
Rx-535_03kHz_03	170	1	12:54:51	0.400001912	47.7203651	16.8221165	111.94	-12.03	0.19	12.03	3000	79.91397419	44.589	-1.963	0	0	0	52.91285627	47.779	-1.963	143.2391679	47.038	-1.963	26.39370412	47.482	-1.963		-44.5885	3.1908	2.4493	2.8939	-44.3705	0.0098	0.0333	0.1499		35.81	33.93	32.27
Rx-535_03kHz_03	171	1	12:54:51	0.500001909	47.7203638	16.8221171	111.95	-12.05	0.04	12.05	3000	79.9128408	42.626	-1.962	0	0	0	52.91640776	45.816	-1.964	143.2538157	45.075	-1.963	26.38479176	45.514	-1.968		-42.6261	3.1897	2.449	2.8882	-42.4081	0.0087	0.033	0.1442		31.84	33.63	31.05
Rx-535_03kHz_03	172	1	12:54:51	0.600001905	47.7203624	16.8221176	111.96	-12.06	-0.12	12.06	3000	79.91099813	40.664	-1.962	0	0	0	52.90642822	43.852	-1.964	143.2555121	43.114	-1.961	26.38441577	43.561	-1.953		-40.6639	3.1876	2.45	2.8969	-40.4459	0.0066	0.034	0.1529		24.02	34.63	32.92
Rx-535_03kHz_03	173	1	12:54:51	0.700001901	47.7203611	16.8221182	111.97	-12.07	-0.27	12.07	3000	79.89722419	38.702	-1.962	0	0	0	52.88199279	41.888	-1.964	143.2157463	41.152	-1.962	26.38674309	41.591	-1.97		-38.7022	3.1856	2.4493	2.8885	-38.4842	0.0046	0.0333	0.1445		16.78	33.97	31.11
Rx-535_03kHz_03	174	1	12:54:51	0.800001897	47.7203597	16.8221187	111.98	-12.08	-0.43	12.09	3000	79.89924731	36.74	-1.962	0	0	0	52.87864607	39.925	-1.963	143.2198649	39.19	-1.962	26.39294236	39.632	-1.959		-36.7399	3.1851	2.4497	2.8917	-36.5219	0.0041	0.0337	0.1477		14.76	34.36	31.8
Rx-535_03kHz_03	175	1	12:54:51	0.900001894	47.7203583	16.8221193	111.99	-12.1	-0.58	12.11	3000	79.89548041	34.778	-1.962	0	0	0	52.88718232	37.966	-1.959	143.2123168	37.227	-1.963	26.39162509	37.667	-1.965		-34.7781	3.1876	2.449	2.8885	-34.5601	0.0066	0.033	0.1445		23.92	33.63	31.1
Rx-535_03kHz_03	176	1	12:54:52	0.00000189	47.720357	16.8221198	112	-12.11	-0.74	12.13	3000	79.90222471	32.817	-1.961	0	0	0	52.90415197	36.007	-1.959	143.2282605	35.266	-1.961	26.38398296	35.704	-1.963		-32.8166	3.1904	2.4494	2.8874	-32.5986	0.0094	0.0334	0.1434		34.12	34.01	30.87
Rx-535_03kHz_03	177	1	12:54:52	0.100001886	47.7203559	16.8221202	112.02	-12.12	-0.86	12.15	3000	79.91295896	30.856	-1.961	0	0	0	52.92345339	34.046	-1.961	143.2754112	33.305	-1.961	26.38176465	33.74	-1.964		-30.8556	3.1908	2.4495	2.8847	-30.6376	0.0098	0.0335	0.1407		35.68	34.14	30.29
Rx-535_03kHz_03	178	1	12:54:52	0.200001882	47.7203549	16.8221206	112.04	-12.13	-0.98	12.17	3000	79.9148098	28.894	-1.962	0	0	0	52.92128495	32.085	-1.962	143.2632349	31.343	-1.962	26.38313222	31.779	-1.961		-28.8939	3.1909	2.4494	2.8856	-28.6759	0.0099	0.0334	0.1416		35.86	34.03	30.48
Rx-535_03kHz_03	179	1	12:54:52	0.300001878	47.7203539	16.822121	112.06	-12.14	-1.1	12.19	3000	79.9129382	26.933	-1.961	0	0	0	52.91651272	30.123	-1.962	143.2586216	29.382	-1.961	26.38647764	29.821	-1.959		-26.9328	3.1902	2.4492	2.8879	-26.7148	0.0092	0.0332	0.1439		33.42	33.82	30.98
Rx-535_03kHz_03	180	1	12:54:52	0.400001875	47.7203528	16.8221214	112.08	-12.16	-1.22	12.22	3000	79.90200282	24.971	-1.962	0	0	0	52.90177446	28.161	-1.962	143.22866	27.421	-1.961	26.39420842	27.857	-1.964		-24.971	3.1903	2.4496	2.8862	-24.753	0.0093	0.0336	0.1422		33.88	34.24	30.62
Rx-535_03kHz_03	181	1	12:54:52	0.500001871	47.7203517	16.8221218	112.1	-12.17	-1.34	12.24	3000	79.90316774	23.009	-1.962	0	0	0	52.90370123	26.199	-1.963	143.2311019	25.458	-1.963	26.39523387	25.896	-1.961		-23.0086	3.19	2.4492	2.8876	-22.7906	0.009	0.0332	0.1436		32.66	33.87	30.91
Rx-535_03kHz_03	182	1	12:54:52	0.600001867	47.7203507	16.8221222	112.12	-12.18	-1.46	12.27	3000	79.90789269	21.047	-1.962	0	0	0	52.90879428	24.236	-1.963	143.2436193	23.496	-1.962	26.3920615	23.931	-1.965		-21.0466	3.1894	2.4492	2.8842	-20.8286	0.0084	0.0332	0.1402		30.51	33.83	30.19
Rx-535_03kHz_03	183	1	12:54:52	0.700001863	47.7203496	16.8221226	112.14	-12.19	-1.58	12.29	3000	79.91088572	19.085	-1.961	0	0	0	52.91239677	22.274	-1.962	143.2588262	21.534	-1.962	26.38713707	21.968	-1.963		-19.0852	3.189	2.4489	2.8825	-18.8672	0.008	0.0329	0.1385		29.14	33.51	29.82
Rx-535_03kHz_03	184	1	12:54:52	0.800001859	47.7203486	16.822123	112.16	-12.2	-1.7	12.32	3000	79.91433506	17.124	-1.961	0	0	0	52.91081579	20.313	-1.961	143.2606153	19.573	-1.961	26.3863178	20.004	-1.964		-17.124	3.1889	2.449	2.8798	-16.906	0.0079	0.033	0.1358		28.68	33.61	29.23
Rx-535_03kHz_03	185	1	12:54:52	0.900001856	47.7203475	16.8221234	112.18	-12.22	-1.82	12.35	3000	79.91055415	15.162	-1.962	0	0	0	52.90082	18.35	-1.962	143.2485623	17.611	-1.962	26.3881197	18.044	-1.96		-15.1622	3.1882	2.4491	2.8816	-14.9442	0.0072	0.0331	0.1376		26.12	33.76	29.62
Rx-535_03kHz_03	186	1	12:54:53	0.000001852	47.7203465	16.8221238	112.2	-12.23	-1.94	12.38	3000	79.91098917	13.201	-1.961	0	0	0	52.90788418	16.391	-1.959	143.2423794	15.65	-1.961	26.38740497	16.082	-1.962		-13.2009	3.1899	2.4489	2.8812	-12.9829	0.0089	0.0329	0.1372		32.54	33.6	29.54
Rx-535_03kHz_03	187	1	12:54:53	0.100001848	47.7203457	16.8221234	112.23	-12.29	-2.01	12.45	3000	79.92750264	11.239	-1.962	0	0	0	52.94710675	14.434	-1.957	143.2741899	13.688	-1.962	26.38383952	14.12	-1.962		-11.2388	3.1956	2.4495	2.8816	-11.0208	0.0146	0.0335	0.1376		53.2	34.14	29.62
Rx-535_03kHz_03	188	1	12:54:53	0.200001844	47.7203449	16.822123	112.26	-12.35	-2.08	12.52	3000	79.92534134	9.277	-1.961	0	0	0	52.95108577	12.474	-1.961	143.2872384	11.727	-1.961	26.38993142	12.156	-1.965		-9.2774	3.1964	2.45	2.8784	-9.0594	0.0154	0.034	0.1344		55.93	34.65	28.94
Rx-535_03kHz_03	189	1	12:54:53	0.30000184	47.7203441	16.8221226	112.29	-12.41	-2.15	12.59	3000	79.92739939	7.317	-1.961	0	0	0	52.95362466	10.512	-1.962	143.2955165	9.767	-1.961	26.38152683	10.197	-1.959		-7.3165	3.195	2.4502	2.8807	-7.0985	0.014	0.0342	0.1367		51.12	34.87	29.43
Rx-535_03kHz_03	190	1	12:54:53	0.400001837	47.7203433	16.8221222	112.32	-12.47	-2.23	12.66	3000	79.91299952	5.356	-1.961	0	0	0	52.94202812	8.552	-1.96	143.2739663	7.806	-1.961	26.38166856	8.233	-1.964		-5.3558	3.196	2.4501	2.8772	-5.1378	0.015	0.0341	0.1332		54.49	34.78	28.68
Rx-535_03kHz_03	191	1	12:54:53	0.500001833	47.7203425	16.8221218	112.35	-12.53	-2.3	12.73	3000	79.91552717	3.394	-1.962	0	0	0	52.94292544	6.591	-1.961	143.2689815	5.844	-1.962	26.38565262	6.272	-1.961		-3.3937	3.1972	2.45	2.8779	-3.1757	0.0162	0.034	0.1339		59.05	34.67	28.83
Rx-535_03kHz_03	192	1	12:54:53	0.600001829	47.7203417	16.8221213	112.38	-12.59	-2.37	12.81	3000	79.91032289	1.432	-1.962	0	0	0	52.94771181	4.633	-1.958	143.261692	3.882	-1.962	26.39236401	4.311	-1.961		-1.4321	3.2006	2.4497	2.8784	-1.2141	0.0196	0.0337	0.1344		71.42	34.41	28.94
[truncated: 1,903 more rows]
