# Supplementary material for: Design, Development and Application of a Modular Electromagnetic Induction (EMI) Sensor for Near-Surface Geophysical Surveys
Source: Sensors (Basel). 2024 Jun 26;24(13):4159. doi: 10.3390/s24134159 (PMC11244430; doi:10.3390/s24134159)
Supplement: Supplementary file 1 [file sensors-24-04159-s001.zip › MEMIS - Data/MEMIS - Rx-536_05kHz_EMI_Analysis.csv]

File	Nr	Valid	Time	NanoSec	Latitude	Longitude	Elevation	Local_X	Local_Y	Dist	Frequency	Ampl_Tx	Phase_Tx	PhStep_Tx	Ampl_1	Phase_1	PhStep_1	Ampl_2	Phase_2	PhStep_2	Ampl_3	Phase_3	PhStep_3	Ampl_4	Phase_4	PhStep_4		dPhaseR_1	dPhaseR_2	dPhaseR_3	dPhaseR_4	dPhaseC_1	dPhaseC_2	dPhaseC_3	dPhaseC_4	Cond_1	Cond_2	Cond_3	Cond_4
Rx-536_05kHz_01	1	1	13:04:14	0.000007658	47.7204008	16.8222733	118.6	0	0	0	5000	81.83552757	2.089	2.089	0	0	0	54.38488296	6.924	6.924	147.063158	5.976	5.976	27.20905146	6.42	6.42		-2.0894	4.8347	3.887	4.3306	-2.3134	0.0187	0.055	0.2376		33.12	33.69	30.69
Rx-536_05kHz_01	2	1	13:04:14	0.100007657	47.7204007	16.8222732	118.59	-0.02	-0.01	0.02	5000	81.84511096	-0.07	-2.16	0	0	0	54.39237625	4.765	-2.159	147.0836106	3.817	-2.16	27.21106459	4.261	-2.159		0.0701	4.8348	3.887	4.3314	-0.1539	0.0188	0.055	0.2384		33.33	33.65	30.79
Rx-536_05kHz_01	3	1	13:04:14	0.200007655	47.7204006	16.822273	118.58	-0.03	-0.01	0.03	5000	81.84812811	-2.231	-2.16	0	0	0	54.39446847	2.604	-2.161	147.0903941	1.657	-2.16	27.21322481	2.1	-2.161		2.2306	4.8345	3.8874	4.3309	2.0066	0.0185	0.0554	0.2379		32.71	33.92	30.72
Rx-536_05kHz_01	4	1	13:04:14	0.300007653	47.7204005	16.8222728	118.57	-0.05	-0.02	0.05	5000	81.84962973	-4.391	-2.16	0	0	0	54.39634764	0.444	-2.16	147.0943637	-0.503	-2.16	27.21150258	-0.06	-2.161		4.3907	4.8345	3.8873	4.3302	4.1667	0.0185	0.0553	0.2372		32.63	33.86	30.65
Rx-536_05kHz_01	5	1	13:04:14	0.400007652	47.7204004	16.8222727	118.56	-0.06	-0.02	0.07	5000	81.83514607	-6.552	-2.161	0	0	0	54.38548267	-1.717	-2.161	147.0653961	-2.664	-2.161	27.20515608	-2.211	-2.15		6.5519	4.8345	3.8878	4.3413	6.3279	0.0185	0.0558	0.2483		32.78	34.17	32.08
Rx-536_05kHz_01	6	1	13:04:14	0.50000765	47.7204003	16.8222725	118.55	-0.08	-0.03	0.08	5000	81.84023741	-8.713	-2.161	0	0	0	54.38668581	-3.879	-2.161	147.0752728	-4.825	-2.161	27.20452693	-4.372	-2.162		8.713	4.8343	3.8879	4.3405	8.489	0.0183	0.0559	0.2475		32.37	34.22	31.97
Rx-536_05kHz_01	7	1	13:04:14	0.600007649	47.7204002	16.8222723	118.54	-0.09	-0.04	0.1	5000	81.84197585	-10.873	-2.16	0	0	0	54.38409006	-6.039	-2.16	147.0757676	-6.985	-2.16	27.20865077	-6.529	-2.156		10.8732	4.8343	3.8887	4.3445	10.6492	0.0183	0.0567	0.2515		32.39	34.67	32.49
Rx-536_05kHz_01	8	1	13:04:14	0.700007647	47.7204001	16.8222722	118.53	-0.11	-0.04	0.12	5000	81.83839499	-13.033	-2.16	0	0	0	54.38175446	-8.199	-2.16	147.0697167	-9.144	-2.16	27.20826953	-8.689	-2.16		13.0333	4.8341	3.889	4.3445	12.8093	0.0181	0.057	0.2515		32.07	34.87	32.49
Rx-536_05kHz_01	9	1	13:04:14	0.800007645	47.7204	16.822272	118.52	-0.12	-0.05	0.13	5000	81.84053374	-15.193	-2.16	0	0	0	54.38638968	-10.359	-2.16	147.0799536	-11.304	-2.16	27.20231126	-10.85	-2.161		15.1934	4.834	3.8892	4.3436	14.9694	0.018	0.0572	0.2506		31.88	35.02	32.37
Rx-536_05kHz_01	10	1	13:04:14	0.900007644	47.7203999	16.8222718	118.51	-0.14	-0.06	0.15	5000	81.84042748	-17.352	-2.159	0	0	0	54.38439132	-12.518	-2.159	147.0758695	-13.463	-2.159	27.20814489	-13.006	-2.156		17.3522	4.834	3.889	4.3467	17.1282	0.018	0.057	0.2537		31.9	34.87	32.77
Rx-536_05kHz_01	11	1	13:04:15	0.000007642	47.7203998	16.8222717	118.5	-0.15	-0.06	0.17	5000	81.84201545	-19.512	-2.16	0	0	0	54.38352952	-14.678	-2.16	147.0751323	-15.622	-2.159	27.20718397	-15.167	-2.161		19.5117	4.8336	3.8897	4.3449	19.2877	0.0176	0.0577	0.2519		31.1	35.28	32.53
Rx-536_05kHz_01	12	1	13:04:15	0.10000764	47.7203998	16.8222716	118.5	-0.16	-0.07	0.17	5000	81.85280226	-21.673	-2.161	0	0	0	54.38931908	-16.839	-2.161	147.0930004	-17.783	-2.161	27.21403364	-17.326	-2.159		21.6725	4.8339	3.8897	4.347	21.4485	0.0179	0.0577	0.254		31.58	35.3	32.81
Rx-536_05kHz_01	13	1	13:04:15	0.200007639	47.7203997	16.8222715	118.5	-0.17	-0.07	0.18	5000	81.85412956	-23.833	-2.16	0	0	0	54.39064246	-18.999	-2.16	147.0960051	-19.942	-2.16	27.21384512	-19.481	-2.156		23.8327	4.8337	3.8904	4.3512	23.6087	0.0177	0.0584	0.2582		31.21	35.71	33.36
Rx-536_05kHz_01	14	1	13:04:15	0.300007637	47.7203997	16.8222715	118.5	-0.17	-0.07	0.19	5000	81.84864814	-25.994	-2.161	0	0	0	54.38668161	-21.16	-2.161	147.0870512	-22.104	-2.161	27.20981991	-21.642	-2.161		25.9937	4.8342	3.8901	4.3512	25.7697	0.0182	0.0581	0.2582		32.1	35.55	33.36
Rx-536_05kHz_01	15	1	13:04:15	0.400007636	47.7203996	16.8222714	118.5	-0.18	-0.08	0.2	5000	81.83942269	-28.154	-2.161	0	0	0	54.38546475	-23.32	-2.161	147.0918593	-24.264	-2.161	27.20167846	-23.811	-2.168		28.1544	4.8342	3.8903	4.3438	27.9304	0.0182	0.0583	0.2508		32.18	35.67	32.4
Rx-536_05kHz_01	16	1	13:04:15	0.500007634	47.7203996	16.8222713	118.5	-0.19	-0.08	0.2	5000	81.84118374	-30.314	-2.16	0	0	0	54.37700134	-25.48	-2.16	147.064822	-26.424	-2.159	27.21242651	-25.967	-2.157		30.3145	4.8343	3.8909	4.3471	30.0905	0.0183	0.0589	0.2541		32.3	36.01	32.82
Rx-536_05kHz_01	17	1	13:04:15	0.600007632	47.7203995	16.8222713	118.5	-0.19	-0.08	0.21	5000	81.84273338	-32.475	-2.161	0	0	0	54.38677751	-27.641	-2.161	147.0790545	-28.585	-2.161	27.19823583	-28.126	-2.159		32.4753	4.8339	3.8904	4.349	32.2513	0.0179	0.0584	0.256		31.65	35.76	33.07
Rx-536_05kHz_01	18	1	13:04:15	0.700007631	47.7203995	16.8222712	118.5	-0.2	-0.09	0.22	5000	81.84313052	-34.636	-2.161	0	0	0	54.38299793	-29.802	-2.161	147.0718077	-30.746	-2.161	27.20317006	-30.288	-2.162		34.6362	4.8341	3.8902	4.3483	34.4122	0.0181	0.0582	0.2553		31.96	35.64	32.98
Rx-536_05kHz_01	19	1	13:04:15	0.800007629	47.7203994	16.8222711	118.5	-0.21	-0.09	0.23	5000	81.84128189	-36.798	-2.161	0	0	0	54.38278434	-31.964	-2.161	147.0658826	-32.907	-2.161	27.19807596	-32.448	-2.16		36.7975	4.8339	3.8908	4.3497	36.5735	0.0179	0.0588	0.2567		31.72	36	33.16
Rx-536_05kHz_01	20	1	13:04:15	0.900007628	47.7203994	16.8222711	118.5	-0.21	-0.09	0.23	5000	81.84045148	-38.959	-2.161	0	0	0	54.38412227	-34.125	-2.161	147.077389	-35.068	-2.161	27.20099495	-34.615	-2.167		38.9587	4.834	3.8906	4.3438	38.7347	0.018	0.0586	0.2508		31.91	35.87	32.39
Rx-536_05kHz_01	21	1	13:04:16	0.000007626	47.7203993	16.822271	118.5	-0.22	-0.1	0.24	5000	81.84479293	-41.119	-2.16	0	0	0	54.38601662	-36.285	-2.16	147.08541	-37.228	-2.16	27.20426776	-36.769	-2.154		41.1188	4.8339	3.8908	4.3503	40.8948	0.0179	0.0588	0.2573		31.69	35.95	33.24
Rx-536_05kHz_01	22	1	13:04:16	0.100007624	47.7203993	16.822271	118.5	-0.22	-0.1	0.24	5000	81.85565108	-43.279	-2.16	0	0	0	54.39286392	-38.445	-2.161	147.1050654	-39.389	-2.161	27.21092397	-38.934	-2.166		43.279	4.8336	3.8904	4.3449	43.055	0.0176	0.0584	0.2519		31.1	35.74	32.53
Rx-536_05kHz_01	23	1	13:04:16	0.200007623	47.7203993	16.822271	118.5	-0.22	-0.1	0.24	5000	81.85950365	-45.439	-2.16	0	0	0	54.3944311	-40.605	-2.159	147.1113344	-41.549	-2.16	27.21414768	-41.092	-2.157		45.439	4.8341	3.8904	4.3474	45.215	0.0181	0.0584	0.2544		32.01	35.74	32.86
Rx-536_05kHz_01	24	1	13:04:16	0.300007621	47.7203993	16.8222711	118.5	-0.22	-0.1	0.24	5000	81.85003203	-47.599	-2.16	0	0	0	54.38952778	-42.765	-2.16	147.0924998	-43.709	-2.16	27.21155329	-43.252	-2.161		47.5989	4.834	3.8903	4.3466	47.3749	0.018	0.0583	0.2536		31.9	35.7	32.76
Rx-536_05kHz_01	25	1	13:04:16	0.400007619	47.7203993	16.8222711	118.5	-0.22	-0.11	0.24	5000	81.84601614	-49.759	-2.16	0	0	0	54.38667543	-44.925	-2.16	147.0835422	-45.869	-2.16	27.2042733	-45.412	-2.159		49.7591	4.8339	3.8906	4.3476	49.5351	0.0179	0.0586	0.2546		31.6	35.86	32.89
Rx-536_05kHz_01	26	1	13:04:16	0.500007618	47.7203992	16.8222711	118.5	-0.22	-0.11	0.24	5000	81.84728075	-51.92	-2.16	0	0	0	54.38755377	-47.085	-2.16	147.0872156	-48.029	-2.16	27.20601825	-47.575	-2.164		51.9196	4.8344	3.8908	4.3442	51.6956	0.0184	0.0588	0.2512		32.61	36	32.45
Rx-536_05kHz_01	27	1	13:04:16	0.600007616	47.7203992	16.8222711	118.5	-0.22	-0.11	0.24	5000	81.84804733	-54.08	-2.16	0	0	0	54.38759996	-49.246	-2.161	147.0884255	-50.189	-2.161	27.20531652	-49.731	-2.156		54.08	4.834	3.8906	4.349	53.856	0.018	0.0586	0.256		31.81	35.88	33.07
Rx-536_05kHz_01	28	1	13:04:16	0.700007615	47.7203992	16.8222711	118.5	-0.22	-0.11	0.24	5000	81.84583554	-56.24	-2.16	0	0	0	54.38588104	-51.405	-2.159	147.0856015	-52.349	-2.159	27.20593419	-51.892	-2.161		56.2397	4.8344	3.8912	4.3475	56.0157	0.0184	0.0592	0.2545		32.5	36.21	32.87
Rx-536_05kHz_01	29	1	13:04:16	0.800007613	47.7203992	16.8222711	118.5	-0.22	-0.11	0.24	5000	81.84657066	-58.401	-2.161	0	0	0	54.38622131	-53.567	-2.161	147.0872519	-54.51	-2.162	27.2079397	-54.057	-2.165		58.4007	4.8339	3.8905	4.3436	58.1767	0.0179	0.0585	0.2506		31.72	35.82	32.37
Rx-536_05kHz_01	30	1	13:04:16	0.900007611	47.7203992	16.8222712	118.5	-0.22	-0.12	0.25	5000	81.84307595	-60.562	-2.162	0	0	0	54.38372496	-55.728	-2.161	147.0824302	-56.671	-2.161	27.20621078	-56.212	-2.154		60.5623	4.8342	3.891	4.3507	60.3383	0.0182	0.059	0.2577		32.21	36.08	33.29
Rx-536_05kHz_01	31	1	13:04:17	0.00000761	47.7203992	16.8222712	118.5	-0.22	-0.12	0.25	5000	81.84694609	-62.724	-2.161	0	0	0	54.38654813	-57.89	-2.162	147.0891783	-58.833	-2.162	27.20865783	-58.372	-2.16		62.7238	4.834	3.8909	4.3521	62.4998	0.018	0.0589	0.2591		31.76	36.05	33.46
Rx-536_05kHz_01	32	1	13:04:17	0.100007608	47.7203992	16.8222712	118.51	-0.21	-0.11	0.24	5000	81.85780619	-64.885	-2.161	0	0	0	54.39416795	-60.051	-2.161	147.1097795	-60.994	-2.162	27.21224635	-60.537	-2.165		64.8852	4.8342	3.8909	4.3483	64.6612	0.0182	0.0589	0.2553		32.15	36.03	32.98
Rx-536_05kHz_01	33	1	13:04:17	0.200007607	47.7203992	16.8222712	118.52	-0.21	-0.11	0.24	5000	81.86061005	-67.046	-2.161	0	0	0	54.39547615	-62.212	-2.161	147.1126333	-63.155	-2.161	27.21378475	-62.695	-2.158		67.0459	4.8338	3.8909	4.3507	66.8219	0.0178	0.0589	0.2577		31.39	36.06	33.29
Rx-536_05kHz_01	34	1	13:04:17	0.300007605	47.7203993	16.8222712	118.53	-0.21	-0.11	0.24	5000	81.84344437	-69.206	-2.16	0	0	0	54.38429191	-64.372	-2.16	147.082551	-65.316	-2.161	27.20749822	-64.855	-2.16		69.2064	4.8341	3.8907	4.3509	68.9824	0.0181	0.0587	0.2579		32.02	35.93	33.32
Rx-536_05kHz_01	35	1	13:04:17	0.400007603	47.7203993	16.8222712	118.54	-0.21	-0.1	0.23	5000	81.84120188	-71.367	-2.161	0	0	0	54.38228916	-66.533	-2.161	147.0764974	-67.477	-2.161	27.2086556	-67.016	-2.161		71.3672	4.8339	3.8906	4.3512	71.1432	0.0179	0.0586	0.2582		31.64	35.84	33.36
Rx-536_05kHz_01	36	1	13:04:17	0.500007602	47.7203993	16.8222712	118.55	-0.21	-0.1	0.23	5000	81.84581239	-73.528	-2.161	0	0	0	54.38471203	-68.695	-2.161	147.0841566	-69.638	-2.161	27.20956524	-69.174	-2.158		73.5284	4.8339	3.8907	4.3542	73.3044	0.0179	0.0587	0.2612		31.69	35.91	33.74
Rx-536_05kHz_01	37	1	13:04:17	0.6000076	47.7203994	16.8222712	118.56	-0.21	-0.1	0.23	5000	81.84431107	-75.69	-2.161	0	0	0	54.38481257	-70.856	-2.161	147.0828396	-71.799	-2.161	27.20901553	-71.333	-2.159		75.6896	4.8339	3.8908	4.3563	75.4656	0.0179	0.0588	0.2633		31.66	35.99	34.01
Rx-536_05kHz_01	38	1	13:04:17	0.700007598	47.7203994	16.8222712	118.57	-0.21	-0.09	0.23	5000	81.84875572	-77.852	-2.162	0	0	0	54.38729448	-73.018	-2.162	147.09018	-73.961	-2.162	27.2100532	-73.498	-2.164		77.8517	4.8341	3.8906	4.3541	77.6277	0.0181	0.0586	0.2611		31.94	35.85	33.72
Rx-536_05kHz_01	39	1	13:04:17	0.800007597	47.7203994	16.8222712	118.58	-0.21	-0.09	0.22	5000	81.84792806	-80.013	-2.161	0	0	0	54.3866746	-75.179	-2.161	147.0892199	-76.122	-2.161	27.21040318	-75.661	-2.163		80.0129	4.834	3.8911	4.352	79.7889	0.018	0.0591	0.259		31.91	36.14	33.46
Rx-536_05kHz_01	40	1	13:04:17	0.900007595	47.7203995	16.8222712	118.59	-0.2	-0.09	0.22	5000	81.84687418	-82.173	-2.16	0	0	0	54.38608843	-77.34	-2.161	147.0843588	-78.282	-2.16	27.2087237	-77.821	-2.16		82.1734	4.8338	3.8911	4.3524	81.9494	0.0178	0.0591	0.2594		31.47	36.14	33.51
Rx-536_05kHz_01	41	1	13:04:18	0.000007594	47.7203995	16.8222712	118.6	-0.2	-0.08	0.22	5000	81.84579481	-84.334	-2.16	0	0	0	54.38554847	-79.5	-2.16	147.0845684	-80.443	-2.161	27.21000091	-79.981	-2.159		84.3336	4.834	3.8907	4.3531	84.1096	0.018	0.0587	0.2601		31.76	35.9	33.59
Rx-536_05kHz_01	42	1	13:04:18	0.100007592	47.7203995	16.8222712	118.61	-0.2	-0.08	0.22	5000	81.86056232	-86.494	-2.16	0	0	0	54.39589715	-81.66	-2.161	147.1135425	-82.603	-2.16	27.21535242	-82.142	-2.161		86.4937	4.8336	3.8908	4.3522	86.2697	0.0176	0.0588	0.2592		31.12	35.99	33.48
Rx-536_05kHz_01	43	1	13:04:18	0.20000759	47.7203996	16.8222712	118.62	-0.2	-0.08	0.21	5000	81.86248985	-88.653	-2.16	0	0	0	54.39797486	-83.819	-2.159	147.1187873	-84.762	-2.16	27.21332842	-84.298	-2.156		88.6533	4.8342	3.8909	4.3557	88.4293	0.0182	0.0589	0.2627		32.19	36.05	33.94
Rx-536_05kHz_01	44	1	13:04:18	0.300007589	47.7203996	16.8222712	118.63	-0.2	-0.07	0.21	5000	81.86232576	-90.813	-2.159	0	0	0	54.39755151	-85.979	-2.16	147.1166324	-86.922	-2.16	27.21456729	-86.463	-2.165		90.8126	4.8339	3.8906	4.35	90.5886	0.0179	0.0586	0.257		31.69	35.84	33.2
Rx-536_05kHz_01	45	1	13:04:18	0.400007587	47.7203996	16.8222712	118.64	-0.2	-0.07	0.21	5000	81.84901457	-92.973	-2.16	0	0	0	54.38834066	-88.139	-2.16	147.091653	-89.082	-2.16	27.20782871	-88.619	-2.157		92.9727	4.834	3.8908	4.3534	92.7487	0.018	0.0588	0.2604		31.83	35.97	33.63
Rx-536_05kHz_01	46	1	13:04:18	0.500007586	47.7203997	16.8222712	118.65	-0.2	-0.07	0.21	5000	81.84767873	-95.132	-2.159	0	0	0	54.38727241	-90.298	-2.159	147.0885056	-91.241	-2.16	27.20965849	-90.78	-2.16		95.1322	4.8342	3.8907	4.3524	94.9082	0.0182	0.0587	0.2594		32.14	35.91	33.51
Rx-536_05kHz_01	47	1	13:04:18	0.600007584	47.7203997	16.8222712	118.66	-0.19	-0.06	0.2	5000	81.85132512	-97.292	-2.16	0	0	0	54.38989274	-92.458	-2.16	147.095768	-93.401	-2.16	27.21015643	-92.939	-2.16		97.2917	4.834	3.8905	4.3523	97.0677	0.018	0.0585	0.2593		31.74	35.82	33.49
Rx-536_05kHz_01	48	1	13:04:18	0.700007582	47.7203997	16.8222712	118.67	-0.19	-0.06	0.2	5000	81.8540174	-99.453	-2.161	0	0	0	54.39174227	-94.618	-2.161	147.099711	-95.562	-2.161	27.21024479	-95.098	-2.158		99.4528	4.8344	3.8909	4.3552	99.2288	0.0184	0.0589	0.2622		32.51	36.06	33.87
Rx-536_05kHz_01	49	1	13:04:18	0.800007581	47.7203998	16.8222712	118.68	-0.19	-0.06	0.2	5000	81.8508712	-101.613	-2.16	0	0	0	54.39008474	-96.779	-2.16	147.0968479	-97.722	-2.16	27.2091808	-97.26	-2.163		101.6128	4.8341	3.8906	4.3523	101.3888	0.0181	0.0586	0.2593		31.94	35.87	33.5
Rx-536_05kHz_01	50	1	13:04:18	0.900007579	47.7203998	16.8222712	118.69	-0.19	-0.05	0.2	5000	81.8506563	-103.772	-2.159	0	0	0	54.38997571	-98.938	-2.159	147.0948322	-99.881	-2.159	27.20701633	-99.42	-2.159		103.7721	4.8341	3.8907	4.3523	103.5481	0.0181	0.0587	0.2593		31.98	35.93	33.49
Rx-536_05kHz_01	51	1	13:04:19	0.000007577	47.7203998	16.8222712	118.7	-0.19	-0.05	0.2	5000	81.85183803	-105.931	-2.158	0	0	0	54.39038416	-101.097	-2.159	147.0965263	-102.04	-2.159	27.21071069	-101.579	-2.159		105.9305	4.8339	3.8905	4.3513	105.7065	0.0179	0.0585	0.2583		31.67	35.8	33.37
Rx-536_05kHz_01	52	1	13:04:19	0.100007576	47.7203999	16.8222712	118.7	-0.19	-0.05	0.19	5000	81.86098768	-108.089	-2.158	0	0	0	54.39687646	-103.255	-2.158	147.1136603	-104.198	-2.158	27.21518251	-103.736	-2.156		108.0887	4.8338	3.8906	4.3531	107.8647	0.0178	0.0586	0.2601		31.49	35.89	33.6
Rx-536_05kHz_01	53	1	13:04:19	0.200007574	47.7203999	16.8222712	118.7	-0.19	-0.04	0.19	5000	81.86350694	-110.248	-2.159	0	0	0	54.39933739	-105.414	-2.159	147.1199255	-106.358	-2.159	27.21533211	-105.898	-2.163		110.248	4.8342	3.8905	4.3497	110.024	0.0182	0.0585	0.2567		32.24	35.79	33.16
Rx-536_05kHz_01	54	1	13:04:19	0.300007573	47.7203999	16.8222712	118.7	-0.19	-0.04	0.19	5000	81.85702603	-112.408	-2.16	0	0	0	54.39418145	-107.574	-2.16	147.1058831	-108.518	-2.16	27.21228303	-108.055	-2.156		112.4081	4.8342	3.8905	4.3535	112.1841	0.0182	0.0585	0.2605		32.16	35.78	33.65
Rx-536_05kHz_01	55	1	13:04:19	0.400007571	47.7204	16.8222712	118.7	-0.18	-0.03	0.19	5000	81.85133523	-114.567	-2.159	0	0	0	54.38999777	-109.733	-2.159	147.0938293	-110.677	-2.159	27.21126132	-110.214	-2.16		114.5673	4.8343	3.8907	4.3529	114.3433	0.0183	0.0587	0.2599		32.33	35.9	33.57
Rx-536_05kHz_01	56	1	13:04:19	0.500007569	47.7204	16.8222712	118.7	-0.18	-0.03	0.19	5000	81.8515903	-116.726	-2.159	0	0	0	54.39050117	-111.892	-2.159	147.0972677	-112.835	-2.159	27.21071418	-112.372	-2.157		116.7262	4.8339	3.8909	4.3546	116.5022	0.0179	0.0589	0.2616		31.73	36.03	33.79
Rx-536_05kHz_01	57	1	13:04:19	0.600007568	47.7204	16.8222712	118.7	-0.18	-0.03	0.18	5000	81.84944962	-118.885	-2.159	0	0	0	54.38891709	-114.051	-2.159	147.0909512	-114.994	-2.159	27.20960703	-114.533	-2.162		118.8852	4.8344	3.8908	4.3518	118.6612	0.0184	0.0588	0.2588		32.52	35.98	33.43
Rx-536_05kHz_01	58	1	13:04:19	0.700007566	47.7204001	16.8222712	118.7	-0.18	-0.02	0.18	5000	81.85055198	-121.045	-2.159	0	0	0	54.38987296	-116.211	-2.16	147.0926112	-117.154	-2.16	27.21086868	-116.693	-2.16		121.0446	4.8341	3.8906	4.3514	120.8206	0.0181	0.0586	0.2584		31.97	35.84	33.37
Rx-536_05kHz_01	59	1	13:04:19	0.800007564	47.7204001	16.8222712	118.7	-0.18	-0.02	0.18	5000	81.84780703	-123.202	-2.158	0	0	0	54.38832054	-118.368	-2.158	147.0881469	-119.311	-2.157	27.20659841	-118.849	-2.156		123.2024	4.8342	3.8911	4.3531	122.9784	0.0182	0.0591	0.2601		32.17	36.14	33.6
Rx-536_05kHz_01	60	1	13:04:19	0.900007563	47.7204001	16.8222712	118.7	-0.18	-0.02	0.18	5000	81.85057178	-125.362	-2.159	0	0	0	54.38988409	-120.528	-2.16	147.0957752	-121.471	-2.16	27.21220981	-121.009	-2.159		125.3619	4.834	3.8906	4.3532	125.1379	0.018	0.0586	0.2602		31.84	35.85	33.62
Rx-536_05kHz_01	61	1	13:04:20	0.000007561	47.7204002	16.8222712	118.7	-0.18	-0.01	0.18	5000	81.85012342	-127.522	-2.16	0	0	0	54.39047222	-122.689	-2.161	147.0971969	-123.632	-2.16	27.2089717	-123.17	-2.161		127.5224	4.8339	3.8906	4.3524	127.2984	0.0179	0.0586	0.2594		31.57	35.88	33.51
Rx-536_05kHz_01	62	1	13:04:20	0.10000756	47.7204006	16.822271	118.7	-0.17	0.04	0.18	5000	81.86292996	-129.683	-2.161	0	0	0	54.4000875	-124.849	-2.16	147.1214625	-125.792	-2.161	27.21417644	-125.334	-2.164		129.6831	4.8341	3.8906	4.349	129.4591	0.0181	0.0586	0.256		31.98	35.87	33.07
Rx-536_05kHz_01	63	1	13:04:20	0.200007558	47.7204011	16.8222708	118.7	-0.17	0.09	0.19	5000	81.86742086	-131.843	-2.16	0	0	0	54.40309514	-127.009	-2.16	147.1277841	-127.952	-2.16	27.21415135	-127.492	-2.158		131.8432	4.834	3.8909	4.3509	131.6192	0.018	0.0589	0.2579		31.89	36.02	33.32
Rx-536_05kHz_01	64	1	13:04:20	0.300007556	47.7204016	16.8222706	118.7	-0.16	0.15	0.22	5000	81.86148135	-134.003	-2.16	0	0	0	54.39825079	-129.168	-2.159	147.1156002	-130.112	-2.16	27.21556002	-129.652	-2.16		134.0028	4.8344	3.8909	4.3507	133.7788	0.0184	0.0589	0.2577		32.52	36.05	33.28
Rx-536_05kHz_01	65	1	13:04:20	0.400007555	47.720402	16.8222704	118.7	-0.16	0.2	0.25	5000	81.85552285	-136.162	-2.159	0	0	0	54.39039726	-131.328	-2.159	147.1034431	-132.271	-2.159	27.21658693	-131.813	-2.161		136.1617	4.8341	3.891	4.349	135.9377	0.0181	0.059	0.256		32.02	36.12	33.07
Rx-536_05kHz_01	66	1	13:04:20	0.500007553	47.7204025	16.8222702	118.7	-0.15	0.25	0.3	5000	81.85627469	-138.321	-2.16	0	0	0	54.39556341	-133.487	-2.159	147.1100906	-134.431	-2.16	27.21285877	-133.972	-2.159		138.3213	4.8343	3.8908	4.3492	138.0973	0.0183	0.0588	0.2562		32.43	35.96	33.1
Rx-536_05kHz_01	67	1	13:04:20	0.600007552	47.720403	16.8222701	118.7	-0.15	0.31	0.34	5000	81.85650135	-140.48	-2.159	0	0	0	54.39448897	-135.647	-2.16	147.1127306	-136.59	-2.159	27.21226151	-136.135	-2.163		140.4804	4.8339	3.8906	4.3452	140.2564	0.0179	0.0586	0.2522		31.72	35.84	32.57
Rx-536_05kHz_01	68	1	13:04:20	0.70000755	47.7204034	16.8222699	118.7	-0.14	0.36	0.39	5000	81.8548706	-142.639	-2.159	0	0	0	54.3988548	-137.804	-2.158	147.115975	-138.749	-2.159	27.20646406	-138.294	-2.158		142.639	4.8346	3.8903	4.3453	142.415	0.0186	0.0583	0.2523		32.83	35.66	32.59
Rx-536_05kHz_01	69	1	13:04:20	0.800007548	47.7204039	16.8222697	118.7	-0.14	0.41	0.44	5000	81.8520378	-144.797	-2.158	0	0	0	54.39589826	-139.963	-2.158	147.1070864	-140.907	-2.158	27.20445425	-140.455	-2.161		144.7971	4.8343	3.8901	4.3419	144.5731	0.0183	0.0581	0.2489		32.28	35.53	32.15
Rx-536_05kHz_01	70	1	13:04:20	0.900007547	47.7204044	16.8222695	118.7	-0.13	0.47	0.49	5000	81.85488818	-146.957	-2.16	0	0	0	54.39725077	-142.122	-2.159	147.1106747	-143.066	-2.159	27.2077302	-142.609	-2.154		146.9566	4.8346	3.891	4.3476	146.7326	0.0186	0.059	0.2546		32.84	36.12	32.89
Rx-536_05kHz_01	71	1	13:04:21	0.000007545	47.7204048	16.8222693	118.7	-0.13	0.52	0.54	5000	81.85711461	-149.116	-2.159	0	0	0	54.39812932	-144.281	-2.159	147.1134019	-145.225	-2.159	27.20820389	-144.77	-2.161		149.1156	4.8344	3.8908	4.3457	148.8916	0.0184	0.0588	0.2527		32.48	36	32.64
Rx-536_05kHz_01	72	1	13:04:21	0.100007543	47.7204058	16.8222688	118.71	-0.13	0.64	0.65	5000	81.87102036	-151.276	-2.16	0	0	0	54.40131463	-146.441	-2.16	147.1340689	-147.385	-2.16	27.21927605	-146.929	-2.159		151.2755	4.8343	3.8908	4.3465	151.0515	0.0183	0.0588	0.2535		32.42	35.99	32.74
Rx-536_05kHz_01	73	1	13:04:21	0.200007542	47.7204068	16.8222683	118.72	-0.13	0.76	0.77	5000	81.87496261	-153.435	-2.159	0	0	0	54.40522773	-148.601	-2.16	147.1444383	-149.544	-2.159	27.21791762	-149.091	-2.162		153.4349	4.8339	3.891	4.3435	153.2109	0.0179	0.059	0.2505		31.68	36.07	32.35
Rx-536_05kHz_01	74	1	13:04:21	0.30000754	47.7204078	16.8222678	118.73	-0.12	0.87	0.88	5000	81.870399	-155.595	-2.16	0	0	0	54.40466525	-150.761	-2.16	147.1402456	-151.704	-2.16	27.21669802	-151.251	-2.159		155.595	4.8343	3.891	4.3444	155.371	0.0183	0.059	0.2514		32.39	36.12	32.48
Rx-536_05kHz_01	75	1	13:04:21	0.400007539	47.7204088	16.8222673	118.74	-0.12	0.99	1	5000	81.85828693	-157.754	-2.159	0	0	0	54.40245938	-152.92	-2.159	147.1273857	-153.863	-2.159	27.20687103	-153.41	-2.159		157.7538	4.8341	3.8907	4.3438	157.5298	0.0181	0.0587	0.2508		31.94	35.92	32.4
Rx-536_05kHz_01	76	1	13:04:21	0.500007537	47.7204098	16.8222667	118.75	-0.12	1.11	1.11	5000	81.85935496	-159.914	-2.16	0	0	0	54.39645405	-155.079	-2.159	147.1168688	-156.022	-2.159	27.20953842	-155.571	-2.161		159.9137	4.8345	3.8913	4.3423	159.6897	0.0185	0.0593	0.2493		32.66	36.31	32.21
Rx-536_05kHz_01	77	1	13:04:21	0.600007535	47.7204108	16.8222662	118.76	-0.12	1.23	1.23	5000	81.85551203	-162.072	-2.158	0	0	0	54.39341792	-157.238	-2.159	147.1119314	-158.181	-2.158	27.21306925	-157.727	-2.156		162.072	4.8342	3.8912	4.3449	161.848	0.0182	0.0592	0.2519		32.23	36.21	32.53
Rx-536_05kHz_01	78	1	13:04:21	0.700007534	47.7204118	16.8222657	118.77	-0.12	1.34	1.35	5000	81.85782536	-164.231	-2.159	0	0	0	54.39314008	-159.397	-2.159	147.1146436	-160.34	-2.159	27.21212377	-159.885	-2.158		164.2314	4.8346	3.8914	4.3467	164.0074	0.0186	0.0594	0.2537		32.8	36.38	32.77
Rx-536_05kHz_01	79	1	13:04:21	0.800007532	47.7204128	16.8222652	118.78	-0.11	1.46	1.47	5000	81.85665229	-166.391	-2.16	0	0	0	54.39165582	-161.557	-2.16	147.1117102	-162.5	-2.16	27.2117887	-162.045	-2.161		166.3911	4.8341	3.8911	4.3459	166.1671	0.0181	0.0591	0.2529		32.05	36.15	32.67
Rx-536_05kHz_01	80	1	13:04:21	0.900007531	47.7204138	16.8222647	118.79	-0.11	1.58	1.58	5000	81.85652014	-168.552	-2.161	0	0	0	54.40292417	-163.717	-2.161	147.1273938	-164.66	-2.16	27.20361794	-164.205	-2.16		168.5519	4.8344	3.8915	4.3466	168.3279	0.0184	0.0595	0.2536		32.52	36.44	32.76
Rx-536_05kHz_01	81	1	13:04:22	0.000007529	47.7204148	16.8222642	118.8	-0.11	1.7	1.7	5000	81.85722388	-170.71	-2.158	0	0	0	54.40212501	-165.875	-2.158	147.1210324	-166.818	-2.158	27.20718137	-166.362	-2.157		170.7099	4.8346	3.8915	4.3477	170.4859	0.0186	0.0595	0.2547		32.87	36.41	32.89
Rx-536_05kHz_01	82	1	13:04:22	0.100007527	47.7204161	16.8222634	118.81	-0.12	1.84	1.85	5000	81.86441118	-172.869	-2.159	0	0	0	54.40418048	-168.035	-2.159	147.130025	-168.977	-2.158	27.21158314	-168.517	-2.154		172.8692	4.8344	3.8923	4.3524	172.6452	0.0184	0.0603	0.2594		32.46	36.89	33.51
Rx-536_05kHz_01	83	1	13:04:22	0.200007526	47.7204173	16.8222626	118.82	-0.13	1.99	2	5000	81.87006107	-175.029	-2.16	0	0	0	54.39633661	-170.195	-2.16	147.130733	-171.136	-2.159	27.22651389	-170.673	-2.156		175.0291	4.8344	3.8928	4.3564	174.8051	0.0184	0.0608	0.2634		32.45	37.18	34.02
Rx-536_05kHz_01	84	1	13:04:22	0.300007524	47.7204185	16.8222619	118.83	-0.13	2.14	2.15	5000	81.85916034	-177.189	-2.16	0	0	0	54.39009026	-172.355	-2.16	147.1152156	-173.296	-2.16	27.21755996	-172.831	-2.158		177.1895	4.8344	3.8934	4.3586	176.9655	0.0184	0.0614	0.2656		32.5	37.55	34.31
Rx-536_05kHz_01	85	1	13:04:22	0.400007522	47.7204198	16.8222611	118.84	-0.14	2.29	2.29	5000	81.86299051	-179.349	-2.16	0	0	0	54.39817167	-174.515	-2.16	147.1216292	-175.457	-2.161	27.22090428	-174.99	-2.159		179.3495	4.8344	3.8925	4.3595	179.1255	0.0184	0.0605	0.2665		32.59	37	34.43
Rx-536_05kHz_01	86	1	13:04:22	0.500007521	47.720421	16.8222603	118.85	-0.15	2.44	2.44	5000	81.8611088	178.491	-2.16	0	0	0	54.40897719	-176.675	-2.16	147.1344037	-177.617	-2.16	27.20190435	-177.146	-2.157		-178.4905	4.8346	3.8925	4.363	-178.7145	0.0186	0.0605	0.27		32.88	37.01	34.88
Rx-536_05kHz_01	87	1	13:04:22	0.600007519	47.7204222	16.8222596	118.86	-0.15	2.59	2.59	5000	81.86378352	176.331	-2.159	0	0	0	54.40279823	-178.834	-2.159	147.1225052	-179.776	-2.159	27.21135609	-179.304	-2.158		-176.3314	4.8346	3.8925	4.3643	-176.5554	0.0186	0.0605	0.2713		32.83	37.02	35.05
Rx-536_05kHz_01	88	1	13:04:22	0.700007518	47.7204235	16.8222588	118.87	-0.16	2.74	2.74	5000	81.86472795	174.173	-2.159	0	0	0	54.3962074	179.007	-2.159	147.1146471	178.066	-2.158	27.22556503	178.538	-2.158		-174.1725	4.8341	3.893	4.3652	-174.3965	0.0181	0.061	0.2722		32.07	37.34	35.16
Rx-536_05kHz_01	89	1	13:04:22	0.800007516	47.7204247	16.822258	118.88	-0.17	2.88	2.89	5000	81.86224934	172.015	-2.158	0	0	0	54.39589806	176.849	-2.157	147.1140585	175.908	-2.157	27.2206204	176.386	-2.152		-172.0147	4.8344	3.8936	4.3708	-172.2387	0.0184	0.0616	0.2778		32.61	37.67	35.89
Rx-536_05kHz_01	90	1	13:04:22	0.900007514	47.7204259	16.8222573	118.89	-0.17	3.03	3.04	5000	81.86217282	169.856	-2.159	0	0	0	54.39750853	174.69	-2.159	147.1169584	173.749	-2.159	27.2174249	174.225	-2.161		-169.856	4.8342	3.8931	4.3688	-170.08	0.0182	0.0611	0.2758		32.1	37.37	35.63
Rx-536_05kHz_01	91	1	13:04:23	0.000007513	47.7204272	16.8222565	118.9	-0.18	3.18	3.19	5000	81.86312016	167.698	-2.158	0	0	0	54.41045855	172.533	-2.157	147.1346373	171.591	-2.158	27.20893039	172.064	-2.161		-167.6983	4.8349	3.8927	4.3652	-167.9223	0.0189	0.0607	0.2722		33.35	37.17	35.16
Rx-536_05kHz_01	92	1	13:04:23	0.100007511	47.7204284	16.8222557	118.9	-0.19	3.32	3.33	5000	81.87535148	165.54	-2.159	0	0	0	54.41732906	170.374	-2.159	147.1559954	169.433	-2.158	27.21519235	169.907	-2.156		-165.5396	4.8343	3.893	4.3676	-165.7636	0.0183	0.061	0.2746		32.31	37.33	35.47
Rx-536_05kHz_01	93	1	13:04:23	0.200007509	47.7204296	16.822255	118.9	-0.2	3.47	3.47	5000	81.87826585	163.38	-2.159	0	0	0	54.41399413	168.215	-2.159	147.1491786	167.274	-2.159	27.21878939	167.751	-2.156		-163.3803	4.8347	3.8936	4.3707	-163.6043	0.0187	0.0616	0.2777		33.08	37.72	35.87
Rx-536_05kHz_01	94	1	13:04:23	0.300007508	47.7204308	16.8222542	118.9	-0.2	3.61	3.62	5000	81.8744187	161.221	-2.16	0	0	0	54.40858419	166.055	-2.16	147.1382103	165.115	-2.159	27.2206672	165.593	-2.158		-161.2205	4.8342	3.8944	4.3727	-161.4445	0.0182	0.0624	0.2797		32.17	38.16	36.13
Rx-536_05kHz_01	95	1	13:04:23	0.400007506	47.720432	16.8222535	118.9	-0.21	3.76	3.76	5000	81.85221432	159.061	-2.159	0	0	0	54.38440561	163.896	-2.159	147.0938912	162.956	-2.159	27.22484028	163.436	-2.157		-159.0613	4.8347	3.8946	4.3748	-159.2853	0.0187	0.0626	0.2818		33.11	38.32	36.4
Rx-536_05kHz_01	96	1	13:04:23	0.500007505	47.7204332	16.8222527	118.9	-0.22	3.9	3.91	5000	81.86425436	156.901	-2.16	0	0	0	54.40119176	161.736	-2.161	147.1197022	160.795	-2.161	27.21828121	161.273	-2.163		-156.9013	4.8342	3.8939	4.3713	-157.1253	0.0182	0.0619	0.2783		32.21	37.89	35.95
Rx-536_05kHz_01	97	1	13:04:23	0.600007503	47.7204344	16.822252	118.9	-0.22	4.05	4.05	5000	81.86139635	154.743	-2.159	0	0	0	54.41185397	159.578	-2.158	147.1299494	158.636	-2.159	27.20270687	159.111	-2.161		-154.7425	4.8351	3.8938	4.3688	-154.9665	0.0191	0.0618	0.2758		33.8	37.81	35.63
Rx-536_05kHz_01	98	1	13:04:23	0.700007501	47.7204356	16.8222512	118.9	-0.23	4.19	4.2	5000	81.85787813	152.583	-2.159	0	0	0	54.3990266	157.418	-2.16	147.109602	156.477	-2.159	27.20993226	156.951	-2.161		-152.5831	4.8345	3.894	4.3675	-152.8071	0.0185	0.062	0.2745		32.78	37.95	35.45
Rx-536_05kHz_01	99	1	13:04:23	0.8000075	47.7204368	16.8222505	118.9	-0.24	4.34	4.34	5000	81.85585715	150.424	-2.159	0	0	0	54.39370842	155.259	-2.159	147.1036772	154.319	-2.158	27.21873406	154.794	-2.157		-150.4238	4.8351	3.8951	4.3698	-150.6478	0.0191	0.0631	0.2768		33.76	38.6	35.76
Rx-536_05kHz_01	100	1	13:04:23	0.900007498	47.720438	16.8222497	118.9	-0.25	4.48	4.49	5000	81.85723202	148.264	-2.16	0	0	0	54.39321499	153.099	-2.16	147.1113104	152.159	-2.16	27.21679161	152.632	-2.162		-148.2641	4.8346	3.895	4.3674	-148.4881	0.0186	0.063	0.2744		32.91	38.54	35.44
Rx-536_05kHz_01	101	1	13:04:24	0.000007497	47.7204392	16.822249	118.9	-0.25	4.63	4.63	5000	81.85930614	146.106	-2.158	0	0	0	54.39618384	150.941	-2.158	147.1139987	150.001	-2.158	27.2193011	150.475	-2.156		-146.1058	4.8353	3.8951	4.3695	-146.3298	0.0193	0.0631	0.2765		34.16	38.59	35.71
Rx-536_05kHz_01	102	1	13:04:24	0.100007495	47.7204403	16.8222483	118.9	-0.25	4.76	4.77	5000	81.87459618	143.947	-2.159	0	0	0	54.41598307	148.782	-2.159	147.1492047	147.842	-2.159	27.21307535	148.314	-2.161		-143.9472	4.8351	3.8948	4.3666	-144.1712	0.0191	0.0628	0.2736		33.71	38.41	35.34
Rx-536_05kHz_01	103	1	13:04:24	0.200007493	47.7204414	16.8222477	118.9	-0.26	4.9	4.9	5000	81.87142394	141.789	-2.159	0	0	0	54.41554219	146.624	-2.158	147.1464784	145.684	-2.158	27.20957758	146.152	-2.161		-141.7886	4.8358	3.8953	4.3637	-142.0126	0.0198	0.0633	0.2707		34.95	38.75	34.97
Rx-536_05kHz_01	104	1	13:04:24	0.300007492	47.7204426	16.822247	118.9	-0.26	5.03	5.04	5000	81.86685424	139.63	-2.158	0	0	0	54.40747172	144.466	-2.159	147.1327	143.527	-2.157	27.20968861	143.996	-2.157		-139.6303	4.8356	3.8963	4.3656	-139.8543	0.0196	0.0643	0.2726		34.61	39.32	35.21
Rx-536_05kHz_01	105	1	13:04:24	0.40000749	47.7204437	16.8222464	118.9	-0.26	5.17	5.17	5000	81.85523725	137.473	-2.157	0	0	0	54.38984373	142.309	-2.157	147.1040842	141.37	-2.156	27.21781013	141.84	-2.156		-137.4731	4.8358	3.8973	4.3667	-137.6971	0.0198	0.0653	0.2737		35.09	39.93	35.35
Rx-536_05kHz_01	106	1	13:04:24	0.500007488	47.7204448	16.8222457	118.9	-0.27	5.3	5.31	5000	81.85375978	135.314	-2.159	0	0	0	54.38434679	140.15	-2.159	147.1013016	139.212	-2.159	27.22412692	139.681	-2.158		-135.3143	4.8357	3.8974	4.3671	-135.5383	0.0197	0.0654	0.2741		34.85	40	35.41
Rx-536_05kHz_01	107	1	13:04:24	0.600007487	47.720446	16.8222451	118.9	-0.27	5.44	5.44	5000	81.854335	133.155	-2.159	0	0	0	54.39608966	137.991	-2.159	147.1143476	137.052	-2.16	27.21346399	137.518	-2.163		-133.1552	4.8355	3.8965	4.3629	-133.3792	0.0195	0.0645	0.2699		34.44	39.44	34.87
Rx-536_05kHz_01	108	1	13:04:24	0.700007485	47.7204471	16.8222444	118.9	-0.27	5.57	5.58	5000	81.85623114	130.997	-2.158	0	0	0	54.40831967	135.833	-2.158	147.1300755	134.892	-2.16	27.20343205	135.355	-2.163		-130.997	4.8355	3.8951	4.3578	-131.221	0.0195	0.0631	0.2648		34.53	38.6	34.21
Rx-536_05kHz_01	109	1	13:04:24	0.800007484	47.7204482	16.8222438	118.9	-0.27	5.7	5.71	5000	81.85670194	128.839	-2.158	0	0	0	54.39723694	133.674	-2.158	147.117794	132.735	-2.158	27.21065742	133.199	-2.156		-128.8388	4.8354	3.8957	4.3599	-129.0628	0.0194	0.0637	0.2669		34.22	39	34.47
Rx-536_05kHz_01	110	1	13:04:24	0.900007482	47.7204494	16.8222431	118.9	-0.28	5.84	5.85	5000	81.85680139	126.68	-2.159	0	0	0	54.39406705	131.515	-2.159	147.1158644	130.575	-2.159	27.21345562	131.037	-2.162		-126.6799	4.835	3.8952	4.3571	-126.9039	0.019	0.0632	0.2641		33.65	38.68	34.12
Rx-536_05kHz_01	111	1	13:04:25	0.00000748	47.7204505	16.8222425	118.9	-0.28	5.97	5.98	5000	81.85716403	124.521	-2.159	0	0	0	54.39274201	129.357	-2.158	147.1210665	128.416	-2.159	27.21357772	128.882	-2.155		-124.5209	4.836	3.8956	4.3609	-124.7449	0.02	0.0636	0.2679		35.32	38.9	34.61
Rx-536_05kHz_01	112	1	13:04:25	0.100007479	47.7204516	16.8222419	118.91	-0.28	6.1	6.11	5000	81.8696828	122.361	-2.16	0	0	0	54.40394786	127.196	-2.161	147.144556	126.256	-2.161	27.22023908	126.718	-2.164		-122.3606	4.8355	3.8952	4.3575	-122.5846	0.0195	0.0632	0.2645		34.5	38.7	34.17
Rx-536_05kHz_01	113	1	13:04:25	0.200007477	47.7204527	16.8222413	118.92	-0.28	6.23	6.24	5000	81.8711479	120.201	-2.159	0	0	0	54.41599654	125.037	-2.159	147.1568767	124.096	-2.16	27.21215663	124.558	-2.16		-120.2012	4.8357	3.895	4.357	-120.4252	0.0197	0.063	0.264		34.76	38.54	34.1
Rx-536_05kHz_01	114	1	13:04:25	0.300007476	47.7204538	16.8222407	118.93	-0.28	6.36	6.37	5000	81.86721579	118.041	-2.16	0	0	0	54.4121452	122.877	-2.16	147.147708	121.937	-2.16	27.20892588	122.398	-2.16		-118.0414	4.8353	3.8951	4.3564	-118.2654	0.0193	0.0631	0.2634		34.21	38.61	34.03
Rx-536_05kHz_01	115	1	13:04:25	0.400007474	47.7204549	16.8222402	118.94	-0.27	6.49	6.5	5000	81.85780881	115.882	-2.159	0	0	0	54.40161167	120.718	-2.159	147.1218587	119.778	-2.158	27.20788616	120.248	-2.15		-115.8821	4.8358	3.8961	4.3656	-116.1061	0.0198	0.0641	0.2726		35.09	39.25	35.21
Rx-536_05kHz_01	116	1	13:04:25	0.500007472	47.720456	16.8222396	118.95	-0.27	6.62	6.63	5000	81.85680877	113.722	-2.16	0	0	0	54.39414316	118.558	-2.16	147.1140854	117.62	-2.158	27.21639004	118.089	-2.159		-113.7224	4.8359	3.8973	4.3666	-113.9464	0.0199	0.0653	0.2736		35.17	39.97	35.34
Rx-536_05kHz_01	117	1	13:04:25	0.600007471	47.7204571	16.822239	118.96	-0.27	6.75	6.76	5000	81.85409462	111.563	-2.16	0	0	0	54.38466136	116.398	-2.16	147.1028627	115.46	-2.159	27.22885961	115.931	-2.158		-111.5628	4.8356	3.8976	4.3687	-111.7868	0.0196	0.0656	0.2757		34.72	40.12	35.61
Rx-536_05kHz_01	118	1	13:04:25	0.700007469	47.7204582	16.8222384	118.97	-0.27	6.88	6.89	5000	81.85062241	109.402	-2.161	0	0	0	54.39072021	114.238	-2.161	147.1026902	113.3	-2.161	27.21632504	113.773	-2.158		-109.4022	4.8355	3.8973	4.3712	-109.6262	0.0195	0.0653	0.2782		34.42	39.94	35.94
Rx-536_05kHz_01	119	1	13:04:25	0.800007467	47.7204593	16.8222378	118.98	-0.27	7.01	7.02	5000	81.84119723	107.243	-2.159	0	0	0	54.39561147	112.079	-2.159	147.1021556	111.14	-2.159	27.20055595	111.609	-2.165		-107.2432	4.8356	3.8972	4.3657	-107.4672	0.0196	0.0652	0.2727		34.69	39.92	35.23
Rx-536_05kHz_01	120	1	13:04:25	0.900007466	47.7204604	16.8222372	118.99	-0.27	7.14	7.15	5000	81.8421692	105.085	-2.159	0	0	0	54.3895621	109.92	-2.159	147.0879956	108.982	-2.159	27.20651012	109.451	-2.157		-105.0846	4.8356	3.8973	4.3669	-105.3086	0.0196	0.0653	0.2739		34.66	39.96	35.38
Rx-536_05kHz_01	121	1	13:04:26	0.000007464	47.7204615	16.8222367	119	-0.27	7.27	7.28	5000	81.84196208	102.926	-2.159	0	0	0	54.38411691	107.761	-2.159	147.0799155	106.823	-2.158	27.21375729	107.296	-2.155		-102.9256	4.8354	3.8978	4.3706	-103.1496	0.0194	0.0658	0.2776		34.24	40.27	35.86
Rx-536_05kHz_01	122	1	13:04:26	0.100007463	47.7204626	16.822236	118.99	-0.27	7.41	7.41	5000	81.85384049	100.767	-2.159	0	0	0	54.3925523	105.603	-2.158	147.1045737	104.666	-2.158	27.21996151	105.14	-2.156		-100.767	4.8357	3.8987	4.3727	-100.991	0.0197	0.0667	0.2797		34.92	40.81	36.13
Rx-536_05kHz_01	123	1	13:04:26	0.200007461	47.7204638	16.8222354	118.98	-0.27	7.54	7.55	5000	81.85597922	98.61	-2.157	0	0	0	54.39342221	103.445	-2.158	147.114818	102.508	-2.158	27.2166591	102.983	-2.156		-98.6097	4.8351	3.8982	4.3736	-98.8337	0.0191	0.0662	0.2806		33.86	40.5	36.25
Rx-536_05kHz_01	124	1	13:04:26	0.300007459	47.7204649	16.8222347	118.97	-0.28	7.68	7.68	5000	81.85556178	96.451	-2.159	0	0	0	54.40022143	101.287	-2.158	147.1183722	100.349	-2.159	27.21486838	100.825	-2.158		-96.4511	4.8354	3.8982	4.3742	-96.6751	0.0194	0.0662	0.2812		34.34	40.49	36.33
Rx-536_05kHz_01	125	1	13:04:26	0.400007458	47.720466	16.8222341	118.96	-0.28	7.81	7.82	5000	81.84067858	94.291	-2.16	0	0	0	54.3955147	99.127	-2.159	147.0945052	98.19	-2.159	27.20475051	98.669	-2.157		-94.2915	4.8358	3.8986	4.377	-94.5155	0.0198	0.0666	0.284		35.08	40.72	36.69
Rx-536_05kHz_01	126	1	13:04:26	0.500007456	47.7204672	16.8222334	118.95	-0.28	7.95	7.95	5000	81.84007433	92.131	-2.16	0	0	0	54.39371188	96.967	-2.16	147.0921103	96.031	-2.159	27.20212545	96.512	-2.157		-92.1313	4.836	3.9002	4.3806	-92.3553	0.02	0.0682	0.2876		35.41	41.72	37.14
Rx-536_05kHz_01	127	1	13:04:26	0.600007454	47.7204683	16.8222328	118.94	-0.29	8.08	8.09	5000	81.84257477	89.972	-2.159	0	0	0	54.38816228	94.808	-2.159	147.085034	93.874	-2.158	27.21526961	94.353	-2.159		-89.9724	4.836	3.9015	4.3803	-90.1964	0.02	0.0695	0.2873		35.31	42.55	37.11
Rx-536_05kHz_01	128	1	13:04:26	0.700007453	47.7204694	16.8222321	118.93	-0.29	8.22	8.22	5000	81.84291889	87.813	-2.159	0	0	0	54.38255543	92.649	-2.159	147.0870043	91.717	-2.157	27.22234891	92.192	-2.161		-87.8129	4.8364	3.9036	4.3791	-88.0369	0.0204	0.0716	0.2861		36.06	43.81	36.95
Rx-536_05kHz_01	129	1	13:04:26	0.800007451	47.7204706	16.8222315	118.92	-0.29	8.35	8.36	5000	81.84369807	85.654	-2.159	0	0	0	54.37655527	90.49	-2.159	147.0819462	89.557	-2.159	27.24776678	90.035	-2.157		-85.6535	4.8365	3.9038	4.3816	-85.8775	0.0205	0.0718	0.2886		36.27	43.92	37.28
Rx-536_05kHz_01	130	1	13:04:26	0.90000745	47.7204717	16.8222308	118.91	-0.29	8.49	8.49	5000	81.85478404	83.496	-2.158	0	0	0	54.40408981	88.332	-2.158	147.1196019	87.399	-2.159	27.21407917	87.882	-2.153		-83.4958	4.8366	3.903	4.3866	-83.7198	0.0206	0.071	0.2936		36.45	43.42	37.92
Rx-536_05kHz_01	131	1	13:04:27	0.000007448	47.7204728	16.8222302	118.9	-0.3	8.62	8.63	5000	81.85802947	81.338	-2.158	0	0	0	54.40629726	86.175	-2.158	147.1262886	85.242	-2.157	27.21319607	85.725	-2.157		-81.338	4.8367	3.9035	4.387	-81.562	0.0207	0.0715	0.294		36.6	43.76	37.97
Rx-536_05kHz_01	132	1	13:04:27	0.100007446	47.720474	16.8222295	118.89	-0.3	8.76	8.77	5000	81.86719844	79.18	-2.159	0	0	0	54.40206703	84.016	-2.158	147.128219	83.083	-2.158	27.23033719	83.572	-2.153		-79.1795	4.8369	3.9039	4.3926	-79.4035	0.0209	0.0719	0.2996		37.03	44	38.7
Rx-536_05kHz_01	133	1	13:04:27	0.200007445	47.7204752	16.8222288	118.88	-0.3	8.9	8.91	5000	81.87580361	77.021	-2.159	0	0	0	54.41058108	81.858	-2.159	147.1505589	80.925	-2.158	27.22817099	81.411	-2.161		-77.0208	4.8368	3.9044	4.3905	-77.2448	0.0208	0.0724	0.2975		36.75	44.33	38.43
Rx-536_05kHz_01	134	1	13:04:27	0.300007443	47.7204763	16.8222281	118.87	-0.31	9.04	9.05	5000	81.87214192	74.862	-2.159	0	0	0	54.40348206	79.698	-2.159	147.137857	78.766	-2.159	27.2312314	79.257	-2.154		-74.8619	4.8365	3.9045	4.3953	-75.0859	0.0205	0.0725	0.3023		36.25	44.39	39.05
Rx-536_05kHz_01	135	1	13:04:27	0.400007442	47.7204775	16.8222274	118.86	-0.31	9.18	9.18	5000	81.85760674	72.704	-2.158	0	0	0	54.40180571	77.541	-2.157	147.1157159	76.608	-2.159	27.21348816	77.099	-2.159		-72.704	4.837	3.9037	4.3947	-72.928	0.021	0.0717	0.3017		37.08	43.9	38.97
Rx-536_05kHz_01	136	1	13:04:27	0.50000744	47.7204787	16.8222267	118.85	-0.31	9.32	9.32	5000	81.85867786	70.545	-2.159	0	0	0	54.40786558	75.382	-2.159	147.1264244	74.448	-2.159	27.20530467	74.94	-2.159		-70.545	4.8368	3.9033	4.3951	-70.769	0.0208	0.0713	0.3021		36.84	43.65	39.02
Rx-536_05kHz_01	137	1	13:04:27	0.600007438	47.7204798	16.8222261	118.84	-0.32	9.46	9.46	5000	81.85641956	68.386	-2.159	0	0	0	54.40268445	73.223	-2.159	147.1189903	72.29	-2.158	27.21128799	72.783	-2.157		-68.386	4.837	3.904	4.3969	-68.61	0.021	0.072	0.3039		37.09	44.06	39.25
Rx-536_05kHz_01	138	1	13:04:27	0.700007437	47.720481	16.8222254	118.83	-0.32	9.6	9.6	5000	81.85258465	66.227	-2.159	0	0	0	54.3914885	71.064	-2.159	147.1029752	70.132	-2.158	27.22404876	70.629	-2.154		-66.2266	4.8374	3.9051	4.4025	-66.4506	0.0214	0.0731	0.3095		37.77	44.75	39.98
Rx-536_05kHz_01	139	1	13:04:27	0.800007435	47.7204822	16.8222247	118.82	-0.32	9.74	9.74	5000	81.8520802	64.066	-2.16	0	0	0	54.39098217	68.903	-2.161	147.10009	67.971	-2.16	27.22621932	68.472	-2.157		-64.0661	4.8372	3.9052	4.4061	-64.2901	0.0212	0.0732	0.3131		37.41	44.78	40.44
Rx-536_05kHz_01	140	1	13:04:27	0.900007433	47.7204833	16.822224	118.81	-0.33	9.88	9.88	5000	81.85330065	61.906	-2.16	0	0	0	54.38806091	66.743	-2.161	147.1029447	65.81	-2.161	27.22863279	66.306	-2.166		-61.9058	4.8369	3.9041	4.4004	-62.1298	0.0209	0.0721	0.3074		36.92	44.12	39.71
Rx-536_05kHz_01	141	1	13:04:28	0.000007432	47.7204845	16.8222233	118.8	-0.33	10.02	10.02	5000	81.85374906	59.746	-2.16	0	0	0	54.40277026	64.583	-2.16	147.129271	63.649	-2.16	27.20970244	64.15	-2.156		-59.746	4.837	3.9034	4.4042	-59.97	0.021	0.0714	0.3112		37.2	43.71	40.2
Rx-536_05kHz_01	142	1	13:04:28	0.10000743	47.7204857	16.8222226	118.78	-0.34	10.16	10.16	5000	81.86903715	57.587	-2.159	0	0	0	54.41130475	62.424	-2.159	147.1479481	61.49	-2.159	27.21718271	61.99	-2.16		-57.5866	4.8374	3.9034	4.4036	-57.8106	0.0214	0.0714	0.3106		37.81	43.71	40.12
Rx-536_05kHz_01	143	1	13:04:28	0.200007429	47.7204869	16.8222219	118.76	-0.34	10.3	10.3	5000	81.8696198	55.428	-2.159	0	0	0	54.40618481	60.265	-2.159	147.1386301	59.331	-2.159	27.22245281	59.837	-2.153		-55.4277	4.837	3.9037	4.4097	-55.6517	0.021	0.0717	0.3167		37.07	43.87	40.91
Rx-536_05kHz_01	144	1	13:04:28	0.300007427	47.7204881	16.8222212	118.74	-0.34	10.44	10.45	5000	81.87003963	53.268	-2.16	0	0	0	54.40101378	58.105	-2.16	147.1367082	57.171	-2.16	27.23413293	57.676	-2.161		-53.2677	4.8368	3.9036	4.4085	-53.4917	0.0208	0.0716	0.3155		36.73	43.79	40.76
Rx-536_05kHz_01	145	1	13:04:28	0.400007425	47.7204892	16.8222205	118.72	-0.35	10.58	10.59	5000	81.8548242	51.108	-2.16	0	0	0	54.39086926	55.945	-2.16	147.1115051	55.011	-2.16	27.22038079	55.52	-2.156		-51.1081	4.8367	3.9032	4.4122	-51.3321	0.0207	0.0712	0.3192		36.52	43.54	41.24
Rx-536_05kHz_01	146	1	13:04:28	0.500007424	47.7204904	16.8222198	118.7	-0.35	10.72	10.73	5000	81.85469294	48.95	-2.158	0	0	0	54.40306943	53.787	-2.157	147.1246178	52.853	-2.158	27.21374407	53.358	-2.163		-48.9502	4.8372	3.9029	4.4073	-49.1742	0.0212	0.0709	0.3143		37.52	43.37	40.6
Rx-536_05kHz_01	147	1	13:04:28	0.600007422	47.7204916	16.8222191	118.68	-0.36	10.86	10.87	5000	81.85518109	46.793	-2.158	0	0	0	54.40458326	51.63	-2.158	147.1249303	50.695	-2.158	27.21170653	51.199	-2.158		-46.7926	4.8372	3.9029	4.4067	-47.0166	0.0212	0.0709	0.3137		37.55	43.36	40.53
Rx-536_05kHz_01	148	1	13:04:28	0.700007421	47.7204928	16.8222184	118.66	-0.36	11.01	11.01	5000	81.8524071	44.634	-2.159	0	0	0	54.39877792	49.471	-2.159	147.1126376	48.538	-2.158	27.21362434	49.044	-2.155		-44.6339	4.8372	3.9037	4.4102	-44.8579	0.0212	0.0717	0.3172		37.56	43.87	40.98
Rx-536_05kHz_01	149	1	13:04:28	0.800007419	47.720494	16.8222177	118.64	-0.37	11.15	11.15	5000	81.84406257	42.475	-2.159	0	0	0	54.38447382	47.312	-2.159	147.0907792	46.38	-2.158	27.21873495	46.893	-2.151		-42.4749	4.8374	3.9048	4.4181	-42.6989	0.0214	0.0728	0.3251		37.85	44.57	41.99
Rx-536_05kHz_01	150	1	13:04:28	0.900007417	47.7204952	16.822217	118.62	-0.37	11.29	11.29	5000	81.84413545	40.315	-2.159	0	0	0	54.38329974	45.153	-2.159	147.0843369	44.22	-2.159	27.22562483	44.733	-2.16		-40.3155	4.8374	3.9048	4.4174	-40.5395	0.0214	0.0728	0.3244		37.87	44.55	41.9
Rx-536_05kHz_01	151	1	13:04:29	0.000007416	47.7204963	16.8222163	118.6	-0.37	11.43	11.44	5000	81.84119475	38.156	-2.159	0	0	0	54.38338773	42.993	-2.16	147.0800527	42.061	-2.16	27.21968975	42.574	-2.159		-38.1563	4.837	3.9043	4.4178	-38.3803	0.021	0.0723	0.3248		37.22	44.25	41.96
Rx-536_05kHz_01	152	1	13:04:29	0.100007414	47.7204975	16.8222156	118.59	-0.38	11.57	11.58	5000	81.85773889	35.997	-2.16	0	0	0	54.41054969	40.834	-2.159	147.13602	39.9	-2.16	27.20487807	40.407	-2.167		-35.9967	4.8375	3.9036	4.4101	-36.2207	0.0215	0.0716	0.3171		37.96	43.78	40.97
Rx-536_05kHz_01	153	1	13:04:29	0.200007412	47.7204987	16.8222148	118.58	-0.39	11.72	11.73	5000	81.86058608	33.838	-2.159	0	0	0	54.40360131	38.675	-2.159	147.126337	37.742	-2.159	27.21820834	38.251	-2.156		-33.8377	4.837	3.904	4.413	-34.0617	0.021	0.072	0.32		37.17	44.05	41.34
Rx-536_05kHz_01	154	1	13:04:29	0.300007411	47.7204999	16.822214	118.57	-0.4	11.86	11.87	5000	81.85495487	31.679	-2.159	0	0	0	54.39448525	36.516	-2.159	147.1086368	35.583	-2.158	27.22511588	36.097	-2.154		-31.6787	4.8371	3.9047	4.4179	-31.9027	0.0211	0.0727	0.3249		37.32	44.46	41.97
Rx-536_05kHz_01	155	1	13:04:29	0.400007409	47.7205011	16.8222133	118.56	-0.41	12.01	12.02	5000	81.84353577	29.52	-2.159	0	0	0	54.38223836	34.357	-2.159	147.0847932	33.424	-2.159	27.22511104	33.935	-2.162		-29.5196	4.837	3.9048	4.4153	-29.7436	0.021	0.0728	0.3223		37.21	44.57	41.63
Rx-536_05kHz_01	156	1	13:04:29	0.500007408	47.7205023	16.8222125	118.55	-0.42	12.15	12.16	5000	81.84200896	27.36	-2.16	0	0	0	54.38350651	32.197	-2.16	147.0903173	31.264	-2.161	27.21886308	31.77	-2.165		-27.3597	4.8372	3.9041	4.4107	-27.5837	0.0212	0.0721	0.3177		37.53	44.13	41.04
Rx-536_05kHz_01	157	1	13:04:29	0.600007406	47.7205035	16.8222117	118.54	-0.42	12.3	12.31	5000	81.84458017	25.2	-2.16	0	0	0	54.39477283	30.037	-2.16	147.1022581	29.103	-2.161	27.21139735	29.609	-2.162		-25.1995	4.8372	3.9035	4.4091	-25.4235	0.0212	0.0715	0.3161		37.48	43.76	40.83
Rx-536_05kHz_01	158	1	13:04:29	0.700007404	47.7205047	16.822211	118.53	-0.43	12.44	12.45	5000	81.84739062	23.04	-2.159	0	0	0	54.4005756	27.878	-2.159	147.1117979	26.944	-2.159	27.20832284	27.449	-2.16		-23.0402	4.8377	3.9035	4.4088	-23.2642	0.0217	0.0715	0.3158		38.34	43.74	40.79
Rx-536_05kHz_01	159	1	13:04:29	0.800007403	47.7205059	16.8222102	118.52	-0.44	12.59	12.6	5000	81.85195096	20.881	-2.16	0	0	0	54.39824115	25.718	-2.16	147.110765	24.784	-2.159	27.21413067	25.29	-2.159		-20.8806	4.8376	3.9039	4.4098	-21.1046	0.0216	0.0719	0.3168		38.27	43.98	40.92
Rx-536_05kHz_01	160	1	13:04:29	0.900007401	47.7205071	16.8222094	118.51	-0.45	12.73	12.74	5000	81.83787651	18.722	-2.159	0	0	0	54.38074425	23.56	-2.159	147.0779968	22.626	-2.158	27.21909892	23.136	-2.154		-18.7219	4.8378	3.9041	4.4145	-18.9459	0.0218	0.0721	0.3215		38.5	44.14	41.53
Rx-536_05kHz_01	161	1	13:04:30	0.000007399	47.7205083	16.8222087	118.5	-0.46	12.88	12.89	5000	81.83773942	16.563	-2.159	0	0	0	54.37997879	21.4	-2.159	147.072796	20.466	-2.16	27.22070842	20.978	-2.159		-16.5627	4.8376	3.9037	4.4148	-16.7867	0.0216	0.0717	0.3218		38.24	43.85	41.57
Rx-536_05kHz_01	162	1	13:04:30	0.100007398	47.7205094	16.822208	118.49	-0.47	13	13.01	5000	81.85299311	14.403	-2.159	0	0	0	54.39138416	19.241	-2.16	147.1044033	18.306	-2.16	27.22300553	18.817	-2.161		-14.4033	4.8373	3.9027	4.4136	-14.6273	0.0213	0.0707	0.3206		37.69	43.24	41.41
Rx-536_05kHz_01	163	1	13:04:30	0.200007396	47.7205104	16.8222073	118.48	-0.48	13.13	13.14	5000	81.85584228	12.245	-2.158	0	0	0	54.40934603	17.082	-2.158	147.1333867	16.147	-2.159	27.20518763	16.652	-2.165		-12.2452	4.8372	3.9015	4.4071	-12.4692	0.0212	0.0695	0.3141		37.49	42.52	40.57
Rx-536_05kHz_01	164	1	13:04:30	0.300007395	47.7205114	16.8222066	118.47	-0.49	13.26	13.27	5000	81.86923483	10.086	-2.159	0	0	0	54.41248437	14.923	-2.159	147.1471646	13.988	-2.159	27.21877572	14.489	-2.163		-10.0863	4.8372	3.9018	4.4032	-10.3103	0.0212	0.0698	0.3102		37.43	42.71	40.07
Rx-536_05kHz_01	165	1	13:04:30	0.400007393	47.7205125	16.8222059	118.46	-0.5	13.38	13.39	5000	81.85742025	7.926	-2.16	0	0	0	54.39719568	12.764	-2.16	147.1133865	11.829	-2.159	27.22175264	12.335	-2.154		-7.9265	4.8373	3.9023	4.4086	-8.1505	0.0213	0.0703	0.3156		37.75	43	40.77
Rx-536_05kHz_01	166	1	13:04:30	0.500007391	47.7205135	16.8222052	118.45	-0.51	13.51	13.52	5000	81.86061903	5.768	-2.158	0	0	0	54.39786452	10.605	-2.158	147.1191894	9.671	-2.158	27.22413228	10.177	-2.158		-5.768	4.8374	3.9025	4.4087	-5.992	0.0214	0.0705	0.3157		37.84	43.15	40.78
Rx-536_05kHz_01	167	1	13:04:30	0.60000739	47.7205145	16.8222045	118.44	-0.52	13.63	13.64	5000	81.86116054	3.609	-2.159	0	0	0	54.39760221	8.447	-2.159	147.1191055	7.512	-2.158	27.22311967	8.016	-2.161		-3.6093	4.8373	3.9028	4.4069	-3.8333	0.0213	0.0708	0.3139		37.73	43.35	40.55
Rx-536_05kHz_01	168	1	13:04:30	0.700007388	47.7205156	16.8222038	118.43	-0.53	13.76	13.77	5000	81.85590622	1.45	-2.159	0	0	0	54.39992137	6.288	-2.159	147.1150041	5.353	-2.159	27.21414718	5.856	-2.16		-1.4502	4.8374	3.9027	4.4056	-1.6742	0.0214	0.0707	0.3126		37.83	43.27	40.39
Rx-536_05kHz_01	169	1	13:04:30	0.800007387	47.7205166	16.8222031	118.42	-0.54	13.89	13.9	5000	81.85474714	-0.708	-2.159	0	0	0	54.40749594	4.129	-2.158	147.127765	3.195	-2.158	27.20609984	3.695	-2.161		0.7083	4.8378	3.9029	4.4035	0.4843	0.0218	0.0709	0.3105		38.6	43.37	40.11
Rx-536_05kHz_01	170	1	13:04:30	0.900007385	47.7205176	16.8222024	118.41	-0.55	14.01	14.02	5000	81.85541291	-2.866	-2.158	0	0	0	54.39916216	1.971	-2.158	147.1151439	1.037	-2.157	27.21527548	1.541	-2.155		2.8663	4.8375	3.9034	4.4069	2.6423	0.0215	0.0714	0.3139		38.01	43.7	40.55
Rx-536_05kHz_01	171	1	13:04:31	0.000007383	47.7205187	16.8222017	118.4	-0.56	14.14	14.15	5000	81.85275697	-5.025	-2.159	0	0	0	54.3949522	-0.187	-2.159	147.1077734	-1.121	-2.158	27.21925624	-0.617	-2.157		5.0253	4.8378	3.9044	4.4085	4.8013	0.0218	0.0724	0.3155		38.53	44.3	40.75
Rx-536_05kHz_01	172	1	13:04:31	0.100007382	47.7205198	16.8222008	118.41	-0.57	14.27	14.29	5000	81.86714264	-7.184	-2.158	0	0	0	54.40055686	-2.346	-2.159	147.1339947	-3.279	-2.158	27.23056115	-2.772	-2.155		7.1835	4.8374	3.9049	4.4115	6.9595	0.0214	0.0729	0.3185		37.8	44.58	41.15
Rx-536_05kHz_01	173	1	13:04:31	0.20000738	47.7205209	16.8221999	118.42	-0.59	14.41	14.42	5000	81.87089934	-9.342	-2.158	0	0	0	54.40199231	-4.504	-2.157	147.1393236	-5.436	-2.157	27.23434287	-4.93	-2.158		9.3415	4.8379	3.9055	4.4118	9.1175	0.0219	0.0735	0.3188		38.76	44.96	41.17
Rx-536_05kHz_01	174	1	13:04:31	0.300007378	47.720522	16.8221991	118.43	-0.61	14.55	14.56	5000	81.85915895	-11.5	-2.159	0	0	0	54.40041093	-6.662	-2.159	147.1222405	-7.595	-2.159	27.22033876	-7.09	-2.161		11.5001	4.8376	3.9046	4.4096	11.2761	0.0216	0.0726	0.3166		38.19	44.45	40.9
Rx-536_05kHz_01	175	1	13:04:31	0.400007377	47.7205231	16.8221982	118.44	-0.63	14.69	14.7	5000	81.85412036	-13.659	-2.159	0	0	0	54.40501013	-8.821	-2.158	147.1234779	-9.754	-2.159	27.20572734	-9.252	-2.161		13.6589	4.8381	3.9049	4.4073	13.4349	0.0221	0.0729	0.3143		39.07	44.59	40.6
Rx-536_05kHz_01	176	1	13:04:31	0.500007375	47.7205242	16.8221973	118.45	-0.65	14.82	14.84	5000	81.85518011	-15.817	-2.158	0	0	0	54.39863049	-10.98	-2.159	147.1101307	-11.912	-2.158	27.21158662	-11.408	-2.156		15.8173	4.8378	3.9049	4.4097	15.5933	0.0218	0.0729	0.3167		38.48	44.6	40.91
Rx-536_05kHz_01	177	1	13:04:31	0.600007374	47.7205253	16.8221965	118.46	-0.67	14.96	14.97	5000	81.85259039	-17.976	-2.159	0	0	0	54.39265464	-13.138	-2.158	147.100749	-14.071	-2.158	27.21797865	-13.56	-2.153		17.9761	4.8382	3.9055	4.4159	17.7521	0.0222	0.0735	0.3229		39.24	44.99	41.71
Rx-536_05kHz_01	178	1	13:04:31	0.700007372	47.7205264	16.8221956	118.47	-0.69	15.1	15.11	5000	81.84989968	-20.136	-2.16	0	0	0	54.38967282	-15.298	-2.16	147.103223	-16.23	-2.159	27.21782324	-15.723	-2.163		20.1357	4.8378	3.9057	4.4127	19.9117	0.0218	0.0737	0.3197		38.59	45.09	41.29
Rx-536_05kHz_01	179	1	13:04:31	0.80000737	47.7205275	16.8221947	118.48	-0.71	15.23	15.25	5000	81.85159793	-22.295	-2.16	0	0	0	54.39189719	-17.457	-2.159	147.1072528	-18.389	-2.159	27.22233402	-17.877	-2.154		22.2954	4.8381	3.9061	4.4181	22.0714	0.0221	0.0741	0.3251		39.01	45.33	42
Rx-536_05kHz_01	180	1	13:04:31	0.900007369	47.7205286	16.8221939	118.49	-0.73	15.37	15.39	5000	81.84852848	-24.454	-2.159	0	0	0	54.40041499	-19.616	-2.159	147.1130587	-20.549	-2.159	27.20790956	-20.039	-2.162		24.4544	4.8382	3.9056	4.4151	24.2304	0.0222	0.0736	0.3221		39.29	45.07	41.61
Rx-536_05kHz_01	181	1	13:04:32	0.000007367	47.7205297	16.822193	118.5	-0.75	15.51	15.53	5000	81.84877178	-26.612	-2.158	0	0	0	54.39992384	-21.774	-2.158	147.113536	-22.706	-2.157	27.21066049	-22.195	-2.155		26.6123	4.8381	3.9062	4.4175	26.3883	0.0221	0.0742	0.3245		39.03	45.38	41.92
Rx-536_05kHz_01	182	1	13:04:32	0.100007366	47.7205308	16.8221922	118.5	-0.76	15.65	15.67	5000	81.85813227	-28.771	-2.159	0	0	0	54.40314453	-23.933	-2.159	147.1256213	-24.864	-2.158	27.21941793	-24.346	-2.152		28.7712	4.8382	3.9075	4.4248	28.5472	0.0222	0.0755	0.3318		39.32	46.17	42.86
Rx-536_05kHz_01	183	1	13:04:32	0.200007364	47.720532	16.8221914	118.5	-0.77	15.79	15.81	5000	81.86652546	-30.931	-2.16	0	0	0	54.40482503	-26.093	-2.16	147.1365897	-27.023	-2.159	27.22744982	-26.504	-2.158		30.9311	4.8385	3.9084	4.4272	30.7071	0.0225	0.0764	0.3342		39.83	46.75	43.16
Rx-536_05kHz_01	184	1	13:04:32	0.300007362	47.7205331	16.8221906	118.5	-0.78	15.93	15.95	5000	81.86579444	-33.092	-2.16	0	0	0	54.39475471	-28.253	-2.16	147.1283071	-29.183	-2.16	27.23797987	-28.658	-2.154		33.0916	4.839	3.9091	4.4338	32.8676	0.023	0.0771	0.3408		40.73	47.18	44.03
Rx-536_05kHz_01	185	1	13:04:32	0.400007361	47.7205343	16.8221898	118.5	-0.8	16.07	16.09	5000	81.85177027	-35.252	-2.16	0	0	0	54.39145524	-30.413	-2.161	147.1070899	-31.343	-2.161	27.22371316	-30.818	-2.161		35.2519	4.8387	3.9086	4.4336	35.0279	0.0227	0.0766	0.3406		40.07	46.89	43.99
Rx-536_05kHz_01	186	1	13:04:32	0.500007359	47.7205354	16.822189	118.5	-0.81	16.21	16.23	5000	81.85505195	-37.41	-2.159	0	0	0	54.40465679	-32.571	-2.158	147.1249644	-33.502	-2.159	27.21144738	-32.978	-2.16		37.4104	4.839	3.9081	4.4322	37.1864	0.023	0.0761	0.3392		40.65	46.54	43.81
Rx-536_05kHz_01	187	1	13:04:32	0.600007357	47.7205366	16.8221882	118.5	-0.82	16.35	16.37	5000	81.85539889	-39.569	-2.158	0	0	0	54.40238155	-34.73	-2.158	147.1205488	-35.66	-2.158	27.2159978	-35.135	-2.157		39.5685	4.8388	3.908	4.4333	39.3445	0.0228	0.076	0.3403		40.23	46.53	43.95
Rx-536_05kHz_01	188	1	13:04:32	0.700007356	47.7205377	16.8221874	118.5	-0.83	16.49	16.51	5000	81.85288415	-41.727	-2.159	0	0	0	54.39209825	-36.888	-2.159	147.1039754	-37.819	-2.158	27.22493014	-37.285	-2.149		41.7274	4.839	3.9089	4.4428	41.5034	0.023	0.0769	0.3498		40.64	47.04	45.19
Rx-536_05kHz_01	189	1	13:04:32	0.800007354	47.7205389	16.8221866	118.5	-0.85	16.63	16.65	5000	81.85598821	-43.887	-2.159	0	0	0	54.39189166	-39.048	-2.159	147.1099974	-39.977	-2.159	27.22859718	-39.443	-2.158		43.8867	4.8389	3.9093	4.444	43.6627	0.0229	0.0773	0.351		40.54	47.28	45.34
Rx-536_05kHz_01	190	1	13:04:32	0.900007353	47.72054	16.8221858	118.5	-0.86	16.77	16.79	5000	81.85343412	-46.046	-2.16	0	0	0	54.38822186	-41.207	-2.16	147.1069687	-42.137	-2.16	27.22704812	-41.607	-2.164		46.0463	4.8388	3.9093	4.4398	45.8223	0.0228	0.0773	0.3468		40.37	47.29	44.79
Rx-536_05kHz_01	191	1	13:04:33	0.000007351	47.7205412	16.822185	118.5	-0.87	16.91	16.94	5000	81.85944626	-48.205	-2.159	0	0	0	54.40619198	-43.366	-2.159	147.135241	-44.297	-2.16	27.21697609	-43.768	-2.162		48.2051	4.839	3.9084	4.4368	47.9811	0.023	0.0764	0.3438		40.62	46.78	44.41
Rx-536_05kHz_01	192	1	13:04:33	0.100007349	47.7205423	16.8221842	118.5	-0.88	17.05	17.07	5000	81.8684223	-50.363	-2.158	0	0	0	54.41473058	-45.524	-2.158	147.1508104	-46.454	-2.158	27.21841056	-45.924	-2.156		50.3628	4.8389	3.9085	4.4385	50.1388	0.0229	0.0765	0.3455		40.54	46.84	44.63
Rx-536_05kHz_01	193	1	13:04:33	0.200007348	47.7205434	16.8221835	118.5	-0.89	17.18	17.21	5000	81.87389624	-52.522	-2.159	0	0	0	54.41386565	-47.683	-2.159	147.1528806	-48.613	-2.158	27.22179787	-48.079	-2.154		52.5223	4.8392	3.9098	4.4436	52.2983	0.0232	0.0778	0.3506		41.07	47.61	45.28
Rx-536_05kHz_01	194	1	13:04:33	0.300007346	47.7205445	16.8221827	118.5	-0.9	17.32	17.34	5000	81.8684323	-54.681	-2.159	0	0	0	54.40625163	-49.842	-2.158	147.1383656	-50.771	-2.158	27.22564133	-50.235	-2.156		54.681	4.8395	3.9105	4.4462	54.457	0.0235	0.0785	0.3532		41.49	48.03	45.63
Rx-536_05kHz_01	195	1	13:04:33	0.400007344	47.7205456	16.822182	118.5	-0.91	17.46	17.48	5000	81.85661008	-56.84	-2.159	0	0	0	54.39448746	-52	-2.159	147.1104596	-52.928	-2.158	27.22538989	-52.391	-2.156		56.8398	4.8396	3.9117	4.4486	56.6158	0.0236	0.0797	0.3556		41.72	48.79	45.94
Rx-536_05kHz_01	196	1	13:04:33	0.500007343	47.7205468	16.8221812	118.5	-0.92	17.59	17.62	5000	81.85703429	-58.999	-2.159	0	0	0	54.38873045	-54.16	-2.159	147.1111493	-55.087	-2.159	27.2321421	-54.548	-2.157		58.9991	4.8394	3.9118	4.4513	58.7751	0.0234	0.0798	0.3583		41.39	48.82	46.28
Rx-536_05kHz_01	197	1	13:04:33	0.600007341	47.7205479	16.8221805	118.5	-0.93	17.73	17.75	5000	81.85583169	-61.158	-2.158	0	0	0	54.40131128	-56.318	-2.158	147.1235774	-57.247	-2.159	27.2181395	-56.713	-2.165		61.1576	4.8394	3.9108	4.4449	60.9336	0.0234	0.0788	0.3519		41.39	48.25	45.46
Rx-536_05kHz_01	198	1	13:04:33	0.70000734	47.720549	16.8221797	118.5	-0.94	17.86	17.89	5000	81.85557934	-63.316	-2.158	0	0	0	54.40503238	-58.476	-2.158	147.1282767	-59.405	-2.158	27.21633863	-58.874	-2.161		63.3157	4.8394	3.9108	4.4422	63.0917	0.0234	0.0788	0.3492		41.43	48.2	45.11
Rx-536_05kHz_01	199	1	13:04:33	0.800007338	47.7205501	16.822179	118.5	-0.95	18	18.02	5000	81.85174027	-65.474	-2.158	0	0	0	54.39379613	-60.634	-2.158	147.1057251	-61.562	-2.157	27.22146801	-61.028	-2.154		65.4739	4.8397	3.9117	4.4459	65.2499	0.0237	0.0797	0.3529		41.84	48.78	45.59
Rx-536_05kHz_01	200	1	13:04:33	0.900007336	47.7205512	16.8221782	118.5	-0.96	18.13	18.16	5000	81.84189644	-67.633	-2.159	0	0	0	54.386497	-62.793	-2.159	147.087586	-63.721	-2.159	27.22046184	-63.184	-2.156		67.6332	4.8401	3.9125	4.4494	67.4092	0.0241	0.0805	0.3564		42.7	49.23	46.03
Rx-536_05kHz_01	201	1	13:04:34	0.000007335	47.7205523	16.8221775	118.5	-0.97	18.27	18.3	5000	81.83977035	-69.793	-2.16	0	0	0	54.38363387	-64.953	-2.16	147.0824531	-65.88	-2.159	27.21938721	-65.342	-2.158		69.7928	4.8397	3.9128	4.4506	69.5688	0.0237	0.0808	0.3576		41.96	49.47	46.19
Rx-536_05kHz_01	202	1	13:04:34	0.100007333	47.7205534	16.8221768	118.5	-0.98	18.4	18.43	5000	81.85272481	-71.951	-2.158	0	0	0	54.39349702	-67.111	-2.158	147.1108985	-68.039	-2.159	27.22496468	-67.502	-2.16		71.9509	4.8397	3.9122	4.4489	71.7269	0.0237	0.0802	0.3559		41.98	49.07	45.98
Rx-536_05kHz_01	203	1	13:04:34	0.200007332	47.7205545	16.8221761	118.5	-0.99	18.53	18.56	5000	81.86736683	-74.108	-2.157	0	0	0	54.41375497	-69.268	-2.157	147.1526206	-70.196	-2.157	27.21859554	-69.662	-2.16		74.1083	4.8399	3.9121	4.446	73.8843	0.0239	0.0801	0.353		42.32	49	45.59
Rx-536_05kHz_01	204	1	13:04:34	0.30000733	47.7205556	16.8221754	118.5	-1	18.66	18.69	5000	81.86459811	-76.267	-2.159	0	0	0	54.40843074	-71.427	-2.158	147.1395954	-72.354	-2.158	27.22261155	-71.82	-2.158		76.2668	4.8402	3.913	4.4465	76.0428	0.0242	0.081	0.3535		42.72	49.59	45.66
Rx-536_05kHz_01	205	1	13:04:34	0.400007328	47.7205567	16.8221747	118.5	-1.01	18.79	18.82	5000	81.84923752	-78.427	-2.16	0	0	0	54.39487743	-73.587	-2.16	147.1044573	-74.513	-2.159	27.21811734	-73.978	-2.157		78.427	4.8404	3.9141	4.4492	78.203	0.0244	0.0821	0.3562		43.16	50.22	46.01
Rx-536_05kHz_01	206	1	13:04:34	0.500007327	47.7205578	16.822174	118.5	-1.01	18.93	18.95	5000	81.85190939	-80.587	-2.16	0	0	0	54.39264037	-75.747	-2.16	147.1047897	-76.672	-2.159	27.22296354	-76.132	-2.155		80.5874	4.8406	3.9155	4.4551	80.3634	0.0246	0.0835	0.3621		43.59	51.07	46.77
Rx-536_05kHz_01	207	1	13:04:34	0.600007325	47.7205588	16.8221733	118.5	-1.02	19.06	19.08	5000	81.8411809	-82.748	-2.16	0	0	0	54.38081334	-77.907	-2.16	147.0825499	-78.832	-2.16	27.22701531	-78.293	-2.16		82.7477	4.8408	3.9161	4.455	82.5237	0.0248	0.0841	0.362		43.94	51.47	46.76
Rx-536_05kHz_01	208	1	13:04:34	0.700007323	47.7205599	16.8221726	118.5	-1.03	19.19	19.22	5000	81.83514414	-84.907	-2.159	0	0	0	54.38021852	-80.067	-2.16	147.0730242	-80.991	-2.16	27.21774036	-80.451	-2.158		84.907	4.8403	3.9155	4.4563	84.683	0.0243	0.0835	0.3633		42.88	51.1	46.92
Rx-536_05kHz_01	209	1	13:04:34	0.800007322	47.720561	16.8221719	118.5	-1.04	19.32	19.35	5000	81.8364762	-87.065	-2.158	0	0	0	54.39162004	-82.225	-2.158	147.0901666	-83.15	-2.159	27.20597922	-82.617	-2.166		87.0654	4.8407	3.9153	4.4483	86.8414	0.0247	0.0833	0.3553		43.61	50.95	45.89
Rx-536_05kHz_01	210	1	13:04:34	0.90000732	47.7205621	16.8221712	118.5	-1.05	19.45	19.48	5000	81.83355806	-89.224	-2.159	0	0	0	54.38452697	-84.383	-2.159	147.0762161	-85.309	-2.158	27.21083877	-84.768	-2.151		89.224	4.8405	3.9154	4.4558	89	0.0245	0.0834	0.3628		43.35	51.03	46.86
Rx-536_05kHz_01	211	1	13:04:35	0.000007319	47.7205632	16.8221705	118.5	-1.05	19.58	19.61	5000	81.83317656	-91.383	-2.159	0	0	0	54.37886947	-86.542	-2.158	147.0693952	-87.466	-2.158	27.22226758	-86.929	-2.161		91.3825	4.8409	3.9163	4.4538	91.1585	0.0249	0.0843	0.3608		44.07	51.6	46.6
Rx-536_05kHz_01	212	1	13:04:35	0.100007317	47.7205642	16.8221698	118.5	-1.06	19.7	19.73	5000	81.84264017	-93.542	-2.159	0	0	0	54.38442718	-88.701	-2.16	147.0913104	-89.625	-2.159	27.22178943	-89.086	-2.157		93.5418	4.8407	3.9167	4.4556	93.3178	0.0247	0.0847	0.3626		43.65	51.83	46.84
Rx-536_05kHz_01	213	1	13:04:35	0.200007315	47.7205651	16.8221692	118.5	-1.07	19.82	19.85	5000	81.84707672	-95.701	-2.159	0	0	0	54.39065682	-90.86	-2.159	147.1046148	-91.785	-2.159	27.22278934	-91.247	-2.161		95.7013	4.841	3.9166	4.4544	95.4773	0.025	0.0846	0.3614		44.26	51.78	46.69
Rx-536_05kHz_01	214	1	13:04:35	0.300007314	47.7205661	16.8221685	118.5	-1.08	19.94	19.97	5000	81.84213242	-97.859	-2.158	0	0	0	54.39364519	-93.018	-2.158	147.0974207	-93.943	-2.158	27.21549403	-93.404	-2.157		97.8592	4.841	3.9165	4.4549	97.6352	0.025	0.0845	0.3619		44.14	51.72	46.75
Rx-536_05kHz_01	215	1	13:04:35	0.400007312	47.7205671	16.8221679	118.5	-1.09	20.06	20.09	5000	81.84466109	-100.017	-2.158	0	0	0	54.39689376	-95.176	-2.157	147.105005	-96.1	-2.157	27.21102927	-95.563	-2.159		100.0172	4.8415	3.9171	4.4539	99.7932	0.0255	0.0851	0.3609		45.15	52.07	46.62
Rx-536_05kHz_01	216	1	13:04:35	0.500007311	47.7205681	16.8221672	118.5	-1.1	20.18	20.21	5000	81.84592916	-102.176	-2.159	0	0	0	54.39298524	-97.335	-2.159	147.0979585	-98.258	-2.158	27.21582963	-97.718	-2.155		102.1764	4.8417	3.9186	4.4584	101.9524	0.0257	0.0866	0.3654		45.49	52.99	47.2
Rx-536_05kHz_01	217	1	13:04:35	0.600007309	47.7205691	16.8221666	118.5	-1.1	20.3	20.33	5000	81.84407104	-104.336	-2.16	0	0	0	54.38684973	-99.494	-2.159	147.0927813	-100.416	-2.158	27.22108808	-99.872	-2.154		104.3362	4.8424	3.9206	4.4644	104.1122	0.0264	0.0886	0.3714		46.7	54.2	47.98
Rx-536_05kHz_01	218	1	13:04:35	0.700007307	47.7205701	16.8221659	118.5	-1.11	20.42	20.45	5000	81.84689023	-106.496	-2.16	0	0	0	54.38599216	-101.654	-2.16	147.0904131	-102.575	-2.159	27.22893503	-102.026	-2.154		106.496	4.8422	3.9212	4.47	106.272	0.0262	0.0892	0.377		46.39	54.59	48.69
Rx-536_05kHz_01	219	1	13:04:35	0.800007306	47.720571	16.8221653	118.5	-1.12	20.54	20.57	5000	81.8436852	-108.656	-2.16	0	0	0	54.38340562	-103.814	-2.16	147.0871151	-104.735	-2.16	27.22413304	-104.186	-2.16		108.6565	4.8423	3.9216	4.4703	108.4325	0.0263	0.0896	0.3773		46.43	54.83	48.74
Rx-536_05kHz_01	220	1	13:04:35	0.900007304	47.720572	16.8221646	118.5	-1.13	20.65	20.69	5000	81.84227865	-110.816	-2.16	0	0	0	54.39315268	-105.974	-2.16	147.1008087	-106.896	-2.161	27.21320892	-106.352	-2.166		110.8161	4.842	3.9206	4.4641	110.5921	0.026	0.0886	0.3711		46.01	54.21	47.93
Rx-536_05kHz_01	221	1	13:04:36	0.000007302	47.720573	16.822164	118.5	-1.14	20.77	20.81	5000	81.84723786	-112.975	-2.159	0	0	0	54.39661186	-108.133	-2.159	147.1080119	-109.054	-2.158	27.21703464	-108.509	-2.157		112.9748	4.8419	3.9209	4.466	112.7508	0.0259	0.0889	0.373		45.86	54.37	48.18
Rx-536_05kHz_01	222	1	13:04:36	0.100007301	47.720574	16.8221634	118.49	-1.14	20.89	20.92	5000	81.85812907	-115.133	-2.158	0	0	0	54.39848907	-110.291	-2.158	147.1181585	-111.211	-2.157	27.22541313	-110.659	-2.15		115.1329	4.8423	3.9221	4.4738	114.9089	0.0263	0.0901	0.3808		46.55	55.14	49.19
Rx-536_05kHz_01	223	1	13:04:36	0.200007299	47.7205749	16.8221629	118.48	-1.14	21	21.03	5000	81.8592095	-117.291	-2.158	0	0	0	54.39727287	-112.449	-2.158	147.1199156	-113.368	-2.158	27.22895868	-112.818	-2.158		117.2914	4.8426	3.9229	4.4738	117.0674	0.0266	0.0909	0.3808		47.05	55.65	49.19
Rx-536_05kHz_01	224	1	13:04:36	0.300007298	47.7205759	16.8221623	118.47	-1.14	21.12	21.15	5000	81.85390631	-119.45	-2.159	0	0	0	54.39465656	-114.608	-2.159	147.1108763	-115.527	-2.158	27.2230959	-114.976	-2.158		119.4499	4.8424	3.923	4.4739	119.2259	0.0264	0.091	0.3809		46.63	55.7	49.2
Rx-536_05kHz_01	225	1	13:04:36	0.400007296	47.7205769	16.8221618	118.46	-1.14	21.23	21.26	5000	81.83926447	-121.608	-2.159	0	0	0	54.38410024	-116.766	-2.158	147.0847409	-117.685	-2.158	27.21646027	-117.134	-2.158		121.6085	4.8425	3.9231	4.4743	121.3845	0.0265	0.0911	0.3813		46.92	55.76	49.25
Rx-536_05kHz_01	226	1	13:04:36	0.500007294	47.7205778	16.8221612	118.45	-1.15	21.35	21.38	5000	81.83899016	-123.766	-2.158	0	0	0	54.39286383	-118.924	-2.158	147.0995976	-119.844	-2.158	27.20862304	-119.293	-2.159		123.7664	4.8424	3.9227	4.4736	123.5424	0.0264	0.0907	0.3806		46.66	55.5	49.17
Rx-536_05kHz_01	227	1	13:04:36	0.600007293	47.7205788	16.8221607	118.44	-1.15	21.46	21.49	5000	81.8438542	-125.926	-2.159	0	0	0	54.39334084	-121.083	-2.159	147.1004876	-122.003	-2.159	27.21555065	-121.45	-2.157		125.9256	4.8426	3.923	4.4754	125.7016	0.0266	0.091	0.3824		47.06	55.7	49.4
Rx-536_05kHz_01	228	1	13:04:36	0.700007291	47.7205798	16.8221601	118.43	-1.15	21.58	21.61	5000	81.84012289	-128.085	-2.16	0	0	0	54.38755728	-123.242	-2.159	147.0901346	-124.161	-2.158	27.21447504	-123.604	-2.153		128.0852	4.843	3.9246	4.4816	127.8612	0.027	0.0926	0.3886		47.78	56.65	50.2
Rx-536_05kHz_01	229	1	13:04:36	0.800007289	47.7205807	16.8221596	118.42	-1.15	21.69	21.72	5000	81.84108979	-130.245	-2.16	0	0	0	54.38705026	-125.401	-2.159	147.0924363	-126.32	-2.159	27.21566646	-125.759	-2.156		130.2449	4.8436	3.9254	4.4854	130.0209	0.0276	0.0934	0.3924		48.79	57.13	50.69
Rx-536_05kHz_01	230	1	13:04:36	0.900007288	47.7205817	16.822159	118.41	-1.15	21.81	21.84	5000	81.82921003	-132.404	-2.159	0	0	0	54.37610962	-127.56	-2.159	147.0629256	-128.478	-2.158	27.21893247	-127.913	-2.153		132.404	4.8436	3.9262	4.4913	132.18	0.0276	0.0942	0.3983		48.81	57.67	51.46
Rx-536_05kHz_01	231	1	13:04:37	0.000007286	47.7205827	16.8221585	118.4	-1.16	21.92	21.95	5000	81.82884697	-134.564	-2.16	0	0	0	54.37539486	-129.72	-2.16	147.0664178	-130.638	-2.16	27.21774525	-130.078	-2.165		134.564	4.8439	3.9264	4.4863	134.34	0.0279	0.0944	0.3933		49.29	57.79	50.81
Rx-536_05kHz_01	232	1	13:04:37	0.100007285	47.7205835	16.8221579	118.4	-1.16	22.03	22.06	5000	81.85297351	-136.722	-2.159	0	0	0	54.39878311	-131.879	-2.159	147.1229356	-132.796	-2.159	27.21804076	-132.236	-2.158		136.7225	4.8437	3.9261	4.487	136.4985	0.0277	0.0941	0.394		48.99	57.58	50.89
Rx-536_05kHz_01	233	1	13:04:37	0.200007283	47.7205844	16.8221573	118.4	-1.17	22.13	22.16	5000	81.85431895	-138.882	-2.159	0	0	0	54.39978746	-134.037	-2.159	147.1220703	-134.955	-2.158	27.22160922	-134.392	-2.156		138.8817	4.8443	3.9269	4.49	138.6577	0.0283	0.0949	0.397		50.08	58.07	51.28
Rx-536_05kHz_01	234	1	13:04:37	0.300007281	47.7205852	16.8221567	118.4	-1.18	22.24	22.27	5000	81.85230148	-141.041	-2.16	0	0	0	54.39537338	-136.197	-2.159	147.113429	-137.113	-2.159	27.22183812	-136.548	-2.157		141.0413	4.8445	3.9279	4.4929	140.8173	0.0285	0.0959	0.3999		50.43	58.69	51.65
Rx-536_05kHz_01	235	1	13:04:37	0.40000728	47.7205861	16.8221562	118.4	-1.19	22.34	22.37	5000	81.84392574	-143.202	-2.16	0	0	0	54.38517021	-138.357	-2.16	147.088987	-139.273	-2.16	27.22490688	-138.702	-2.154		143.2016	4.8451	3.9286	4.4996	142.9776	0.0291	0.0966	0.4066		51.41	59.14	52.53
Rx-536_05kHz_01	236	1	13:04:37	0.500007278	47.7205869	16.8221556	118.4	-1.2	22.44	22.47	5000	81.84138305	-145.361	-2.159	0	0	0	54.38278514	-140.516	-2.159	147.0838431	-141.431	-2.158	27.22249248	-140.858	-2.156		145.3606	4.845	3.9295	4.5028	145.1366	0.029	0.0975	0.4098		51.22	59.65	52.93
Rx-536_05kHz_01	237	1	13:04:37	0.600007277	47.7205878	16.822155	118.4	-1.21	22.55	22.58	5000	81.84228371	-147.52	-2.159	0	0	0	54.38645235	-142.675	-2.16	147.0944885	-143.591	-2.159	27.21693577	-143.018	-2.16		147.5201	4.8448	3.9295	4.5026	147.2961	0.0288	0.0975	0.4096		50.92	59.64	52.91
Rx-536_05kHz_01	238	1	13:04:37	0.700007275	47.7205886	16.8221544	118.4	-1.22	22.65	22.68	5000	81.84344706	-149.679	-2.159	0	0	0	54.39042069	-144.834	-2.159	147.0964897	-145.75	-2.159	27.21810279	-145.176	-2.158		149.6792	4.8448	3.9295	4.5033	149.4552	0.0288	0.0975	0.4103		50.91	59.66	53.01
Rx-536_05kHz_01	239	1	13:04:37	0.800007273	47.7205895	16.8221538	118.4	-1.23	22.75	22.79	5000	81.84030372	-151.838	-2.159	0	0	0	54.39249661	-146.993	-2.159	147.0971947	-147.908	-2.159	27.21291261	-147.334	-2.158		151.8379	4.8448	3.9297	4.5042	151.6139	0.0288	0.0977	0.4112		50.93	59.76	53.12
Rx-536_05kHz_01	240	1	13:04:37	0.900007272	47.7205903	16.8221532	118.4	-1.23	22.86	22.89	5000	81.84023287	-153.996	-2.158	0	0	0	54.39019697	-149.151	-2.158	147.09124	-150.066	-2.157	27.21492336	-149.486	-2.153		153.9963	4.8451	3.9308	4.5099	153.7723	0.0291	0.0988	0.4169		51.44	60.43	53.86
Rx-536_05kHz_01	241	1	13:04:38	0.00000727	47.7205912	16.8221527	118.4	-1.24	22.96	22.99	5000	81.84051265	-156.156	-2.159	0	0	0	54.38833338	-151.31	-2.159	147.0863167	-152.223	-2.158	27.21696463	-151.643	-2.157		156.1558	4.8456	3.9323	4.5124	155.9318	0.0296	0.1003	0.4194		52.28	61.4	54.18
Rx-536_05kHz_01	242	1	13:04:38	0.100007268	47.720592	16.822152	118.41	-1.26	23.06	23.1	5000	81.85215873	-158.315	-2.16	0	0	0	54.38982293	-153.469	-2.159	147.1070449	-154.381	-2.158	27.22831211	-153.797	-2.153		158.3154	4.8461	3.9341	4.5188	158.0914	0.0301	0.1021	0.4258		53.25	62.49	55
Rx-536_05kHz_01	243	1	13:04:38	0.200007267	47.7205928	16.8221514	118.42	-1.27	23.16	23.2	5000	81.85426798	-160.475	-2.159	0	0	0	54.39789873	-155.629	-2.16	147.1130817	-156.541	-2.16	27.22330151	-155.955	-2.159		160.4749	4.8457	3.9339	4.5197	160.2509	0.0297	0.1019	0.4267		52.46	62.36	55.12
Rx-536_05kHz_01	244	1	13:04:38	0.300007265	47.7205936	16.8221508	118.43	-1.28	23.27	23.3	5000	81.85414395	-162.634	-2.159	0	0	0	54.39202945	-157.788	-2.159	147.1088772	-158.7	-2.159	27.23103132	-158.112	-2.157		162.6343	4.8458	3.9343	4.5224	162.4103	0.0298	0.1023	0.4294		52.7	62.62	55.47
Rx-536_05kHz_01	245	1	13:04:38	0.400007264	47.7205944	16.8221501	118.44	-1.3	23.37	23.4	5000	81.84303069	-164.795	-2.161	0	0	0	54.39071768	-159.949	-2.161	147.0990702	-160.861	-2.161	27.21618322	-160.279	-2.168		164.795	4.8456	3.9341	4.5155	164.571	0.0296	0.1021	0.4225		52.33	62.45	54.58
Rx-536_05kHz_01	246	1	13:04:38	0.500007262	47.7205953	16.8221495	118.45	-1.31	23.47	23.5	5000	81.83882009	-166.956	-2.161	0	0	0	54.38693553	-162.11	-2.16	147.0881166	-163.021	-2.16	27.21938642	-162.437	-2.158		166.9555	4.8457	3.9342	4.5184	166.7315	0.0297	0.1022	0.4254		52.57	62.54	54.95
Rx-536_05kHz_01	247	1	13:04:38	0.60000726	47.7205961	16.8221489	118.46	-1.32	23.57	23.61	5000	81.83939091	-169.116	-2.161	0	0	0	54.38527307	-164.27	-2.16	147.0825634	-165.182	-2.16	27.22121668	-164.594	-2.157		169.1163	4.8462	3.9347	4.5219	168.8923	0.0302	0.1027	0.4289		53.33	62.87	55.4
Rx-536_05kHz_01	248	1	13:04:38	0.700007259	47.7205969	16.8221482	118.47	-1.34	23.67	23.71	5000	81.8338576	-171.275	-2.159	0	0	0	54.38043852	-166.429	-2.159	147.0709859	-167.34	-2.158	27.22097944	-166.756	-2.161		171.2754	4.8466	3.9357	4.5199	171.0514	0.0306	0.1037	0.4269		54.09	63.43	55.14
Rx-536_05kHz_01	249	1	13:04:38	0.800007257	47.7205977	16.8221476	118.48	-1.35	23.77	23.81	5000	81.83447921	-173.434	-2.158	0	0	0	54.37996998	-168.587	-2.158	147.074164	-169.497	-2.158	27.2187053	-168.913	-2.158		173.4336	4.8467	3.9363	4.5202	173.2096	0.0307	0.1043	0.4272		54.34	63.81	55.18
Rx-536_05kHz_01	250	1	13:04:38	0.900007256	47.7205985	16.822147	118.49	-1.36	23.87	23.91	5000	81.83337039	-175.592	-2.159	0	0	0	54.38150733	-170.745	-2.159	147.0760783	-171.656	-2.159	27.21686937	-171.073	-2.16		175.5922	4.8468	3.9363	4.5191	175.3682	0.0308	0.1043	0.4261		54.38	63.84	55.05
Rx-536_05kHz_01	251	1	13:04:39	0.000007254	47.7205993	16.8221463	118.5	-1.38	23.98	24.02	5000	81.83211431	-177.753	-2.16	0	0	0	54.37892178	-172.906	-2.161	147.0699968	-173.816	-2.161	27.21821127	-173.236	-2.163		177.7526	4.8466	3.9361	4.5167	177.5286	0.0306	0.1041	0.4237		54.05	63.72	54.73
Rx-536_05kHz_01	252	1	13:04:39	0.100007252	47.7206	16.8221459	118.52	-1.38	24.05	24.09	5000	81.84608621	-179.912	-2.16	0	0	0	54.39635893	-175.066	-2.16	147.106938	-175.977	-2.16	27.21577912	-175.402	-2.166		179.9123	4.8467	3.9356	4.5108	179.6883	0.0307	0.1036	0.4178		54.21	63.42	53.97
Rx-536_05kHz_01	253	1	13:04:39	0.200007251	47.7206006	16.8221455	118.54	-1.39	24.13	24.17	5000	81.84848843	177.929	-2.158	0	0	0	54.39623161	-177.224	-2.158	147.1086838	-178.135	-2.158	27.22070493	-177.556	-2.155		-177.9293	4.8467	3.9357	4.5146	-178.1533	0.0307	0.1037	0.4216		54.21	63.45	54.46
Rx-536_05kHz_01	254	1	13:04:39	0.300007249	47.7206012	16.8221451	118.56	-1.39	24.21	24.25	5000	81.84318807	175.771	-2.158	0	0	0	54.39058262	-179.382	-2.158	147.0976829	179.709	-2.156	27.22099146	-179.712	-2.156		-175.7712	4.8472	3.9374	4.5164	-175.9952	0.0312	0.1054	0.4234		55.21	64.51	54.7
Rx-536_05kHz_01	255	1	13:04:39	0.400007247	47.7206019	16.8221447	118.58	-1.4	24.28	24.32	5000	81.83519357	173.612	-2.159	0	0	0	54.38291117	178.46	-2.158	147.0815513	177.551	-2.157	27.21888423	178.128	-2.16		-173.6124	4.8477	3.9387	4.5157	-173.8364	0.0317	0.1067	0.4227		55.97	65.31	54.6
Rx-536_05kHz_01	256	1	13:04:39	0.500007246	47.7206025	16.8221442	118.6	-1.4	24.36	24.4	5000	81.83277909	171.453	-2.159	0	0	0	54.37714187	176.302	-2.159	147.069534	175.393	-2.158	27.22599147	175.971	-2.157		-171.4535	4.8481	3.9396	4.5176	-171.6775	0.0321	0.1076	0.4246		56.68	65.83	54.85
Rx-536_05kHz_01	257	1	13:04:39	0.600007244	47.7206031	16.8221438	118.62	-1.41	24.44	24.48	5000	81.83214067	169.294	-2.159	0	0	0	54.37453598	174.142	-2.159	147.0719785	173.234	-2.159	27.22481633	173.81	-2.161		-169.2942	4.8479	3.94	4.5156	-169.5182	0.0319	0.108	0.4226		56.4	66.06	54.59
Rx-536_05kHz_01	258	1	13:04:39	0.700007243	47.7206038	16.8221434	118.64	-1.41	24.51	24.55	5000	81.83546126	167.135	-2.16	0	0	0	54.37910059	171.982	-2.16	147.0833584	171.074	-2.16	27.22349365	171.65	-2.159		-167.1345	4.8477	3.9396	4.5158	-167.3585	0.0317	0.1076	0.4228		56.14	65.82	54.61
Rx-536_05kHz_01	259	1	13:04:39	0.800007241	47.7206044	16.822143	118.66	-1.42	24.59	24.63	5000	81.83305056	164.975	-2.159	0	0	0	54.38235678	169.823	-2.159	147.0854387	168.914	-2.16	27.21932818	169.492	-2.159		-164.9754	4.8477	3.9388	4.5164	-165.1994	0.0317	0.1068	0.4234		55.99	65.38	54.69
Rx-536_05kHz_01	260	1	13:04:39	0.900007239	47.720605	16.8221426	118.68	-1.42	24.67	24.71	5000	81.83325077	162.816	-2.159	0	0	0	54.38675462	167.664	-2.159	147.0889206	166.755	-2.159	27.21739576	167.329	-2.162		-162.8162	4.8476	3.9386	4.5131	-163.0402	0.0316	0.1066	0.4201		55.81	65.24	54.26
Rx-536_05kHz_01	261	1	13:04:40	0.000007238	47.7206057	16.8221422	118.7	-1.43	24.74	24.78	5000	81.83384944	160.658	-2.159	0	0	0	54.39302059	165.506	-2.158	147.0905358	164.596	-2.159	27.21803246	165.171	-2.159		-160.6576	4.8484	3.9386	4.5129	-160.8816	0.0324	0.1066	0.4199		57.24	65.22	54.24
Rx-536_05kHz_01	262	1	13:04:40	0.100007236	47.7206061	16.8221419	118.71	-1.43	24.79	24.83	5000	81.84594122	158.5	-2.158	0	0	0	54.40774545	163.349	-2.157	147.1128177	162.438	-2.158	27.22206681	163.01	-2.16		-158.5	4.8491	3.9382	4.5105	-158.724	0.0331	0.1062	0.4175		58.54	64.98	53.93
Rx-536_05kHz_01	263	1	13:04:40	0.200007234	47.7206065	16.8221416	118.72	-1.44	24.84	24.88	5000	81.84896669	156.341	-2.159	0	0	0	54.40758592	161.191	-2.158	147.1131011	160.28	-2.158	27.229138	160.854	-2.156		-156.3411	4.8495	3.9386	4.5132	-156.5651	0.0335	0.1066	0.4202		59.24	65.2	54.28
Rx-536_05kHz_01	264	1	13:04:40	0.300007233	47.7206069	16.8221413	118.73	-1.45	24.89	24.93	5000	81.83781648	154.182	-2.159	0	0	0	54.40154932	159.032	-2.159	147.093497	158.121	-2.159	27.2240318	158.694	-2.16		-154.1821	4.8498	3.9389	4.5123	-154.4061	0.0338	0.1069	0.4193		59.7	65.43	54.16
Rx-536_05kHz_01	265	1	13:04:40	0.400007231	47.7206073	16.822141	118.74	-1.45	24.94	24.98	5000	81.8301792	152.023	-2.159	0	0	0	54.39596861	156.873	-2.159	147.0823801	155.962	-2.159	27.21784425	156.535	-2.159		-152.0232	4.8497	3.9384	4.512	-152.2472	0.0337	0.1064	0.419		59.52	65.1	54.13
Rx-536_05kHz_01	266	1	13:04:40	0.50000723	47.7206077	16.8221407	118.75	-1.46	24.99	25.03	5000	81.83525432	149.865	-2.158	0	0	0	54.40396868	154.715	-2.158	147.0893736	153.803	-2.158	27.20917862	154.375	-2.16		-149.8652	4.8497	3.9383	4.51	-150.0892	0.0337	0.1063	0.417		59.59	65.06	53.87
Rx-536_05kHz_01	267	1	13:04:40	0.600007228	47.7206081	16.8221404	118.76	-1.46	25.04	25.08	5000	81.83435179	147.706	-2.159	0	0	0	54.3994072	152.557	-2.158	147.081958	151.646	-2.158	27.21538544	152.218	-2.157		-147.7062	4.8503	3.9397	4.5118	-147.9302	0.0343	0.1077	0.4188		60.72	65.91	54.1
Rx-536_05kHz_01	268	1	13:04:40	0.700007226	47.7206085	16.8221401	118.77	-1.47	25.09	25.13	5000	81.83152028	145.547	-2.159	0	0	0	54.39690916	150.398	-2.159	147.0677759	149.487	-2.159	27.22037343	150.064	-2.154		-145.5475	4.8501	3.9397	4.5163	-145.7715	0.0341	0.1077	0.4233		60.36	65.91	54.68
Rx-536_05kHz_01	269	1	13:04:40	0.800007225	47.7206089	16.8221398	118.78	-1.48	25.14	25.18	5000	81.83112165	143.389	-2.158	0	0	0	54.39791422	148.239	-2.158	147.0777205	147.328	-2.159	27.21454057	147.901	-2.163		-143.3894	4.85	3.939	4.5115	-143.6134	0.034	0.107	0.4185		60.14	65.46	54.06
Rx-536_05kHz_01	270	1	13:04:40	0.900007223	47.7206093	16.8221395	118.79	-1.48	25.19	25.23	5000	81.82901731	141.231	-2.158	0	0	0	54.39205177	146.081	-2.158	147.0679219	145.17	-2.159	27.21665866	145.743	-2.158		-141.2314	4.8495	3.9384	4.5112	-141.4554	0.0335	0.1064	0.4182		59.23	65.12	54.02
Rx-536_05kHz_01	271	1	13:04:41	0.000007222	47.7206097	16.8221392	118.8	-1.49	25.24	25.28	5000	81.8206405	139.073	-2.159	0	0	0	54.38156672	143.922	-2.159	147.0590587	143.011	-2.159	27.2146521	143.58	-2.162		-139.0727	4.8495	3.9383	4.5078	-139.2967	0.0335	0.1063	0.4148		59.31	65.05	53.58
Rx-536_05kHz_01	272	1	13:04:41	0.10000722	47.7206098	16.8221386	118.79	-1.52	25.27	25.31	5000	81.84577625	136.915	-2.157	0	0	0	54.39519746	141.764	-2.158	147.1041877	140.853	-2.158	27.2266608	141.422	-2.158		-136.9152	4.8491	3.9382	4.5069	-137.1392	0.0331	0.1062	0.4139		58.51	65	53.47
Rx-536_05kHz_01	273	1	13:04:41	0.200007218	47.7206099	16.822138	118.78	-1.56	25.3	25.34	5000	81.85056537	134.757	-2.158	0	0	0	54.39792695	139.606	-2.159	147.1193013	138.695	-2.158	27.22189677	139.262	-2.16		-134.7573	4.8482	3.9377	4.5048	-134.9813	0.0322	0.1057	0.4118		57	64.69	53.2
Rx-536_05kHz_01	274	1	13:04:41	0.300007217	47.7206101	16.8221374	118.77	-1.6	25.33	25.38	5000	81.84938949	132.6	-2.157	0	0	0	54.39640356	137.447	-2.158	147.1204866	136.537	-2.158	27.21791085	137.099	-2.163		-132.5998	4.8473	3.9371	4.4995	-132.8238	0.0313	0.1051	0.4065		55.27	64.31	52.51
Rx-536_05kHz_01	275	1	13:04:41	0.400007215	47.7206102	16.8221368	118.76	-1.64	25.35	25.41	5000	81.8363208	130.441	-2.159	0	0	0	54.38630609	135.288	-2.159	147.0867891	134.378	-2.159	27.21068624	134.945	-2.154		-130.4407	4.8469	3.9372	4.5043	-130.6647	0.0309	0.1052	0.4113		54.65	64.36	53.13
Rx-536_05kHz_01	276	1	13:04:41	0.500007213	47.7206103	16.8221362	118.75	-1.67	25.38	25.44	5000	81.83744481	128.282	-2.159	0	0	0	54.38830747	133.128	-2.159	147.091646	132.219	-2.159	27.21003059	132.786	-2.159		-128.2817	4.8468	3.937	4.5041	-128.5057	0.0308	0.105	0.4111		54.43	64.27	53.1
Rx-536_05kHz_01	277	1	13:04:41	0.600007212	47.7206105	16.8221356	118.74	-1.71	25.41	25.47	5000	81.83539511	126.122	-2.159	0	0	0	54.38281211	130.969	-2.159	147.0868857	130.06	-2.159	27.21595919	130.623	-2.163		-126.1223	4.847	3.9374	4.5005	-126.3463	0.031	0.1054	0.4075		54.88	64.5	52.64
Rx-536_05kHz_01	278	1	13:04:41	0.70000721	47.7206106	16.822135	118.73	-1.75	25.44	25.5	5000	81.83613172	123.963	-2.16	0	0	0	54.38308846	128.81	-2.16	147.0881133	127.901	-2.159	27.21561141	128.465	-2.158		-123.9626	4.8472	3.9381	4.5021	-124.1866	0.0312	0.1061	0.4091		55.15	64.95	52.85
Rx-536_05kHz_01	279	1	13:04:41	0.800007209	47.7206107	16.8221344	118.72	-1.78	25.47	25.53	5000	81.83713383	121.803	-2.16	0	0	0	54.38374633	126.651	-2.159	147.0908638	125.741	-2.159	27.21659342	126.303	-2.161		-121.8028	4.8481	3.9387	4.5006	-122.0268	0.0321	0.1067	0.4076		56.76	65.29	52.65
Rx-536_05kHz_01	280	1	13:04:41	0.900007207	47.7206109	16.8221338	118.71	-1.82	25.5	25.57	5000	81.83852122	119.644	-2.159	0	0	0	54.38841108	124.493	-2.158	147.091247	123.583	-2.158	27.21545028	124.146	-2.158		-119.6438	4.8489	3.9392	4.5019	-119.8678	0.0329	0.1072	0.4089		58.13	65.58	52.82
Rx-536_05kHz_01	281	1	13:04:42	0.000007205	47.720611	16.8221332	118.7	-1.86	25.53	25.6	5000	81.83566901	117.486	-2.158	0	0	0	54.39522427	122.336	-2.157	147.0935996	121.425	-2.158	27.21370267	121.988	-2.158		-117.4857	4.8502	3.9392	4.5023	-117.7097	0.0342	0.1072	0.4093		60.47	65.63	52.87
Rx-536_05kHz_01	282	1	13:04:42	0.100007204	47.720611	16.8221324	118.69	-1.91	25.55	25.63	5000	81.84789114	115.327	-2.158	0	0	0	54.41519788	120.178	-2.157	147.1193137	119.266	-2.159	27.21796177	119.832	-2.156		-115.3273	4.8511	3.939	4.5046	-115.5513	0.0351	0.107	0.4116		62.05	65.46	53.16
Rx-536_05kHz_01	283	1	13:04:42	0.200007202	47.7206111	16.8221316	118.68	-1.97	25.58	25.65	5000	81.84948605	113.169	-2.158	0	0	0	54.42070739	118.02	-2.159	147.1266389	117.108	-2.158	27.2207911	117.675	-2.157		-113.1689	4.8509	3.939	4.5059	-113.3929	0.0349	0.107	0.4129		61.8	65.45	53.34
Rx-536_05kHz_01	284	1	13:04:42	0.300007201	47.7206111	16.8221308	118.67	-2.02	25.6	25.68	5000	81.84821725	111.011	-2.158	0	0	0	54.42052537	115.861	-2.158	147.1271592	114.95	-2.158	27.22026344	115.518	-2.156		-111.0111	4.8504	3.9385	4.5074	-111.2351	0.0344	0.1065	0.4144		60.81	65.14	53.53
Rx-536_05kHz_01	285	1	13:04:42	0.400007199	47.7206111	16.82213	118.66	-2.08	25.63	25.71	5000	81.83421832	108.853	-2.158	0	0	0	54.40756068	113.703	-2.159	147.0978589	112.791	-2.158	27.21411895	113.358	-2.16		-108.8528	4.8501	3.9384	4.5053	-109.0768	0.0341	0.1064	0.4123		60.23	65.12	53.26
Rx-536_05kHz_01	286	1	13:04:42	0.500007197	47.7206112	16.8221292	118.65	-2.13	25.65	25.74	5000	81.83815523	106.695	-2.158	0	0	0	54.40629399	111.544	-2.159	147.1030321	110.633	-2.158	27.21586013	111.203	-2.155		-106.6948	4.8494	3.9385	4.5086	-106.9188	0.0334	0.1065	0.4156		59.13	65.14	53.68
Rx-536_05kHz_01	287	1	13:04:42	0.600007196	47.7206112	16.8221284	118.64	-2.19	25.67	25.77	5000	81.83807521	104.537	-2.158	0	0	0	54.40039788	109.386	-2.158	147.0997307	108.476	-2.157	27.21586135	109.046	-2.158		-104.537	4.8494	3.939	4.5085	-104.761	0.0334	0.107	0.4155		59.03	65.5	53.68
Rx-536_05kHz_01	288	1	13:04:42	0.700007194	47.7206112	16.8221276	118.63	-2.24	25.7	25.8	5000	81.83578607	102.379	-2.158	0	0	0	54.39599894	107.229	-2.157	147.0895484	106.32	-2.156	27.21963835	106.896	-2.15		-102.3793	4.85	3.9403	4.5166	-102.6033	0.034	0.1083	0.4236		60.07	66.29	54.72
Rx-536_05kHz_01	289	1	13:04:42	0.800007192	47.7206113	16.8221268	118.62	-2.3	25.72	25.82	5000	81.82444161	100.22	-2.159	0	0	0	54.39383375	105.072	-2.157	147.0666922	104.162	-2.158	27.21347245	104.735	-2.161		-100.2203	4.8519	3.9413	4.5144	-100.4443	0.0359	0.1093	0.4214		63.41	66.88	54.43
Rx-536_05kHz_01	290	1	13:04:42	0.900007191	47.7206113	16.822126	118.61	-2.35	25.75	25.85	5000	81.82189828	98.061	-2.16	0	0	0	54.41019656	102.916	-2.156	147.0627303	102.003	-2.158	27.21750335	102.58	-2.155		-98.0606	4.8556	3.9428	4.519	-98.2846	0.0396	0.1108	0.426		69.95	67.81	55.03
Rx-536_05kHz_01	291	1	13:04:43	0.000007189	47.7206113	16.8221252	118.6	-2.41	25.77	25.88	5000	81.82260943	95.901	-2.16	0	0	0	54.40132797	100.756	-2.161	147.0657268	99.845	-2.158	27.21902917	100.416	-2.163		-95.9007	4.8548	3.9442	4.5158	-96.1247	0.0388	0.1122	0.4228		68.58	68.66	54.61
Rx-536_05kHz_01	292	1	13:04:43	0.100007188	47.7206111	16.8221243	118.6	-2.47	25.77	25.89	5000	81.84738349	93.742	-2.159	0	0	0	54.40896962	98.595	-2.161	147.1089378	97.686	-2.158	27.22997009	98.258	-2.159		-93.7419	4.8528	3.9445	4.5158	-93.9659	0.0368	0.1125	0.4228		65.1	68.85	54.62
Rx-536_05kHz_01	293	1	13:04:43	0.200007186	47.720611	16.8221235	118.6	-2.54	25.77	25.9	5000	81.85207597	91.583	-2.159	0	0	0	54.4049836	96.434	-2.161	147.1197979	95.527	-2.16	27.22756837	96.095	-2.163		-91.5827	4.8511	3.9443	4.5124	-91.8067	0.0351	0.1123	0.4194		62.15	68.7	54.18
Rx-536_05kHz_01	294	1	13:04:43	0.300007184	47.7206108	16.8221226	118.6	-2.61	25.78	25.91	5000	81.84313334	89.424	-2.159	0	0	0	54.39354214	94.274	-2.16	147.1035932	93.368	-2.159	27.22182529	93.938	-2.157		-89.4235	4.8502	3.9442	4.5149	-89.6475	0.0342	0.1122	0.4219		60.55	68.63	54.5
Rx-536_05kHz_01	295	1	13:04:43	0.400007183	47.7206106	16.8221218	118.6	-2.67	25.78	25.92	5000	81.83888261	87.264	-2.16	0	0	0	54.38618637	92.114	-2.159	147.0930405	91.209	-2.159	27.22091888	91.778	-2.161		-87.264	4.8503	3.9451	4.5139	-87.488	0.0343	0.1131	0.4209		60.68	69.22	54.37
Rx-536_05kHz_01	296	1	13:04:43	0.500007181	47.7206104	16.8221209	118.6	-2.74	25.78	25.93	5000	81.84306335	85.104	-2.16	0	0	0	54.38654667	89.955	-2.159	147.0981389	89.05	-2.159	27.22212189	89.622	-2.156		-85.1042	4.8507	3.9457	4.5178	-85.3282	0.0347	0.1137	0.4248		61.3	69.58	54.87
Rx-536_05kHz_01	297	1	13:04:43	0.600007179	47.7206102	16.8221201	118.6	-2.81	25.79	25.94	5000	81.84381619	82.945	-2.159	0	0	0	54.38750546	87.796	-2.159	147.0999357	86.891	-2.159	27.22326002	87.46	-2.162		-82.945	4.8513	3.9463	4.5152	-83.169	0.0353	0.1143	0.4222		62.37	69.96	54.54
Rx-536_05kHz_01	298	1	13:04:43	0.700007178	47.72061	16.8221192	118.6	-2.87	25.79	25.95	5000	81.83916289	80.787	-2.158	0	0	0	54.39478181	85.64	-2.157	147.0921245	84.733	-2.158	27.22314207	85.302	-2.158		-80.7867	4.8529	3.9464	4.5155	-81.0107	0.0369	0.1144	0.4225		65.25	70.01	54.58
Rx-536_05kHz_01	299	1	13:04:43	0.800007176	47.7206099	16.8221184	118.6	-2.94	25.79	25.96	5000	81.83718753	78.627	-2.159	0	0	0	54.41209343	83.483	-2.157	147.096723	82.574	-2.159	27.21933398	83.143	-2.159		-78.6274	4.8555	3.9467	4.5154	-78.8514	0.0395	0.1147	0.4224		69.89	70.18	54.56
Rx-536_05kHz_01	300	1	13:04:43	0.900007175	47.7206097	16.8221175	118.6	-3.01	25.79	25.97	5000	81.83723094	76.469	-2.158	0	0	0	54.42091729	81.325	-2.158	147.1017711	80.415	-2.159	27.21993217	80.987	-2.156		-76.4692	4.8556	3.9461	4.5177	-76.6932	0.0396	0.1141	0.4247		70.09	69.84	54.85
Rx-536_05kHz_01	301	1	13:04:44	0.000007173	47.7206095	16.8221167	118.6	-3.07	25.8	25.98	5000	81.84134557	74.31	-2.159	0	0	0	54.42358776	79.165	-2.16	147.1154333	78.256	-2.159	27.22001481	78.823	-2.164		-74.3103	4.8542	3.9456	4.5128	-74.5343	0.0382	0.1136	0.4198		67.64	69.52	54.23
Rx-536_05kHz_01	302	1	13:04:44	0.100007171	47.7206092	16.8221162	118.59	-3.12	25.78	25.97	5000	81.8515073	72.151	-2.16	0	0	0	54.42416185	77.004	-2.161	147.1349513	76.095	-2.161	27.22348893	76.664	-2.159		-72.1507	4.8529	3.9446	4.5132	-72.3747	0.0369	0.1126	0.4202		65.18	68.93	54.28
Rx-536_05kHz_01	303	1	13:04:44	0.20000717	47.720609	16.8221158	118.58	-3.16	25.76	25.95	5000	81.8558812	69.992	-2.159	0	0	0	54.42570815	74.845	-2.159	147.1423399	73.936	-2.159	27.22069986	74.504	-2.16		-69.9917	4.853	3.9447	4.5119	-70.2157	0.037	0.1127	0.4189		65.37	68.95	54.11
Rx-536_05kHz_01	304	1	13:04:44	0.300007168	47.7206087	16.8221154	118.57	-3.2	25.75	25.94	5000	81.8578123	67.834	-2.157	0	0	0	54.42267352	72.687	-2.158	147.137391	71.779	-2.157	27.22190385	72.347	-2.157		-67.8343	4.8525	3.9448	4.5123	-68.0583	0.0365	0.1128	0.4193		64.62	69.02	54.16
Rx-536_05kHz_01	305	1	13:04:44	0.400007167	47.7206084	16.8221149	118.56	-3.24	25.73	25.93	5000	81.8409362	65.676	-2.159	0	0	0	54.40666491	70.528	-2.159	147.0988957	69.621	-2.158	27.21923854	70.19	-2.156		-65.6756	4.8522	3.9453	4.5148	-65.8996	0.0362	0.1133	0.4218		64.07	69.35	54.48
Rx-536_05kHz_01	306	1	13:04:44	0.500007165	47.7206082	16.8221145	118.55	-3.28	25.71	25.92	5000	81.82947857	63.516	-2.159	0	0	0	54.39893998	68.368	-2.16	147.0787056	67.462	-2.159	27.21671854	68.032	-2.158		-63.5163	4.8514	3.9456	4.5158	-63.7403	0.0354	0.1136	0.4228		62.57	69.53	54.62
Rx-536_05kHz_01	307	1	13:04:44	0.600007163	47.7206079	16.8221141	118.54	-3.32	25.7	25.91	5000	81.82744549	61.357	-2.16	0	0	0	54.38947703	66.207	-2.161	147.0740675	65.302	-2.159	27.21404774	65.875	-2.157		-61.3568	4.8497	3.9457	4.5183	-61.5808	0.0337	0.1137	0.4253		59.67	69.57	54.93
Rx-536_05kHz_01	308	1	13:04:44	0.700007162	47.7206076	16.8221136	118.53	-3.36	25.68	25.9	5000	81.82914083	59.198	-2.158	0	0	0	54.38157336	64.047	-2.159	147.0766214	63.144	-2.158	27.21612263	63.714	-2.161		-59.1983	4.8488	3.9459	4.5157	-59.4223	0.0328	0.1139	0.4227		58.06	69.68	54.61
Rx-536_05kHz_01	309	1	13:04:44	0.80000716	47.7206074	16.8221132	118.52	-3.4	25.66	25.89	5000	81.83098275	57.039	-2.159	0	0	0	54.37835223	61.888	-2.159	147.0778793	60.986	-2.158	27.21464917	61.558	-2.156		-57.0393	4.8484	3.9466	4.5188	-57.2633	0.0324	0.1146	0.4258		57.36	70.12	55
Rx-536_05kHz_01	310	1	13:04:44	0.900007158	47.7206071	16.8221128	118.51	-3.44	25.64	25.87	5000	81.8283105	54.881	-2.158	0	0	0	54.36980427	59.729	-2.159	147.0719333	58.827	-2.159	27.21832116	59.399	-2.159		-54.8809	4.848	3.9462	4.5178	-55.1049	0.032	0.1142	0.4248		56.53	69.89	54.87
Rx-536_05kHz_01	311	1	13:04:45	0.000007157	47.7206068	16.8221123	118.5	-3.48	25.63	25.86	5000	81.84096297	52.722	-2.159	0	0	0	54.3726396	57.569	-2.159	147.0941722	56.668	-2.159	27.21886772	57.24	-2.159		-52.7222	4.8472	3.9459	4.5177	-52.9462	0.0312	0.1139	0.4247		55.2	69.69	54.86
Rx-536_05kHz_01	312	1	13:04:45	0.100007155	47.7206062	16.8221124	118.51	-3.5	25.56	25.8	5000	81.85265287	50.565	-2.158	0	0	0	54.37439418	55.411	-2.158	147.1164212	54.511	-2.157	27.22474682	55.08	-2.16		-50.5645	4.8469	3.9461	4.5151	-50.7885	0.0309	0.1141	0.4221		54.71	69.84	54.53
Rx-536_05kHz_01	313	1	13:04:45	0.200007154	47.7206056	16.8221125	118.52	-3.52	25.49	25.73	5000	81.85888955	48.407	-2.158	0	0	0	54.370403	53.252	-2.159	147.1275358	52.352	-2.158	27.22873268	52.924	-2.156		-48.4066	4.8455	3.9457	4.5173	-48.6306	0.0295	0.1137	0.4243		52.14	69.56	54.81
Rx-536_05kHz_01	314	1	13:04:45	0.300007152	47.7206049	16.8221126	118.53	-3.54	25.42	25.67	5000	81.85232265	46.249	-2.157	0	0	0	54.36159968	51.095	-2.157	147.1120898	50.195	-2.158	27.22799298	50.768	-2.156		-46.2494	4.8453	3.9454	4.5185	-46.4734	0.0293	0.1134	0.4255		51.78	69.38	54.96
Rx-536_05kHz_01	315	1	13:04:45	0.40000715	47.7206043	16.8221127	118.54	-3.55	25.35	25.6	5000	81.83900345	44.091	-2.159	0	0	0	54.36034564	48.937	-2.158	147.0822173	48.035	-2.16	27.22863036	48.607	-2.161		-44.0907	4.8459	3.9444	4.5161	-44.3147	0.0299	0.1124	0.4231		52.81	68.78	54.66
Rx-536_05kHz_01	316	1	13:04:45	0.500007149	47.7206037	16.8221128	118.55	-3.57	25.29	25.54	5000	81.84094209	41.932	-2.159	0	0	0	54.38423596	46.78	-2.157	147.0934457	45.875	-2.16	27.22303081	46.444	-2.163		-41.9318	4.848	3.9432	4.5121	-42.1558	0.032	0.1112	0.4191		56.67	68.06	54.14
Rx-536_05kHz_01	317	1	13:04:45	0.600007147	47.720603	16.8221128	118.56	-3.59	25.22	25.47	5000	81.84513152	39.773	-2.158	0	0	0	54.39752566	44.622	-2.158	147.1066575	43.715	-2.16	27.22111241	44.284	-2.16		-39.7734	4.8486	3.9413	4.5102	-39.9974	0.0326	0.1093	0.4172		57.7	66.87	53.89
Rx-536_05kHz_01	318	1	13:04:45	0.700007146	47.7206024	16.8221129	118.57	-3.61	25.15	25.41	5000	81.84194918	37.615	-2.158	0	0	0	54.39800644	42.464	-2.158	147.1088621	41.555	-2.159	27.21610288	42.122	-2.161		-37.6152	4.8483	3.9401	4.5071	-37.8392	0.0323	0.1081	0.4141		57.07	66.14	53.49
Rx-536_05kHz_01	319	1	13:04:45	0.800007144	47.7206018	16.822113	118.58	-3.63	25.08	25.34	5000	81.84070538	35.458	-2.157	0	0	0	54.3977815	40.306	-2.158	147.1101837	39.397	-2.159	27.21478707	39.963	-2.16		-35.458	4.8478	3.9387	4.5046	-35.682	0.0318	0.1067	0.4116		56.23	65.29	53.16
Rx-536_05kHz_01	320	1	13:04:45	0.900007142	47.7206011	16.8221131	118.59	-3.64	25.01	25.28	5000	81.84345686	33.301	-2.157	0	0	0	54.39607872	38.149	-2.157	147.1092005	37.239	-2.158	27.21876934	37.801	-2.162		-33.3008	4.8477	3.9383	4.5	-33.5248	0.0317	0.1063	0.407		56.1	65.06	52.58
Rx-536_05kHz_01	321	1	13:04:46	0.000007141	47.7206005	16.8221132	118.6	-3.66	24.95	25.21	5000	81.84424508	31.142	-2.159	0	0	0	54.39100488	35.991	-2.158	147.1034795	35.082	-2.158	27.22057696	35.649	-2.152		-31.1423	4.8485	3.9392	4.5066	-31.3663	0.0325	0.1072	0.4136		57.42	65.6	53.43
Rx-536_05kHz_01	322	1	13:04:46	0.100007139	47.7205996	16.8221135	118.6	-3.67	24.85	25.12	5000	81.85943354	28.984	-2.159	0	0	0	54.40107956	33.832	-2.159	147.1337166	32.923	-2.158	27.22573461	33.49	-2.159		-28.9835	4.8485	3.9399	4.5064	-29.2075	0.0325	0.1079	0.4134		57.45	66.02	53.41
Rx-536_05kHz_01	323	1	13:04:46	0.200007137	47.7205988	16.8221139	118.6	-3.68	24.75	25.02	5000	81.86210051	26.824	-2.159	0	0	0	54.39988383	31.672	-2.16	147.1276564	30.764	-2.159	27.22996775	31.337	-2.153		-26.8241	4.848	3.9399	4.5132	-27.0481	0.032	0.1079	0.4202		56.62	66.02	54.29
Rx-536_05kHz_01	324	1	13:04:46	0.300007136	47.7205979	16.8221143	118.6	-3.68	24.65	24.92	5000	81.85809806	24.665	-2.159	0	0	0	54.3900264	29.511	-2.161	147.117132	28.604	-2.16	27.23170059	29.178	-2.16		-24.665	4.8462	3.9393	4.5126	-24.889	0.0302	0.1073	0.4196		53.36	65.65	54.21
Rx-536_05kHz_01	325	1	13:04:46	0.400007134	47.720597	16.8221146	118.6	-3.69	24.55	24.82	5000	81.8457193	22.505	-2.16	0	0	0	54.37932826	27.35	-2.161	147.1031493	26.444	-2.161	27.2174852	27.017	-2.161		-22.5052	4.8451	3.9383	4.5117	-22.7292	0.0291	0.1063	0.4187		51.52	65.07	54.08
Rx-536_05kHz_01	326	1	13:04:46	0.500007133	47.7205962	16.822115	118.6	-3.7	24.45	24.72	5000	81.8476388	20.347	-2.159	0	0	0	54.37727429	25.192	-2.159	147.104229	24.284	-2.159	27.2140005	24.86	-2.157		-20.3465	4.8451	3.9379	4.5133	-20.5705	0.0291	0.1059	0.4203		51.5	64.81	54.29
Rx-536_05kHz_01	327	1	13:04:46	0.600007131	47.7205953	16.8221154	118.6	-3.71	24.35	24.63	5000	81.85101222	18.188	-2.159	0	0	0	54.37610534	23.033	-2.159	147.1096534	22.126	-2.158	27.21513455	22.705	-2.155		-18.1877	4.8449	3.9385	4.5176	-18.4117	0.0289	0.1065	0.4246		51.16	65.19	54.85
Rx-536_05kHz_01	328	1	13:04:46	0.700007129	47.7205944	16.8221157	118.6	-3.71	24.25	24.53	5000	81.84813856	16.03	-2.158	0	0	0	54.36706301	20.874	-2.158	147.1007974	19.969	-2.158	27.22101192	20.55	-2.155		-16.0298	4.8446	3.9387	4.5204	-16.2538	0.0286	0.1067	0.4274		50.63	65.28	55.21
Rx-536_05kHz_01	329	1	13:04:46	0.800007128	47.7205936	16.8221161	118.6	-3.72	24.15	24.43	5000	81.84623667	13.871	-2.159	0	0	0	54.36457521	18.715	-2.159	147.1001116	17.81	-2.159	27.22176677	18.389	-2.162		-13.8711	4.8444	3.9388	4.5175	-14.0951	0.0284	0.1068	0.4245		50.19	65.34	54.83
Rx-536_05kHz_01	330	1	13:04:46	0.900007126	47.7205927	16.8221165	118.6	-3.73	24.05	24.33	5000	81.84485042	11.712	-2.159	0	0	0	54.37103486	16.557	-2.159	147.0963255	15.65	-2.16	27.22172576	16.229	-2.16		-11.7124	4.8445	3.9372	4.5165	-11.9364	0.0285	0.1052	0.4235		50.38	64.37	54.71
Rx-536_05kHz_01	331	1	13:04:47	0.000007125	47.7205918	16.8221168	118.6	-3.73	23.95	24.24	5000	81.84198939	9.553	-2.16	0	0	0	54.37992753	14.398	-2.159	147.0894965	13.489	-2.161	27.22055376	14.067	-2.162		-9.5527	4.8454	3.9363	4.5146	-9.7767	0.0294	0.1043	0.4216		52.06	63.84	54.46
Rx-536_05kHz_01	332	1	13:04:47	0.100007123	47.7205908	16.8221172	118.59	-3.75	23.83	24.12	5000	81.85643364	7.394	-2.159	0	0	0	54.40208785	12.24	-2.158	147.1317025	11.329	-2.16	27.22307517	11.903	-2.164		-7.3941	4.8456	3.9347	4.509	-7.6181	0.0296	0.1027	0.416		52.37	62.83	53.74
Rx-536_05kHz_01	333	1	13:04:47	0.200007121	47.7205898	16.8221176	118.58	-3.76	23.71	24.01	5000	81.85755278	5.235	-2.159	0	0	0	54.40556308	10.081	-2.159	147.1328424	9.169	-2.16	27.22426692	9.747	-2.157		-5.2355	4.8455	3.9336	4.511	-5.4595	0.0295	0.1016	0.418		52.2	62.15	54
Rx-536_05kHz_01	334	1	13:04:47	0.30000712	47.7205887	16.822118	118.57	-3.77	23.59	23.89	5000	81.85605812	3.078	-2.158	0	0	0	54.4045117	7.923	-2.158	147.1316029	7.011	-2.158	27.22219112	7.585	-2.162		-3.0778	4.845	3.9329	4.5069	-3.3018	0.029	0.1009	0.4139		51.27	61.76	53.46
Rx-536_05kHz_01	335	1	13:04:47	0.400007118	47.7205877	16.8221184	118.56	-3.78	23.48	23.78	5000	81.84403808	0.919	-2.158	0	0	0	54.38972648	5.765	-2.158	147.0968314	4.853	-2.158	27.22556639	5.433	-2.151		-0.9193	4.8457	3.9337	4.5141	-1.1433	0.0297	0.1017	0.4211		52.45	62.21	54.39
Rx-536_05kHz_01	336	1	13:04:47	0.500007116	47.7205867	16.8221188	118.55	-3.8	23.36	23.66	5000	81.8424239	-1.239	-2.159	0	0	0	54.38806995	3.606	-2.159	147.0959681	2.695	-2.159	27.22383279	3.273	-2.161		1.2394	4.8458	3.9339	4.5122	1.0154	0.0298	0.1019	0.4192		52.64	62.33	54.15
Rx-536_05kHz_01	337	1	13:04:47	0.600007115	47.7205856	16.8221191	118.54	-3.81	23.24	23.55	5000	81.83959201	-3.398	-2.158	0	0	0	54.37895101	1.447	-2.16	147.0795605	0.536	-2.159	27.22620023	1.118	-2.155		3.3975	4.844	3.9332	4.5157	3.1735	0.028	0.1012	0.4227		49.6	61.95	54.61
Rx-536_05kHz_01	338	1	13:04:47	0.700007113	47.7205846	16.8221195	118.53	-3.82	23.12	23.44	5000	81.84095641	-5.555	-2.157	0	0	0	54.37737194	-0.713	-2.16	147.0932811	-1.624	-2.159	27.21634395	-1.051	-2.169		5.555	4.8419	3.9313	4.504	5.331	0.0259	0.0993	0.411		45.78	60.76	53.09
Rx-536_05kHz_01	339	1	13:04:47	0.800007112	47.7205836	16.8221199	118.52	-3.83	23	23.32	5000	81.84062011	-7.712	-2.157	0	0	0	54.36930596	-2.871	-2.158	147.0921359	-3.782	-2.158	27.21596218	-3.204	-2.153		7.7123	4.8413	3.9305	4.5079	7.4883	0.0253	0.0985	0.4149		44.76	60.29	53.6
Rx-536_05kHz_01	340	1	13:04:47	0.90000711	47.7205825	16.8221203	118.51	-3.85	22.89	23.21	5000	81.84077249	-9.871	-2.158	0	0	0	54.36603029	-5.029	-2.158	147.0917829	-5.94	-2.159	27.21620345	-5.367	-2.163		9.8708	4.8414	3.9303	4.5036	9.6468	0.0254	0.0983	0.4106		44.95	60.14	53.03
Rx-536_05kHz_01	341	1	13:04:48	0.000007108	47.7205815	16.8221207	118.5	-3.86	22.77	23.09	5000	81.84152908	-12.03	-2.16	0	0	0	54.35862869	-7.19	-2.16	147.0867671	-8.1	-2.159	27.22625751	-7.526	-2.159		12.0304	4.8408	3.9304	4.504	11.8064	0.0248	0.0984	0.411		43.8	60.23	53.09
Rx-536_05kHz_01	342	1	13:04:48	0.100007107	47.7205804	16.8221212	118.5	-3.86	22.64	22.97	5000	81.84505472	-14.188	-2.158	0	0	0	54.37036889	-9.346	-2.157	147.096298	-10.259	-2.159	27.22751389	-9.689	-2.163		14.1883	4.8419	3.9297	4.4989	13.9643	0.0259	0.0977	0.4059		45.77	59.77	52.43
Rx-536_05kHz_01	343	1	13:04:48	0.200007105	47.7205793	16.8221217	118.5	-3.87	22.51	22.84	5000	81.85605344	-16.347	-2.158	0	0	0	54.39141718	-11.503	-2.157	147.1190289	-12.417	-2.159	27.22565348	-11.848	-2.158		16.3467	4.8437	3.9293	4.499	16.1227	0.0277	0.0973	0.406		49	59.53	52.45
Rx-536_05kHz_01	344	1	13:04:48	0.300007103	47.7205782	16.8221222	118.5	-3.88	22.39	22.72	5000	81.85763448	-18.505	-2.158	0	0	0	54.40609763	-13.661	-2.158	147.1346155	-14.578	-2.161	27.21934856	-14.014	-2.166		18.5052	4.8441	3.9271	4.4914	18.2812	0.0281	0.0951	0.3984		49.75	58.17	51.46
Rx-536_05kHz_01	345	1	13:04:48	0.400007102	47.7205771	16.8221227	118.5	-3.88	22.26	22.6	5000	81.84572867	-20.663	-2.158	0	0	0	54.39874446	-15.819	-2.158	147.1100517	-16.737	-2.159	27.2137412	-16.171	-2.157		20.663	4.8435	3.9263	4.4922	20.439	0.0275	0.0943	0.3992		48.72	57.71	51.57
Rx-536_05kHz_01	346	1	13:04:48	0.5000071	47.720576	16.8221232	118.5	-3.89	22.13	22.47	5000	81.84366922	-22.821	-2.158	0	0	0	54.39628722	-17.977	-2.158	147.1062012	-18.895	-2.158	27.21627291	-18.338	-2.167		22.8208	4.8433	3.9258	4.483	22.5968	0.0273	0.0938	0.39		48.26	57.4	50.38
Rx-536_05kHz_01	347	1	13:04:48	0.600007099	47.7205749	16.8221237	118.5	-3.9	22	22.35	5000	81.84410962	-24.979	-2.159	0	0	0	54.3924643	-20.136	-2.158	147.0972273	-21.053	-2.158	27.22216831	-20.492	-2.154		24.9795	4.8436	3.9261	4.4874	24.7555	0.0276	0.0941	0.3944		48.88	57.58	50.94
Rx-536_05kHz_01	348	1	13:04:48	0.700007097	47.7205738	16.8221242	118.5	-3.9	21.88	22.22	5000	81.84047556	-27.138	-2.159	0	0	0	54.384765	-22.295	-2.159	147.0810332	-23.212	-2.159	27.22799941	-22.648	-2.156		27.1381	4.8431	3.926	4.4903	26.9141	0.0271	0.094	0.3973		47.87	57.51	51.32
Rx-536_05kHz_01	349	1	13:04:48	0.800007095	47.7205727	16.8221247	118.5	-3.91	21.75	22.1	5000	81.84565617	-29.298	-2.159	0	0	0	54.38650442	-24.456	-2.161	147.0932889	-25.373	-2.161	27.22195717	-24.814	-2.166		29.2975	4.8416	3.9241	4.484	29.0735	0.0256	0.0921	0.391		45.32	56.33	50.5
Rx-536_05kHz_01	350	1	13:04:48	0.900007094	47.7205716	16.8221252	118.5	-3.92	21.62	21.97	5000	81.84436524	-31.455	-2.158	0	0	0	54.38108013	-26.615	-2.159	147.0986111	-27.532	-2.159	27.21596087	-26.981	-2.167		31.4555	4.8403	3.9234	4.4744	31.2315	0.0243	0.0914	0.3814		42.89	55.91	49.27
Rx-536_05kHz_01	351	1	13:04:49	0.000007092	47.7205705	16.8221257	118.5	-3.92	21.49	21.85	5000	81.84301926	-33.614	-2.158	0	0	0	54.37026594	-28.774	-2.159	147.0938323	-29.69	-2.158	27.2156176	-29.137	-2.156		33.6136	4.8392	3.9238	4.4766	33.3896	0.0232	0.0918	0.3836		40.95	56.17	49.55
Rx-536_05kHz_01	352	1	13:04:49	0.100007091	47.7205694	16.8221265	118.5	-3.91	21.36	21.71	5000	81.85784176	-35.771	-2.158	0	0	0	54.3700853	-30.933	-2.158	147.1160757	-31.847	-2.157	27.22660148	-31.293	-2.156		35.7712	4.8386	3.9242	4.4779	35.5472	0.0226	0.0922	0.3849		39.91	56.41	49.72
Rx-536_05kHz_01	353	1	13:04:49	0.200007089	47.7205683	16.8221272	118.5	-3.9	21.23	21.58	5000	81.86264237	-37.93	-2.159	0	0	0	54.37384223	-33.092	-2.159	147.1182658	-34.007	-2.16	27.22492156	-33.45	-2.157		37.9302	4.8387	3.9236	4.4803	37.7062	0.0227	0.0916	0.3873		40.09	56.08	50.03
Rx-536_05kHz_01	354	1	13:04:49	0.300007087	47.7205672	16.822128	118.5	-3.88	21.09	21.45	5000	81.854459	-40.089	-2.159	0	0	0	54.38399878	-35.249	-2.157	147.1068461	-36.167	-2.16	27.22445109	-35.619	-2.169		40.0891	4.8404	3.9225	4.4703	39.8651	0.0244	0.0905	0.3773		43.22	55.37	48.74
Rx-536_05kHz_01	355	1	13:04:49	0.400007086	47.7205662	16.8221288	118.5	-3.87	20.96	21.31	5000	81.84582392	-42.248	-2.158	0	0	0	54.39478506	-37.406	-2.157	147.105938	-38.327	-2.161	27.21873769	-37.782	-2.164		42.2476	4.8416	3.9204	4.4652	42.0236	0.0256	0.0884	0.3722		45.21	54.1	48.08
Rx-536_05kHz_01	356	1	13:04:49	0.500007084	47.7205651	16.8221296	118.5	-3.86	20.83	21.18	5000	81.84616564	-44.405	-2.158	0	0	0	54.40371077	-39.564	-2.158	147.1202799	-40.486	-2.159	27.21374444	-39.943	-2.161		44.4054	4.8417	3.9193	4.4623	44.1814	0.0257	0.0873	0.3693		45.48	53.43	47.7
Rx-536_05kHz_01	357	1	13:04:49	0.600007082	47.720564	16.8221304	118.5	-3.84	20.69	21.05	5000	81.84875487	-46.564	-2.159	0	0	0	54.40170633	-41.723	-2.159	147.1198635	-42.646	-2.159	27.21519871	-42.105	-2.162		46.5642	4.8413	3.9186	4.4595	46.3402	0.0253	0.0866	0.3665		44.66	53.01	47.34
Rx-536_05kHz_01	358	1	13:04:49	0.700007081	47.7205629	16.8221312	118.5	-3.83	20.56	20.91	5000	81.85113377	-48.723	-2.158	0	0	0	54.39999762	-43.881	-2.158	147.1142497	-44.804	-2.159	27.22092723	-44.264	-2.16		48.7227	4.8416	3.9186	4.4584	48.4987	0.0256	0.0866	0.3654		45.22	52.98	47.2
Rx-536_05kHz_01	359	1	13:04:49	0.800007079	47.7205618	16.8221319	118.5	-3.81	20.43	20.78	5000	81.84984295	-50.882	-2.159	0	0	0	54.39485961	-46.04	-2.159	147.1045292	-46.963	-2.159	27.22068445	-46.423	-2.158		50.882	4.8418	3.9189	4.4594	50.658	0.0258	0.0869	0.3664		45.7	53.15	47.34
Rx-536_05kHz_01	360	1	13:04:49	0.900007078	47.7205607	16.8221327	118.5	-3.8	20.29	20.65	5000	81.85204313	-53.041	-2.159	0	0	0	54.39737583	-48.2	-2.159	147.1049486	-49.123	-2.16	27.21528365	-48.584	-2.162		53.041	4.8413	3.918	4.4567	52.817	0.0253	0.086	0.3637		44.73	52.59	46.98
Rx-536_05kHz_01	361	1	13:04:50	0.000007076	47.7205597	16.8221335	118.5	-3.79	20.16	20.51	5000	81.85102142	-55.2	-2.159	0	0	0	54.38943158	-50.361	-2.161	147.0973709	-51.284	-2.161	27.21786277	-50.745	-2.161		55.2	4.8391	3.9162	4.4549	54.976	0.0231	0.0842	0.3619		40.87	51.5	46.75
Rx-536_05kHz_01	362	1	13:04:50	0.100007074	47.7205585	16.8221343	118.49	-3.77	20.02	20.38	5000	81.86510616	-57.358	-2.158	0	0	0	54.39666656	-52.52	-2.159	147.145152	-53.443	-2.159	27.21765756	-52.908	-2.163		57.3578	4.8375	3.9148	4.4499	57.1338	0.0215	0.0828	0.3569		38.03	50.64	46.1
Rx-536_05kHz_01	363	1	13:04:50	0.200007073	47.7205574	16.8221352	118.48	-3.75	19.89	20.24	5000	81.86950927	-59.516	-2.158	0	0	0	54.38481296	-54.679	-2.159	147.1422315	-55.601	-2.158	27.22468061	-55.069	-2.161		59.5157	4.8367	3.9151	4.4464	59.2917	0.0207	0.0831	0.3534		36.61	50.82	45.65
Rx-536_05kHz_01	364	1	13:04:50	0.300007071	47.7205563	16.822136	118.47	-3.74	19.75	20.1	5000	81.86607933	-61.674	-2.158	0	0	0	54.37839103	-56.837	-2.158	147.134698	-57.759	-2.158	27.23074073	-57.226	-2.156		61.6742	4.8372	3.9155	4.4486	61.4502	0.0212	0.0835	0.3556		37.41	51.11	45.94
Rx-536_05kHz_01	365	1	13:04:50	0.40000707	47.7205552	16.8221368	118.46	-3.72	19.61	19.96	5000	81.85238601	-63.833	-2.159	0	0	0	54.38100006	-58.994	-2.157	147.1026849	-59.918	-2.16	27.22603663	-59.387	-2.161		63.8329	4.839	3.9146	4.4462	63.6089	0.023	0.0826	0.3532		40.71	50.56	45.62
Rx-536_05kHz_01	366	1	13:04:50	0.500007068	47.7205541	16.8221377	118.45	-3.71	19.47	19.82	5000	81.85486623	-65.991	-2.158	0	0	0	54.39502738	-61.151	-2.157	147.1096564	-62.077	-2.159	27.21819309	-61.544	-2.157		65.9912	4.8404	3.9141	4.4471	65.7672	0.0244	0.0821	0.3541		43.19	50.22	45.74
Rx-536_05kHz_01	367	1	13:04:50	0.600007066	47.720553	16.8221385	118.44	-3.69	19.33	19.68	5000	81.85260735	-68.149	-2.158	0	0	0	54.40766368	-63.309	-2.159	147.1361882	-64.236	-2.159	27.20798155	-63.71	-2.165		68.1493	4.8399	3.913	4.4398	67.9253	0.0239	0.081	0.3468		42.26	49.59	44.79
Rx-536_05kHz_01	368	1	13:04:50	0.700007065	47.7205518	16.8221393	118.43	-3.67	19.2	19.54	5000	81.85308308	-70.306	-2.157	0	0	0	54.40414695	-65.466	-2.157	147.1215078	-66.393	-2.157	27.21542082	-65.868	-2.159		70.3062	4.8401	3.9127	4.4379	70.0822	0.0241	0.0807	0.3449		42.62	49.4	44.55
Rx-536_05kHz_01	369	1	13:04:50	0.800007063	47.7205507	16.8221402	118.42	-3.66	19.06	19.41	5000	81.85610869	-72.465	-2.158	0	0	0	54.40283216	-67.624	-2.158	147.1257739	-68.551	-2.158	27.2206405	-68.025	-2.157		72.4646	4.8401	3.9132	4.4392	72.2406	0.0241	0.0812	0.3462		42.61	49.69	44.72
Rx-536_05kHz_01	370	1	13:04:50	0.900007061	47.7205496	16.822141	118.41	-3.64	18.92	19.27	5000	81.85588826	-74.623	-2.158	0	0	0	54.39650877	-69.783	-2.158	147.1158903	-70.709	-2.158	27.22898396	-70.181	-2.155		74.6226	4.8399	3.9132	4.4418	74.3986	0.0239	0.0812	0.3488		42.31	49.7	45.05
Rx-536_05kHz_01	371	1	13:04:51	0.00000706	47.7205485	16.8221418	118.4	-3.63	18.78	19.13	5000	81.85487252	-76.781	-2.158	0	0	0	54.39764062	-71.941	-2.159	147.1122594	-72.868	-2.159	27.2296467	-72.34	-2.159		76.7808	4.8393	3.9129	4.4408	76.5568	0.0233	0.0809	0.3478		41.28	49.51	44.93
Rx-536_05kHz_01	372	1	13:04:51	0.100007058	47.7205474	16.8221426	118.41	-3.61	18.65	18.99	5000	81.86476494	-78.939	-2.158	0	0	0	54.40251227	-74.101	-2.16	147.1291472	-75.028	-2.16	27.22928386	-74.501	-2.161		78.9387	4.8375	3.9112	4.4373	78.7147	0.0215	0.0792	0.3443		38.05	48.43	44.47
Rx-536_05kHz_01	373	1	13:04:51	0.200007057	47.7205463	16.8221434	118.42	-3.6	18.51	18.86	5000	81.86774987	-81.097	-2.158	0	0	0	54.4002482	-76.261	-2.16	147.1540197	-77.187	-2.159	27.21978671	-76.667	-2.166		81.0971	4.8363	3.9104	4.4298	80.8731	0.0203	0.0784	0.3368		35.86	47.97	43.5
Rx-536_05kHz_01	374	1	13:04:51	0.300007055	47.7205452	16.8221441	118.43	-3.59	18.38	18.73	5000	81.86669869	-83.256	-2.159	0	0	0	54.38080177	-78.421	-2.161	147.1421425	-79.345	-2.159	27.22153972	-78.826	-2.159		83.2557	4.8343	3.9105	4.4298	83.0317	0.0183	0.0785	0.3368		32.44	48.02	43.5
Rx-536_05kHz_01	375	1	13:04:51	0.400007053	47.7205441	16.8221449	118.44	-3.58	18.24	18.59	5000	81.85640085	-85.415	-2.159	0	0	0	54.35999521	-80.582	-2.161	147.1143466	-81.504	-2.159	27.22624722	-80.977	-2.151		85.4151	4.8332	3.9111	4.4384	85.1911	0.0172	0.0791	0.3454		30.43	48.41	44.62
Rx-536_05kHz_01	376	1	13:04:51	0.500007052	47.720543	16.8221457	118.45	-3.56	18.11	18.46	5000	81.85290001	-87.574	-2.158	0	0	0	54.36262364	-82.74	-2.158	147.1033377	-83.663	-2.159	27.2274852	-83.136	-2.159		87.5735	4.8338	3.9104	4.4374	87.3495	0.0178	0.0784	0.3444		31.53	47.97	44.48
Rx-536_05kHz_01	377	1	13:04:51	0.60000705	47.7205419	16.8221464	118.46	-3.55	17.98	18.32	5000	81.85483021	-89.732	-2.159	0	0	0	54.38684731	-84.895	-2.156	147.1070929	-85.823	-2.16	27.21938077	-85.297	-2.161		89.7322	4.8368	3.9094	4.4349	89.5082	0.0208	0.0774	0.3419		36.75	47.35	44.16
Rx-536_05kHz_01	378	1	13:04:51	0.700007048	47.7205408	16.8221472	118.47	-3.54	17.84	18.19	5000	81.85642223	-91.891	-2.159	0	0	0	54.40462258	-87.052	-2.157	147.1226857	-87.983	-2.16	27.21619847	-87.461	-2.164		91.891	4.8386	3.908	4.4297	91.667	0.0226	0.076	0.3367		40.03	46.53	43.49
Rx-536_05kHz_01	379	1	13:04:51	0.800007047	47.7205397	16.822148	118.48	-3.53	17.71	18.05	5000	81.85604467	-94.049	-2.158	0	0	0	54.41111205	-89.211	-2.158	147.1336293	-90.142	-2.159	27.21338518	-89.622	-2.161		94.0494	4.8388	3.9073	4.4275	93.8254	0.0228	0.0753	0.3345		40.28	46.1	43.22
Rx-536_05kHz_01	380	1	13:04:51	0.900007045	47.7205386	16.8221487	118.49	-3.52	17.57	17.92	5000	81.85770123	-96.207	-2.157	0	0	0	54.41070438	-91.368	-2.157	147.1338941	-92.299	-2.157	27.21704153	-91.78	-2.158		96.2067	4.8387	3.9072	4.4269	95.9827	0.0227	0.0752	0.3339		40.17	46.02	43.13
Rx-536_05kHz_01	381	1	13:04:52	0.000007044	47.7205375	16.8221495	118.5	-3.5	17.44	17.79	5000	81.85565993	-98.365	-2.158	0	0	0	54.40206862	-93.526	-2.158	147.1205652	-94.457	-2.158	27.22477289	-93.937	-2.157		98.3645	4.8384	3.9075	4.4275	98.1405	0.0224	0.0755	0.3345		39.69	46.21	43.21
Rx-536_05kHz_01	382	1	13:04:52	0.100007042	47.7205364	16.8221503	118.53	-3.49	17.3	17.65	5000	81.86817658	-100.522	-2.158	0	0	0	54.40968038	-95.684	-2.158	147.1452684	-96.615	-2.158	27.2303832	-96.092	-2.155		100.5223	4.8386	3.9075	4.4304	100.2983	0.0226	0.0755	0.3374		39.98	46.22	43.59
Rx-536_05kHz_01	383	1	13:04:52	0.20000704	47.7205353	16.8221511	118.56	-3.48	17.17	17.52	5000	81.87421722	-102.681	-2.159	0	0	0	54.41167997	-97.843	-2.16	147.1448607	-98.774	-2.159	27.23270469	-98.247	-2.155		102.681	4.8376	3.9069	4.434	102.457	0.0216	0.0749	0.341		38.27	45.8	44.05
Rx-536_05kHz_01	384	1	13:04:52	0.300007039	47.7205342	16.8221519	118.59	-3.47	17.03	17.38	5000	81.86898749	-104.84	-2.159	0	0	0	54.40450364	-100.003	-2.16	147.1405349	-100.934	-2.16	27.22221827	-100.411	-2.164		104.8398	4.8363	3.9057	4.4293	104.6158	0.0203	0.0737	0.3363		35.94	45.09	43.44
Rx-536_05kHz_01	385	1	13:04:52	0.400007037	47.7205331	16.8221526	118.62	-3.45	16.9	17.25	5000	81.86056856	-106.998	-2.158	0	0	0	54.38925725	-102.164	-2.16	147.1351922	-103.093	-2.159	27.21530403	-102.571	-2.16		106.998	4.834	3.9051	4.427	106.774	0.018	0.0731	0.334		31.86	44.73	43.14
Rx-536_05kHz_01	386	1	13:04:52	0.500007036	47.720532	16.8221534	118.65	-3.44	16.76	17.11	5000	81.85886677	-109.156	-2.158	0	0	0	54.37081193	-104.323	-2.159	147.1249974	-105.25	-2.157	27.21819422	-104.728	-2.157		109.1558	4.8327	3.9057	4.4279	108.9318	0.0167	0.0737	0.3349		29.56	45.11	43.26
Rx-536_05kHz_01	387	1	13:04:52	0.600007034	47.7205309	16.8221542	118.68	-3.43	16.63	16.98	5000	81.84591913	-111.314	-2.158	0	0	0	54.35281451	-106.482	-2.159	147.0940209	-107.408	-2.158	27.22379422	-106.884	-2.156		111.3142	4.8322	3.9066	4.4307	111.0902	0.0162	0.0746	0.3377		28.59	45.63	43.62
Rx-536_05kHz_01	388	1	13:04:52	0.700007032	47.7205298	16.822155	118.71	-3.41	16.49	16.84	5000	81.84762003	-113.473	-2.159	0	0	0	54.36397919	-108.64	-2.158	147.0952419	-109.568	-2.16	27.22579323	-109.041	-2.158		113.4731	4.8335	3.9053	4.4316	113.2491	0.0175	0.0733	0.3386		30.89	44.87	43.74
Rx-536_05kHz_01	389	1	13:04:52	0.800007031	47.7205287	16.8221558	118.74	-3.4	16.36	16.71	5000	81.84892188	-115.633	-2.16	0	0	0	54.38551837	-110.797	-2.158	147.0967792	-111.729	-2.161	27.21863119	-111.206	-2.165		115.633	4.8357	3.9044	4.4269	115.409	0.0197	0.0724	0.3339		34.93	44.33	43.14
Rx-536_05kHz_01	390	1	13:04:52	0.900007029	47.7205276	16.8221566	118.77	-3.39	16.22	16.57	5000	81.84499179	-117.791	-2.158	0	0	0	54.40105171	-112.954	-2.157	147.1128942	-113.888	-2.159	27.20750245	-113.368	-2.162		117.7914	4.8371	3.9037	4.4232	117.5674	0.0211	0.0717	0.3302		37.33	43.86	42.66
Rx-536_05kHz_01	391	1	13:04:53	0.000007027	47.7205265	16.8221573	118.8	-3.37	16.09	16.44	5000	81.84778245	-119.949	-2.158	0	0	0	54.40521517	-115.112	-2.157	147.1191961	-116.046	-2.158	27.20768065	-115.53	-2.162		119.9491	4.8373	3.9035	4.4193	119.7251	0.0213	0.0715	0.3263		37.7	43.74	42.15
Rx-536_05kHz_01	392	1	13:04:53	0.100007026	47.7205253	16.8221582	118.81	-3.36	15.94	16.29	5000	81.85629227	-122.106	-2.157	0	0	0	54.40848293	-117.27	-2.158	147.1330251	-118.203	-2.158	27.21551291	-117.686	-2.156		122.1065	4.8367	3.9033	4.4203	121.8825	0.0207	0.0713	0.3273		36.64	43.64	42.29
Rx-536_05kHz_01	393	1	13:04:53	0.200007024	47.7205241	16.8221591	118.82	-3.34	15.79	16.14	5000	81.86138076	-124.265	-2.158	0	0	0	54.40438886	-119.427	-2.158	147.1287212	-120.36	-2.157	27.228412	-119.838	-2.152		124.2646	4.8371	3.9043	4.4269	124.0406	0.0211	0.0723	0.3339		37.25	44.22	43.13
Rx-536_05kHz_01	394	1	13:04:53	0.300007023	47.7205228	16.8221599	118.83	-3.33	15.64	15.99	5000	81.86134261	-126.424	-2.159	0	0	0	54.40538495	-121.587	-2.159	147.1317119	-122.519	-2.159	27.23124735	-121.998	-2.16		126.4236	4.8371	3.9041	4.4255	126.1996	0.0211	0.0721	0.3325		37.23	44.15	42.96
Rx-536_05kHz_01	395	1	13:04:53	0.400007021	47.7205216	16.8221608	118.84	-3.31	15.49	15.84	5000	81.8483962	-128.583	-2.159	0	0	0	54.3915456	-123.747	-2.16	147.0968755	-124.679	-2.16	27.22525479	-124.163	-2.165		128.5828	4.8359	3.9033	4.4201	128.3588	0.0199	0.0713	0.3271		35.13	43.63	42.26
Rx-536_05kHz_01	396	1	13:04:53	0.500007019	47.7205204	16.8221617	118.85	-3.3	15.34	15.69	5000	81.85228814	-130.741	-2.158	0	0	0	54.38924279	-125.907	-2.16	147.1210777	-126.838	-2.158	27.21251717	-126.325	-2.162		130.7409	4.8342	3.903	4.4162	130.5169	0.0182	0.071	0.3232		32.17	43.45	41.75
Rx-536_05kHz_01	397	1	13:04:53	0.600007018	47.7205192	16.8221625	118.86	-3.28	15.19	15.54	5000	81.85956377	-132.898	-2.157	0	0	0	54.37261421	-128.067	-2.16	147.1229323	-128.995	-2.157	27.21349769	-128.486	-2.162		132.898	4.8313	3.9026	4.4116	132.674	0.0153	0.0706	0.3186		27.11	43.23	41.16
Rx-536_05kHz_01	398	1	13:04:53	0.700007016	47.720518	16.8221634	118.87	-3.27	15.04	15.4	5000	81.86442832	-135.056	-2.158	0	0	0	54.36425584	-130.225	-2.158	147.1302439	-131.153	-2.158	27.22175504	-130.639	-2.153		135.0559	4.831	3.9028	4.417	134.8319	0.015	0.0708	0.324		26.49	43.34	41.85
Rx-536_05kHz_01	399	1	13:04:53	0.800007015	47.7205168	16.8221643	118.88	-3.26	14.9	15.25	5000	81.86084674	-137.215	-2.159	0	0	0	54.37376972	-132.381	-2.156	147.1156631	-133.312	-2.159	27.22901074	-132.799	-2.16		137.2145	4.8336	3.9028	4.4153	136.9905	0.0176	0.0708	0.3223		31.19	43.33	41.64
Rx-536_05kHz_01	400	1	13:04:53	0.900007013	47.7205155	16.8221651	118.89	-3.24	14.75	15.1	5000	81.86434507	-139.373	-2.159	0	0	0	54.39846763	-134.537	-2.156	147.131268	-135.471	-2.16	27.21721323	-134.963	-2.164		139.3732	4.8359	3.9018	4.4101	139.1492	0.0199	0.0698	0.3171		35.13	42.7	40.96
Rx-536_05kHz_01	401	1	13:04:54	0.000007011	47.7205143	16.822166	118.9	-3.23	14.6	14.95	5000	81.86449343	-141.531	-2.158	0	0	0	54.41326964	-136.694	-2.157	147.1509444	-137.63	-2.158	27.21359989	-137.122	-2.159		141.5308	4.8365	3.9011	4.4086	141.3068	0.0205	0.0691	0.3156		36.23	42.29	40.77
Rx-536_05kHz_01	402	1	13:04:54	0.10000701	47.7205132	16.8221667	118.9	-3.22	14.46	14.81	5000	81.87581281	-143.688	-2.157	0	0	0	54.42267638	-138.852	-2.157	147.1726905	-139.788	-2.158	27.22094939	-139.287	-2.165		143.6881	4.8365	3.9005	4.4008	143.4641	0.0205	0.0685	0.3078		36.27	41.9	39.76
Rx-536_05kHz_01	403	1	13:04:54	0.200007008	47.7205121	16.8221675	118.9	-3.21	14.32	14.68	5000	81.87624473	-145.847	-2.159	0	0	0	54.41738772	-141.01	-2.159	147.1684767	-141.946	-2.159	27.22475971	-141.446	-2.158		145.847	4.8366	3.9007	4.4013	145.623	0.0206	0.0687	0.3083		36.46	42.06	39.83
Rx-536_05kHz_01	404	1	13:04:54	0.300007006	47.7205109	16.8221682	118.9	-3.2	14.19	14.54	5000	81.87203284	-148.006	-2.159	0	0	0	54.40815962	-143.169	-2.159	147.1497451	-144.104	-2.158	27.23519812	-143.6	-2.155		148.0058	4.8367	3.9014	4.4054	147.7818	0.0207	0.0694	0.3124		36.55	42.49	40.35
Rx-536_05kHz_01	405	1	13:04:54	0.400007005	47.7205098	16.8221689	118.9	-3.19	14.05	14.41	5000	81.86123935	-150.166	-2.16	0	0	0	54.40050323	-145.329	-2.16	147.1281591	-146.264	-2.16	27.22555465	-145.76	-2.159		150.1655	4.8364	3.9015	4.4057	149.9415	0.0204	0.0695	0.3127		36.12	42.53	40.39
Rx-536_05kHz_01	406	1	13:04:54	0.500007003	47.7205087	16.8221697	118.9	-3.18	13.91	14.27	5000	81.85714402	-152.324	-2.159	0	0	0	54.39613349	-147.489	-2.16	147.1115388	-148.423	-2.159	27.21804127	-147.918	-2.158		152.324	4.8354	3.9008	4.4065	152.1	0.0194	0.0688	0.3135		34.23	42.12	40.49
Rx-536_05kHz_01	407	1	13:04:54	0.600007002	47.7205075	16.8221704	118.9	-3.18	13.77	14.14	5000	81.85923206	-154.482	-2.158	0	0	0	54.39444483	-149.648	-2.159	147.1306727	-150.581	-2.158	27.21158277	-150.078	-2.16		154.4817	4.8338	3.9008	4.4039	154.2577	0.0178	0.0688	0.3109		31.47	42.12	40.16
Rx-536_05kHz_01	408	1	13:04:54	0.700007	47.7205064	16.8221711	118.9	-3.17	13.64	14	5000	81.85796748	-156.64	-2.159	0	0	0	54.37586075	-151.808	-2.16	147.1183139	-152.74	-2.159	27.21463948	-152.236	-2.159		156.6404	4.8323	3.9009	4.4041	156.4164	0.0163	0.0689	0.3111		28.8	42.17	40.18
Rx-536_05kHz_01	409	1	13:04:54	0.800006998	47.7205053	16.8221719	118.9	-3.16	13.5	13.86	5000	81.8610679	-158.799	-2.159	0	0	0	54.36758743	-153.968	-2.159	147.1211393	-154.898	-2.158	27.22266655	-154.392	-2.155		158.7991	4.8315	3.9011	4.4072	158.5751	0.0155	0.0691	0.3142		27.44	42.28	40.59
Rx-536_05kHz_01	410	1	13:04:54	0.900006997	47.7205041	16.8221726	118.9	-3.15	13.36	13.73	5000	81.85910471	-160.958	-2.159	0	0	0	54.36926769	-156.126	-2.158	147.1148814	-157.057	-2.159	27.22582857	-156.551	-2.159		160.9577	4.8318	3.9009	4.4069	160.7337	0.0158	0.0689	0.3139		27.97	42.15	40.54
Rx-536_05kHz_01	411	1	13:04:55	0.000006995	47.720503	16.8221733	118.9	-3.14	13.23	13.59	5000	81.86166588	-163.117	-2.159	0	0	0	54.39522141	-158.282	-2.157	147.1198256	-159.217	-2.16	27.21875982	-158.711	-2.16		163.1166	4.8342	3.8999	4.4057	162.8926	0.0182	0.0679	0.3127		32.18	41.52	40.39
Rx-536_05kHz_01	412	1	13:04:55	0.100006993	47.7205019	16.822174	118.9	-3.14	13.09	13.46	5000	81.87148059	-165.275	-2.159	0	0	0	54.41439791	-160.439	-2.157	147.1485703	-161.375	-2.159	27.22096814	-160.872	-2.161		165.2754	4.8361	3.9001	4.4038	165.0514	0.0201	0.0681	0.3108		35.48	41.64	40.15
Rx-536_05kHz_01	413	1	13:04:55	0.200006992	47.7205007	16.8221747	118.9	-3.13	12.95	13.33	5000	81.87635592	-167.433	-2.158	0	0	0	54.42535022	-162.597	-2.158	147.176982	-163.534	-2.159	27.21739681	-163.036	-2.165		167.4332	4.8364	3.8991	4.3967	167.2092	0.0204	0.0671	0.3037		36.01	41.06	39.23
Rx-536_05kHz_01	414	1	13:04:55	0.30000699	47.7204996	16.8221754	118.9	-3.13	12.82	13.19	5000	81.87186501	-169.59	-2.157	0	0	0	54.41916755	-164.754	-2.157	147.163617	-165.691	-2.157	27.22368588	-165.194	-2.158		169.5904	4.8362	3.8992	4.396	169.3664	0.0202	0.0672	0.303		35.8	41.12	39.14
Rx-536_05kHz_01	415	1	13:04:55	0.400006989	47.7204985	16.8221761	118.9	-3.12	12.68	13.06	5000	81.86025196	-171.749	-2.159	0	0	0	54.40555467	-166.913	-2.159	147.1317546	-167.85	-2.158	27.22521513	-167.353	-2.159		171.7491	4.836	3.8995	4.3957	171.5251	0.02	0.0675	0.3027		35.46	41.31	39.11
Rx-536_05kHz_01	416	1	13:04:55	0.500006987	47.7204973	16.8221768	118.9	-3.12	12.55	12.93	5000	81.85727415	-173.908	-2.159	0	0	0	54.39969558	-169.072	-2.159	147.1223906	-170.008	-2.159	27.22778112	-169.505	-2.151		173.9084	4.8363	3.9002	4.4036	173.6844	0.0203	0.0682	0.3106		35.88	41.75	40.12
Rx-536_05kHz_01	417	1	13:04:55	0.600006985	47.7204962	16.8221774	118.9	-3.11	12.41	12.79	5000	81.85936189	-176.067	-2.159	0	0	0	54.39828545	-171.232	-2.16	147.1172198	-172.167	-2.159	27.23200249	-171.665	-2.16		176.067	4.8351	3.8995	4.4021	175.843	0.0191	0.0675	0.3091		33.73	41.32	39.93
Rx-536_05kHz_01	418	1	13:04:55	0.700006984	47.7204951	16.8221781	118.9	-3.11	12.27	12.66	5000	81.85627079	-178.225	-2.158	0	0	0	54.38885672	-173.392	-2.16	147.1189316	-174.326	-2.159	27.22051079	-173.826	-2.161		178.2254	4.833	3.8989	4.3992	178.0014	0.017	0.0669	0.3062		30.13	40.95	39.55
Rx-536_05kHz_01	419	1	13:04:55	0.800006982	47.7204939	16.8221788	118.9	-3.1	12.14	12.53	5000	81.85923057	179.618	-2.157	0	0	0	54.37570592	-175.552	-2.16	147.1318624	-176.484	-2.158	27.21681843	-175.99	-2.164		-179.6175	4.8303	3.8985	4.392	-179.8415	0.0143	0.0665	0.299		25.33	40.69	38.62
Rx-536_05kHz_01	420	1	13:04:55	0.900006981	47.7204928	16.8221795	118.9	-3.1	12	12.4	5000	81.85768762	177.459	-2.159	0	0	0	54.36102622	-177.711	-2.159	147.1296791	-178.642	-2.158	27.21682316	-178.149	-2.158		-177.459	4.8299	3.8991	4.392	-177.683	0.0139	0.0671	0.299		24.63	41.04	38.63
Rx-536_05kHz_01	421	1	13:04:56	0.000006979	47.7204917	16.8221802	118.9	-3.09	11.87	12.26	5000	81.85908544	175.3	-2.159	0	0	0	54.35100941	-179.871	-2.16	147.1244074	179.2	-2.158	27.22660509	179.694	-2.157		-175.3002	4.8285	3.8995	4.3942	-175.5242	0.0125	0.0675	0.3012		22.17	41.31	38.91
Rx-536_05kHz_01	422	1	13:04:56	0.100006977	47.7204905	16.8221807	118.91	-3.1	11.74	12.14	5000	81.87123249	173.141	-2.159	0	0	0	54.36597864	177.97	-2.158	147.1465303	177.04	-2.159	27.23192616	177.535	-2.16		-173.141	4.8294	3.8995	4.3938	-173.365	0.0134	0.0675	0.3008		23.69	41.27	38.86
Rx-536_05kHz_01	423	1	13:04:56	0.200006976	47.7204894	16.8221813	118.92	-3.1	11.61	12.01	5000	81.87705989	170.982	-2.159	0	0	0	54.3972232	175.815	-2.156	147.1578942	174.881	-2.16	27.22475956	175.373	-2.162		-170.9821	4.8324	3.8986	4.391	-171.2061	0.0164	0.0666	0.298		29.07	40.75	38.49
Rx-536_05kHz_01	424	1	13:04:56	0.300006974	47.7204883	16.8221818	118.93	-3.1	11.48	11.89	5000	81.87419477	168.824	-2.158	0	0	0	54.41956055	173.659	-2.156	147.1729011	172.721	-2.159	27.21635941	173.206	-2.168		-168.8237	4.8351	3.8977	4.3819	-169.0477	0.0191	0.0657	0.2889		33.69	40.22	37.32
Rx-536_05kHz_01	425	1	13:04:56	0.400006972	47.7204872	16.8221824	118.94	-3.11	11.34	11.76	5000	81.86184419	166.665	-2.159	0	0	0	54.41265692	171.5	-2.159	147.1449817	170.563	-2.159	27.2143942	171.047	-2.159		-166.6652	4.8349	3.8976	4.3817	-166.8892	0.0189	0.0656	0.2887		33.46	40.15	37.29
Rx-536_05kHz_01	426	1	13:04:56	0.500006971	47.7204861	16.8221829	118.95	-3.11	11.21	11.64	5000	81.8620227	164.506	-2.159	0	0	0	54.40628248	169.342	-2.159	147.1382049	168.404	-2.158	27.21936851	168.893	-2.154		-164.5061	4.8354	3.8982	4.3864	-164.7301	0.0194	0.0662	0.2934		34.29	40.53	37.9
Rx-536_05kHz_01	427	1	13:04:56	0.600006969	47.720485	16.8221835	118.96	-3.12	11.08	11.51	5000	81.85951547	162.348	-2.158	0	0	0	54.39883127	167.184	-2.158	147.1237972	166.247	-2.157	27.22892431	166.736	-2.156		-162.3482	4.8354	3.8992	4.3879	-162.5722	0.0194	0.0672	0.2949		34.31	41.13	38.1
Rx-536_05kHz_01	428	1	13:04:56	0.700006968	47.7204838	16.822184	118.97	-3.12	10.95	11.39	5000	81.85833683	160.19	-2.158	0	0	0	54.39735359	165.024	-2.159	147.1163669	164.09	-2.158	27.23184865	164.578	-2.158		-160.19	4.8345	3.8996	4.3882	-160.414	0.0185	0.0676	0.2952		32.71	41.34	38.13
Rx-536_05kHz_01	429	1	13:04:56	0.800006966	47.7204827	16.8221846	118.98	-3.12	10.82	11.26	5000	81.860542	158.031	-2.159	0	0	0	54.39121036	162.863	-2.161	147.1231458	161.929	-2.16	27.22455307	162.421	-2.157		-158.0308	4.8326	3.8984	4.3902	-158.2548	0.0166	0.0664	0.2972		29.36	40.64	38.39
Rx-536_05kHz_01	430	1	13:04:56	0.900006964	47.7204816	16.8221851	118.99	-3.13	10.69	11.14	5000	81.86525844	155.871	-2.16	0	0	0	54.38197742	160.701	-2.163	147.1430923	159.769	-2.16	27.21799711	160.254	-2.167		-155.8712	4.8297	3.8981	4.3832	-156.0952	0.0137	0.0661	0.2902		24.22	40.46	37.49
Rx-536_05kHz_01	431	1	13:04:57	0.000006963	47.7204805	16.8221857	119	-3.13	10.56	11.01	5000	81.85897726	153.712	-2.159	0	0	0	54.36452924	158.541	-2.16	147.1327966	157.611	-2.158	27.21584367	158.095	-2.16		-153.7122	4.8292	3.8989	4.3824	-153.9362	0.0132	0.0669	0.2894		23.39	40.92	37.39
Rx-536_05kHz_01	432	1	13:04:57	0.100006961	47.7204794	16.8221862	118.99	-3.13	10.43	10.89	5000	81.87646579	151.553	-2.159	0	0	0	54.36463929	156.382	-2.16	147.1589497	155.453	-2.158	27.2304857	155.94	-2.155		-151.5534	4.8284	3.8997	4.3864	-151.7774	0.0124	0.0677	0.2934		21.94	41.41	37.9
Rx-536_05kHz_01	433	1	13:04:57	0.20000696	47.7204783	16.8221868	118.98	-3.14	10.3	10.77	5000	81.86280173	149.394	-2.16	0	0	0	54.35525613	154.222	-2.16	147.1310439	153.294	-2.159	27.22993583	153.783	-2.157		-149.3938	4.8285	3.8999	4.3895	-149.6178	0.0125	0.0679	0.2965		22.03	41.53	38.3
Rx-536_05kHz_01	434	1	13:04:57	0.300006958	47.7204771	16.8221874	118.97	-3.14	10.17	10.64	5000	81.86143528	147.233	-2.161	0	0	0	54.37671495	152.065	-2.157	147.1262541	151.132	-2.162	27.22529718	151.621	-2.162		-147.2331	4.8317	3.8991	4.388	-147.4571	0.0157	0.0671	0.295		27.8	41.05	38.1
Rx-536_05kHz_01	435	1	13:04:57	0.400006956	47.720476	16.8221879	118.96	-3.14	10.04	10.52	5000	81.84839502	145.073	-2.16	0	0	0	54.39248194	149.908	-2.157	147.1109139	148.972	-2.161	27.21840382	149.452	-2.169		-145.0732	4.8347	3.8985	4.3791	-145.2972	0.0187	0.0665	0.2861		33.1	40.68	36.96
Rx-536_05kHz_01	436	1	13:04:57	0.500006955	47.7204749	16.8221885	118.95	-3.14	9.91	10.39	5000	81.85281465	142.916	-2.158	0	0	0	54.40850336	147.751	-2.157	147.1320169	146.814	-2.158	27.21262047	147.294	-2.159		-142.9156	4.8354	3.8982	4.3781	-143.1396	0.0194	0.0662	0.2851		34.25	40.51	36.83
Rx-536_05kHz_01	437	1	13:04:57	0.600006953	47.7204738	16.8221891	118.94	-3.15	9.77	10.27	5000	81.84419867	140.758	-2.158	0	0	0	54.40158346	145.593	-2.158	147.1098847	144.656	-2.158	27.21470241	145.139	-2.155		-140.7577	4.8355	3.8984	4.3813	-140.9817	0.0195	0.0664	0.2883		34.4	40.63	37.25
Rx-536_05kHz_01	438	1	13:04:57	0.700006951	47.7204727	16.8221896	118.93	-3.15	9.64	10.14	5000	81.84510298	138.599	-2.159	0	0	0	54.39798451	143.434	-2.159	147.1048522	142.498	-2.158	27.21954262	142.977	-2.163		-138.5987	4.8356	3.8994	4.3778	-138.8227	0.0196	0.0674	0.2848		34.67	41.23	36.79
Rx-536_05kHz_01	439	1	13:04:57	0.80000695	47.7204716	16.8221902	118.92	-3.15	9.51	10.02	5000	81.84819038	136.44	-2.159	0	0	0	54.39560065	141.275	-2.159	147.1063621	140.339	-2.159	27.22341493	140.819	-2.157		-136.4397	4.8355	3.8997	4.3795	-136.6637	0.0195	0.0677	0.2865		34.44	41.43	37.01
Rx-536_05kHz_01	440	1	13:04:57	0.900006948	47.7204704	16.8221908	118.91	-3.15	9.38	9.9	5000	81.84835758	134.281	-2.158	0	0	0	54.39548236	139.116	-2.159	147.0992233	138.181	-2.159	27.2244311	138.663	-2.156		-134.2813	4.8344	3.8993	4.3818	-134.5053	0.0184	0.0673	0.2888		32.63	41.19	37.31
Rx-536_05kHz_01	441	1	13:04:58	0.000006947	47.7204693	16.8221913	118.9	-3.16	9.25	9.77	5000	81.85806451	132.123	-2.158	0	0	0	54.39320254	136.955	-2.16	147.124075	136.022	-2.159	27.2171944	136.5	-2.163		-132.1234	4.8321	3.8986	4.3767	-132.3474	0.0161	0.0666	0.2837		28.46	40.78	36.65
Rx-536_05kHz_01	442	1	13:04:58	0.100006945	47.7204683	16.8221919	118.9	-3.15	9.13	9.66	5000	81.86892506	129.966	-2.158	0	0	0	54.38519101	134.795	-2.161	147.1504412	133.864	-2.158	27.21790642	134.334	-2.166		-129.9656	4.8291	3.898	4.3686	-130.1896	0.0131	0.066	0.2756		23.15	40.41	35.6
Rx-536_05kHz_01	443	1	13:04:58	0.200006943	47.7204673	16.8221925	118.9	-3.15	9.01	9.54	5000	81.87073368	127.808	-2.158	0	0	0	54.36996532	132.636	-2.159	147.1549337	131.707	-2.157	27.22188061	132.179	-2.155		-127.808	4.828	3.8988	4.3713	-128.032	0.012	0.0668	0.2783		21.3	40.86	35.94
Rx-536_05kHz_01	444	1	13:04:58	0.300006942	47.7204663	16.8221931	118.9	-3.15	8.89	9.43	5000	81.86462725	125.649	-2.159	0	0	0	54.35570606	130.477	-2.159	147.1351799	129.549	-2.158	27.23092615	130.021	-2.158		-125.6494	4.8276	3.8992	4.3715	-125.8734	0.0116	0.0672	0.2785		20.45	41.13	35.98
Rx-536_05kHz_01	445	1	13:04:58	0.40000694	47.7204653	16.8221937	118.9	-3.14	8.76	9.31	5000	81.85664293	123.491	-2.159	0	0	0	54.35673709	128.32	-2.157	147.1175555	127.39	-2.159	27.22776245	127.862	-2.159		-123.4908	4.8288	3.8991	4.3707	-123.7148	0.0128	0.0671	0.2777		22.7	41.07	35.88
Rx-536_05kHz_01	446	1	13:04:58	0.500006938	47.7204642	16.8221943	118.9	-3.14	8.64	9.19	5000	81.85394813	121.331	-2.16	0	0	0	54.37596231	126.163	-2.156	147.109892	125.229	-2.161	27.22011214	125.699	-2.163		-121.3312	4.8319	3.898	4.3677	-121.5552	0.0159	0.066	0.2747		28.18	40.37	35.49
Rx-536_05kHz_01	447	1	13:04:58	0.600006937	47.7204632	16.8221949	118.9	-3.14	8.52	9.08	5000	81.85755427	119.173	-2.159	0	0	0	54.4030988	124.007	-2.156	147.1277798	123.07	-2.16	27.2133229	123.536	-2.163		-119.1725	4.8342	3.8971	4.3634	-119.3965	0.0182	0.0651	0.2704		32.18	39.84	34.92
Rx-536_05kHz_01	448	1	13:04:58	0.700006935	47.7204622	16.8221955	118.9	-3.13	8.4	8.96	5000	81.85543985	117.014	-2.158	0	0	0	54.41358864	121.849	-2.157	147.1394808	120.911	-2.159	27.20836773	121.373	-2.163		-117.0141	4.8354	3.8968	4.3585	-117.2381	0.0194	0.0648	0.2655		34.3	39.63	34.3
Rx-536_05kHz_01	449	1	13:04:58	0.800006934	47.7204612	16.8221961	118.9	-3.13	8.28	8.85	5000	81.85385364	114.856	-2.158	0	0	0	54.40924091	119.691	-2.158	147.1305126	118.753	-2.158	27.21253491	119.216	-2.157		-114.8562	4.8351	3.8964	4.3594	-115.0802	0.0191	0.0644	0.2664		33.72	39.4	34.41
Rx-536_05kHz_01	450	1	13:04:58	0.900006932	47.7204602	16.8221967	118.9	-3.13	8.16	8.73	5000	81.85658296	112.699	-2.158	0	0	0	54.40539587	117.534	-2.157	147.1251114	116.596	-2.157	27.22063361	117.058	-2.157		-112.6985	4.8355	3.897	4.3596	-112.9225	0.0195	0.065	0.2666		34.45	39.77	34.44
Rx-536_05kHz_01	451	1	13:04:59	0.00000693	47.7204592	16.8221973	118.9	-3.12	8.03	8.62	5000	81.85656421	110.54	-2.158	0	0	0	54.40318727	115.376	-2.158	147.1246325	114.437	-2.158	27.21950616	114.9	-2.158		-110.5403	4.8356	3.8971	4.3595	-110.7643	0.0196	0.0651	0.2665		34.64	39.86	34.43
Rx-536_05kHz_01	452	1	13:04:59	0.100006929	47.7204582	16.8221981	118.93	-3.11	7.92	8.51	5000	81.87223615	108.382	-2.159	0	0	0	54.40551188	113.216	-2.16	147.1418849	112.278	-2.159	27.23558588	112.742	-2.158		-108.3817	4.8338	3.8964	4.3605	-108.6057	0.0178	0.0644	0.2675		31.53	39.44	34.56
Rx-536_05kHz_01	453	1	13:04:59	0.200006927	47.7204573	16.8221988	118.96	-3.09	7.8	8.39	5000	81.87535152	106.222	-2.159	0	0	0	54.40367791	111.053	-2.162	147.1614509	110.118	-2.16	27.22291611	110.576	-2.166		-106.2224	4.8309	3.8955	4.354	-106.4464	0.0149	0.0635	0.261		26.36	38.88	33.71
Rx-536_05kHz_01	454	1	13:04:59	0.300006926	47.7204564	16.8221995	118.99	-3.08	7.69	8.28	5000	81.8701365	104.064	-2.158	0	0	0	54.38463314	108.893	-2.16	147.149089	107.96	-2.158	27.21811354	108.423	-2.153		-104.0641	4.829	3.8955	4.3589	-104.2881	0.013	0.0635	0.2659		22.91	38.84	34.35
Rx-536_05kHz_01	455	1	13:04:59	0.400006924	47.7204554	16.8222002	119.02	-3.06	7.57	8.17	5000	81.86092317	101.906	-2.158	0	0	0	54.36700231	106.734	-2.159	147.1353877	105.802	-2.158	27.21230215	106.261	-2.162		-101.9063	4.8276	3.8956	4.3547	-102.1303	0.0116	0.0636	0.2617		20.49	38.93	33.81
Rx-536_05kHz_01	456	1	13:04:59	0.500006922	47.7204545	16.8222009	119.05	-3.05	7.46	8.05	5000	81.86232713	99.749	-2.157	0	0	0	54.35432401	104.576	-2.158	147.1276317	103.645	-2.157	27.22155492	104.109	-2.152		-99.7489	4.8272	3.8965	4.3599	-99.9729	0.0112	0.0645	0.2669		19.86	39.45	34.48
Rx-536_05kHz_01	457	1	13:04:59	0.600006921	47.7204536	16.8222016	119.08	-3.03	7.34	7.94	5000	81.86055857	97.591	-2.158	0	0	0	54.35585947	102.418	-2.158	147.1239593	101.487	-2.158	27.21755167	101.947	-2.162		-97.5908	4.8277	3.8963	4.3562	-97.8148	0.0117	0.0643	0.2632		20.66	39.33	34
Rx-536_05kHz_01	458	1	13:04:59	0.700006919	47.7204526	16.8222024	119.11	-3.02	7.22	7.83	5000	81.85724099	95.432	-2.159	0	0	0	54.37399371	100.264	-2.155	147.1174183	99.329	-2.158	27.22087246	99.795	-2.153		-95.4322	4.8313	3.8964	4.3623	-95.6562	0.0153	0.0644	0.2693		27.11	39.38	34.79
Rx-536_05kHz_01	459	1	13:04:59	0.800006917	47.7204517	16.8222031	119.14	-3	7.11	7.72	5000	81.85937773	93.274	-2.159	0	0	0	54.39793307	98.107	-2.156	147.1271085	97.168	-2.16	27.22060009	97.627	-2.168		-93.2736	4.8338	3.8946	4.353	-93.4976	0.0178	0.0626	0.26		31.43	38.3	33.58
Rx-536_05kHz_01	460	1	13:04:59	0.900006916	47.7204508	16.8222038	119.17	-2.99	6.99	7.6	5000	81.85467214	91.115	-2.158	0	0	0	54.41096688	95.95	-2.157	147.1406564	95.009	-2.159	27.20905683	95.466	-2.161		-91.1154	4.8349	3.894	4.3504	-91.3394	0.0189	0.062	0.2574		33.4	37.95	33.25
Rx-536_05kHz_01	461	1	13:05:00	0.000006914	47.7204498	16.8222045	119.2	-2.97	6.88	7.49	5000	81.85487648	88.957	-2.158	0	0	0	54.40996686	93.792	-2.158	147.1349669	92.851	-2.158	27.21262981	93.306	-2.16		-88.9574	4.835	3.894	4.3481	-89.1814	0.019	0.062	0.2551		33.67	37.96	32.96
Rx-536_05kHz_01	462	1	13:05:00	0.100006913	47.7204488	16.8222052	119.22	-2.96	6.76	7.37	5000	81.86514229	86.8	-2.157	0	0	0	54.41412955	91.636	-2.157	147.1509463	90.695	-2.156	27.21853835	91.15	-2.155		-86.8004	4.8352	3.8949	4.35	-87.0244	0.0192	0.0629	0.257		34.04	38.5	33.19
Rx-536_05kHz_01	463	1	13:05:00	0.200006911	47.7204479	16.822206	119.24	-2.94	6.63	7.26	5000	81.86964686	84.643	-2.157	0	0	0	54.41426413	89.479	-2.157	147.1497579	88.539	-2.156	27.22472743	88.997	-2.153		-84.6435	4.8353	3.8955	4.3534	-84.8675	0.0193	0.0635	0.2604		34.05	38.86	33.64
Rx-536_05kHz_01	464	1	13:05:00	0.300006909	47.7204469	16.8222067	119.26	-2.93	6.51	7.14	5000	81.8695849	82.485	-2.159	0	0	0	54.41206084	87.32	-2.159	147.1472428	86.381	-2.158	27.22676754	86.838	-2.158		-82.4846	4.8351	3.8959	4.3538	-82.7086	0.0191	0.0639	0.2608		33.7	39.1	33.69
Rx-536_05kHz_01	465	1	13:05:00	0.400006908	47.7204459	16.8222074	119.28	-2.92	6.39	7.03	5000	81.86006532	80.326	-2.158	0	0	0	54.40227719	85.16	-2.16	147.1196087	84.221	-2.16	27.21978171	84.684	-2.155		-80.3262	4.8339	3.8948	4.3577	-80.5502	0.0179	0.0628	0.2647		31.69	38.43	34.19
Rx-536_05kHz_01	466	1	13:05:00	0.500006906	47.7204449	16.8222082	119.3	-2.9	6.27	6.91	5000	81.8593084	78.168	-2.158	0	0	0	54.39353616	82.999	-2.161	147.1298471	82.062	-2.159	27.2115576	82.516	-2.167		-78.1678	4.8314	3.894	4.3486	-78.3918	0.0154	0.062	0.2556		27.19	37.91	33.02
Rx-536_05kHz_01	467	1	13:05:00	0.600006905	47.7204439	16.8222089	119.32	-2.89	6.15	6.79	5000	81.85845004	76.01	-2.157	0	0	0	54.37334011	80.839	-2.16	147.1324713	79.905	-2.157	27.21182977	80.361	-2.155		-76.0105	4.8288	3.8941	4.3506	-76.2345	0.0128	0.0621	0.2576		22.61	37.99	33.28
Rx-536_05kHz_01	468	1	13:05:00	0.700006903	47.7204429	16.8222096	119.34	-2.87	6.03	6.68	5000	81.85780865	73.852	-2.158	0	0	0	54.35443463	78.68	-2.159	147.123356	77.747	-2.158	27.21747821	78.207	-2.154		-73.8524	4.8276	3.8945	4.355	-74.0764	0.0116	0.0625	0.262		20.46	38.26	33.84
Rx-536_05kHz_01	469	1	13:05:00	0.800006901	47.720442	16.8222104	119.36	-2.86	5.91	6.56	5000	81.8536154	71.694	-2.158	0	0	0	54.34893065	76.522	-2.158	147.1113834	75.589	-2.158	27.22503411	76.051	-2.156		-71.694	4.8281	3.895	4.3572	-71.918	0.0121	0.063	0.2642		21.43	38.53	34.13
Rx-536_05kHz_01	470	1	13:05:00	0.9000069	47.720441	16.8222111	119.38	-2.85	5.78	6.45	5000	81.84190724	69.533	-2.161	0	0	0	54.36775213	74.365	-2.157	147.0923927	73.427	-2.161	27.2171867	73.886	-2.165		-69.5334	4.8321	3.8941	4.3525	-69.7574	0.0161	0.0621	0.2595		28.42	37.97	33.52
Rx-536_05kHz_01	471	1	13:05:01	0.000006898	47.72044	16.8222118	119.4	-2.83	5.66	6.33	5000	81.84400748	67.374	-2.16	0	0	0	54.38837925	72.208	-2.157	147.0977344	71.267	-2.16	27.21365238	71.728	-2.158		-67.3736	4.8348	3.8938	4.354	-67.5976	0.0188	0.0618	0.261		33.21	37.79	33.71
Rx-536_05kHz_01	472	1	13:05:01	0.100006896	47.720439	16.8222126	119.4	-2.82	5.54	6.21	5000	81.85237882	65.215	-2.159	0	0	0	54.40976132	70.049	-2.159	147.1337401	69.107	-2.16	27.20357638	69.566	-2.161		-65.2145	4.8348	3.8929	4.3517	-65.4385	0.0188	0.0609	0.2587		33.27	37.26	33.41
Rx-536_05kHz_01	473	1	13:05:01	0.200006895	47.7204379	16.8222133	119.4	-2.8	5.41	6.09	5000	81.8566747	63.057	-2.157	0	0	0	54.41327018	67.893	-2.157	147.1356575	66.95	-2.157	27.2057868	67.408	-2.158		-63.0574	4.8352	3.893	4.3509	-63.2814	0.0192	0.061	0.2579		33.98	37.3	33.31
Rx-536_05kHz_01	474	1	13:05:01	0.300006893	47.7204369	16.8222141	119.4	-2.79	5.28	5.97	5000	81.84969497	60.9	-2.157	0	0	0	54.4052202	65.735	-2.157	147.1231164	64.794	-2.157	27.20681847	65.255	-2.153		-60.9	4.8351	3.8935	4.3553	-61.124	0.0191	0.0615	0.2623		33.76	37.61	33.88
Rx-536_05kHz_01	475	1	13:05:01	0.400006892	47.7204359	16.8222148	119.4	-2.78	5.15	5.86	5000	81.84300716	58.742	-2.158	0	0	0	54.39286055	63.577	-2.158	147.0983817	62.636	-2.157	27.2159282	63.099	-2.157		-58.7418	4.8353	3.8943	4.3569	-58.9658	0.0193	0.0623	0.2639		34.09	38.09	34.08
Rx-536_05kHz_01	476	1	13:05:01	0.50000689	47.7204348	16.8222156	119.4	-2.76	5.03	5.74	5000	81.84563036	56.582	-2.16	0	0	0	54.39449605	61.417	-2.16	147.106069	60.477	-2.16	27.21684073	60.936	-2.163		-56.582	4.835	3.8945	4.3542	-56.806	0.019	0.0625	0.2612		33.59	38.27	33.74
Rx-536_05kHz_01	477	1	13:05:01	0.600006888	47.7204338	16.8222163	119.4	-2.75	4.9	5.62	5000	81.84161155	54.423	-2.159	0	0	0	54.39061801	59.257	-2.16	147.0931992	58.317	-2.16	27.21591582	58.778	-2.158		-54.4226	4.8344	3.894	4.3558	-54.6466	0.0184	0.062	0.2628		32.57	37.96	33.95
Rx-536_05kHz_01	478	1	13:05:01	0.700006887	47.7204328	16.8222171	119.4	-2.74	4.77	5.5	5000	81.83943008	52.265	-2.158	0	0	0	54.3860235	57.097	-2.16	147.093435	56.158	-2.159	27.20918236	56.619	-2.159		-52.2646	4.8323	3.8931	4.3544	-52.4886	0.0163	0.0611	0.2614		28.77	37.4	33.76
Rx-536_05kHz_01	479	1	13:05:01	0.800006885	47.7204317	16.8222178	119.4	-2.72	4.65	5.39	5000	81.83812451	50.108	-2.157	0	0	0	54.36743287	54.938	-2.159	147.0960707	54.001	-2.157	27.20825287	54.463	-2.156		-50.1076	4.8301	3.8934	4.3552	-50.3316	0.0141	0.0614	0.2622		24.89	37.57	33.87
Rx-536_05kHz_01	480	1	13:05:01	0.900006883	47.7204307	16.8222186	119.4	-2.71	4.52	5.27	5000	81.83692391	47.949	-2.159	0	0	0	54.3446752	52.777	-2.16	147.0874759	51.843	-2.158	27.21189578	52.304	-2.159		-47.9491	4.8281	3.8938	4.3549	-48.1731	0.0121	0.0618	0.2619		21.37	37.79	33.83
Rx-536_05kHz_01	481	1	13:05:02	0.000006882	47.7204297	16.8222193	119.4	-2.7	4.39	5.15	5000	81.83583976	45.79	-2.159	0	0	0	54.33379532	50.617	-2.16	147.0790734	49.685	-2.158	27.21451066	50.157	-2.147		-45.7904	4.8267	3.8944	4.367	-46.0144	0.0107	0.0624	0.274		18.94	38.16	35.39
Rx-536_05kHz_01	482	1	13:05:02	0.10000688	47.7204286	16.8222201	119.41	-2.69	4.26	5.04	5000	81.84793457	43.631	-2.16	0	0	0	54.36205941	48.461	-2.156	147.0999517	47.525	-2.16	27.22351832	47.992	-2.166		-43.6308	4.8298	3.8938	4.3609	-43.8548	0.0138	0.0618	0.2679		24.39	37.83	34.61
Rx-536_05kHz_01	483	1	13:05:02	0.200006879	47.7204275	16.8222208	119.42	-2.67	4.13	4.92	5000	81.85224549	41.472	-2.159	0	0	0	54.39148618	46.305	-2.156	147.1079755	45.365	-2.16	27.21555944	45.831	-2.161		-41.4718	4.833	3.8929	4.359	-41.6958	0.017	0.0609	0.266		30.05	37.26	34.36
Rx-536_05kHz_01	484	1	13:05:02	0.300006877	47.7204265	16.8222216	119.43	-2.66	4	4.8	5000	81.8634404	39.313	-2.158	0	0	0	54.41850856	44.148	-2.156	147.1516109	43.206	-2.158	27.2078921	43.669	-2.162		-39.3134	4.8349	3.8928	4.3557	-39.5374	0.0189	0.0608	0.2627		33.44	37.21	33.93
Rx-536_05kHz_01	485	1	13:05:02	0.400006875	47.7204254	16.8222223	119.44	-2.65	3.87	4.69	5000	81.85376843	37.157	-2.157	0	0	0	54.41227241	41.991	-2.157	147.1299267	41.049	-2.157	27.20240692	41.512	-2.157		-37.1569	4.8344	3.8925	4.3548	-37.3809	0.0184	0.0605	0.2618		32.62	36.99	33.82
Rx-536_05kHz_01	486	1	13:05:02	0.500006874	47.7204243	16.8222231	119.45	-2.64	3.74	4.58	5000	81.85517824	35	-2.157	0	0	0	54.41037435	39.835	-2.157	147.1362288	38.892	-2.157	27.21012059	39.355	-2.156		-34.9997	4.835	3.8927	4.3556	-35.2237	0.019	0.0607	0.2626		33.51	37.16	33.92
Rx-536_05kHz_01	487	1	13:05:02	0.600006872	47.7204233	16.8222238	119.46	-2.62	3.61	4.46	5000	81.85314305	32.843	-2.157	0	0	0	54.40056312	37.678	-2.157	147.1188221	36.736	-2.157	27.22051167	37.2	-2.155		-32.8429	4.8347	3.893	4.3575	-33.0669	0.0187	0.061	0.2645		33.1	37.31	34.17
Rx-536_05kHz_01	488	1	13:05:02	0.700006871	47.7204222	16.8222246	119.47	-2.61	3.48	4.35	5000	81.84946426	30.684	-2.159	0	0	0	54.39895187	35.519	-2.159	147.1158685	34.577	-2.159	27.21878258	35.041	-2.16		-30.6838	4.8351	3.8931	4.3569	-30.9078	0.0191	0.0611	0.2639		33.76	37.39	34.09
Rx-536_05kHz_01	489	1	13:05:02	0.800006869	47.7204211	16.8222253	119.48	-2.6	3.35	4.24	5000	81.85024536	28.526	-2.158	0	0	0	54.39784895	33.36	-2.159	147.1081205	32.419	-2.158	27.21679931	32.887	-2.154		-28.526	4.8341	3.8928	4.3612	-28.75	0.0181	0.0608	0.2682		31.95	37.19	34.64
Rx-536_05kHz_01	490	1	13:05:02	0.900006867	47.7204201	16.8222261	119.49	-2.59	3.22	4.13	5000	81.85007211	26.367	-2.159	0	0	0	54.39199031	31.2	-2.16	147.1132887	30.26	-2.159	27.21334409	30.722	-2.165		-26.3675	4.8324	3.8922	4.355	-26.5915	0.0164	0.0602	0.262		28.92	36.82	33.84
Rx-536_05kHz_01	491	1	13:05:03	0.000006866	47.720419	16.8222268	119.5	-2.58	3.09	4.02	5000	81.84671892	24.21	-2.157	0	0	0	54.37393969	29.04	-2.16	147.113415	28.102	-2.158	27.20759029	28.566	-2.156		-24.2104	4.8294	3.8916	4.3556	-24.4344	0.0134	0.0596	0.2626		23.67	36.48	33.93
Rx-536_05kHz_01	492	1	13:05:03	0.100006864	47.720418	16.8222274	119.49	-2.57	2.97	3.93	5000	81.86322868	22.053	-2.157	0	0	0	54.36498096	26.882	-2.158	147.1357394	25.946	-2.156	27.22005963	26.408	-2.158		-22.0532	4.8283	3.8925	4.3543	-22.2772	0.0123	0.0605	0.2613		21.74	37.01	33.76
Rx-536_05kHz_01	493	1	13:05:03	0.200006862	47.720417	16.8222279	119.48	-2.57	2.85	3.84	5000	81.86688067	19.896	-2.157	0	0	0	54.36309539	24.724	-2.158	147.1394904	23.788	-2.157	27.22766661	24.256	-2.151		-19.8958	4.8279	3.8924	4.3606	-20.1198	0.0119	0.0604	0.2676		21.08	36.96	34.56
Rx-536_05kHz_01	494	1	13:05:03	0.300006861	47.720416	16.8222285	119.47	-2.57	2.74	3.76	5000	81.86405587	17.737	-2.159	0	0	0	54.38157985	22.568	-2.156	147.1293129	21.629	-2.16	27.22918107	22.096	-2.161		-17.737	4.8311	3.8915	4.3586	-17.961	0.0151	0.0595	0.2656		26.7	36.43	34.31
Rx-536_05kHz_01	495	1	13:05:03	0.400006859	47.7204151	16.822229	119.46	-2.57	2.62	3.67	5000	81.85509473	15.578	-2.159	0	0	0	54.39573473	20.412	-2.156	147.1184381	19.47	-2.159	27.21858148	19.934	-2.162		-15.5783	4.8338	3.8916	4.3553	-15.8023	0.0178	0.0596	0.2623		31.55	36.48	33.89
Rx-536_05kHz_01	496	1	13:05:03	0.500006858	47.7204141	16.8222296	119.45	-2.57	2.5	3.59	5000	81.85184369	13.42	-2.158	0	0	0	54.4052899	18.255	-2.157	147.1276891	17.311	-2.159	27.2120553	17.771	-2.163		-13.42	4.8347	3.8914	4.3506	-13.644	0.0187	0.0594	0.2576		33.08	36.32	33.27
Rx-536_05kHz_01	497	1	13:05:03	0.600006856	47.7204131	16.8222301	119.44	-2.57	2.39	3.51	5000	81.85336532	11.262	-2.158	0	0	0	54.41036761	16.097	-2.158	147.1309843	15.153	-2.158	27.20927876	15.612	-2.159		-11.2623	4.8346	3.8909	4.3494	-11.4863	0.0186	0.0589	0.2564		32.85	36.02	33.12
Rx-536_05kHz_01	498	1	13:05:03	0.700006854	47.7204121	16.8222307	119.43	-2.57	2.27	3.43	5000	81.85071158	9.105	-2.158	0	0	0	54.40581383	13.94	-2.157	147.1246089	12.996	-2.157	27.2109827	13.454	-2.158		-9.1045	4.8351	3.8914	4.3495	-9.3285	0.0191	0.0594	0.2565		33.73	36.36	33.13
Rx-536_05kHz_01	499	1	13:05:03	0.800006853	47.7204111	16.8222312	119.42	-2.57	2.15	3.35	5000	81.8528357	6.946	-2.159	0	0	0	54.40203263	11.781	-2.159	147.1212978	10.838	-2.158	27.21897868	11.297	-2.157		-6.946	4.8349	3.8919	4.351	-7.17	0.0189	0.0599	0.258		33.4	36.62	33.33
Rx-536_05kHz_01	500	1	13:05:03	0.900006851	47.7204101	16.8222318	119.41	-2.56	2.04	3.27	5000	81.85370549	4.786	-2.16	0	0	0	54.40223738	9.621	-2.16	147.1158298	8.678	-2.16	27.22607349	9.138	-2.159		-4.7864	4.8347	3.8914	4.3521	-5.0104	0.0187	0.0594	0.2591		33.13	36.38	33.47
Rx-536_05kHz_01	501	1	13:05:04	0.00000685	47.7204092	16.8222323	119.4	-2.56	1.92	3.2	5000	81.85286859	2.627	-2.159	0	0	0	54.40054794	7.461	-2.161	147.1072748	6.518	-2.16	27.22195242	6.979	-2.16		-2.6273	4.8332	3.8907	4.3514	-2.8513	0.0172	0.0587	0.2584		30.48	35.89	33.37
Rx-536_05kHz_01	502	1	13:05:04	0.100006848	47.7204082	16.822233	119.4	-2.55	1.8	3.12	5000	81.85922576	0.469	-2.158	0	0	0	54.39894731	5.301	-2.16	147.1300355	4.359	-2.159	27.21544115	4.82	-2.159		-0.469	4.8316	3.8904	4.3507	-0.693	0.0156	0.0584	0.2577		27.61	35.75	33.29
Rx-536_05kHz_01	503	1	13:05:04	0.200006846	47.7204073	16.8222337	119.4	-2.54	1.69	3.05	5000	81.85952156	-1.689	-2.158	0	0	0	54.38394333	3.14	-2.16	147.1315945	2.202	-2.158	27.21195995	2.658	-2.162		1.6885	4.829	3.8904	4.3468	1.4645	0.013	0.0584	0.2538		23.04	35.75	32.78
Rx-536_05kHz_01	504	1	13:05:04	0.300006845	47.7204064	16.8222344	119.4	-2.53	1.57	2.98	5000	81.85916572	-3.846	-2.157	0	0	0	54.36562196	0.981	-2.159	147.1226856	0.045	-2.157	27.21668746	0.507	-2.151		3.8459	4.8273	3.8907	4.3526	3.6219	0.0113	0.0587	0.2596		20.04	35.91	33.54
Rx-536_05kHz_01	505	1	13:05:04	0.400006843	47.7204054	16.8222351	119.4	-2.51	1.46	2.91	5000	81.84402238	-6.005	-2.159	0	0	0	54.34932719	-1.177	-2.159	147.0915898	-2.114	-2.158	27.21866779	-1.653	-2.159		6.0049	4.8274	3.8913	4.3522	5.7809	0.0114	0.0593	0.2592		20.16	36.31	33.48
Rx-536_05kHz_01	506	1	13:05:04	0.500006841	47.7204045	16.8222358	119.4	-2.5	1.34	2.84	5000	81.84475823	-8.164	-2.16	0	0	0	54.36824667	-3.333	-2.156	147.0942131	-4.273	-2.16	27.2215087	-3.813	-2.16		8.1644	4.8311	3.8909	4.3516	7.9404	0.0151	0.0589	0.2586		26.72	36.04	33.41
Rx-536_05kHz_01	507	1	13:05:04	0.60000684	47.7204036	16.8222364	119.4	-2.49	1.23	2.77	5000	81.8421046	-10.323	-2.159	0	0	0	54.38699958	-5.489	-2.156	147.09535	-6.433	-2.159	27.21077881	-5.975	-2.163		10.3229	4.8335	3.8902	4.3477	10.0989	0.0175	0.0582	0.2547		30.95	35.64	32.9
Rx-536_05kHz_01	508	1	13:05:04	0.700006838	47.7204026	16.8222371	119.4	-2.48	1.11	2.71	5000	81.84402754	-12.482	-2.159	0	0	0	54.3993765	-7.647	-2.158	147.1086548	-8.592	-2.159	27.20549953	-8.137	-2.162		12.4817	4.8345	3.8897	4.3447	12.2577	0.0185	0.0577	0.2517		32.64	35.33	32.51
Rx-536_05kHz_01	509	1	13:05:04	0.800006837	47.7204017	16.8222378	119.4	-2.46	1	2.66	5000	81.84335666	-14.639	-2.157	0	0	0	54.40270984	-9.804	-2.157	147.1147539	-10.749	-2.157	27.20416323	-10.297	-2.16		14.6386	4.8346	3.8897	4.342	14.4146	0.0186	0.0577	0.249		32.96	35.31	32.17
Rx-536_05kHz_01	510	1	13:05:04	0.900006835	47.7204008	16.8222385	119.4	-2.45	0.88	2.61	5000	81.8445062	-16.796	-2.157	0	0	0	54.40022947	-11.961	-2.157	147.1137652	-12.906	-2.157	27.20886389	-12.453	-2.157		16.796	4.8349	3.8899	4.3428	16.572	0.0189	0.0579	0.2498		33.37	35.41	32.27
Rx-536_05kHz_01	511	1	13:05:05	0.000006833	47.7203998	16.8222392	119.4	-2.44	0.77	2.56	5000	81.84377512	-18.953	-2.157	0	0	0	54.39594163	-14.119	-2.157	147.1029938	-15.063	-2.156	27.21460701	-14.611	-2.157		18.953	4.8345	3.8905	4.3425	18.729	0.0185	0.0585	0.2495		32.72	35.81	32.23
Rx-536_05kHz_01	512	1	13:05:05	0.100006832	47.7203989	16.8222399	119.41	-2.42	0.66	2.51	5000	81.8522876	-21.111	-2.158	0	0	0	54.39950814	-16.276	-2.158	147.118592	-17.221	-2.158	27.22050275	-16.77	-2.159		21.1111	4.8348	3.8905	4.3412	20.8871	0.0188	0.0585	0.2482		33.18	35.77	32.06
Rx-536_05kHz_01	513	1	13:05:05	0.20000683	47.720398	16.8222405	119.42	-2.41	0.54	2.47	5000	81.84932829	-23.269	-2.158	0	0	0	54.39768662	-18.435	-2.159	147.1101772	-19.379	-2.159	27.21967662	-18.928	-2.158		23.2695	4.8343	3.8902	4.3419	23.0455	0.0183	0.0582	0.2489		32.36	35.64	32.15
Rx-536_05kHz_01	514	1	13:05:05	0.300006828	47.7203971	16.8222412	119.43	-2.4	0.43	2.44	5000	81.84103004	-25.427	-2.158	0	0	0	54.38819452	-20.594	-2.159	147.0952806	-21.538	-2.159	27.21201785	-21.087	-2.159		25.4274	4.8333	3.8895	4.3407	25.2034	0.0173	0.0575	0.2477		30.51	35.2	32
Rx-536_05kHz_01	515	1	13:05:05	0.400006827	47.7203962	16.8222419	119.44	-2.39	0.32	2.41	5000	81.83206113	-27.586	-2.159	0	0	0	54.37227362	-22.755	-2.161	147.0802859	-23.697	-2.159	27.20218266	-23.248	-2.161		27.586	4.831	3.8893	4.3384	27.362	0.015	0.0573	0.2454		26.58	35.06	31.7
Rx-536_05kHz_01	516	1	13:05:05	0.500006825	47.7203952	16.8222426	119.45	-2.37	0.2	2.38	5000	81.8281642	-29.744	-2.158	0	0	0	54.3566165	-24.915	-2.16	147.0739977	-25.855	-2.159	27.19907496	-25.408	-2.16		29.7444	4.8294	3.8892	4.3364	29.5204	0.0134	0.0572	0.2434		23.76	35	31.44
Rx-536_05kHz_01	517	1	13:05:05	0.600006824	47.7203943	16.8222433	119.46	-2.36	0.09	2.36	5000	81.83235392	-31.903	-2.158	0	0	0	54.34857791	-27.074	-2.159	147.0793189	-28.013	-2.158	27.20513307	-27.565	-2.157		31.9026	4.8287	3.8895	4.3374	31.6786	0.0127	0.0575	0.2444		22.4	35.19	31.58
Rx-536_05kHz_01	518	1	13:05:05	0.700006822	47.7203934	16.822244	119.47	-2.35	-0.02	2.35	5000	81.83134802	-34.061	-2.158	0	0	0	54.34934404	-29.231	-2.157	147.0692308	-30.171	-2.158	27.20737552	-29.718	-2.153		34.0609	4.8298	3.8898	4.3427	33.8369	0.0138	0.0578	0.2497		24.39	35.38	32.26
Rx-536_05kHz_01	519	1	13:05:05	0.80000682	47.7203925	16.8222446	119.48	-2.33	-0.14	2.34	5000	81.83078742	-36.219	-2.158	0	0	0	54.36700155	-31.387	-2.156	147.0679058	-32.329	-2.158	27.20471174	-31.881	-2.162		36.2188	4.8322	3.8896	4.3383	35.9948	0.0162	0.0576	0.2453		28.56	35.27	31.68
Rx-536_05kHz_01	520	1	13:05:05	0.900006819	47.7203916	16.8222453	119.49	-2.32	-0.25	2.33	5000	81.82958482	-38.376	-2.158	0	0	0	54.38032524	-33.542	-2.156	147.0738932	-34.487	-2.158	27.20351222	-34.038	-2.158		38.3764	4.8339	3.889	4.3381	38.1524	0.0179	0.057	0.2451		31.74	34.87	31.66
Rx-536_05kHz_01	521	1	13:05:06	0.000006817	47.7203907	16.822246	119.5	-2.31	-0.36	2.33	5000	81.83281889	-40.534	-2.158	0	0	0	54.3933877	-35.7	-2.157	147.0994841	-36.645	-2.158	27.20109727	-36.199	-2.16		40.534	4.8344	3.889	4.3353	40.31	0.0184	0.057	0.2423		32.59	34.85	31.3
Rx-536_05kHz_01	522	1	13:05:06	0.100006816	47.7203898	16.8222464	119.51	-2.31	-0.46	2.36	5000	81.84849982	-42.692	-2.158	0	0	0	54.40357433	-37.858	-2.158	147.1248004	-38.804	-2.159	27.21077409	-38.359	-2.16		42.6923	4.8348	3.8886	4.3335	42.4683	0.0188	0.0566	0.2405		33.16	34.62	31.07
Rx-536_05kHz_01	523	1	13:05:06	0.200006814	47.7203889	16.8222468	119.52	-2.32	-0.56	2.38	5000	81.84651459	-44.85	-2.157	0	0	0	54.39864872	-40.015	-2.157	147.1183337	-40.961	-2.157	27.21013579	-40.515	-2.157		44.8496	4.8348	3.8889	4.3342	44.6256	0.0188	0.0569	0.2412		33.23	34.81	31.16
Rx-536_05kHz_01	524	1	13:05:06	0.300006812	47.7203881	16.8222472	119.53	-2.32	-0.66	2.41	5000	81.8483054	-47.007	-2.157	0	0	0	54.39654909	-42.172	-2.158	147.1136265	-43.117	-2.157	27.21816006	-42.67	-2.154		47.0069	4.8344	3.8895	4.337	46.7829	0.0184	0.0575	0.244		32.62	35.21	31.52
Rx-536_05kHz_01	525	1	13:05:06	0.400006811	47.7203872	16.8222476	119.54	-2.33	-0.77	2.45	5000	81.83301341	-49.164	-2.157	0	0	0	54.38640326	-44.33	-2.158	147.0833297	-45.275	-2.157	27.21541979	-44.829	-2.159		49.1639	4.8335	3.8891	4.335	48.9399	0.0175	0.0571	0.242		31.02	34.94	31.26
Rx-536_05kHz_01	526	1	13:05:06	0.500006809	47.7203863	16.822248	119.55	-2.33	-0.87	2.49	5000	81.8308753	-51.322	-2.158	0	0	0	54.38149785	-46.489	-2.158	147.0774601	-47.433	-2.158	27.21148125	-46.987	-2.158		51.3218	4.8331	3.8886	4.3344	51.0978	0.0171	0.0566	0.2414		30.18	34.62	31.19
Rx-536_05kHz_01	527	1	13:05:06	0.600006807	47.7203855	16.8222484	119.56	-2.34	-0.97	2.53	5000	81.82938334	-53.479	-2.157	0	0	0	54.38146846	-48.647	-2.159	147.0867955	-49.591	-2.158	27.20580824	-49.155	-2.168		53.479	4.8317	3.8878	4.324	53.255	0.0157	0.0558	0.231		27.79	34.14	29.84
Rx-536_05kHz_01	528	1	13:05:06	0.700006806	47.7203846	16.8222488	119.57	-2.34	-1.07	2.57	5000	81.82574062	-55.637	-2.158	0	0	0	54.37703527	-50.805	-2.158	147.0778883	-51.748	-2.157	27.19987956	-51.307	-2.152		55.6368	4.8318	3.8884	4.3303	55.4128	0.0158	0.0564	0.2373		27.94	34.53	30.65
Rx-536_05kHz_01	529	1	13:05:06	0.800006804	47.7203837	16.8222492	119.58	-2.34	-1.17	2.62	5000	81.82621763	-57.794	-2.157	0	0	0	54.37709045	-52.962	-2.157	147.0785174	-53.906	-2.158	27.20329256	-53.47	-2.164		57.7943	4.8321	3.8882	4.3242	57.5703	0.0161	0.0562	0.2312		28.49	34.41	29.86
Rx-536_05kHz_01	530	1	13:05:06	0.900006803	47.7203829	16.8222496	119.59	-2.35	-1.27	2.67	5000	81.82509108	-59.952	-2.158	0	0	0	54.38668378	-55.118	-2.155	147.0735381	-56.064	-2.157	27.20552565	-55.626	-2.156		59.952	4.8344	3.8885	4.3256	59.728	0.0184	0.0565	0.2326		32.55	34.56	30.05
Rx-536_05kHz_01	531	1	13:05:07	0.000006801	47.720382	16.82225	119.6	-2.35	-1.37	2.72	5000	81.82761892	-62.109	-2.157	0	0	0	54.41927179	-57.271	-2.154	147.0863063	-58.221	-2.157	27.20296904	-57.783	-2.157		62.1093	4.8382	3.8885	4.3261	61.8853	0.0222	0.0565	0.2331		39.2	34.6	30.12
Rx-536_05kHz_01	532	1	13:05:07	0.100006799	47.7203813	16.8222493	119.61	-2.43	-1.43	2.81	5000	81.83885286	-64.267	-2.158	0	0	0	54.43738079	-59.426	-2.155	147.1136499	-60.379	-2.158	27.21101356	-59.945	-2.162		64.2668	4.8405	3.8882	4.3219	64.0428	0.0245	0.0562	0.2289		43.28	34.41	29.56
Rx-536_05kHz_01	533	1	13:05:07	0.200006798	47.7203806	16.8222487	119.62	-2.5	-1.48	2.91	5000	81.84350866	-66.424	-2.157	0	0	0	54.44765946	-61.582	-2.156	147.1347515	-62.536	-2.157	27.20874861	-62.108	-2.163		66.4242	4.8423	3.8882	4.3158	66.2002	0.0263	0.0562	0.2228		46.54	34.38	28.78
Rx-536_05kHz_01	534	1	13:05:07	0.300006796	47.7203799	16.822248	119.63	-2.57	-1.54	3	5000	81.83844734	-68.582	-2.157	0	0	0	54.44538448	-63.738	-2.156	147.1235768	-64.694	-2.158	27.20072034	-64.267	-2.159		68.5816	4.8435	3.8875	4.3146	68.3576	0.0275	0.0555	0.2216		48.69	33.97	28.63
Rx-536_05kHz_01	535	1	13:05:07	0.400006795	47.7203792	16.8222474	119.64	-2.64	-1.6	3.09	5000	81.84083713	-70.739	-2.157	0	0	0	54.44196846	-65.895	-2.157	147.1113363	-66.851	-2.157	27.19767928	-66.423	-2.156		70.7387	4.8441	3.8875	4.3159	70.5147	0.0281	0.0555	0.2229		49.69	33.94	28.79
Rx-536_05kHz_01	536	1	13:05:07	0.500006793	47.7203785	16.8222467	119.65	-2.72	-1.65	3.18	5000	81.84244409	-72.897	-2.158	0	0	0	54.43879499	-68.051	-2.157	147.1178682	-69.01	-2.159	27.20700719	-68.58	-2.157		72.8968	4.8455	3.8869	4.3171	72.6728	0.0295	0.0549	0.2241		52.11	33.59	28.95
Rx-536_05kHz_01	537	1	13:05:07	0.600006791	47.7203778	16.8222461	119.66	-2.79	-1.71	3.27	5000	81.83995789	-75.055	-2.159	0	0	0	54.4295839	-70.209	-2.157	147.1045078	-71.168	-2.158	27.20956033	-70.733	-2.154		75.0554	4.8467	3.8872	4.3219	74.8314	0.0307	0.0552	0.2289		54.29	33.78	29.57
Rx-536_05kHz_01	538	1	13:05:07	0.70000679	47.7203771	16.8222454	119.67	-2.86	-1.77	3.36	5000	81.83658206	-77.213	-2.158	0	0	0	54.41077428	-72.372	-2.164	147.0972628	-73.327	-2.158	27.20042406	-72.895	-2.161		77.2133	4.8409	3.8868	4.3186	76.9893	0.0249	0.0548	0.2256		44.07	33.51	29.14
Rx-536_05kHz_01	539	1	13:05:07	0.800006788	47.7203764	16.8222448	119.68	-2.93	-1.82	3.45	5000	81.83829897	-79.37	-2.157	0	0	0	54.39690074	-74.534	-2.161	147.0961709	-75.484	-2.158	27.19713852	-75.05	-2.155		79.3704	4.8366	3.8861	4.3209	79.1464	0.0206	0.0541	0.2279		36.49	33.12	29.43
Rx-536_05kHz_01	540	1	13:05:07	0.900006786	47.7203757	16.8222441	119.69	-3	-1.88	3.54	5000	81.83930715	-81.527	-2.157	0	0	0	54.3951475	-76.691	-2.158	147.0955392	-77.641	-2.157	27.19730227	-77.207	-2.158		81.5272	4.8357	3.8859	4.3198	81.3032	0.0197	0.0539	0.2268		34.89	33	29.3
Rx-536_05kHz_01	541	1	13:05:08	0.000006785	47.720375	16.8222435	119.7	-3.08	-1.93	3.63	5000	81.83945136	-83.685	-2.158	0	0	0	54.39253272	-78.85	-2.158	147.0937944	-79.799	-2.158	27.19938506	-79.364	-2.156		83.6848	4.835	3.886	4.3213	83.4608	0.019	0.054	0.2283		33.54	33.02	29.48
Rx-536_05kHz_01	542	1	13:05:08	0.100006783	47.7203748	16.8222422	119.7	-3.17	-1.92	3.71	5000	81.85049341	-85.842	-2.158	0	0	0	54.39888602	-81.008	-2.158	147.1099792	-81.956	-2.157	27.2021047	-81.517	-2.154		85.8425	4.8349	3.8862	4.3252	85.6185	0.0189	0.0542	0.2322		33.46	33.19	30
Rx-536_05kHz_01	543	1	13:05:08	0.200006782	47.7203746	16.822241	119.7	-3.27	-1.91	3.79	5000	81.85644633	-88	-2.157	0	0	0	54.40267168	-83.164	-2.156	147.1133036	-84.113	-2.156	27.19977077	-83.673	-2.155		87.9995	4.8356	3.8868	4.3268	87.7755	0.0196	0.0548	0.2338		34.58	33.56	30.21
Rx-536_05kHz_01	544	1	13:05:08	0.30000678	47.7203744	16.8222397	119.7	-3.36	-1.9	3.86	5000	81.85229004	-90.157	-2.157	0	0	0	54.40250713	-85.32	-2.156	147.0921531	-86.27	-2.157	27.1983397	-85.829	-2.156		90.1569	4.8365	3.887	4.3281	89.9329	0.0205	0.055	0.2351		36.32	33.66	30.37
Rx-536_05kHz_01	545	1	13:05:08	0.400006778	47.7203742	16.8222385	119.7	-3.46	-1.89	3.94	5000	81.83821302	-92.315	-2.158	0	0	0	54.39935912	-87.478	-2.158	147.0704094	-88.428	-2.158	27.19479759	-87.987	-2.158		92.3153	4.8372	3.8878	4.3281	92.0913	0.0212	0.0558	0.2351		37.42	34.12	30.37
Rx-536_05kHz_01	546	1	13:05:08	0.500006777	47.720374	16.8222372	119.7	-3.55	-1.88	4.02	5000	81.83571382	-94.474	-2.159	0	0	0	54.40331684	-89.637	-2.159	147.0659331	-90.586	-2.159	27.19187545	-90.14	-2.153		94.474	4.837	3.8875	4.3337	94.25	0.021	0.0555	0.2407		37.14	33.98	31.1
Rx-536_05kHz_01	547	1	13:05:08	0.600006775	47.7203738	16.822236	119.7	-3.65	-1.87	4.1	5000	81.83830751	-96.632	-2.158	0	0	0	54.40613196	-91.795	-2.158	147.0721979	-92.744	-2.158	27.19019447	-92.299	-2.158		96.6318	4.8372	3.8877	4.3333	96.4078	0.0212	0.0557	0.2403		37.48	34.06	31.04
Rx-536_05kHz_01	548	1	13:05:08	0.700006773	47.7203736	16.8222347	119.7	-3.75	-1.86	4.18	5000	81.837734	-98.79	-2.158	0	0	0	54.40133283	-93.953	-2.158	147.0698789	-94.902	-2.158	27.1911995	-94.455	-2.157		98.7898	4.8369	3.8874	4.3347	98.5658	0.0209	0.0554	0.2417		36.99	33.9	31.22
Rx-536_05kHz_01	549	1	13:05:08	0.800006772	47.7203734	16.8222335	119.7	-3.84	-1.85	4.26	5000	81.83595116	-100.947	-2.158	0	0	0	54.39803801	-96.11	-2.157	147.0581783	-97.06	-2.157	27.19028858	-96.612	-2.156		100.9473	4.837	3.8876	4.3358	100.7233	0.021	0.0556	0.2428		37.21	34.01	31.36
Rx-536_05kHz_01	550	1	13:05:08	0.90000677	47.7203732	16.8222322	119.7	-3.94	-1.83	4.34	5000	81.83704504	-103.104	-2.157	0	0	0	54.39203502	-98.268	-2.158	147.0554802	-99.217	-2.157	27.18896746	-98.766	-2.154		103.1045	4.8361	3.8874	4.3389	102.8805	0.0201	0.0554	0.2459		35.55	33.91	31.77
Rx-536_05kHz_01	551	1	13:05:09	0.000006769	47.720373	16.822231	119.7	-4.03	-1.82	4.42	5000	81.8378058	-105.262	-2.157	0	0	0	54.3918459	-100.426	-2.158	147.0580289	-101.375	-2.158	27.19904534	-100.926	-2.16		105.2616	4.8351	3.8869	4.3361	105.0376	0.0191	0.0549	0.2431		33.82	33.59	31.4
Rx-536_05kHz_01	552	1	13:05:09	0.100006767	47.7203732	16.8222301	119.69	-4.08	-1.78	4.45	5000	81.84802714	-107.419	-2.158	0	0	0	54.40061424	-102.585	-2.158	147.0883316	-103.532	-2.157	27.20015647	-103.082	-2.157		107.4192	4.8345	3.887	4.337	107.1952	0.0185	0.055	0.244		32.8	33.63	31.52
Rx-536_05kHz_01	553	1	13:05:09	0.200006765	47.7203735	16.8222292	119.68	-4.14	-1.73	4.48	5000	81.85249719	-109.575	-2.156	0	0	0	54.40580236	-104.74	-2.156	147.1109469	-105.688	-2.156	27.20125925	-105.241	-2.159		109.5752	4.8348	3.8868	4.334	109.3512	0.0188	0.0548	0.241		33.17	33.56	31.13
Rx-536_05kHz_01	554	1	13:05:09	0.300006764	47.7203737	16.8222283	119.67	-4.19	-1.68	4.52	5000	81.8488905	-111.733	-2.157	0	0	0	54.40162933	-106.898	-2.158	147.1063346	-107.846	-2.157	27.20328881	-107.399	-2.158		111.7326	4.8346	3.8868	4.3336	111.5086	0.0186	0.0548	0.2406		32.88	33.55	31.08
Rx-536_05kHz_01	555	1	13:05:09	0.400006762	47.7203739	16.8222275	119.66	-4.24	-1.64	4.55	5000	81.83799919	-113.89	-2.157	0	0	0	54.3935895	-109.055	-2.157	147.0802318	-110.002	-2.157	27.19782518	-109.554	-2.155		113.8897	4.8346	3.8873	4.336	113.6657	0.0186	0.0553	0.243		32.93	33.85	31.39
Rx-536_05kHz_01	556	1	13:05:09	0.500006761	47.7203742	16.8222266	119.65	-4.3	-1.59	4.58	5000	81.83625946	-116.048	-2.158	0	0	0	54.38886638	-111.213	-2.158	147.071678	-112.16	-2.158	27.19946184	-111.707	-2.153		116.0475	4.8346	3.8873	4.3409	115.8235	0.0186	0.0553	0.2479		32.91	33.86	32.02
Rx-536_05kHz_01	557	1	13:05:09	0.600006759	47.7203744	16.8222257	119.64	-4.35	-1.54	4.62	5000	81.83618164	-118.206	-2.159	0	0	0	54.38895136	-113.371	-2.159	147.0690071	-114.318	-2.158	27.20135103	-113.87	-2.163		118.2062	4.8347	3.8881	4.3363	117.9822	0.0187	0.0561	0.2433		33.14	34.32	31.42
Rx-536_05kHz_01	558	1	13:05:09	0.700006757	47.7203746	16.8222248	119.63	-4.4	-1.5	4.65	5000	81.83700289	-120.366	-2.159	0	0	0	54.39046799	-115.531	-2.16	147.0798708	-116.478	-2.16	27.20294268	-116.029	-2.159		120.3656	4.8346	3.8877	4.3368	120.1416	0.0186	0.0557	0.2438		32.86	34.11	31.49
Rx-536_05kHz_01	559	1	13:05:09	0.800006756	47.7203749	16.8222239	119.62	-4.46	-1.45	4.69	5000	81.83771885	-122.525	-2.159	0	0	0	54.3938894	-117.69	-2.159	147.0981016	-118.637	-2.159	27.2039818	-118.19	-2.161		122.5249	4.8347	3.8882	4.3349	122.3009	0.0187	0.0562	0.2419		33.03	34.4	31.24
Rx-536_05kHz_01	560	1	13:05:09	0.900006754	47.7203751	16.822223	119.61	-4.51	-1.4	4.72	5000	81.84151587	-124.683	-2.158	0	0	0	54.39318661	-119.848	-2.158	147.1019941	-120.795	-2.158	27.2090263	-120.35	-2.16		124.6832	4.8348	3.8883	4.3334	124.4592	0.0188	0.0563	0.2404		33.29	34.46	31.05
Rx-536_05kHz_01	561	1	13:05:10	0.000006752	47.7203753	16.8222222	119.6	-4.56	-1.35	4.76	5000	81.84112689	-126.841	-2.158	0	0	0	54.38861556	-122.007	-2.158	147.0954645	-122.953	-2.158	27.21455895	-122.504	-2.154		126.8412	4.8347	3.8885	4.337	126.6172	0.0187	0.0565	0.244		33.1	34.57	31.52
Rx-536_05kHz_01	562	1	13:05:10	0.100006751	47.7203761	16.8222214	119.58	-4.59	-1.26	4.76	5000	81.8523384	-128.999	-2.158	0	0	0	54.39379378	-124.165	-2.158	147.1195138	-125.111	-2.158	27.22000386	-124.664	-2.16		128.9991	4.8346	3.8883	4.3349	128.7751	0.0186	0.0563	0.2419		32.86	34.46	31.25
Rx-536_05kHz_01	563	1	13:05:10	0.200006749	47.7203768	16.8222206	119.56	-4.62	-1.16	4.76	5000	81.85476885	-131.157	-2.158	0	0	0	54.39582408	-126.322	-2.158	147.1230756	-127.269	-2.158	27.22178871	-126.824	-2.16		131.1571	4.8346	3.8883	4.3329	130.9331	0.0186	0.0563	0.2399		32.9	34.47	30.98
Rx-536_05kHz_01	564	1	13:05:10	0.300006748	47.7203776	16.8222198	119.54	-4.64	-1.06	4.76	5000	81.8532685	-133.315	-2.158	0	0	0	54.40541986	-128.48	-2.158	147.1335577	-129.427	-2.158	27.2059952	-128.985	-2.161		133.3149	4.8347	3.8879	4.33	133.0909	0.0187	0.0559	0.237		32.98	34.18	30.61
Rx-536_05kHz_01	565	1	13:05:10	0.400006746	47.7203783	16.822219	119.52	-4.67	-0.96	4.77	5000	81.83869899	-135.473	-2.158	0	0	0	54.39627256	-130.638	-2.158	147.1020814	-131.585	-2.158	27.19563156	-131.148	-2.163		135.473	4.835	3.8878	4.325	135.249	0.019	0.0558	0.232		33.58	34.14	29.96
Rx-536_05kHz_01	566	1	13:05:10	0.500006744	47.7203791	16.8222182	119.5	-4.7	-0.86	4.77	5000	81.83386073	-137.631	-2.158	0	0	0	54.39377906	-132.796	-2.158	147.0911029	-133.743	-2.158	27.19293052	-133.304	-2.156		137.631	4.8348	3.8879	4.3271	137.407	0.0188	0.0559	0.2341		33.25	34.21	30.25
Rx-536_05kHz_01	567	1	13:05:10	0.600006743	47.7203798	16.8222175	119.48	-4.72	-0.76	4.78	5000	81.83703878	-139.789	-2.158	0	0	0	54.39273487	-134.954	-2.158	147.0813194	-135.901	-2.158	27.19156213	-135.459	-2.155		139.7892	4.8349	3.8886	4.3306	139.5652	0.0189	0.0566	0.2376		33.47	34.63	30.69
Rx-536_05kHz_01	568	1	13:05:10	0.700006741	47.7203806	16.8222167	119.46	-4.75	-0.67	4.8	5000	81.83908464	-141.947	-2.158	0	0	0	54.39135494	-137.113	-2.158	147.0821698	-138.058	-2.158	27.19796193	-137.615	-2.156		141.9473	4.8348	3.889	4.3326	141.7233	0.0188	0.057	0.2396		33.22	34.9	30.95
Rx-536_05kHz_01	569	1	13:05:10	0.80000674	47.7203813	16.8222159	119.44	-4.78	-0.57	4.81	5000	81.83459946	-144.106	-2.159	0	0	0	54.38595345	-139.271	-2.159	147.082507	-140.217	-2.158	27.20052818	-139.774	-2.159		144.1061	4.835	3.8894	4.3322	143.8821	0.019	0.0574	0.2392		33.62	35.1	30.9
Rx-536_05kHz_01	570	1	13:05:10	0.900006738	47.7203821	16.8222151	119.42	-4.8	-0.47	4.82	5000	81.8349702	-146.265	-2.159	0	0	0	54.38015954	-141.43	-2.159	147.0836234	-142.375	-2.158	27.21335731	-141.931	-2.157		146.2647	4.835	3.8897	4.3341	146.0407	0.019	0.0577	0.2411		33.58	35.3	31.14
Rx-536_05kHz_01	571	1	13:05:11	0.000006736	47.7203828	16.8222143	119.4	-4.83	-0.37	4.84	5000	81.83636122	-148.422	-2.158	0	0	0	54.39258605	-143.587	-2.158	147.1013902	-144.533	-2.158	27.2042144	-144.086	-2.156		148.4224	4.8351	3.8899	4.3362	148.1984	0.0191	0.0579	0.2432		33.7	35.41	31.41
Rx-536_05kHz_01	572	1	13:05:11	0.100006735	47.7203839	16.8222135	119.38	-4.85	-0.23	4.85	5000	81.84985671	-150.581	-2.159	0	0	0	54.40188113	-145.746	-2.159	147.1235637	-146.692	-2.159	27.20982085	-146.246	-2.16		150.581	4.8348	3.8892	4.3347	150.357	0.0188	0.0572	0.2417		33.22	34.97	31.22
Rx-536_05kHz_01	573	1	13:05:11	0.200006733	47.720385	16.8222127	119.36	-4.86	-0.1	4.86	5000	81.85074484	-152.74	-2.159	0	0	0	54.40007572	-147.905	-2.159	147.1155423	-148.85	-2.158	27.21217564	-148.39	-2.144		152.7402	4.8352	3.8905	4.3501	152.5162	0.0192	0.0585	0.2571		33.88	35.81	33.22
Rx-536_05kHz_01	574	1	13:05:11	0.300006731	47.7203861	16.8222118	119.34	-4.88	0.04	4.88	5000	81.84674994	-154.9	-2.159	0	0	0	54.39270766	-150.065	-2.159	147.1078774	-151.009	-2.16	27.21625075	-150.559	-2.169		154.8995	4.835	3.8901	4.3406	154.6755	0.019	0.0581	0.2476		33.54	35.53	31.98
Rx-536_05kHz_01	575	1	13:05:11	0.40000673	47.7203872	16.822211	119.32	-4.9	0.17	4.9	5000	81.83633407	-157.058	-2.159	0	0	0	54.38204829	-152.223	-2.159	147.0844262	-153.168	-2.159	27.21502504	-152.719	-2.16		157.0583	4.8349	3.8902	4.3392	156.8343	0.0189	0.0582	0.2462		33.47	35.59	31.8
Rx-536_05kHz_01	576	1	13:05:11	0.500006728	47.7203883	16.8222102	119.3	-4.91	0.31	4.92	5000	81.83629644	-159.216	-2.158	0	0	0	54.3915383	-154.382	-2.158	147.0969493	-155.327	-2.159	27.20338442	-154.876	-2.157		159.2165	4.8348	3.8895	4.3408	158.9925	0.0188	0.0575	0.2478		33.28	35.2	32.01
Rx-536_05kHz_01	577	1	13:05:11	0.600006727	47.7203894	16.8222093	119.28	-4.93	0.45	4.95	5000	81.83776497	-161.375	-2.158	0	0	0	54.39699729	-156.54	-2.158	147.1047836	-157.486	-2.159	27.20021398	-157.037	-2.161		161.3749	4.8352	3.8893	4.338	161.1509	0.0192	0.0573	0.245		33.91	35.06	31.65
Rx-536_05kHz_01	578	1	13:05:11	0.700006725	47.7203905	16.8222085	119.26	-4.95	0.58	4.98	5000	81.83483248	-163.534	-2.159	0	0	0	54.39260092	-158.699	-2.159	147.0931261	-159.644	-2.159	27.20078572	-159.195	-2.158		163.5337	4.8349	3.8896	4.3388	163.3097	0.0189	0.0576	0.2458		33.36	35.24	31.76
Rx-536_05kHz_01	579	1	13:05:11	0.800006723	47.7203916	16.8222077	119.24	-4.96	0.72	5.01	5000	81.83723829	-165.693	-2.16	0	0	0	54.38882474	-160.858	-2.16	147.0886463	-161.803	-2.159	27.20790903	-161.348	-2.153		165.6934	4.835	3.8903	4.3455	165.4694	0.019	0.0583	0.2525		33.53	35.7	32.61
Rx-536_05kHz_01	580	1	13:05:11	0.900006722	47.7203927	16.8222068	119.22	-4.98	0.85	5.05	5000	81.8357861	-167.853	-2.159	0	0	0	54.38457002	-163.018	-2.159	147.0853818	-163.962	-2.159	27.21146945	-163.51	-2.162		167.8527	4.8348	3.8904	4.3426	167.6287	0.0188	0.0584	0.2496		33.26	35.74	32.24
Rx-536_05kHz_01	581	1	13:05:12	0.00000672	47.7203938	16.822206	119.2	-5	0.99	5.09	5000	81.83248475	-170.012	-2.159	0	0	0	54.37943075	-165.177	-2.159	147.0782764	-166.121	-2.159	27.21538052	-165.667	-2.156		170.0115	4.8349	3.8904	4.345	169.7875	0.0189	0.0584	0.252		33.41	35.74	32.55
Rx-536_05kHz_01	582	1	13:05:12	0.100006719	47.720395	16.8222052	119.19	-5.01	1.13	5.13	5000	81.84757366	-172.171	-2.16	0	0	0	54.39969011	-167.336	-2.16	147.1177953	-168.281	-2.16	27.21055259	-167.828	-2.162		172.1713	4.8351	3.8901	4.3432	171.9473	0.0191	0.0581	0.2502		33.71	35.54	32.31
Rx-536_05kHz_01	583	1	13:05:12	0.200006717	47.7203962	16.8222045	119.18	-5.01	1.27	5.17	5000	81.84955262	-174.33	-2.159	0	0	0	54.40315844	-169.495	-2.159	147.1208346	-170.44	-2.159	27.20695969	-169.984	-2.156		174.33	4.8345	3.8899	4.3461	174.106	0.0185	0.0579	0.2531		32.8	35.45	32.7
Rx-536_05kHz_01	584	1	13:05:12	0.300006715	47.7203973	16.8222037	119.17	-5.02	1.42	5.22	5000	81.85135905	-176.488	-2.158	0	0	0	54.39999029	-171.653	-2.158	147.1147801	-172.598	-2.158	27.21365519	-172.141	-2.157		176.488	4.8346	3.8902	4.3469	176.264	0.0186	0.0582	0.2539		32.86	35.62	32.8
Rx-536_05kHz_01	585	1	13:05:12	0.400006714	47.7203985	16.8222029	119.16	-5.03	1.56	5.27	5000	81.83812748	-178.647	-2.159	0	0	0	54.38766373	-173.813	-2.159	147.0839986	-174.757	-2.159	27.21176977	-174.299	-2.158		178.6473	4.8346	3.8906	4.3479	178.4233	0.0186	0.0586	0.2549		32.96	35.83	32.92
Rx-536_05kHz_01	586	1	13:05:12	0.500006712	47.7203997	16.8222022	119.15	-5.04	1.7	5.32	5000	81.83551509	179.193	-2.159	0	0	0	54.38205852	-175.972	-2.159	147.0805342	-176.916	-2.159	27.21706698	-176.457	-2.158		-179.1933	4.8346	3.8909	4.3496	-179.4173	0.0186	0.0589	0.2566		32.96	36.05	33.14
Rx-536_05kHz_01	587	1	13:05:12	0.60000671	47.7204008	16.8222014	119.14	-5.05	1.84	5.38	5000	81.8370498	177.035	-2.159	0	0	0	54.38764524	-178.131	-2.159	147.0873993	-179.075	-2.159	27.21288634	-178.619	-2.162		-177.0346	4.8346	3.8906	4.3463	-177.2586	0.0186	0.0586	0.2533		32.95	35.85	32.72
Rx-536_05kHz_01	588	1	13:05:12	0.700006709	47.720402	16.8222006	119.13	-5.06	1.98	5.44	5000	81.83750902	174.877	-2.158	0	0	0	54.39780625	179.712	-2.158	147.1036661	178.767	-2.158	27.20343538	179.22	-2.161		-174.8767	4.835	3.8905	4.3434	-175.1007	0.019	0.0585	0.2504		33.58	35.8	32.34
Rx-536_05kHz_01	589	1	13:05:12	0.800006707	47.7204032	16.8221999	119.12	-5.07	2.12	5.5	5000	81.83951562	172.718	-2.159	0	0	0	54.39557533	177.553	-2.159	147.1003864	176.609	-2.158	27.20607293	177.062	-2.158		-172.7181	4.8347	3.8911	4.3439	-172.9421	0.0187	0.0591	0.2509		33.09	36.18	32.41
Rx-536_05kHz_01	590	1	13:05:12	0.900006706	47.7204043	16.8221991	119.11	-5.08	2.26	5.56	5000	81.83574421	170.559	-2.159	0	0	0	54.39002838	175.394	-2.158	147.0858196	174.451	-2.158	27.20465337	174.91	-2.152		-170.5594	4.835	3.8919	4.3505	-170.7834	0.019	0.0599	0.2575		33.64	36.64	33.26
Rx-536_05kHz_01	591	1	13:05:13	0.000006704	47.7204055	16.8221983	119.1	-5.09	2.41	5.63	5000	81.83372349	168.399	-2.16	0	0	0	54.38352458	173.234	-2.16	147.0754787	172.292	-2.159	27.20973957	172.752	-2.158		-168.3994	4.835	3.8928	4.3526	-168.6234	0.019	0.0608	0.2596		33.64	37.23	33.54
Rx-536_05kHz_01	592	1	13:05:13	0.100006702	47.7204067	16.8221975	119.1	-5.1	2.55	5.7	5000	81.84904685	166.239	-2.161	0	0	0	54.38730722	171.074	-2.16	147.10564	170.132	-2.161	27.22398967	170.59	-2.162		-166.2387	4.8353	3.8929	4.3513	-166.4627	0.0193	0.0609	0.2583		34.18	37.28	33.36
Rx-536_05kHz_01	593	1	13:05:13	0.200006701	47.720408	16.8221967	119.1	-5.11	2.7	5.78	5000	81.85297251	164.078	-2.161	0	0	0	54.40014174	168.913	-2.161	147.1208339	167.97	-2.161	27.21146051	168.428	-2.162		-164.0777	4.8348	3.8926	4.3503	-164.3017	0.0188	0.0606	0.2573		33.27	37.1	33.24
Rx-536_05kHz_01	594	1	13:05:13	0.300006699	47.7204092	16.8221959	119.1	-5.12	2.85	5.86	5000	81.85064163	161.918	-2.159	0	0	0	54.40589801	166.753	-2.159	147.1259929	165.811	-2.16	27.20561461	166.268	-2.16		-161.9184	4.835	3.8923	4.35	-162.1424	0.019	0.0603	0.257		33.63	36.93	33.2
Rx-536_05kHz_01	595	1	13:05:13	0.400006697	47.7204104	16.8221951	119.1	-5.13	3	5.94	5000	81.84103498	159.759	-2.159	0	0	0	54.39316909	164.594	-2.159	147.0996881	163.652	-2.159	27.20906905	164.107	-2.162		-159.759	4.8355	3.8931	4.3479	-159.983	0.0195	0.0611	0.2549		34.46	37.38	32.93
Rx-536_05kHz_01	596	1	13:05:13	0.500006696	47.7204117	16.8221943	119.1	-5.14	3.15	6.03	5000	81.84148429	157.6	-2.159	0	0	0	54.38599208	162.435	-2.159	147.0933183	161.493	-2.159	27.2222078	161.944	-2.163		-157.5996	4.8357	3.8936	4.3439	-157.8236	0.0197	0.0616	0.2509		34.78	37.72	32.42
Rx-536_05kHz_01	597	1	13:05:13	0.600006694	47.7204129	16.8221935	119.1	-5.15	3.3	6.11	5000	81.8366291	155.439	-2.16	0	0	0	54.37677193	160.274	-2.161	147.0818433	159.333	-2.16	27.22024775	159.788	-2.156		-155.4392	4.8351	3.8942	4.3484	-155.6632	0.0191	0.0622	0.2554		33.86	38.05	32.99
Rx-536_05kHz_01	598	1	13:05:13	0.700006693	47.7204141	16.8221927	119.1	-5.16	3.45	6.2	5000	81.83791676	153.279	-2.16	0	0	0	54.38240634	158.115	-2.16	147.0859776	157.173	-2.16	27.21898598	157.626	-2.161		-153.2794	4.8354	3.8938	4.3468	-153.5034	0.0194	0.0618	0.2538		34.26	37.8	32.78
Rx-536_05kHz_01	599	1	13:05:13	0.800006691	47.7204154	16.8221919	119.1	-5.17	3.6	6.3	5000	81.82380331	151.119	-2.16	0	0	0	54.38908278	155.955	-2.16	147.078478	155.013	-2.16	27.19639601	155.463	-2.163		-151.1194	4.8358	3.8933	4.3441	-151.3434	0.0198	0.0613	0.2511		34.99	37.52	32.43
Rx-536_05kHz_01	600	1	13:05:13	0.900006689	47.7204166	16.8221911	119.1	-5.17	3.75	6.39	5000	81.82363612	148.96	-2.16	0	0	0	54.38646729	153.795	-2.16	147.0743211	152.854	-2.159	27.19558231	153.307	-2.157		-148.9598	4.8356	3.8938	4.3472	-149.1838	0.0196	0.0618	0.2542		34.68	37.82	32.83
Rx-536_05kHz_02	1	1	13:05:14	0.000006688	47.7204178	16.8221903	119.1	-5.18	3.9	6.49	5000	81.84079635	146.801	146.801	0	0	0	54.39126272	151.638	151.638	147.0972995	150.696	150.696	27.20849475	151.15	151.15		-146.8013	4.8363	3.8949	4.3486	-147.0253	0.0203	0.0629	0.2556		35.97	38.49	33.02
Rx-536_05kHz_02	2	1	13:05:14	0.100006686	47.7204191	16.8221895	119.11	-5.19	4.05	6.58	5000	81.85005588	144.643	-2.159	0	0	0	54.39303083	149.479	-2.159	147.1138204	148.538	-2.159	27.21470903	148.992	-2.158		-144.6427	4.836	3.8951	4.349	-144.8667	0.02	0.0631	0.256		35.36	38.59	33.07
Rx-536_05kHz_02	3	1	13:05:14	0.200006685	47.7204203	16.8221887	119.12	-5.2	4.2	6.68	5000	81.85300165	142.483	-2.16	0	0	0	54.38815561	147.319	-2.16	147.1150595	146.378	-2.16	27.23058929	146.832	-2.16		-142.483	4.8359	3.8947	4.3485	-142.707	0.0199	0.0627	0.2555		35.18	38.39	33
Rx-536_05kHz_02	4	1	13:05:14	0.300006683	47.7204215	16.8221879	119.13	-5.21	4.35	6.79	5000	81.83286259	140.324	-2.159	0	0	0	54.39463266	145.159	-2.159	147.1010223	144.218	-2.16	27.20013581	144.665	-2.166		-140.3238	4.8357	3.8937	4.3416	-140.5478	0.0197	0.0617	0.2486		34.83	37.78	32.11
Rx-536_05kHz_02	5	1	13:05:14	0.400006681	47.7204228	16.8221871	119.14	-5.22	4.49	6.89	5000	81.82460039	138.165	-2.159	0	0	0	54.39095152	143.001	-2.158	147.0870591	142.059	-2.159	27.19630421	142.507	-2.158		-138.1652	4.8361	3.8938	4.3419	-138.3892	0.0201	0.0618	0.2489		35.52	37.84	32.15
Rx-536_05kHz_02	6	1	13:05:14	0.50000668	47.720424	16.8221863	119.15	-5.23	4.64	6.99	5000	81.82397475	136.006	-2.159	0	0	0	54.38026903	140.842	-2.159	147.0675401	139.9	-2.159	27.20593156	140.35	-2.157		-136.0061	4.8358	3.8937	4.3441	-136.2301	0.0198	0.0617	0.2511		34.99	37.77	32.43
Rx-536_05kHz_02	7	1	13:05:14	0.600006678	47.7204252	16.8221855	119.16	-5.24	4.79	7.1	5000	81.82083646	133.846	-2.16	0	0	0	54.37224412	138.682	-2.16	147.0640172	137.741	-2.159	27.21003396	138.191	-2.159		-133.8464	4.836	3.8944	4.3446	-134.0704	0.02	0.0624	0.2516		35.35	38.21	32.5
Rx-536_05kHz_02	8	1	13:05:14	0.700006676	47.7204265	16.8221847	119.17	-5.25	4.94	7.21	5000	81.81898222	131.686	-2.16	0	0	0	54.37107702	136.522	-2.161	147.0531714	135.58	-2.161	27.21369404	136.031	-2.16		-131.686	4.8358	3.8943	4.3453	-131.91	0.0198	0.0623	0.2523		35	38.12	32.59
Rx-536_05kHz_02	9	1	13:05:14	0.800006675	47.7204277	16.8221839	119.18	-5.26	5.09	7.32	5000	81.82064906	129.526	-2.16	0	0	0	54.38280717	134.362	-2.16	147.0696199	133.419	-2.161	27.19704262	133.87	-2.161		-129.526	4.8358	3.8931	4.3439	-129.75	0.0198	0.0611	0.2509		34.93	37.41	32.41
Rx-536_05kHz_02	10	1	13:05:14	0.900006673	47.7204289	16.8221831	119.19	-5.27	5.24	7.43	5000	81.82083728	127.367	-2.159	0	0	0	54.38723601	132.203	-2.159	147.0734911	131.261	-2.159	27.19244457	131.709	-2.161		-127.367	4.836	3.8935	4.3423	-127.591	0.02	0.0615	0.2493		35.44	37.65	32.2
Rx-536_05kHz_02	11	1	13:05:15	0.000006672	47.7204302	16.8221823	119.2	-5.28	5.39	7.54	5000	81.82246007	125.208	-2.159	0	0	0	54.38532852	130.044	-2.159	147.0735854	129.101	-2.159	27.19937232	129.554	-2.155		-125.2077	4.8362	3.8935	4.3463	-125.4317	0.0202	0.0615	0.2533		35.69	37.63	32.72
Rx-536_05kHz_02	12	1	13:05:15	0.10000667	47.7204314	16.8221816	119.2	-5.28	5.54	7.66	5000	81.83225911	123.048	-2.159	0	0	0	54.38744647	127.884	-2.16	147.0857046	126.942	-2.159	27.20957796	127.396	-2.158		-123.0483	4.8358	3.8941	4.3479	-123.2723	0.0198	0.0621	0.2549		34.95	38.02	32.92
Rx-536_05kHz_02	13	1	13:05:15	0.200006668	47.7204326	16.8221808	119.2	-5.29	5.69	7.77	5000	81.84909203	120.887	-2.161	0	0	0	54.39421276	125.723	-2.161	147.1126956	124.782	-2.16	27.21691699	125.237	-2.159		-120.8872	4.8358	3.8951	4.35	-121.1112	0.0198	0.0631	0.257		35.08	38.61	33.2
Rx-536_05kHz_02	14	1	13:05:15	0.300006667	47.7204339	16.82218	119.2	-5.3	5.84	7.88	5000	81.84772131	118.726	-2.162	0	0	0	54.38507382	123.561	-2.162	147.1051123	122.621	-2.162	27.23160025	123.077	-2.161		-118.7256	4.8358	3.8951	4.351	-118.9496	0.0198	0.0631	0.258		35.09	38.59	33.33
Rx-536_05kHz_02	15	1	13:05:15	0.400006665	47.7204351	16.8221793	119.2	-5.31	5.98	8	5000	81.83675818	116.564	-2.162	0	0	0	54.39286676	121.399	-2.162	147.0973915	120.458	-2.162	27.20494605	120.911	-2.166		-116.5637	4.8356	3.8946	4.347	-116.7877	0.0196	0.0626	0.254		34.64	38.29	32.81
Rx-536_05kHz_02	16	1	13:05:15	0.500006664	47.7204363	16.8221785	119.2	-5.31	6.13	8.11	5000	81.83703699	114.404	-2.16	0	0	0	54.39625348	119.239	-2.16	147.0983511	118.298	-2.161	27.2036156	118.752	-2.159		-114.4038	4.8356	3.8938	4.348	-114.6278	0.0196	0.0618	0.255		34.69	37.8	32.93
Rx-536_05kHz_02	17	1	13:05:15	0.600006662	47.7204376	16.8221777	119.2	-5.32	6.28	8.23	5000	81.83597891	112.243	-2.161	0	0	0	54.39006325	117.079	-2.161	147.0890695	116.138	-2.16	27.20571669	116.591	-2.161		-112.2432	4.8353	3.8945	4.348	-112.4672	0.0193	0.0625	0.255		34.17	38.24	32.94
Rx-536_05kHz_02	18	1	13:05:15	0.70000666	47.7204388	16.822177	119.2	-5.33	6.43	8.35	5000	81.83229735	110.082	-2.161	0	0	0	54.38336161	114.918	-2.161	147.0784459	113.977	-2.16	27.21230767	114.437	-2.154		-110.0823	4.8355	3.895	4.3551	-110.3063	0.0195	0.063	0.2621		34.56	38.52	33.86
Rx-536_05kHz_02	19	1	13:05:15	0.800006659	47.72044	16.8221762	119.2	-5.33	6.58	8.47	5000	81.83560257	107.921	-2.161	0	0	0	54.38369477	112.757	-2.161	147.0767362	111.816	-2.161	27.2144952	112.274	-2.163		-107.9214	4.8354	3.895	4.3529	-108.1454	0.0194	0.063	0.2599		34.24	38.52	33.57
Rx-536_05kHz_02	20	1	13:05:15	0.900006657	47.7204413	16.8221754	119.2	-5.34	6.73	8.59	5000	81.83715506	105.76	-2.161	0	0	0	54.38744974	110.596	-2.161	147.0864263	109.655	-2.162	27.21251073	110.115	-2.159		-105.7605	4.8354	3.8943	4.3545	-105.9845	0.0194	0.0623	0.2615		34.29	38.1	33.79
Rx-536_05kHz_02	21	1	13:05:16	0.000006655	47.7204425	16.8221747	119.2	-5.35	6.87	8.71	5000	81.83866583	103.599	-2.161	0	0	0	54.39826031	108.435	-2.161	147.0994857	107.493	-2.161	27.20192848	107.956	-2.159		-103.5991	4.8357	3.8942	4.3566	-103.8231	0.0197	0.0622	0.2636		34.77	38.06	34.05
Rx-536_05kHz_02	22	1	13:05:16	0.100006654	47.7204437	16.8221738	119.17	-5.36	7.02	8.83	5000	81.85072099	101.439	-2.16	0	0	0	54.40836062	106.275	-2.16	147.129783	105.333	-2.16	27.2063179	105.795	-2.16		-101.4388	4.8358	3.8944	4.3566	-101.6628	0.0198	0.0624	0.2636		34.95	38.17	34.05
Rx-536_05kHz_02	23	1	13:05:16	0.200006652	47.7204449	16.822173	119.14	-5.38	7.17	8.96	5000	81.8507122	99.278	-2.161	0	0	0	54.4004946	104.114	-2.161	147.1201033	103.174	-2.16	27.21324223	103.637	-2.159		-99.2783	4.8356	3.8954	4.3586	-99.5023	0.0196	0.0634	0.2656		34.67	38.81	34.31
Rx-536_05kHz_02	24	1	13:05:16	0.300006651	47.7204461	16.8221721	119.11	-5.39	7.32	9.09	5000	81.84285715	97.118	-2.161	0	0	0	54.38716553	101.953	-2.161	147.0938181	101.014	-2.16	27.22072327	101.481	-2.156		-97.1176	4.8356	3.896	4.3638	-97.3416	0.0196	0.064	0.2708		34.57	39.19	34.98
Rx-536_05kHz_02	25	1	13:05:16	0.400006649	47.7204473	16.8221713	119.08	-5.4	7.46	9.21	5000	81.83582128	94.956	-2.161	0	0	0	54.38046892	99.792	-2.161	147.072251	98.852	-2.162	27.21758697	99.323	-2.158		-94.9561	4.8356	3.8958	4.3667	-95.1801	0.0196	0.0638	0.2737		34.67	39.06	35.36
Rx-536_05kHz_02	26	1	13:05:16	0.500006647	47.7204485	16.8221704	119.05	-5.42	7.61	9.34	5000	81.83152499	92.795	-2.161	0	0	0	54.39400456	97.631	-2.161	147.0655852	96.691	-2.161	27.18741104	97.161	-2.162		-92.795	4.8355	3.8955	4.3658	-93.019	0.0195	0.0635	0.2728		34.43	38.85	35.24
Rx-536_05kHz_02	27	1	13:05:16	0.600006646	47.7204497	16.8221696	119.02	-5.43	7.76	9.47	5000	81.83894689	90.635	-2.16	0	0	0	54.39714225	95.471	-2.16	147.0609495	94.53	-2.16	27.18784041	95.001	-2.16		-90.6349	4.8356	3.8952	4.366	-90.8589	0.0196	0.0632	0.273		34.61	38.69	35.27
Rx-536_05kHz_02	28	1	13:05:16	0.700006644	47.7204509	16.8221687	118.99	-5.45	7.9	9.6	5000	81.83994079	88.476	-2.159	0	0	0	54.39314382	93.312	-2.159	147.0383739	92.372	-2.158	27.18617709	92.846	-2.155		-88.4758	4.836	3.8963	4.3699	-88.6998	0.02	0.0643	0.2769		35.4	39.35	35.77
Rx-536_05kHz_02	29	1	13:05:16	0.800006642	47.7204521	16.8221679	118.96	-5.46	8.05	9.73	5000	81.8388462	86.316	-2.16	0	0	0	54.38622425	91.152	-2.16	147.0448301	90.214	-2.158	27.19805648	90.689	-2.156		-86.3163	4.8358	3.8976	4.373	-86.5403	0.0198	0.0656	0.28		34.94	40.14	36.17
Rx-536_05kHz_02	30	1	13:05:16	0.900006641	47.7204533	16.822167	118.93	-5.47	8.2	9.86	5000	81.83802177	84.156	-2.16	0	0	0	54.37909634	88.992	-2.16	147.0566264	88.054	-2.16	27.21948139	88.539	-2.15		-84.1564	4.8361	3.8977	4.3828	-84.3804	0.0201	0.0657	0.2898		35.58	40.19	37.43
Rx-536_05kHz_02	31	1	13:05:17	0.000006639	47.7204545	16.8221662	118.9	-5.49	8.34	9.99	5000	81.83776457	81.995	-2.161	0	0	0	54.39214337	86.832	-2.161	147.0625301	85.893	-2.161	27.18913891	86.376	-2.163		-81.9954	4.8362	3.8977	4.3811	-82.2194	0.0202	0.0657	0.2881		35.74	40.19	37.21
Rx-536_05kHz_02	32	1	13:05:17	0.100006638	47.7204558	16.8221653	118.88	-5.5	8.5	10.12	5000	81.84800952	79.835	-2.16	0	0	0	54.40353211	84.672	-2.16	147.0843688	83.733	-2.16	27.19233025	84.217	-2.159		-79.835	4.8365	3.8977	4.3824	-80.059	0.0205	0.0657	0.2894		36.29	40.2	37.38
Rx-536_05kHz_02	33	1	13:05:17	0.200006636	47.7204571	16.8221645	118.86	-5.51	8.66	10.26	5000	81.85134942	77.675	-2.16	0	0	0	54.40702131	82.511	-2.161	147.1030595	81.572	-2.16	27.19545017	82.058	-2.16		-77.6745	4.8365	3.8978	4.3832	-77.8985	0.0205	0.0658	0.2902		36.23	40.29	37.49
Rx-536_05kHz_02	34	1	13:05:17	0.300006634	47.7204584	16.8221637	118.84	-5.52	8.82	10.4	5000	81.84705353	75.515	-2.16	0	0	0	54.39877048	80.351	-2.16	147.1056521	79.414	-2.159	27.20873349	79.901	-2.156		-75.5147	4.8365	3.8992	4.3866	-75.7387	0.0205	0.0672	0.2936		36.3	41.1	37.93
Rx-536_05kHz_02	35	1	13:05:17	0.400006633	47.7204597	16.8221628	118.82	-5.52	8.97	10.54	5000	81.83731641	73.355	-2.16	0	0	0	54.37837493	78.191	-2.16	147.0803032	77.255	-2.159	27.23064117	77.751	-2.15		-73.3546	4.8368	3.9002	4.3967	-73.5786	0.0208	0.0682	0.3037		36.74	41.75	39.23
Rx-536_05kHz_02	36	1	13:05:17	0.500006631	47.720461	16.822162	118.8	-5.53	9.13	10.68	5000	81.83506303	71.195	-2.16	0	0	0	54.37851702	76.031	-2.16	147.0822265	75.095	-2.16	27.22788799	75.59	-2.161		-71.1948	4.8367	3.9	4.3955	-71.4188	0.0207	0.068	0.3025		36.55	41.58	39.07
Rx-536_05kHz_02	37	1	13:05:17	0.60000663	47.7204623	16.8221612	118.78	-5.54	9.29	10.82	5000	81.83525243	69.034	-2.161	0	0	0	54.39462889	73.871	-2.16	147.0997259	72.934	-2.161	27.20851986	73.423	-2.167		-69.0342	4.8368	3.8996	4.3892	-69.2582	0.0208	0.0676	0.2962		36.78	41.39	38.27
Rx-536_05kHz_02	38	1	13:05:17	0.700006628	47.7204636	16.8221603	118.76	-5.55	9.44	10.96	5000	81.83472688	66.874	-2.161	0	0	0	54.39493523	71.711	-2.16	147.1066511	70.773	-2.16	27.20786312	71.265	-2.158		-66.8736	4.8371	3.8998	4.3917	-67.0976	0.0211	0.0678	0.2987		37.24	41.49	38.58
Rx-536_05kHz_02	39	1	13:05:17	0.800006626	47.7204649	16.8221595	118.74	-5.56	9.6	11.1	5000	81.83498724	64.712	-2.161	0	0	0	54.38329007	69.55	-2.161	147.0844569	68.613	-2.161	27.21940559	69.107	-2.159		-64.7124	4.8372	3.9002	4.3942	-64.9364	0.0212	0.0682	0.3012		37.47	41.74	38.9
Rx-536_05kHz_02	40	1	13:05:17	0.900006625	47.7204662	16.8221587	118.72	-5.57	9.76	11.24	5000	81.83413209	62.551	-2.161	0	0	0	54.37951279	67.389	-2.161	147.0845309	66.453	-2.16	27.21905727	66.95	-2.157		-62.5511	4.8378	3.9018	4.3985	-62.7751	0.0218	0.0698	0.3055		38.61	42.7	39.46
Rx-536_05kHz_02	41	1	13:05:18	0.000006623	47.7204675	16.8221578	118.7	-5.58	9.91	11.38	5000	81.83333508	60.389	-2.162	0	0	0	54.37301354	65.227	-2.162	147.0795087	64.291	-2.162	27.23618485	64.79	-2.16		-60.3888	4.8379	3.9023	4.4011	-60.6128	0.0219	0.0703	0.3081		38.72	42.99	39.8
Rx-536_05kHz_02	42	1	13:05:18	0.100006621	47.7204688	16.822157	118.7	-5.59	10.07	11.52	5000	81.84802247	58.228	-2.161	0	0	0	54.4004467	63.065	-2.162	147.1168798	62.129	-2.162	27.21072019	62.629	-2.16		-58.2276	4.8374	3.9015	4.4018	-58.4516	0.0214	0.0695	0.3088		37.85	42.52	39.89
Rx-536_05kHz_02	43	1	13:05:18	0.20000662	47.7204701	16.8221562	118.7	-5.59	10.22	11.65	5000	81.83271284	56.068	-2.159	0	0	0	54.40018723	60.906	-2.159	147.1080847	59.97	-2.159	27.19720665	60.464	-2.165		-56.0684	4.8374	3.9015	4.3959	-56.2924	0.0214	0.0695	0.3029		37.86	42.54	39.12
Rx-536_05kHz_02	44	1	13:05:18	0.300006618	47.7204714	16.8221554	118.7	-5.6	10.38	11.79	5000	81.83390926	53.909	-2.159	0	0	0	54.39391725	58.747	-2.159	147.0946173	57.812	-2.158	27.20300236	58.309	-2.155		-53.909	4.8378	3.9025	4.3997	-54.133	0.0218	0.0705	0.3067		38.6	43.12	39.62
Rx-536_05kHz_02	45	1	13:05:18	0.400006617	47.7204726	16.8221546	118.7	-5.61	10.53	11.93	5000	81.8220601	51.75	-2.159	0	0	0	54.38041565	56.588	-2.159	147.0605498	55.653	-2.158	27.20844095	56.157	-2.152		-51.7498	4.838	3.9034	4.4067	-51.9738	0.022	0.0714	0.3137		38.82	43.71	40.52
Rx-536_05kHz_02	46	1	13:05:18	0.500006615	47.7204739	16.8221538	118.7	-5.62	10.69	12.07	5000	81.83491657	49.59	-2.16	0	0	0	54.37203666	54.428	-2.159	147.0816515	53.494	-2.16	27.24701738	54.001	-2.155		-49.5902	4.838	3.9035	4.4112	-49.8142	0.022	0.0715	0.3182		38.99	43.75	41.11
Rx-536_05kHz_02	47	1	13:05:18	0.600006613	47.7204752	16.822153	118.7	-5.62	10.84	12.21	5000	81.83573007	47.43	-2.16	0	0	0	54.39126431	52.268	-2.16	147.0968254	51.333	-2.161	27.21360912	51.835	-2.166		-47.4302	4.8377	3.9027	4.4049	-47.6542	0.0217	0.0707	0.3119		38.31	43.24	40.29
Rx-536_05kHz_02	48	1	13:05:18	0.700006612	47.7204765	16.8221522	118.7	-5.63	11	12.35	5000	81.83656283	45.271	-2.159	0	0	0	54.39985777	50.109	-2.158	147.1032329	49.173	-2.159	27.20405736	49.676	-2.159		-45.2711	4.8383	3.9023	4.4046	-45.4951	0.0223	0.0703	0.3116		39.42	43.03	40.25
Rx-536_05kHz_02	49	1	13:05:18	0.80000661	47.7204778	16.8221514	118.7	-5.64	11.15	12.5	5000	81.83598248	43.112	-2.159	0	0	0	54.39257616	47.95	-2.159	147.0868437	47.014	-2.159	27.21139129	47.518	-2.157		-43.1121	4.838	3.9023	4.4062	-43.3361	0.022	0.0703	0.3132		38.9	43.01	40.45
Rx-536_05kHz_02	50	1	13:05:18	0.900006609	47.7204791	16.8221506	118.7	-5.65	11.31	12.64	5000	81.83625439	40.952	-2.16	0	0	0	54.38477939	45.79	-2.16	147.084639	44.855	-2.16	27.22319405	45.36	-2.159		-40.9521	4.8382	3.9026	4.4074	-41.1761	0.0222	0.0706	0.3144		39.24	43.21	40.61
Rx-536_05kHz_02	51	1	13:05:19	0.000006607	47.7204803	16.8221498	118.7	-5.65	11.46	12.78	5000	81.83284236	38.792	-2.16	0	0	0	54.3806023	43.63	-2.161	147.0752539	42.694	-2.161	27.22719226	43.198	-2.162		-38.7919	4.8378	3.9023	4.4061	-39.0159	0.0218	0.0703	0.3131		38.62	43.03	40.45
Rx-536_05kHz_02	52	1	13:05:19	0.100006605	47.7204816	16.8221491	118.7	-5.66	11.6	12.91	5000	81.84778065	36.632	-2.16	0	0	0	54.3994824	41.469	-2.16	147.1196934	40.533	-2.161	27.21250512	41.035	-2.163		-36.6317	4.8376	3.9012	4.4032	-36.8557	0.0216	0.0692	0.3102		38.12	42.31	40.07
Rx-536_05kHz_02	53	1	13:05:19	0.200006604	47.7204828	16.8221484	118.7	-5.66	11.75	13.04	5000	81.85054229	34.472	-2.16	0	0	0	54.40783394	39.31	-2.16	147.1359025	38.372	-2.16	27.21337992	38.867	-2.168		-34.4719	4.8378	3.9005	4.3949	-34.6959	0.0218	0.0685	0.3019		38.47	41.91	39
Rx-536_05kHz_02	54	1	13:05:19	0.300006602	47.720484	16.8221477	118.7	-5.66	11.89	13.17	5000	81.84468344	32.313	-2.159	0	0	0	54.40058484	37.15	-2.159	147.1223287	36.214	-2.159	27.21443875	36.708	-2.159		-32.3127	4.8378	3.9011	4.3954	-32.5367	0.0218	0.0691	0.3024		38.5	42.28	39.06
Rx-536_05kHz_02	55	1	13:05:19	0.4000066	47.7204852	16.822147	118.7	-5.67	12.04	13.31	5000	81.83262205	30.153	-2.16	0	0	0	54.38574118	34.991	-2.16	147.0884815	34.055	-2.159	27.21980936	34.553	-2.155		-30.1529	4.8377	3.9017	4.4002	-30.3769	0.0217	0.0697	0.3072		38.36	42.66	39.68
Rx-536_05kHz_02	56	1	13:05:19	0.500006599	47.7204864	16.8221463	118.7	-5.67	12.18	13.44	5000	81.83381151	27.993	-2.16	0	0	0	54.38331075	32.831	-2.16	147.0863	31.896	-2.159	27.22245574	32.398	-2.155		-27.9931	4.8379	3.9027	4.405	-28.2171	0.0219	0.0707	0.312		38.77	43.26	40.31
Rx-536_05kHz_02	57	1	13:05:19	0.600006597	47.7204876	16.8221456	118.7	-5.67	12.33	13.57	5000	81.83218575	25.833	-2.16	0	0	0	54.38000407	30.671	-2.16	147.0767415	29.736	-2.16	27.22109859	30.241	-2.158		-25.8326	4.8382	3.903	4.4079	-26.0566	0.0222	0.071	0.3149		39.25	43.45	40.68
Rx-536_05kHz_02	58	1	13:05:19	0.700006596	47.7204889	16.8221449	118.7	-5.67	12.47	13.7	5000	81.83579441	23.673	-2.16	0	0	0	54.39006546	28.511	-2.16	147.0781251	27.575	-2.161	27.20593623	28.076	-2.165		-23.673	4.8378	3.9021	4.4025	-23.897	0.0218	0.0701	0.3095		38.55	42.88	39.98
Rx-536_05kHz_02	59	1	13:05:19	0.800006594	47.7204901	16.8221442	118.7	-5.68	12.62	13.84	5000	81.83814626	21.514	-2.159	0	0	0	54.39932379	26.352	-2.159	147.0860618	25.416	-2.159	27.19816142	25.913	-2.162		-21.514	4.8379	3.9017	4.3995	-21.738	0.0219	0.0697	0.3065		38.72	42.62	39.59
Rx-536_05kHz_02	60	1	13:05:19	0.900006592	47.7204913	16.8221435	118.7	-5.68	12.76	13.97	5000	81.83812676	19.355	-2.159	0	0	0	54.39538047	24.193	-2.158	147.085479	23.257	-2.158	27.20107707	23.757	-2.157		-19.3554	4.8381	3.9018	4.4014	-19.5794	0.0221	0.0698	0.3084		39.08	42.7	39.84
Rx-536_05kHz_02	61	1	13:05:20	0.000006591	47.7204925	16.8221428	118.7	-5.68	12.91	14.1	5000	81.83536223	17.195	-2.16	0	0	0	54.38531037	22.033	-2.16	147.0859845	21.097	-2.16	27.21753038	21.596	-2.161		-17.1952	4.838	3.9021	4.4009	-17.4192	0.022	0.0701	0.3079		38.93	42.88	39.77
Rx-536_05kHz_02	62	1	13:05:20	0.100006589	47.7204937	16.8221421	118.71	-5.69	13.05	14.24	5000	81.84938641	15.036	-2.16	0	0	0	54.39464522	19.874	-2.16	147.114614	18.938	-2.159	27.22441463	19.435	-2.161		-15.0355	4.8382	3.9028	4.3993	-15.2595	0.0222	0.0708	0.3063		39.21	43.3	39.56
Rx-536_05kHz_02	63	1	13:05:20	0.200006587	47.7204949	16.8221413	118.72	-5.7	13.19	14.37	5000	81.85067208	12.876	-2.159	0	0	0	54.39406374	17.714	-2.16	147.1185334	16.779	-2.16	27.2286116	17.272	-2.163		-12.8761	4.838	3.9026	4.3956	-13.1001	0.022	0.0706	0.3026		38.91	43.17	39.08
Rx-536_05kHz_02	64	1	13:05:20	0.300006586	47.7204961	16.8221406	118.73	-5.71	13.34	14.51	5000	81.84853337	10.718	-2.158	0	0	0	54.40704632	15.557	-2.158	147.1293944	14.62	-2.158	27.21336144	15.114	-2.158		-10.718	4.8386	3.9024	4.396	-10.942	0.0226	0.0704	0.303		39.93	43.09	39.14
Rx-536_05kHz_02	65	1	13:05:20	0.400006584	47.7204972	16.8221398	118.74	-5.71	13.48	14.64	5000	81.83499348	8.559	-2.159	0	0	0	54.39592256	13.398	-2.159	147.100072	12.462	-2.158	27.20780735	12.957	-2.157		-8.559	4.8386	3.903	4.3982	-8.783	0.0226	0.071	0.3052		39.88	43.47	39.42
Rx-536_05kHz_02	66	1	13:05:20	0.500006583	47.7204984	16.8221391	118.75	-5.72	13.62	14.78	5000	81.83543332	6.4	-2.159	0	0	0	54.39126203	11.239	-2.159	147.0894557	10.304	-2.158	27.20900337	10.799	-2.158		-6.4003	4.8388	3.9041	4.3986	-6.6243	0.0228	0.0721	0.3056		40.27	44.12	39.48
Rx-536_05kHz_02	67	1	13:05:20	0.600006581	47.7204996	16.8221383	118.76	-5.73	13.77	14.91	5000	81.83505828	4.24	-2.16	0	0	0	54.38283276	9.079	-2.16	147.0882589	8.144	-2.16	27.21943004	8.637	-2.162		-4.2398	4.839	3.9045	4.3975	-4.4638	0.023	0.0725	0.3045		40.62	44.36	39.33
Rx-536_05kHz_02	68	1	13:05:20	0.700006579	47.7205008	16.8221376	118.77	-5.74	13.91	15.05	5000	81.83230157	2.079	-2.161	0	0	0	54.37995742	6.918	-2.161	147.0866615	5.984	-2.16	27.21717698	6.477	-2.161		-2.0793	4.8388	3.9049	4.3973	-2.3033	0.0228	0.0729	0.3043		40.35	44.64	39.31
Rx-536_05kHz_02	69	1	13:05:20	0.800006578	47.720502	16.8221368	118.78	-5.75	14.05	15.18	5000	81.82330004	-0.082	-2.161	0	0	0	54.3808243	4.757	-2.161	147.074961	3.823	-2.162	27.20798506	4.316	-2.161		0.0817	4.8388	3.9043	4.3974	-0.1423	0.0228	0.0723	0.3044		40.3	44.27	39.32
Rx-536_05kHz_02	70	1	13:05:20	0.900006576	47.7205032	16.8221361	118.79	-5.75	14.19	15.32	5000	81.82375952	-2.242	-2.161	0	0	0	54.38964568	2.597	-2.16	147.0897373	1.662	-2.16	27.2010835	2.152	-2.164		2.2422	4.8392	3.9046	4.3941	2.0182	0.0232	0.0726	0.3011		41.1	44.43	38.9
Rx-536_05kHz_02	71	1	13:05:21	0.000006575	47.7205043	16.8221353	118.8	-5.76	14.34	15.45	5000	81.83828214	-4.402	-2.16	0	0	0	54.39292942	0.437	-2.16	147.1087067	-0.498	-2.16	27.21026431	-0.008	-2.16		4.4022	4.8388	3.9044	4.3944	4.1782	0.0228	0.0724	0.3014		40.34	44.33	38.93
Rx-536_05kHz_02	72	1	13:05:21	0.100006573	47.7205055	16.8221347	118.8	-5.76	14.48	15.58	5000	81.84950279	-6.561	-2.159	0	0	0	54.39365365	-1.722	-2.159	147.1213377	-2.656	-2.158	27.22425977	-2.163	-2.155		6.5613	4.8391	3.9057	4.3983	6.3373	0.0231	0.0737	0.3053		40.78	45.11	39.43
Rx-536_05kHz_02	73	1	13:05:21	0.200006571	47.7205067	16.822134	118.8	-5.77	14.61	15.71	5000	81.84194936	-8.722	-2.161	0	0	0	54.38709833	-3.883	-2.161	147.1059724	-4.816	-2.161	27.22932506	-4.315	-2.152		8.7224	4.8389	3.9059	4.4072	8.4984	0.0229	0.0739	0.3142		40.56	45.24	40.58
Rx-536_05kHz_02	74	1	13:05:21	0.30000657	47.7205078	16.8221333	118.8	-5.77	14.75	15.84	5000	81.83222534	-10.882	-2.16	0	0	0	54.38965162	-6.043	-2.16	147.0953578	-6.977	-2.16	27.20847197	-6.476	-2.161		10.8821	4.8389	3.9055	4.4064	10.6581	0.0229	0.0735	0.3134		40.53	44.97	40.49
Rx-536_05kHz_02	75	1	13:05:21	0.400006568	47.720509	16.8221327	118.8	-5.77	14.89	15.97	5000	81.83539148	-13.042	-2.16	0	0	0	54.39919248	-8.203	-2.16	147.1034142	-9.137	-2.161	27.20215723	-8.637	-2.162		13.0422	4.8391	3.905	4.4049	12.8182	0.0231	0.073	0.3119		40.89	44.7	40.28
Rx-536_05kHz_02	76	1	13:05:21	0.500006566	47.7205102	16.822132	118.8	-5.77	15.03	16.1	5000	81.83903642	-15.202	-2.16	0	0	0	54.39809982	-10.363	-2.16	147.0978422	-11.296	-2.159	27.20318974	-10.793	-2.156		15.2021	4.8391	3.9059	4.4088	14.9781	0.0231	0.0739	0.3158		40.93	45.21	40.8
Rx-536_05kHz_02	77	1	13:05:21	0.600006565	47.7205113	16.8221313	118.8	-5.78	15.17	16.23	5000	81.83748651	-17.364	-2.162	0	0	0	54.3912235	-12.525	-2.162	147.0792078	-13.457	-2.161	27.20590188	-12.951	-2.158		17.364	4.8391	3.9069	4.4131	17.14	0.0231	0.0749	0.3201		40.77	45.81	41.35
Rx-536_05kHz_02	78	1	13:05:21	0.700006563	47.7205125	16.8221307	118.8	-5.78	15.31	16.36	5000	81.83575472	-19.526	-2.162	0	0	0	54.38320851	-14.687	-2.162	147.0631703	-15.619	-2.161	27.21734409	-15.104	-2.153		19.526	4.8393	3.9074	4.4223	19.302	0.0233	0.0754	0.3293		41.12	46.13	42.54
Rx-536_05kHz_02	79	1	13:05:21	0.800006562	47.7205137	16.82213	118.8	-5.78	15.45	16.49	5000	81.84078759	-21.688	-2.162	0	0	0	54.38726891	-16.849	-2.162	147.0825603	-17.781	-2.162	27.21179377	-17.267	-2.163		21.6879	4.8388	3.9071	4.4208	21.4639	0.0228	0.0751	0.3278		40.24	45.95	42.34
Rx-536_05kHz_02	80	1	13:05:21	0.90000656	47.7205148	16.8221293	118.8	-5.78	15.59	16.62	5000	81.84048496	-23.849	-2.162	0	0	0	54.39541139	-19.01	-2.161	147.0839504	-19.942	-2.161	27.20548336	-19.424	-2.157		23.8494	4.8391	3.9076	4.4256	23.6254	0.0231	0.0756	0.3326		40.85	46.28	42.96
Rx-536_05kHz_02	81	1	13:05:22	0.000006558	47.720516	16.8221287	118.8	-5.79	15.73	16.76	5000	81.84229534	-26.01	-2.161	0	0	0	54.39645144	-21.171	-2.161	147.0934293	-22.102	-2.161	27.21161459	-21.582	-2.158		26.0101	4.8388	3.9077	4.4281	25.7861	0.0228	0.0757	0.3351		40.28	46.34	43.29
Rx-536_05kHz_02	82	1	13:05:22	0.100006557	47.7205171	16.8221279	118.8	-5.8	15.86	16.89	5000	81.85511794	-28.169	-2.159	0	0	0	54.40403254	-23.33	-2.159	147.1189713	-24.261	-2.159	27.21621685	-23.741	-2.159		28.1691	4.8389	3.9081	4.4282	27.9451	0.0229	0.0761	0.3352		40.43	46.57	43.3
Rx-536_05kHz_02	83	1	13:05:22	0.200006555	47.7205182	16.8221271	118.8	-5.81	15.99	17.02	5000	81.85576142	-30.328	-2.159	0	0	0	54.39779152	-25.489	-2.159	147.1207913	-26.419	-2.158	27.23180712	-25.896	-2.155		30.3283	4.839	3.9092	4.4323	30.1043	0.023	0.0772	0.3393		40.63	47.23	43.83
Rx-536_05kHz_02	84	1	13:05:22	0.300006554	47.7205193	16.8221264	118.8	-5.82	16.13	17.15	5000	81.85661768	-32.488	-2.159	0	0	0	54.39803229	-27.648	-2.158	147.1316949	-28.579	-2.159	27.22873382	-28.057	-2.161		32.4877	4.8399	3.9092	4.4303	32.2637	0.0239	0.0772	0.3373		42.22	47.23	43.58
Rx-536_05kHz_02	85	1	13:05:22	0.400006552	47.7205204	16.8221256	118.8	-5.83	16.26	17.28	5000	81.84368074	-34.647	-2.159	0	0	0	54.39881481	-29.808	-2.16	147.1117571	-30.739	-2.16	27.21232625	-30.217	-2.159		34.647	4.8394	3.9084	4.4304	34.423	0.0234	0.0764	0.3374		41.43	46.78	43.58
Rx-536_05kHz_02	86	1	13:05:22	0.50000655	47.7205215	16.8221248	118.8	-5.85	16.4	17.41	5000	81.84265671	-36.807	-2.16	0	0	0	54.40261221	-31.967	-2.159	147.1167703	-32.898	-2.159	27.20856944	-32.378	-2.161		36.8066	4.84	3.9088	4.4289	36.5826	0.024	0.0768	0.3359		42.49	47.01	43.39
Rx-536_05kHz_02	87	1	13:05:22	0.600006549	47.7205226	16.8221241	118.8	-5.86	16.53	17.54	5000	81.84274606	-38.966	-2.159	0	0	0	54.39603215	-34.126	-2.16	147.10002	-35.056	-2.159	27.21228285	-34.534	-2.157		38.9658	4.8397	3.9095	4.4315	38.7418	0.0237	0.0775	0.3385		41.97	47.41	43.73
Rx-536_05kHz_02	88	1	13:05:22	0.700006547	47.7205237	16.8221233	118.8	-5.87	16.67	17.67	5000	81.84233831	-41.126	-2.16	0	0	0	54.38982669	-36.286	-2.16	147.080618	-37.214	-2.158	27.21930149	-36.683	-2.149		41.1257	4.84	3.9114	4.4424	40.9017	0.024	0.0794	0.3494		42.49	48.57	45.14
Rx-536_05kHz_02	89	1	13:05:22	0.800006545	47.7205248	16.8221225	118.8	-5.88	16.8	17.8	5000	81.84356033	-43.285	-2.16	0	0	0	54.38594666	-38.445	-2.16	147.0850843	-39.374	-2.159	27.23028427	-38.845	-2.161		43.2853	4.8401	3.9118	4.4407	43.0613	0.0241	0.0798	0.3477		42.54	48.81	44.92
Rx-536_05kHz_02	90	1	13:05:22	0.900006544	47.7205259	16.8221218	118.8	-5.89	16.94	17.93	5000	81.83084533	-45.444	-2.159	0	0	0	54.38752492	-40.604	-2.159	147.0766455	-41.533	-2.16	27.21238274	-41.008	-2.163		45.4443	4.8401	3.9111	4.4368	45.2203	0.0241	0.0791	0.3438		42.71	48.43	44.41
Rx-536_05kHz_02	91	1	13:05:23	0.000006542	47.720527	16.822121	118.8	-5.91	17.07	18.06	5000	81.83504923	-47.603	-2.159	0	0	0	54.39665946	-42.763	-2.159	147.0982567	-43.692	-2.159	27.20957334	-43.171	-2.164		47.6033	4.8401	3.911	4.4321	47.3793	0.0241	0.079	0.3391		42.57	48.34	43.8
Rx-536_05kHz_02	92	1	13:05:23	0.100006541	47.7205281	16.8221202	118.78	-5.92	17.21	18.2	5000	81.84072863	-49.762	-2.158	0	0	0	54.3951669	-44.921	-2.158	147.1009994	-45.85	-2.158	27.21897276	-45.324	-2.153		49.7616	4.8404	3.9118	4.4378	49.5376	0.0244	0.0798	0.3448		43.21	48.83	44.55
Rx-536_05kHz_02	93	1	13:05:23	0.200006539	47.7205293	16.8221195	118.76	-5.93	17.35	18.33	5000	81.84682625	-51.921	-2.159	0	0	0	54.39330572	-47.08	-2.159	147.1117015	-48.008	-2.158	27.23017577	-47.483	-2.159		51.9207	4.8406	3.9127	4.4379	51.6967	0.0246	0.0807	0.3449		43.45	49.4	44.55
Rx-536_05kHz_02	94	1	13:05:23	0.300006537	47.7205304	16.8221187	118.74	-5.94	17.48	18.46	5000	81.84466595	-54.079	-2.158	0	0	0	54.39049927	-49.238	-2.158	147.1024638	-50.165	-2.157	27.23107159	-49.639	-2.156		54.0789	4.8404	3.9134	4.4402	53.8549	0.0244	0.0814	0.3472		43.23	49.83	44.85
Rx-536_05kHz_02	95	1	13:05:23	0.400006536	47.7205315	16.8221179	118.72	-5.95	17.62	18.6	5000	81.83136771	-56.238	-2.159	0	0	0	54.38471323	-51.397	-2.159	147.084644	-52.325	-2.16	27.21845121	-51.798	-2.159		56.2382	4.8409	3.9129	4.4401	56.0142	0.0249	0.0809	0.3471		44.09	49.51	44.83
Rx-536_05kHz_02	96	1	13:05:23	0.500006534	47.7205327	16.8221172	118.7	-5.96	17.76	18.73	5000	81.83240877	-58.398	-2.159	0	0	0	54.39395594	-53.557	-2.16	147.0988199	-54.485	-2.159	27.20835585	-53.962	-2.164		58.3976	4.8408	3.9128	4.4357	58.1736	0.0248	0.0808	0.3427		43.88	49.46	44.26
Rx-536_05kHz_02	97	1	13:05:23	0.600006532	47.7205338	16.8221164	118.68	-5.97	17.9	18.87	5000	81.83073906	-60.556	-2.158	0	0	0	54.39101821	-55.715	-2.158	147.0918863	-56.642	-2.157	27.20980317	-56.122	-2.16		60.5558	4.841	3.9136	4.4338	60.3318	0.025	0.0816	0.3408		44.25	49.91	44.02
Rx-536_05kHz_02	98	1	13:05:23	0.700006531	47.7205349	16.8221156	118.66	-5.98	18.04	19	5000	81.83352872	-62.715	-2.159	0	0	0	54.39230382	-57.874	-2.159	147.0917443	-58.8	-2.157	27.21174334	-58.274	-2.152		62.7147	4.8409	3.915	4.4404	62.4907	0.0249	0.083	0.3474		44.12	50.78	44.88
Rx-536_05kHz_02	99	1	13:05:23	0.800006529	47.7205361	16.8221149	118.64	-5.99	18.17	19.14	5000	81.83186838	-64.874	-2.16	0	0	0	54.37958321	-60.033	-2.159	147.0794648	-60.958	-2.158	27.22780363	-60.426	-2.151		64.8743	4.8417	3.9165	4.4488	64.6503	0.0257	0.0845	0.3558		45.4	51.7	45.96
Rx-536_05kHz_02	100	1	13:05:23	0.900006528	47.7205372	16.8221141	118.62	-6	18.31	19.27	5000	81.83147871	-67.034	-2.159	0	0	0	54.37961433	-62.192	-2.16	147.0818716	-63.117	-2.159	27.22372388	-62.591	-2.165		67.0336	4.8413	3.9164	4.443	66.8096	0.0253	0.0844	0.35		44.73	51.63	45.21
Rx-536_05kHz_02	101	1	13:05:24	0.000006526	47.7205383	16.8221133	118.6	-6.01	18.45	19.4	5000	81.83882001	-69.193	-2.16	0	0	0	54.39178864	-64.352	-2.16	147.0987704	-65.277	-2.16	27.21831707	-64.75	-2.16		69.1933	4.8411	3.9161	4.4432	68.9693	0.0251	0.0841	0.3502		44.4	51.47	45.24
Rx-536_05kHz_02	102	1	13:05:24	0.100006524	47.7205395	16.8221127	118.59	-6.02	18.59	19.54	5000	81.85982212	-71.352	-2.158	0	0	0	54.41432968	-66.51	-2.158	147.1493433	-67.436	-2.159	27.21772051	-66.91	-2.16		71.3518	4.8413	3.916	4.4415	71.1278	0.0253	0.084	0.3485		44.78	51.39	45.01
Rx-536_05kHz_02	103	1	13:05:24	0.200006523	47.7205406	16.822112	118.58	-6.02	18.72	19.67	5000	81.86349666	-73.511	-2.159	0	0	0	54.40962409	-68.669	-2.158	147.143518	-69.594	-2.158	27.22233885	-69.063	-2.153		73.5107	4.842	3.9169	4.4479	73.2867	0.026	0.0849	0.3549		45.92	51.98	45.84
Rx-536_05kHz_02	104	1	13:05:24	0.300006521	47.7205418	16.8221113	118.57	-6.02	18.86	19.8	5000	81.85520523	-75.669	-2.158	0	0	0	54.40149275	-70.827	-2.158	147.1258646	-71.751	-2.157	27.22662398	-71.221	-2.158		75.6692	4.842	3.9184	4.4485	75.4452	0.026	0.0864	0.3555		45.98	52.89	45.92
Rx-536_05kHz_02	105	1	13:05:24	0.40000652	47.7205429	16.8221107	118.56	-6.03	19	19.93	5000	81.84246787	-77.829	-2.159	0	0	0	54.38767486	-72.986	-2.159	147.0993049	-73.909	-2.158	27.22596318	-73.375	-2.154		77.8285	4.8424	3.9193	4.4538	77.6045	0.0264	0.0873	0.3608		46.7	53.4	46.61
Rx-536_05kHz_02	106	1	13:05:24	0.500006518	47.7205441	16.82211	118.55	-6.03	19.14	20.06	5000	81.84477221	-79.987	-2.159	0	0	0	54.3929958	-75.145	-2.159	147.1117532	-76.068	-2.159	27.22187947	-75.537	-2.162		79.987	4.8424	3.9192	4.4498	79.763	0.0264	0.0872	0.3568		46.73	53.34	46.09
Rx-536_05kHz_02	107	1	13:05:24	0.600006516	47.7205452	16.8221093	118.54	-6.03	19.27	20.19	5000	81.85013964	-82.146	-2.159	0	0	0	54.40561583	-77.304	-2.159	147.1336091	-78.227	-2.159	27.21751638	-77.692	-2.155		82.1461	4.8423	3.9188	4.4543	81.9221	0.0263	0.0868	0.3613		46.58	53.12	46.67
Rx-536_05kHz_02	108	1	13:05:24	0.700006515	47.7205464	16.8221087	118.53	-6.04	19.41	20.33	5000	81.85071353	-84.306	-2.16	0	0	0	54.40399587	-79.463	-2.159	147.1344336	-80.386	-2.158	27.22202807	-79.852	-2.16		84.3058	4.8427	3.92	4.4536	84.0818	0.0267	0.088	0.3606		47.14	53.83	46.58
Rx-536_05kHz_02	109	1	13:05:24	0.800006513	47.7205475	16.822108	118.52	-6.04	19.55	20.46	5000	81.85097238	-86.466	-2.16	0	0	0	54.40125903	-81.623	-2.16	147.1272232	-82.545	-2.159	27.22165278	-82.003	-2.151		86.4656	4.8426	3.921	4.4626	86.2416	0.0266	0.089	0.3696		46.97	54.47	47.74
Rx-536_05kHz_02	110	1	13:05:24	0.900006511	47.7205487	16.8221073	118.51	-6.04	19.68	20.59	5000	81.84869244	-88.625	-2.159	0	0	0	54.39593205	-83.782	-2.159	147.118432	-84.703	-2.158	27.22457516	-84.156	-2.153		88.6249	4.843	3.9222	4.4687	88.4009	0.027	0.0902	0.3757		47.66	55.22	48.53
Rx-536_05kHz_02	111	1	13:05:25	0.00000651	47.7205498	16.8221067	118.5	-6.05	19.82	20.72	5000	81.85172937	-90.785	-2.16	0	0	0	54.39017521	-85.942	-2.16	147.1176277	-86.862	-2.159	27.23750737	-86.308	-2.152		90.7849	4.843	3.9234	4.4767	90.5609	0.027	0.0914	0.3837		47.81	55.93	49.56
Rx-536_05kHz_02	112	1	13:05:25	0.100006508	47.7205509	16.822106	118.5	-6.05	19.95	20.84	5000	81.86314921	-92.944	-2.159	0	0	0	54.40862964	-88.101	-2.159	147.1496288	-89.021	-2.16	27.22920167	-88.469	-2.161		92.9443	4.8429	3.9232	4.4756	92.7203	0.0269	0.0912	0.3826		47.65	55.78	49.42
Rx-536_05kHz_02	113	1	13:05:25	0.200006507	47.7205519	16.8221054	118.5	-6.06	20.07	20.97	5000	81.86460311	-95.102	-2.158	0	0	0	54.4150815	-90.26	-2.158	147.1589216	-91.18	-2.159	27.22328711	-90.626	-2.158		95.1023	4.8427	3.9222	4.4759	94.8783	0.0267	0.0902	0.3829		47.25	55.2	49.46
Rx-536_05kHz_02	114	1	13:05:25	0.300006505	47.720553	16.8221047	118.5	-6.06	20.2	21.09	5000	81.85982568	-97.26	-2.157	0	0	0	54.40711051	-92.416	-2.157	147.1452829	-93.336	-2.156	27.22706747	-92.784	-2.157		97.2596	4.8433	3.9231	4.476	97.0356	0.0273	0.0911	0.383		48.27	55.76	49.47
Rx-536_05kHz_02	115	1	13:05:25	0.400006503	47.720554	16.8221041	118.5	-6.07	20.33	21.21	5000	81.85127716	-99.419	-2.159	0	0	0	54.39771681	-94.575	-2.159	147.1245746	-95.495	-2.158	27.22953425	-94.941	-2.158		99.4187	4.8433	3.9241	4.4775	99.1947	0.0273	0.0921	0.3845		48.3	56.38	49.67
Rx-536_05kHz_02	116	1	13:05:25	0.500006502	47.7205551	16.8221034	118.5	-6.07	20.45	21.33	5000	81.8530448	-101.577	-2.158	0	0	0	54.39450642	-96.733	-2.157	147.1254691	-97.651	-2.157	27.23650183	-97.091	-2.15		101.5766	4.8439	3.9252	4.4853	101.3526	0.0279	0.0932	0.3923		49.4	57.06	50.67
Rx-536_05kHz_02	117	1	13:05:25	0.6000065	47.7205561	16.8221028	118.5	-6.08	20.58	21.46	5000	81.85398321	-103.736	-2.159	0	0	0	54.39406512	-98.892	-2.16	147.1264907	-99.811	-2.16	27.23932194	-99.247	-2.155		103.736	4.8437	3.9252	4.4894	103.512	0.0277	0.0932	0.3964		48.92	57	51.2
Rx-536_05kHz_02	118	1	13:05:25	0.700006499	47.7205572	16.8221021	118.5	-6.09	20.7	21.58	5000	81.85205858	-105.894	-2.158	0	0	0	54.40573956	-101.051	-2.158	147.1342717	-101.97	-2.159	27.21981776	-101.41	-2.164		105.8944	4.8437	3.9242	4.4842	105.6704	0.0277	0.0922	0.3912		49.02	56.41	50.53
Rx-536_05kHz_02	119	1	13:05:25	0.800006497	47.7205582	16.8221015	118.5	-6.09	20.83	21.7	5000	81.84895938	-108.053	-2.159	0	0	0	54.40438486	-103.21	-2.159	147.1245684	-104.129	-2.158	27.21735263	-103.568	-2.158		108.0533	4.8435	3.9245	4.4852	107.8293	0.0275	0.0925	0.3922		48.58	56.6	50.67
Rx-536_05kHz_02	120	1	13:05:25	0.900006495	47.7205593	16.8221008	118.5	-6.1	20.96	21.83	5000	81.84689663	-110.212	-2.158	0	0	0	54.40050162	-105.368	-2.158	147.1105942	-106.287	-2.158	27.21428561	-105.724	-2.156		110.2117	4.8438	3.9251	4.488	109.9877	0.0278	0.0931	0.395		49.19	56.98	51.03
Rx-536_05kHz_02	121	1	13:05:26	0.000006494	47.7205603	16.8221002	118.5	-6.1	21.08	21.95	5000	81.85191053	-112.371	-2.159	0	0	0	54.40296941	-107.527	-2.159	147.123002	-108.445	-2.158	27.22018523	-107.879	-2.155		112.371	4.8441	3.9264	4.4921	112.147	0.0281	0.0944	0.3991		49.64	57.77	51.55
Rx-536_05kHz_02	122	1	13:05:26	0.100006492	47.7205612	16.8220997	118.52	-6.1	21.19	22.05	5000	81.8665855	-114.53	-2.159	0	0	0	54.40698928	-109.685	-2.158	147.147873	-110.602	-2.157	27.23701256	-110.036	-2.157		114.5296	4.8446	3.9276	4.4933	114.3056	0.0286	0.0956	0.4003		50.49	58.53	51.71
Rx-536_05kHz_02	123	1	13:05:26	0.20000649	47.7205621	16.8220992	118.54	-6.1	21.3	22.15	5000	81.85296172	-116.689	-2.159	0	0	0	54.39633093	-111.844	-2.159	147.1239456	-112.761	-2.159	27.23817111	-112.187	-2.151		116.6889	4.8451	3.9279	4.5015	116.4649	0.0291	0.0959	0.4085		51.44	58.65	52.77
Rx-536_05kHz_02	124	1	13:05:26	0.300006489	47.720563	16.8220987	118.56	-6.11	21.4	22.26	5000	81.85714318	-118.848	-2.159	0	0	0	54.40885895	-114.003	-2.159	147.1457894	-114.92	-2.159	27.22382852	-114.355	-2.167		118.8478	4.8445	3.9277	4.4932	118.6238	0.0285	0.0957	0.4002		50.43	58.57	51.7
Rx-536_05kHz_02	125	1	13:05:26	0.400006487	47.7205639	16.8220982	118.58	-6.11	21.51	22.36	5000	81.8554023	-121.007	-2.159	0	0	0	54.40657544	-116.161	-2.158	147.1367388	-117.079	-2.159	27.22803758	-116.512	-2.158		121.0067	4.8453	3.9278	4.4943	120.7827	0.0293	0.0958	0.4013		51.83	58.64	51.84
Rx-536_05kHz_02	126	1	13:05:26	0.500006486	47.7205648	16.8220977	118.6	-6.11	21.62	22.46	5000	81.85112269	-123.165	-2.158	0	0	0	54.39913327	-118.32	-2.158	147.1230035	-119.237	-2.158	27.23032545	-118.667	-2.154		123.165	4.8452	3.9284	4.4982	122.941	0.0292	0.0964	0.4052		51.67	58.98	52.34
Rx-536_05kHz_02	127	1	13:05:26	0.600006484	47.7205657	16.8220972	118.62	-6.11	21.72	22.57	5000	81.85436751	-125.324	-2.159	0	0	0	54.40010037	-120.478	-2.159	147.1283944	-121.395	-2.158	27.23264055	-120.825	-2.158		125.3242	4.8459	3.9296	4.4992	125.1002	0.0299	0.0976	0.4062		52.86	59.7	52.47
Rx-536_05kHz_02	128	1	13:05:26	0.700006482	47.7205666	16.8220967	118.64	-6.11	21.83	22.67	5000	81.83986666	-127.483	-2.158	0	0	0	54.38790291	-122.637	-2.159	147.1016988	-123.553	-2.158	27.23028435	-122.985	-2.16		127.4825	4.8453	3.93	4.4979	127.2585	0.0293	0.098	0.4049		51.89	59.95	52.3
Rx-536_05kHz_02	129	1	13:05:26	0.800006481	47.7205675	16.8220962	118.66	-6.11	21.94	22.77	5000	81.84543743	-129.641	-2.158	0	0	0	54.3939767	-124.795	-2.158	147.1162022	-125.71	-2.158	27.22562406	-125.14	-2.156		129.6406	4.8457	3.9302	4.5003	129.4166	0.0297	0.0982	0.4073		52.48	60.08	52.62
Rx-536_05kHz_02	130	1	13:05:26	0.900006479	47.7205684	16.8220957	118.68	-6.11	22.04	22.88	5000	81.85080247	-131.798	-2.158	0	0	0	54.40076387	-126.953	-2.158	147.125514	-127.869	-2.158	27.22716805	-127.301	-2.161		131.7983	4.8452	3.9296	4.4974	131.5743	0.0292	0.0976	0.4044		51.63	59.74	52.24
Rx-536_05kHz_02	131	1	13:05:27	0.000006477	47.7205693	16.8220952	118.7	-6.11	22.15	22.98	5000	81.85188788	-133.957	-2.159	0	0	0	54.40593868	-129.112	-2.159	147.1356715	-130.027	-2.159	27.2200571	-129.46	-2.159		133.9574	4.8456	3.9299	4.4975	133.7334	0.0296	0.0979	0.4045		52.32	59.93	52.25
Rx-536_05kHz_02	132	1	13:05:27	0.100006476	47.7205701	16.8220948	118.7	-6.11	22.24	23.06	5000	81.86379019	-136.116	-2.158	0	0	0	54.41330406	-131.27	-2.158	147.1559221	-132.185	-2.158	27.22692294	-131.62	-2.16		136.1157	4.8457	3.9303	4.4955	135.8917	0.0297	0.0983	0.4025		52.43	60.16	51.99
Rx-536_05kHz_02	133	1	13:05:27	0.200006474	47.7205708	16.8220944	118.7	-6.11	22.33	23.15	5000	81.85477168	-138.275	-2.159	0	0	0	54.40456444	-133.429	-2.159	147.1338827	-134.343	-2.157	27.22595237	-133.774	-2.154		138.2747	4.8461	3.9318	4.5005	138.0507	0.0301	0.0998	0.4075		53.14	61.09	52.64
Rx-536_05kHz_02	134	1	13:05:27	0.300006473	47.7205716	16.822094	118.7	-6.11	22.42	23.23	5000	81.85297275	-140.433	-2.159	0	0	0	54.40154684	-135.587	-2.158	147.1340043	-136.5	-2.157	27.22678571	-135.935	-2.161		140.4333	4.8468	3.9334	4.4984	140.2093	0.0308	0.1014	0.4054		54.53	62.05	52.36
Rx-536_05kHz_02	135	1	13:05:27	0.400006471	47.7205723	16.8220936	118.7	-6.11	22.51	23.32	5000	81.85018726	-142.592	-2.159	0	0	0	54.39538773	-137.745	-2.159	147.1195341	-138.658	-2.158	27.23335269	-138.084	-2.149		142.5922	4.8471	3.9346	4.5086	142.3682	0.0311	0.1026	0.4156		54.92	62.77	53.69
Rx-536_05kHz_02	136	1	13:05:27	0.500006469	47.7205731	16.8220932	118.7	-6.11	22.59	23.41	5000	81.84099712	-144.75	-2.158	0	0	0	54.39072252	-139.903	-2.158	147.1084865	-140.815	-2.158	27.2271538	-140.247	-2.163		144.7504	4.8473	3.9353	4.5039	144.5264	0.0313	0.1033	0.4109		55.42	63.19	53.08
Rx-536_05kHz_02	137	1	13:05:27	0.600006468	47.7205738	16.8220928	118.7	-6.11	22.68	23.49	5000	81.83901779	-146.909	-2.159	0	0	0	54.38972731	-142.062	-2.159	147.1061291	-142.974	-2.159	27.22434084	-142.407	-2.16		146.9093	4.8469	3.935	4.5023	146.6853	0.0309	0.103	0.4093		54.66	63.04	52.87
Rx-536_05kHz_02	138	1	13:05:27	0.700006466	47.7205746	16.8220924	118.7	-6.11	22.77	23.58	5000	81.83952231	-149.067	-2.158	0	0	0	54.39457315	-144.22	-2.158	147.1135289	-145.132	-2.158	27.22404462	-144.566	-2.159		149.0674	4.8472	3.935	4.5015	148.8434	0.0312	0.103	0.4085		55.25	63.02	52.77
Rx-536_05kHz_02	139	1	13:05:27	0.800006465	47.7205753	16.822092	118.7	-6.11	22.86	23.66	5000	81.8381152	-151.226	-2.159	0	0	0	54.39483201	-146.379	-2.159	147.1122962	-147.291	-2.159	27.22130168	-146.726	-2.16		151.2261	4.8468	3.9349	4.5	151.0021	0.0308	0.1029	0.407		54.4	62.99	52.57
Rx-536_05kHz_02	140	1	13:05:27	0.900006463	47.7205761	16.8220916	118.7	-6.11	22.95	23.75	5000	81.83706947	-153.384	-2.158	0	0	0	54.39115538	-148.537	-2.158	147.1054447	-149.448	-2.157	27.22275433	-148.883	-2.156		153.3845	4.8472	3.936	4.5019	153.1605	0.0312	0.104	0.4089		55.15	63.63	52.82
Rx-536_05kHz_02	141	1	13:05:28	0.000006461	47.7205768	16.8220912	118.7	-6.11	23.04	23.83	5000	81.83977334	-155.543	-2.158	0	0	0	54.39155121	-150.695	-2.158	147.1101679	-151.606	-2.158	27.22685155	-151.041	-2.159		155.5428	4.8477	3.9366	4.5016	155.3188	0.0317	0.1046	0.4086		56.1	64	52.79
Rx-536_05kHz_02	142	1	13:05:28	0.10000646	47.7205775	16.8220907	118.7	-6.11	23.12	23.91	5000	81.85381939	-157.701	-2.158	0	0	0	54.40121679	-152.853	-2.158	147.1350281	-153.764	-2.157	27.23137935	-153.198	-2.157		157.7009	4.8474	3.9371	4.5025	157.4769	0.0314	0.1051	0.4095		55.53	64.32	52.9
Rx-536_05kHz_02	143	1	13:05:28	0.200006458	47.7205782	16.8220903	118.7	-6.12	23.2	23.99	5000	81.86809204	-159.859	-2.158	0	0	0	54.41429546	-155.012	-2.159	147.166198	-155.923	-2.159	27.22850377	-155.356	-2.158		159.8592	4.8472	3.9366	4.5027	159.6352	0.0312	0.1046	0.4097		55.17	64	52.93
Rx-536_05kHz_02	144	1	13:05:28	0.300006456	47.7205788	16.8220899	118.7	-6.12	23.28	24.07	5000	81.86629558	-162.018	-2.159	0	0	0	54.41256528	-157.171	-2.159	147.1579817	-158.082	-2.159	27.23107628	-157.518	-2.162		162.0182	4.8468	3.9362	4.4999	161.7942	0.0308	0.1042	0.4069		54.48	63.77	52.56
Rx-536_05kHz_02	145	1	13:05:28	0.400006455	47.7205795	16.8220895	118.7	-6.12	23.36	24.15	5000	81.8527452	-164.177	-2.159	0	0	0	54.40451295	-159.33	-2.159	147.1355763	-160.241	-2.159	27.22492865	-159.677	-2.159		164.1771	4.8471	3.9361	4.4997	163.9531	0.0311	0.1041	0.4067		54.96	63.73	52.53
Rx-536_05kHz_02	146	1	13:05:28	0.500006453	47.7205802	16.8220891	118.7	-6.13	23.44	24.23	5000	81.85351189	-166.337	-2.16	0	0	0	54.4048539	-161.49	-2.16	147.1371322	-162.401	-2.16	27.22440767	-161.841	-2.164		166.337	4.8467	3.9359	4.4959	166.113	0.0307	0.1039	0.4029		54.27	63.57	52.04
Rx-536_05kHz_02	147	1	13:05:28	0.600006452	47.7205808	16.8220887	118.7	-6.13	23.52	24.3	5000	81.8513132	-168.496	-2.159	0	0	0	54.40196294	-163.649	-2.158	147.1323421	-164.559	-2.158	27.22436474	-163.993	-2.152		168.4962	4.8474	3.937	4.5029	168.2722	0.0314	0.105	0.4099		55.6	64.22	52.95
Rx-536_05kHz_02	148	1	13:05:28	0.70000645	47.7205815	16.8220882	118.7	-6.14	23.6	24.38	5000	81.85585392	-170.655	-2.159	0	0	0	54.40318678	-165.808	-2.159	147.1386019	-166.717	-2.158	27.23035458	-166.154	-2.16		170.6553	4.8478	3.9379	4.5018	170.4313	0.0318	0.1059	0.4088		56.23	64.78	52.8
Rx-536_05kHz_02	149	1	13:05:28	0.800006448	47.7205822	16.8220878	118.7	-6.14	23.68	24.46	5000	81.85012681	-172.815	-2.159	0	0	0	54.40061027	-167.966	-2.158	147.1286706	-168.876	-2.158	27.23284641	-168.309	-2.155		172.8147	4.8488	3.9389	4.5059	172.5907	0.0328	0.1069	0.4129		58.01	65.44	53.34
Rx-536_05kHz_02	150	1	13:05:28	0.900006447	47.7205828	16.8220874	118.7	-6.14	23.76	24.54	5000	81.849855	-174.973	-2.158	0	0	0	54.40813683	-170.123	-2.157	147.1337699	-171.033	-2.158	27.23545059	-170.464	-2.155		174.9731	4.8498	3.9397	4.5094	174.7491	0.0338	0.1077	0.4164		59.73	65.93	53.79
Rx-536_05kHz_02	151	1	13:05:29	0.000006445	47.7205835	16.822087	118.7	-6.15	23.84	24.62	5000	81.85066638	-177.131	-2.158	0	0	0	54.41318807	-172.281	-2.157	147.1370599	-173.191	-2.158	27.23115189	-172.62	-2.157		177.1313	4.8505	3.9403	4.5108	176.9073	0.0345	0.1083	0.4178		61.03	66.3	53.98
Rx-536_05kHz_02	152	1	13:05:29	0.100006444	47.720584	16.8220865	118.71	-6.16	23.91	24.69	5000	81.86554319	-179.289	-2.158	0	0	0	54.43701589	-174.438	-2.157	147.1766834	-175.35	-2.159	27.23132134	-174.786	-2.165		179.2892	4.8513	3.9394	4.5033	179.0652	0.0353	0.1074	0.4103		62.34	65.74	53
Rx-536_05kHz_02	153	1	13:05:29	0.200006442	47.7205846	16.822086	118.72	-6.18	23.98	24.76	5000	81.86771552	178.553	-2.158	0	0	0	54.44336221	-176.595	-2.158	147.1695582	-177.508	-2.158	27.22931953	-176.942	-2.156		-178.5529	4.8516	3.9392	4.5048	-178.7769	0.0356	0.1072	0.4118		62.99	65.61	53.19
Rx-536_05kHz_02	154	1	13:05:29	0.30000644	47.7205851	16.8220855	118.73	-6.19	24.04	24.83	5000	81.86637358	176.395	-2.157	0	0	0	54.44274632	-178.752	-2.157	147.1655881	-179.664	-2.157	27.23031752	-179.094	-2.152		-176.3954	4.8525	3.9402	4.5103	-176.6194	0.0365	0.1082	0.4173		64.52	66.2	53.9
Rx-536_05kHz_02	155	1	13:05:29	0.400006439	47.7205856	16.822085	118.74	-6.21	24.11	24.9	5000	81.85221056	174.237	-2.158	0	0	0	54.43074837	179.089	-2.159	147.1360294	178.178	-2.158	27.22570284	178.748	-2.158		-174.2375	4.8519	3.9401	4.5104	-174.4615	0.0359	0.1081	0.4174		63.53	66.15	53.92
Rx-536_05kHz_02	156	1	13:05:29	0.500006437	47.7205862	16.8220845	118.75	-6.22	24.18	24.97	5000	81.84781343	172.079	-2.158	0	0	0	54.42434751	176.931	-2.158	147.124325	176.02	-2.157	27.22109815	176.594	-2.154		-172.0791	4.852	3.9413	4.5151	-172.3031	0.036	0.1093	0.4221		63.72	66.86	54.53
Rx-536_05kHz_02	157	1	13:05:29	0.600006435	47.7205867	16.822084	118.76	-6.24	24.25	25.04	5000	81.85246674	169.92	-2.159	0	0	0	54.42027592	174.771	-2.16	147.1258692	173.861	-2.159	27.23185037	174.439	-2.155		-169.9197	4.8517	3.9417	4.5191	-170.1437	0.0357	0.1097	0.4261		63.05	67.13	55.04
Rx-536_05kHz_02	158	1	13:05:29	0.700006434	47.7205872	16.8220835	118.77	-6.25	24.32	25.11	5000	81.85058382	167.761	-2.159	0	0	0	54.41528847	172.613	-2.158	147.1220943	171.704	-2.157	27.22927757	172.283	-2.156		-167.761	4.8519	3.9432	4.5215	-167.985	0.0359	0.1112	0.4285		63.41	68.02	55.35
Rx-536_05kHz_02	159	1	13:05:29	0.800006432	47.7205878	16.822083	118.78	-6.27	24.39	25.18	5000	81.85026536	165.602	-2.159	0	0	0	54.41022626	170.452	-2.161	147.1239189	169.544	-2.16	27.22544356	170.119	-2.163		-165.6018	4.8504	3.9421	4.5176	-165.8258	0.0344	0.1101	0.4246		60.81	67.36	54.84
Rx-536_05kHz_02	160	1	13:05:29	0.900006431	47.7205883	16.8220825	118.79	-6.28	24.46	25.25	5000	81.85442671	163.443	-2.159	0	0	0	54.40665196	168.292	-2.16	147.1274727	167.384	-2.16	27.22561703	167.965	-2.155		-163.4429	4.8489	3.9414	4.5218	-163.6669	0.0329	0.1094	0.4288		58.24	66.94	55.39
Rx-536_05kHz_02	161	1	13:05:30	0.000006429	47.7205888	16.822082	118.8	-6.3	24.52	25.32	5000	81.85432231	161.284	-2.159	0	0	0	54.40543472	166.132	-2.16	147.1305362	165.225	-2.16	27.22078011	165.803	-2.162		-161.2837	4.848	3.9409	4.5194	-161.5077	0.032	0.1089	0.4264		56.58	66.62	55.08
Rx-536_05kHz_02	162	1	13:05:30	0.100006427	47.7205891	16.8220812	118.81	-6.34	24.57	25.37	5000	81.86387315	159.124	-2.159	0	0	0	54.41222834	163.972	-2.16	147.1535023	163.065	-2.16	27.22576046	163.646	-2.157		-159.1245	4.8475	3.9405	4.5213	-159.3485	0.0315	0.1085	0.4283		55.76	66.42	55.32
Rx-536_05kHz_02	163	1	13:05:30	0.200006426	47.7205893	16.8220805	118.82	-6.38	24.62	25.43	5000	81.86779136	156.965	-2.159	0	0	0	54.4142311	161.813	-2.159	147.1616378	160.906	-2.159	27.22976042	161.485	-2.161		-156.9655	4.8476	3.9405	4.5193	-157.1895	0.0316	0.1085	0.4263		55.91	66.38	55.07
Rx-536_05kHz_02	164	1	13:05:30	0.300006424	47.7205896	16.8220797	118.83	-6.43	24.66	25.49	5000	81.86875385	154.807	-2.159	0	0	0	54.41218903	159.654	-2.159	147.1681453	158.747	-2.159	27.23230285	159.327	-2.158		-154.8065	4.8473	3.9409	4.5205	-155.0305	0.0313	0.1089	0.4275		55.41	66.62	55.22
Rx-536_05kHz_02	165	1	13:05:30	0.400006422	47.7205898	16.8220789	118.84	-6.47	24.71	25.54	5000	81.85414057	152.647	-2.159	0	0	0	54.40253163	157.495	-2.159	147.1436611	156.588	-2.159	27.22613575	157.164	-2.163		-152.6474	4.8476	3.941	4.5167	-152.8714	0.0316	0.109	0.4237		55.95	66.69	54.73
Rx-536_05kHz_02	166	1	13:05:30	0.500006421	47.7205901	16.8220782	118.85	-6.52	24.75	25.6	5000	81.85265911	150.489	-2.159	0	0	0	54.40125864	155.336	-2.159	147.1396487	154.43	-2.159	27.2239612	155.002	-2.162		-150.4887	4.8477	3.9411	4.5134	-150.7127	0.0317	0.1091	0.4204		56.1	66.76	54.31
Rx-536_05kHz_02	167	1	13:05:30	0.600006419	47.7205903	16.8220774	118.86	-6.56	24.8	25.65	5000	81.85162033	148.33	-2.159	0	0	0	54.39812476	153.178	-2.159	147.1374939	152.271	-2.159	27.22667966	152.844	-2.158		-148.3299	4.8479	3.941	4.5146	-148.5539	0.0319	0.109	0.4216		56.36	66.7	54.46
Rx-536_05kHz_02	168	1	13:05:30	0.700006418	47.7205906	16.8220766	118.87	-6.61	24.84	25.71	5000	81.84898532	146.171	-2.158	0	0	0	54.40094291	151.02	-2.158	147.1377426	150.113	-2.158	27.22740493	150.684	-2.161		-146.1714	4.8486	3.9413	4.5126	-146.3954	0.0326	0.1093	0.4196		57.6	66.9	54.2
Rx-536_05kHz_02	169	1	13:05:30	0.800006416	47.7205908	16.8220759	118.88	-6.65	24.89	25.76	5000	81.85168482	144.012	-2.159	0	0	0	54.41418942	148.862	-2.158	147.1498206	147.954	-2.159	27.22798816	148.526	-2.158		-144.0123	4.8495	3.9414	4.5135	-144.2363	0.0335	0.1094	0.4205		59.27	66.97	54.31
Rx-536_05kHz_02	170	1	13:05:30	0.900006414	47.7205911	16.8220751	118.89	-6.69	24.94	25.82	5000	81.85542364	141.854	-2.159	0	0	0	54.41746726	146.704	-2.158	147.1573715	145.796	-2.158	27.23176217	146.369	-2.156		-141.8537	4.85	3.9419	4.5158	-142.0777	0.034	0.1099	0.4228		60.13	67.26	54.61
Rx-536_05kHz_02	171	1	13:05:31	0.000006413	47.7205913	16.8220743	118.9	-6.74	24.98	25.87	5000	81.85017454	139.695	-2.159	0	0	0	54.41038006	144.544	-2.159	147.1432535	143.637	-2.158	27.226549	144.217	-2.153		-139.6946	4.8498	3.9428	4.5223	-139.9186	0.0338	0.1108	0.4293		59.84	67.79	55.46
Rx-536_05kHz_02	172	1	13:05:31	0.100006411	47.7205911	16.8220736	118.9	-6.8	24.98	25.89	5000	81.86773044	137.536	-2.159	0	0	0	54.41632817	142.386	-2.159	147.168401	141.479	-2.158	27.23627767	142.057	-2.16		-137.5358	4.8499	3.9435	4.5207	-137.7598	0.0339	0.1115	0.4277		59.95	68.21	55.25
Rx-536_05kHz_02	173	1	13:05:31	0.20000641	47.7205909	16.8220728	118.9	-6.86	24.98	25.9	5000	81.86647114	135.376	-2.159	0	0	0	54.4165455	140.227	-2.159	147.1634658	139.321	-2.159	27.23640779	139.897	-2.159		-135.3765	4.8505	3.9442	4.5209	-135.6005	0.0345	0.1122	0.4279		61.09	68.64	55.27
Rx-536_05kHz_02	174	1	13:05:31	0.300006408	47.7205907	16.8220721	118.9	-6.92	24.98	25.92	5000	81.86204588	133.217	-2.159	0	0	0	54.41108034	138.068	-2.159	147.1544208	137.162	-2.158	27.237359	137.741	-2.156		-133.2172	4.8508	3.9451	4.524	-133.4412	0.0348	0.1131	0.431		61.48	69.23	55.67
Rx-536_05kHz_02	175	1	13:05:31	0.400006406	47.7205905	16.8220713	118.9	-6.98	24.97	25.93	5000	81.85284966	131.057	-2.16	0	0	0	54.40440144	135.907	-2.161	147.1373852	135.002	-2.16	27.23153784	135.584	-2.157		-131.0573	4.8496	3.9447	4.5264	-131.2813	0.0336	0.1127	0.4334		59.35	68.94	55.99
Rx-536_05kHz_02	176	1	13:05:31	0.500006405	47.7205903	16.8220706	118.9	-7.04	24.97	25.95	5000	81.8577043	128.898	-2.159	0	0	0	54.40811009	133.748	-2.158	147.150178	132.844	-2.158	27.22948621	133.426	-2.157		-128.8985	4.8499	3.9456	4.5278	-129.1225	0.0339	0.1136	0.4348		59.89	69.5	56.16
Rx-536_05kHz_02	177	1	13:05:31	0.600006403	47.7205901	16.8220698	118.9	-7.1	24.97	25.96	5000	81.85273431	126.74	-2.158	0	0	0	54.39841944	131.59	-2.158	147.1326243	130.687	-2.157	27.23527216	131.268	-2.158		-126.7404	4.8496	3.9464	4.5278	-126.9644	0.0336	0.1144	0.4348		59.37	70	56.16
Rx-536_05kHz_02	178	1	13:05:31	0.700006401	47.7205899	16.8220691	118.9	-7.16	24.97	25.98	5000	81.85135562	124.583	-2.158	0	0	0	54.39682408	129.433	-2.157	147.1289133	128.53	-2.157	27.22756332	129.116	-2.152		-124.5825	4.85	3.9472	4.5334	-124.8065	0.034	0.1152	0.4404		60.18	70.46	56.88
Rx-536_05kHz_02	179	1	13:05:31	0.8000064	47.7205897	16.8220683	118.9	-7.22	24.97	25.99	5000	81.84904719	122.424	-2.158	0	0	0	54.39052333	127.274	-2.158	147.1204188	126.372	-2.158	27.2280756	126.956	-2.159		-122.4245	4.85	3.9472	4.5319	-122.6485	0.034	0.1152	0.4389		60.15	70.49	56.7
Rx-536_05kHz_02	180	1	13:05:31	0.900006398	47.7205895	16.8220676	118.9	-7.28	24.97	26.01	5000	81.83886653	120.266	-2.158	0	0	0	54.382332	125.116	-2.158	147.1086065	124.213	-2.158	27.22138741	124.798	-2.158		-120.2662	4.8498	3.9473	4.532	-120.4902	0.0338	0.1153	0.439		59.86	70.52	56.71
Rx-536_05kHz_02	181	1	13:05:32	0.000006397	47.7205893	16.8220668	118.9	-7.34	24.96	26.02	5000	81.84913691	118.107	-2.159	0	0	0	54.39317491	122.958	-2.158	147.124759	122.054	-2.159	27.2289138	122.637	-2.161		-118.1074	4.8508	3.9466	4.5297	-118.3314	0.0348	0.1146	0.4367		61.55	70.15	56.41
Rx-536_05kHz_02	182	1	13:05:32	0.100006395	47.7205889	16.8220662	118.89	-7.4	24.94	26.01	5000	81.86181949	115.949	-2.159	0	0	0	54.4200543	120.802	-2.157	147.1591084	119.895	-2.159	27.22858074	120.473	-2.164		-115.9486	4.8529	3.9466	4.5248	-116.1726	0.0369	0.1146	0.4318		65.2	70.14	55.78
Rx-536_05kHz_02	183	1	13:05:32	0.200006393	47.7205885	16.8220655	118.88	-7.47	24.91	26	5000	81.86538004	113.79	-2.159	0	0	0	54.43542142	118.643	-2.158	147.1664859	117.735	-2.16	27.23214709	118.316	-2.157		-113.7897	4.8537	3.9457	4.5265	-114.0137	0.0377	0.1137	0.4335		66.68	69.57	56
Rx-536_05kHz_02	184	1	13:05:32	0.300006392	47.720588	16.8220649	118.87	-7.53	24.88	25.99	5000	81.86358174	111.631	-2.159	0	0	0	54.4393742	116.484	-2.159	147.1725701	115.576	-2.159	27.2297432	116.155	-2.161		-111.631	4.8533	3.9453	4.524	-111.855	0.0373	0.1133	0.431		65.91	69.31	55.68
Rx-536_05kHz_02	185	1	13:05:32	0.40000639	47.7205876	16.8220642	118.86	-7.59	24.85	25.98	5000	81.8519044	109.472	-2.159	0	0	0	54.42843921	114.326	-2.159	147.149874	113.417	-2.159	27.22751215	113.994	-2.161		-109.4724	4.8533	3.9447	4.5218	-109.6964	0.0373	0.1127	0.4288		65.9	68.94	55.4
Rx-536_05kHz_02	186	1	13:05:32	0.500006389	47.7205872	16.8220636	118.85	-7.65	24.82	25.97	5000	81.85148659	107.313	-2.159	0	0	0	54.4255946	112.168	-2.158	147.1465932	111.258	-2.159	27.22670952	111.834	-2.161		-107.3135	4.8542	3.945	4.5201	-107.5375	0.0382	0.113	0.4271		67.5	69.13	55.17
Rx-536_05kHz_02	187	1	13:05:32	0.600006387	47.7205867	16.8220629	118.84	-7.71	24.79	25.96	5000	81.8520348	105.155	-2.159	0	0	0	54.42454456	110.011	-2.156	147.1433183	109.1	-2.158	27.22824479	109.679	-2.155		-105.1548	4.8567	3.9455	4.5238	-105.3788	0.0407	0.1135	0.4308		71.93	69.46	55.65
Rx-536_05kHz_02	188	1	13:05:32	0.700006385	47.7205863	16.8220623	118.83	-7.78	24.76	25.96	5000	81.85221433	102.994	-2.16	0	0	0	54.4341563	107.853	-2.158	147.1396212	106.941	-2.16	27.22763514	107.518	-2.16		-102.9944	4.8591	3.9464	4.5239	-103.2184	0.0431	0.1144	0.4309		76.22	70.01	55.67
Rx-536_05kHz_02	189	1	13:05:32	0.800006384	47.7205859	16.8220616	118.82	-7.84	24.73	25.95	5000	81.85490025	100.835	-2.16	0	0	0	54.43868019	105.693	-2.16	147.1460435	104.782	-2.159	27.23107775	105.358	-2.16		-100.8348	4.8584	3.9473	4.5236	-101.0588	0.0424	0.1153	0.4306		74.99	70.57	55.62
Rx-536_05kHz_02	190	1	13:05:32	0.900006382	47.7205854	16.822061	118.81	-7.9	24.71	25.94	5000	81.8525106	98.675	-2.16	0	0	0	54.41660067	103.529	-2.164	147.1361252	102.622	-2.16	27.23166144	103.199	-2.159		-98.6749	4.8539	3.9474	4.5241	-98.8989	0.0379	0.1154	0.4311		66.99	70.64	55.69
Rx-536_05kHz_02	191	1	13:05:33	0.00000638	47.720585	16.8220603	118.8	-7.96	24.68	25.93	5000	81.85119773	96.516	-2.159	0	0	0	54.39998693	101.367	-2.162	147.1366405	100.463	-2.159	27.22869851	101.038	-2.162		-96.5157	4.8512	3.9475	4.5218	-96.7397	0.0352	0.1155	0.4288		62.32	70.68	55.39
Rx-536_05kHz_02	192	1	13:05:33	0.100006379	47.7205842	16.8220602	118.79	-8	24.59	25.86	5000	81.86652706	94.357	-2.159	0	0	0	54.39961067	99.207	-2.16	147.15968	98.305	-2.158	27.23458273	98.881	-2.156		-94.3572	4.8493	3.9477	4.524	-94.5812	0.0333	0.1157	0.431		58.95	70.82	55.68
Rx-536_05kHz_02	193	1	13:05:33	0.200006377	47.7205834	16.8220602	118.78	-8.04	24.51	25.8	5000	81.86987906	92.199	-2.159	0	0	0	54.39553915	97.047	-2.159	147.1684034	96.146	-2.159	27.2352185	96.722	-2.159		-92.1986	4.8487	3.9478	4.5236	-92.4226	0.0327	0.1158	0.4306		57.83	70.88	55.63
Rx-536_05kHz_02	194	1	13:05:33	0.300006376	47.7205825	16.8220601	118.77	-8.07	24.43	25.73	5000	81.8639594	90.039	-2.159	0	0	0	54.38338218	94.887	-2.16	147.1542287	93.987	-2.159	27.23595118	94.564	-2.158		-90.0394	4.8481	3.9481	4.5244	-90.2634	0.0321	0.1161	0.4314		56.68	71.02	55.73
Rx-536_05kHz_02	195	1	13:05:33	0.400006374	47.7205817	16.82206	118.76	-8.11	24.35	25.66	5000	81.85354643	87.881	-2.159	0	0	0	54.37019098	92.729	-2.159	147.1278034	91.828	-2.159	27.23286382	92.409	-2.155		-87.8808	4.8481	3.9476	4.528	-88.1048	0.0321	0.1156	0.435		56.76	70.76	56.2
Rx-536_05kHz_02	196	1	13:05:33	0.500006372	47.7205809	16.8220599	118.75	-8.15	24.26	25.59	5000	81.85205108	85.722	-2.159	0	0	0	54.38943621	90.571	-2.158	147.1295453	89.668	-2.16	27.2278874	90.242	-2.167		-85.7222	4.8491	3.9462	4.52	-85.9462	0.0331	0.1142	0.427		58.58	69.87	55.15
Rx-536_05kHz_02	197	1	13:05:33	0.600006371	47.7205801	16.8220598	118.74	-8.18	24.18	25.53	5000	81.85648051	83.564	-2.159	0	0	0	54.40819703	88.415	-2.157	147.1384298	87.509	-2.159	27.23144258	88.087	-2.156		-83.5636	4.8512	3.9458	4.523	-83.7876	0.0352	0.1138	0.43		62.23	69.62	55.54
Rx-536_05kHz_02	198	1	13:05:33	0.700006369	47.7205793	16.8220597	118.73	-8.22	24.1	25.46	5000	81.85347556	81.405	-2.159	0	0	0	54.41024252	86.255	-2.16	147.1465409	85.349	-2.16	27.22853994	85.923	-2.164		-81.4046	4.8502	3.9445	4.518	-81.6286	0.0342	0.1125	0.425		60.49	68.83	54.9
Rx-536_05kHz_02	199	1	13:05:33	0.800006367	47.7205785	16.8220597	118.72	-8.26	24.01	25.39	5000	81.85531986	79.247	-2.157	0	0	0	54.41162164	84.097	-2.158	147.1530734	83.191	-2.158	27.23000439	83.763	-2.159		-79.2473	4.8497	3.9435	4.5161	-79.4713	0.0337	0.1115	0.4231		59.61	68.2	54.66
Rx-536_05kHz_02	200	1	13:05:33	0.900006366	47.7205776	16.8220596	118.71	-8.3	23.93	25.33	5000	81.85124301	77.089	-2.158	0	0	0	54.40578818	81.939	-2.158	147.1410959	81.033	-2.158	27.22804273	81.598	-2.166		-77.0894	4.8495	3.9434	4.5082	-77.3134	0.0335	0.1114	0.4152		59.18	68.16	53.63
Rx-536_05kHz_02	201	1	13:05:34	0.000006364	47.7205768	16.8220595	118.7	-8.33	23.85	25.26	5000	81.85612148	74.93	-2.159	0	0	0	54.40501568	79.78	-2.158	147.1420317	78.875	-2.158	27.23352382	79.445	-2.152		-74.9305	4.85	3.9443	4.5147	-75.1545	0.034	0.1123	0.4217		60.1	68.69	54.47
Rx-536_05kHz_02	202	1	13:05:34	0.100006363	47.7205757	16.8220599	118.71	-8.35	23.72	25.15	5000	81.86429792	72.77	-2.16	0	0	0	54.40923789	77.619	-2.161	147.1542769	76.715	-2.16	27.23737753	77.288	-2.158		-72.7701	4.8494	3.9448	4.5176	-72.9941	0.0334	0.1128	0.4246		59.03	69.04	54.84
Rx-536_05kHz_02	203	1	13:05:34	0.200006361	47.7205746	16.8220603	118.72	-8.36	23.59	25.03	5000	81.87007145	70.61	-2.16	0	0	0	54.41098572	75.459	-2.16	147.1597957	74.554	-2.16	27.24182633	75.127	-2.16		-70.6098	4.8492	3.9447	4.5175	-70.8338	0.0332	0.1127	0.4245		58.75	68.95	54.84
Rx-536_05kHz_02	204	1	13:05:34	0.300006359	47.7205735	16.8220607	118.73	-8.38	23.47	24.92	5000	81.8644883	68.45	-2.16	0	0	0	54.40373837	73.297	-2.162	147.1534386	72.393	-2.161	27.23432187	72.965	-2.162		-68.4496	4.8473	3.9435	4.5159	-68.6736	0.0313	0.1115	0.4229		55.43	68.23	54.63
Rx-536_05kHz_02	205	1	13:05:34	0.400006358	47.7205724	16.8220611	118.74	-8.39	23.34	24.8	5000	81.85444656	66.291	-2.159	0	0	0	54.38558825	71.136	-2.161	147.1386996	70.233	-2.16	27.22670093	70.801	-2.164		-66.2909	4.8453	3.9418	4.5102	-66.5149	0.0293	0.1098	0.4172		51.88	67.22	53.9
Rx-536_05kHz_02	206	1	13:05:34	0.500006356	47.7205712	16.8220615	118.75	-8.4	23.21	24.69	5000	81.85064496	64.132	-2.159	0	0	0	54.37553925	68.976	-2.16	147.1378427	68.073	-2.16	27.22255848	68.642	-2.159		-64.1317	4.8442	3.9408	4.5105	-64.3557	0.0282	0.1088	0.4175		49.96	66.59	53.93
Rx-536_05kHz_02	207	1	13:05:34	0.600006355	47.7205701	16.8220619	118.76	-8.42	23.09	24.57	5000	81.85144995	61.973	-2.159	0	0	0	54.36445265	66.817	-2.159	147.1290497	65.915	-2.158	27.22867858	66.485	-2.157		-61.9732	4.8442	3.9415	4.5122	-62.1972	0.0282	0.1095	0.4192		49.88	67.02	54.15
Rx-536_05kHz_02	208	1	13:05:34	0.700006353	47.720569	16.8220623	118.77	-8.43	22.96	24.46	5000	81.85369272	59.813	-2.16	0	0	0	54.36086465	64.657	-2.16	147.1286111	63.755	-2.16	27.23713897	64.33	-2.155		-59.8133	4.8437	3.9417	4.5172	-60.0373	0.0277	0.1097	0.4242		49.02	67.1	54.79
Rx-536_05kHz_02	209	1	13:05:34	0.800006351	47.7205679	16.8220627	118.78	-8.45	22.83	24.34	5000	81.85155364	57.654	-2.16	0	0	0	54.3702095	62.499	-2.158	147.1243698	61.594	-2.161	27.23311249	62.172	-2.158		-57.6536	4.8451	3.9401	4.5187	-57.8776	0.0291	0.1081	0.4257		51.47	66.12	54.99
Rx-536_05kHz_02	210	1	13:05:34	0.90000635	47.7205668	16.8220631	118.79	-8.46	22.7	24.23	5000	81.85239686	55.494	-2.159	0	0	0	54.3928043	60.342	-2.157	147.1289213	59.432	-2.161	27.22829228	60.011	-2.161		-55.4944	4.8472	3.938	4.5166	-55.7184	0.0312	0.106	0.4236		55.14	64.86	54.72
Rx-536_05kHz_02	211	1	13:05:35	0.000006348	47.7205657	16.8220635	118.8	-8.48	22.58	24.12	5000	81.8564907	53.336	-2.159	0	0	0	54.4107947	58.183	-2.159	147.1506882	57.272	-2.161	27.22613211	57.848	-2.163		-53.3359	4.8469	3.936	4.5118	-53.5599	0.0309	0.104	0.4188		54.61	63.65	54.09
Rx-536_05kHz_02	212	1	13:05:35	0.100006346	47.7205644	16.8220641	118.8	-8.48	22.44	23.99	5000	81.86299553	51.177	-2.159	0	0	0	54.41636091	56.024	-2.159	147.1618303	55.112	-2.16	27.22922799	55.687	-2.161		-51.1771	4.8465	3.9348	4.5099	-51.4011	0.0305	0.1028	0.4169		53.99	62.88	53.85
Rx-536_05kHz_02	213	1	13:05:35	0.200006345	47.7205632	16.8220646	118.8	-8.49	22.29	23.86	5000	81.86871126	49.018	-2.159	0	0	0	54.41763736	53.865	-2.159	147.1732878	52.952	-2.159	27.22973686	53.526	-2.161		-49.018	4.8466	3.9344	4.5081	-49.242	0.0306	0.1024	0.4151		54.07	62.67	53.62
Rx-536_05kHz_02	214	1	13:05:35	0.300006343	47.720562	16.8220652	118.8	-8.5	22.15	23.73	5000	81.86633859	46.858	-2.16	0	0	0	54.40974219	51.706	-2.159	147.1576551	50.793	-2.159	27.23696135	51.366	-2.16		-46.8583	4.8473	3.935	4.5078	-47.0823	0.0313	0.103	0.4148		55.43	63.01	53.58
Rx-536_05kHz_02	215	1	13:05:35	0.400006342	47.7205608	16.8220658	118.8	-8.5	22.01	23.6	5000	81.85412886	44.699	-2.16	0	0	0	54.39838124	49.545	-2.161	147.1311199	48.633	-2.16	27.23334036	49.211	-2.155		-44.6987	4.8462	3.9347	4.5121	-44.9227	0.0302	0.1027	0.4191		53.44	62.84	54.14
Rx-536_05kHz_02	216	1	13:05:35	0.50000634	47.7205596	16.8220663	118.8	-8.51	21.87	23.47	5000	81.85105934	42.539	-2.16	0	0	0	54.38462716	47.383	-2.162	147.116956	46.472	-2.161	27.2305329	47.048	-2.163		-42.5389	4.8437	3.9331	4.5089	-42.7629	0.0277	0.1011	0.4159		48.93	61.85	53.73
Rx-536_05kHz_02	217	1	13:05:35	0.600006338	47.7205584	16.8220669	118.8	-8.51	21.73	23.34	5000	81.85075903	40.38	-2.158	0	0	0	54.37988657	45.222	-2.161	147.1328934	44.312	-2.16	27.21828207	44.881	-2.167		-40.3804	4.8415	3.9316	4.5004	-40.6044	0.0255	0.0996	0.4074		45.15	60.94	52.63
Rx-536_05kHz_02	218	1	13:05:35	0.700006337	47.7205571	16.8220675	118.8	-8.52	21.59	23.21	5000	81.8516867	38.221	-2.16	0	0	0	54.37336284	43.063	-2.159	147.1305085	42.152	-2.16	27.22417716	42.722	-2.159		-38.2207	4.8418	3.9317	4.5009	-38.4447	0.0258	0.0997	0.4079		45.62	61	52.69
Rx-536_05kHz_02	219	1	13:05:35	0.800006335	47.7205559	16.822068	118.8	-8.53	21.45	23.08	5000	81.84915879	36.061	-2.159	0	0	0	54.36016371	40.902	-2.16	147.1183154	39.993	-2.159	27.23346114	40.568	-2.154		-36.0613	4.8408	3.9321	4.5066	-36.2853	0.0248	0.1001	0.4136		43.9	61.24	53.43
Rx-536_05kHz_02	220	1	13:05:35	0.900006334	47.7205547	16.8220686	118.8	-8.53	21.3	22.95	5000	81.84928256	33.902	-2.159	0	0	0	54.35496798	38.742	-2.16	147.1152183	37.833	-2.16	27.23609867	38.404	-2.164		-33.902	4.8397	3.9314	4.5017	-34.126	0.0237	0.0994	0.4087		41.96	60.82	52.8
Rx-536_05kHz_02	221	1	13:05:36	0.000006332	47.7205535	16.8220692	118.8	-8.54	21.16	22.82	5000	81.849807	31.743	-2.159	0	0	0	54.3729087	36.583	-2.158	147.1167541	35.672	-2.161	27.2313529	36.242	-2.162		-31.7425	4.8408	3.9299	4.4991	-31.9665	0.0248	0.0979	0.4061		43.81	59.93	52.46
Rx-536_05kHz_02	222	1	13:05:36	0.10000633	47.7205523	16.82207	118.8	-8.53	21.02	22.68	5000	81.86097365	29.583	-2.16	0	0	0	54.40830851	34.426	-2.157	147.1560924	33.511	-2.161	27.22495761	34.071	-2.171		-29.5827	4.8435	3.9286	4.4883	-29.8067	0.0275	0.0966	0.3953		48.59	59.11	51.06
Rx-536_05kHz_02	223	1	13:05:36	0.200006329	47.7205511	16.8220707	118.8	-8.52	20.87	22.54	5000	81.86260237	27.424	-2.159	0	0	0	54.4184648	32.267	-2.159	147.1628263	31.351	-2.16	27.22766088	31.912	-2.159		-27.4235	4.8437	3.9272	4.4884	-27.6475	0.0277	0.0952	0.3954		48.94	58.27	51.08
Rx-536_05kHz_02	224	1	13:05:36	0.300006327	47.7205499	16.8220715	118.8	-8.51	20.73	22.41	5000	81.86376836	25.264	-2.159	0	0	0	54.41706074	30.108	-2.159	147.1620705	29.192	-2.159	27.22664188	29.755	-2.157		-25.2645	4.8437	3.9272	4.4902	-25.4885	0.0277	0.0952	0.3972		48.92	58.23	51.31
Rx-536_05kHz_02	225	1	13:05:36	0.400006325	47.7205487	16.8220723	118.8	-8.5	20.58	22.27	5000	81.84735631	23.106	-2.158	0	0	0	54.39789544	27.949	-2.159	147.1145493	27.034	-2.158	27.22932582	27.6	-2.155		-23.1061	4.8434	3.9279	4.4936	-23.3301	0.0274	0.0959	0.4006		48.44	58.71	51.74
Rx-536_05kHz_02	226	1	13:05:36	0.500006324	47.7205475	16.8220731	118.8	-8.49	20.44	22.13	5000	81.84493812	20.947	-2.159	0	0	0	54.3949404	25.791	-2.158	147.1163267	24.875	-2.159	27.22393179	25.439	-2.161		-20.9469	4.8441	3.9283	4.4919	-21.1709	0.0281	0.0963	0.3989		49.67	58.95	51.53
Rx-536_05kHz_02	227	1	13:05:36	0.600006322	47.7205463	16.8220739	118.8	-8.48	20.29	21.99	5000	81.8463043	18.787	-2.16	0	0	0	54.38491758	23.629	-2.162	147.1057886	22.714	-2.161	27.22320415	23.273	-2.166		-18.7871	4.8419	3.9268	4.4861	-19.0111	0.0259	0.0948	0.3931		45.83	58.03	50.78
Rx-536_05kHz_02	228	1	13:05:36	0.700006321	47.7205451	16.8220747	118.8	-8.47	20.15	21.85	5000	81.84974151	16.627	-2.16	0	0	0	54.377737	21.466	-2.163	147.1285962	20.552	-2.162	27.21753201	21.11	-2.163		-16.6268	4.8392	3.9255	4.483	-16.8508	0.0232	0.0935	0.39		41.05	57.21	50.38
Rx-536_05kHz_02	229	1	13:05:36	0.800006319	47.7205439	16.8220754	118.8	-8.46	20	21.72	5000	81.850024	14.468	-2.159	0	0	0	54.36785763	19.307	-2.159	147.1200128	18.393	-2.159	27.21953109	18.951	-2.159		-14.468	4.8387	3.9252	4.4825	-14.692	0.0227	0.0932	0.3895		40.07	57.04	50.31
Rx-536_05kHz_02	230	1	13:05:36	0.900006317	47.7205427	16.8220762	118.8	-8.46	19.85	21.58	5000	81.84662759	12.308	-2.16	0	0	0	54.3605128	17.146	-2.16	147.1115101	16.232	-2.161	27.22159293	16.791	-2.16		-12.3076	4.8388	3.9249	4.4833	-12.5316	0.0228	0.0929	0.3903		40.38	56.85	50.42
Rx-536_05kHz_02	231	1	13:05:37	0.000006316	47.7205415	16.822077	118.8	-8.45	19.71	21.44	5000	81.84708476	10.147	-2.161	0	0	0	54.36216133	14.986	-2.16	147.1042895	14.071	-2.161	27.23040059	14.628	-2.163		-10.1467	4.8398	3.9246	4.4817	-10.3707	0.0238	0.0926	0.3887		42.04	56.64	50.21
Rx-536_05kHz_02	232	1	13:05:37	0.100006314	47.7205404	16.8220778	118.81	-8.43	19.58	21.31	5000	81.86396189	7.986	-2.161	0	0	0	54.39673135	12.828	-2.159	147.1309945	11.909	-2.163	27.22001491	12.462	-2.166		-7.9862	4.8414	3.9225	4.4762	-8.2102	0.0254	0.0905	0.3832		44.98	55.37	49.5
Rx-536_05kHz_02	233	1	13:05:37	0.200006312	47.7205393	16.8220786	118.82	-8.42	19.44	21.19	5000	81.86267262	5.826	-2.16	0	0	0	54.41749903	10.668	-2.159	147.1467714	9.747	-2.162	27.21851434	10.297	-2.165		-5.8261	4.8423	3.9208	4.4708	-6.0501	0.0263	0.0888	0.3778		46.52	54.34	48.81
Rx-536_05kHz_02	234	1	13:05:37	0.300006311	47.7205382	16.8220794	118.83	-8.4	19.31	21.06	5000	81.86099537	3.666	-2.16	0	0	0	54.42026238	8.508	-2.16	147.1532082	7.586	-2.161	27.21681036	8.131	-2.166		-3.6658	4.8421	3.92	4.465	-3.8898	0.0261	0.088	0.372		46.13	53.82	48.05
Rx-536_05kHz_02	235	1	13:05:37	0.400006309	47.7205372	16.8220802	118.84	-8.39	19.17	20.93	5000	81.84844203	1.506	-2.16	0	0	0	54.40590648	6.348	-2.159	147.1345713	5.427	-2.159	27.21767316	5.97	-2.161		-1.5063	4.8422	3.9209	4.4641	-1.7303	0.0262	0.0889	0.3711		46.34	54.4	47.93
Rx-536_05kHz_02	236	1	13:05:37	0.500006308	47.7205361	16.822081	118.85	-8.37	19.04	20.8	5000	81.84654174	-0.653	-2.159	0	0	0	54.39566728	4.19	-2.158	147.1172946	3.269	-2.158	27.23441307	3.815	-2.156		0.6526	4.8426	3.9217	4.4673	0.4286	0.0266	0.0897	0.3743		47.02	54.91	48.35
Rx-536_05kHz_02	237	1	13:05:37	0.600006306	47.720535	16.8220818	118.86	-8.36	18.91	20.67	5000	81.84878243	-2.813	-2.16	0	0	0	54.39493426	2.03	-2.16	147.1213896	1.109	-2.16	27.23324437	1.654	-2.161		2.8126	4.8422	3.922	4.4664	2.5886	0.0262	0.09	0.3734		46.38	55.1	48.24
Rx-536_05kHz_02	238	1	13:05:37	0.700006304	47.7205339	16.8220826	118.87	-8.34	18.77	20.54	5000	81.84624561	-4.974	-2.161	0	0	0	54.3919333	-0.133	-2.162	147.1049133	-1.053	-2.162	27.22982278	-0.508	-2.162		4.9737	4.8411	3.9208	4.4659	4.7497	0.0251	0.0888	0.3729		44.47	54.33	48.17
Rx-536_05kHz_02	239	1	13:05:37	0.800006303	47.7205328	16.8220834	118.88	-8.33	18.64	20.42	5000	81.84880349	-7.135	-2.161	0	0	0	54.38943907	-2.296	-2.164	147.120955	-3.215	-2.162	27.21626169	-2.678	-2.17		7.1345	4.8383	3.9196	4.4564	6.9105	0.0223	0.0876	0.3634		39.45	53.58	46.94
Rx-536_05kHz_02	240	1	13:05:37	0.900006301	47.7205317	16.8220842	118.89	-8.31	18.51	20.29	5000	81.84840057	-9.295	-2.16	0	0	0	54.37209204	-4.458	-2.162	147.1218423	-5.375	-2.16	27.21435681	-4.844	-2.166		9.2946	4.8369	3.9193	4.4509	9.0706	0.0209	0.0873	0.3579		36.88	53.43	46.23
Rx-536_05kHz_02	241	1	13:05:38	0.0000063	47.7205307	16.822085	118.9	-8.3	18.37	20.16	5000	81.84692995	-11.455	-2.16	0	0	0	54.34980608	-6.62	-2.163	147.1113352	-7.535	-2.16	27.22731739	-7	-2.156		11.455	4.8347	3.9198	4.4549	11.231	0.0187	0.0878	0.3619		33.1	53.74	46.75
Rx-536_05kHz_02	242	1	13:05:38	0.100006298	47.7205296	16.8220856	118.91	-8.3	18.25	20.04	5000	81.85398127	-13.615	-2.16	0	0	0	54.35270088	-8.78	-2.16	147.1240299	-9.695	-2.16	27.23612428	-9.16	-2.16		13.6146	4.8344	3.9198	4.4549	13.3906	0.0184	0.0878	0.3619		32.5	53.71	46.75
Rx-536_05kHz_02	243	1	13:05:38	0.200006296	47.7205285	16.8220862	118.92	-8.29	18.12	19.93	5000	81.85869902	-15.773	-2.159	0	0	0	54.38162405	-10.936	-2.156	147.1341195	-11.855	-2.16	27.23355459	-11.325	-2.165		15.7734	4.8375	3.9185	4.4483	15.5494	0.0215	0.0865	0.3553		37.97	52.92	45.9
Rx-536_05kHz_02	244	1	13:05:38	0.300006295	47.7205275	16.8220868	118.93	-8.29	17.99	19.81	5000	81.85881816	-17.934	-2.16	0	0	0	54.40135162	-13.094	-2.158	147.1366969	-14.016	-2.161	27.23490154	-13.491	-2.166		17.9338	4.8402	3.9174	4.4429	17.7098	0.0242	0.0854	0.3499		42.81	52.27	45.2
Rx-536_05kHz_02	245	1	13:05:38	0.400006293	47.7205264	16.8220873	118.94	-8.29	17.87	19.7	5000	81.84228633	-20.093	-2.159	0	0	0	54.40458798	-15.252	-2.159	147.1267001	-16.177	-2.16	27.21889991	-15.654	-2.163		20.0929	4.8408	3.9162	4.439	19.8689	0.0248	0.0842	0.346		43.91	51.51	44.7
Rx-536_05kHz_02	246	1	13:05:38	0.500006291	47.7205253	16.8220879	118.95	-8.29	17.74	19.58	5000	81.84683429	-22.251	-2.158	0	0	0	54.40409327	-17.41	-2.158	147.1243781	-18.334	-2.158	27.22074863	-17.816	-2.162		22.2512	4.841	3.9168	4.4352	22.0272	0.025	0.0848	0.3422		44.2	51.87	44.21
Rx-536_05kHz_02	247	1	13:05:38	0.60000629	47.7205243	16.8220885	118.96	-8.29	17.62	19.47	5000	81.84471681	-24.411	-2.16	0	0	0	54.39832009	-19.569	-2.159	147.1138808	-20.494	-2.159	27.2270179	-19.975	-2.159		24.4108	4.8415	3.9172	4.436	24.1868	0.0255	0.0852	0.343		45.05	52.15	44.3
Rx-536_05kHz_02	248	1	13:05:38	0.700006288	47.7205232	16.8220891	118.97	-8.29	17.49	19.36	5000	81.8426112	-26.571	-2.16	0	0	0	54.39102154	-21.73	-2.16	147.1011672	-22.654	-2.16	27.22994416	-22.136	-2.161		26.5711	4.8415	3.9175	4.435	26.3471	0.0255	0.0855	0.342		45.15	52.3	44.18
Rx-536_05kHz_02	249	1	13:05:38	0.800006287	47.7205221	16.8220897	118.98	-8.29	17.36	19.24	5000	81.84679306	-28.732	-2.161	0	0	0	54.39113869	-23.891	-2.161	147.1026499	-24.816	-2.162	27.23092387	-24.298	-2.162		28.7318	4.8407	3.9163	4.4341	28.5078	0.0247	0.0843	0.3411		43.69	51.55	44.06
Rx-536_05kHz_02	250	1	13:05:38	0.900006285	47.7205211	16.8220903	118.99	-8.29	17.24	19.13	5000	81.84987283	-30.892	-2.16	0	0	0	54.38871234	-26.054	-2.163	147.1199547	-26.976	-2.161	27.22116873	-26.464	-2.166		30.8917	4.838	3.9153	4.4277	30.6677	0.022	0.0833	0.3347		38.87	50.97	43.23
Rx-536_05kHz_02	251	1	13:05:39	0.000006283	47.72052	16.8220908	119	-8.29	17.11	19.01	5000	81.84620358	-33.052	-2.16	0	0	0	54.37083789	-28.217	-2.163	147.1176955	-29.137	-2.161	27.2200219	-28.626	-2.162		33.0518	4.8351	3.9148	4.426	32.8278	0.0191	0.0828	0.333		33.73	50.64	43.01
Rx-536_05kHz_02	252	1	13:05:39	0.100006282	47.7205189	16.8220915	119	-8.29	16.98	18.9	5000	81.85550026	-35.212	-2.161	0	0	0	54.35995865	-30.379	-2.162	147.131149	-31.298	-2.161	27.22890309	-30.785	-2.159		35.2124	4.8335	3.9147	4.4272	34.9884	0.0175	0.0827	0.3342		30.99	50.6	43.17
Rx-536_05kHz_02	253	1	13:05:39	0.20000628	47.7205178	16.8220921	119	-8.28	16.85	18.78	5000	81.86237161	-37.373	-2.16	0	0	0	54.35630115	-32.54	-2.161	147.1420049	-33.457	-2.16	27.24016585	-32.948	-2.163		37.3728	4.8331	3.9154	4.4249	37.1488	0.0171	0.0834	0.3319		30.25	51.01	42.87
Rx-536_05kHz_02	254	1	13:05:39	0.300006279	47.7205167	16.8220927	119	-8.28	16.72	18.66	5000	81.86180463	-39.533	-2.161	0	0	0	54.3645789	-34.699	-2.159	147.1369993	-35.619	-2.161	27.2361958	-35.11	-2.162		39.5333	4.8344	3.9146	4.4236	39.3093	0.0184	0.0826	0.3306		32.63	50.54	42.7
Rx-536_05kHz_02	255	1	13:05:39	0.400006277	47.7205157	16.8220934	119	-8.28	16.59	18.54	5000	81.84634538	-41.693	-2.16	0	0	0	54.38183407	-36.856	-2.157	147.1085016	-37.78	-2.162	27.21599957	-37.276	-2.166		41.6935	4.8374	3.9132	4.4175	41.4695	0.0214	0.0812	0.3245		37.85	49.69	41.92
Rx-536_05kHz_02	256	1	13:05:39	0.500006275	47.7205146	16.822094	119	-8.27	16.46	18.43	5000	81.84279682	-43.853	-2.16	0	0	0	54.39966378	-39.013	-2.157	147.109811	-39.941	-2.161	27.21216351	-39.44	-2.164		43.853	4.8396	3.9117	4.4129	43.629	0.0236	0.0797	0.3199		41.73	48.79	41.32
Rx-536_05kHz_02	257	1	13:05:39	0.600006274	47.7205135	16.8220946	119	-8.27	16.33	18.31	5000	81.84255764	-46.013	-2.16	0	0	0	54.4055647	-41.172	-2.159	147.1221341	-42.101	-2.16	27.21268877	-41.599	-2.159		46.0128	4.8403	3.9113	4.4134	45.7888	0.0243	0.0793	0.3204		42.96	48.54	41.39
Rx-536_05kHz_02	258	1	13:05:39	0.700006272	47.7205124	16.8220953	119	-8.27	16.21	18.19	5000	81.82767436	-48.171	-2.158	0	0	0	54.39068566	-43.331	-2.158	147.0908775	-44.26	-2.158	27.2134395	-43.763	-2.164		48.1712	4.8402	3.9116	4.4081	47.9472	0.0242	0.0796	0.3151		42.87	48.69	40.7
Rx-536_05kHz_02	259	1	13:05:39	0.80000627	47.7205113	16.8220959	119	-8.26	16.08	18.08	5000	81.82657673	-50.331	-2.159	0	0	0	54.38287433	-45.49	-2.159	147.0786783	-46.418	-2.159	27.22136276	-45.919	-2.156		50.3306	4.8409	3.9122	4.4114	50.1066	0.0249	0.0802	0.3184		44.08	49.06	41.13
Rx-536_05kHz_02	260	1	13:05:39	0.900006269	47.7205102	16.8220965	119	-8.26	15.95	17.96	5000	81.82881441	-52.49	-2.16	0	0	0	54.3827743	-47.65	-2.16	147.0815103	-48.578	-2.159	27.22360574	-48.08	-2.161		52.4902	4.8406	3.9123	4.4104	52.2662	0.0246	0.0803	0.3174		43.51	49.16	41
Rx-536_05kHz_02	261	1	13:05:40	0.000006267	47.7205092	16.8220972	119	-8.26	15.82	17.84	5000	81.8400371	-54.65	-2.16	0	0	0	54.38600798	-49.812	-2.162	147.098446	-50.739	-2.161	27.22385809	-50.242	-2.162		54.6499	4.8382	3.9109	4.4083	54.4259	0.0222	0.0789	0.3153		39.26	48.28	40.73
Rx-536_05kHz_02	262	1	13:05:40	0.100006266	47.7205081	16.822098	119	-8.24	15.69	17.72	5000	81.84853804	-56.81	-2.16	0	0	0	54.38021812	-51.975	-2.163	147.1226487	-52.9	-2.161	27.21656561	-52.404	-2.162		56.8098	4.8352	3.9097	4.406	56.5858	0.0192	0.0777	0.313		33.95	47.56	40.44
Rx-536_05kHz_02	263	1	13:05:40	0.200006264	47.7205071	16.8220988	119	-8.22	15.56	17.6	5000	81.85126898	-58.97	-2.16	0	0	0	54.36776422	-54.136	-2.162	147.1308539	-55.06	-2.16	27.21383897	-54.563	-2.159		58.9698	4.8335	3.91	4.4071	58.7458	0.0175	0.078	0.3141		30.97	47.72	40.57
Rx-536_05kHz_02	264	1	13:05:40	0.300006262	47.7205061	16.8220997	119	-8.2	15.43	17.48	5000	81.84737156	-61.13	-2.16	0	0	0	54.35030596	-56.297	-2.161	147.1147131	-57.22	-2.16	27.22439869	-56.723	-2.16		61.1302	4.8334	3.9104	4.4077	60.9062	0.0174	0.0784	0.3147		30.75	47.96	40.65
Rx-536_05kHz_02	265	1	13:05:40	0.400006261	47.7205051	16.8221005	119	-8.18	15.31	17.36	5000	81.83562825	-63.29	-2.16	0	0	0	54.33667796	-58.457	-2.16	147.093174	-59.38	-2.16	27.22397442	-58.881	-2.158		63.2899	4.8328	3.9103	4.4092	63.0659	0.0168	0.0783	0.3162		29.67	47.93	40.85
Rx-536_05kHz_02	266	1	13:05:40	0.500006259	47.7205041	16.8221013	119	-8.16	15.18	17.23	5000	81.83628609	-65.45	-2.16	0	0	0	54.35185016	-60.616	-2.158	147.0885743	-61.541	-2.161	27.22691063	-61.045	-2.164		65.45	4.8344	3.9092	4.4053	65.226	0.0184	0.0772	0.3123		32.51	47.23	40.35
Rx-536_05kHz_02	267	1	13:05:40	0.600006258	47.7205031	16.8221022	119	-8.14	15.05	17.11	5000	81.8387537	-67.609	-2.159	0	0	0	54.38468723	-62.771	-2.156	147.102314	-63.701	-2.161	27.21575192	-63.206	-2.161		67.6091	4.8377	3.9077	4.4036	67.3851	0.0217	0.0757	0.3106		38.37	46.33	40.12
Rx-536_05kHz_02	268	1	13:05:40	0.700006256	47.720502	16.822103	119	-8.12	14.92	16.99	5000	81.83393328	-69.769	-2.16	0	0	0	54.39894987	-64.931	-2.159	147.1089956	-65.862	-2.161	27.20695988	-65.369	-2.164		69.7694	4.8389	3.907	4.4001	69.5454	0.0229	0.075	0.3071		40.43	45.9	39.67
Rx-536_05kHz_02	269	1	13:05:40	0.800006254	47.720501	16.8221038	119	-8.1	14.8	16.87	5000	81.82013129	-71.928	-2.158	0	0	0	54.38919175	-67.089	-2.159	147.0756724	-68.021	-2.158	27.20734165	-67.531	-2.161		71.9278	4.8387	3.9069	4.3972	71.7038	0.0227	0.0749	0.3042		40.08	45.86	39.3
Rx-536_05kHz_02	270	1	13:05:40	0.900006253	47.7205	16.8221047	119	-8.08	14.67	16.75	5000	81.83575439	-74.088	-2.16	0	0	0	54.39384239	-69.248	-2.159	147.0985521	-70.179	-2.159	27.21712783	-69.689	-2.159		74.0875	4.8393	3.9081	4.3984	73.8635	0.0233	0.0761	0.3054		41.23	46.58	39.44
Rx-536_05kHz_02	271	1	13:05:41	0.000006251	47.720499	16.8221055	119	-8.06	14.54	16.63	5000	81.834997	-76.247	-2.159	0	0	0	54.39169441	-71.408	-2.159	147.0968587	-72.339	-2.16	27.22047558	-71.85	-2.161		76.2467	4.8391	3.9077	4.3971	76.0227	0.0231	0.0757	0.3041		40.82	46.35	39.28
Rx-536_05kHz_02	272	1	13:05:41	0.100006249	47.7204978	16.8221063	119.02	-8.05	14.39	16.49	5000	81.85062432	-78.407	-2.16	0	0	0	54.39942159	-73.569	-2.162	147.10908	-74.499	-2.16	27.2315013	-74.003	-2.153		78.4071	4.8379	3.908	4.4039	78.1831	0.0219	0.076	0.3109		38.66	46.53	40.16
Rx-536_05kHz_02	273	1	13:05:41	0.200006248	47.7204965	16.8221071	119.04	-8.04	14.24	16.36	5000	81.8544174	-80.566	-2.159	0	0	0	54.39036739	-75.732	-2.163	147.1251915	-76.659	-2.16	27.22061266	-76.171	-2.168		80.5662	4.8345	3.9069	4.3955	80.3422	0.0185	0.0749	0.3025		32.68	45.8	39.07
Rx-536_05kHz_02	274	1	13:05:41	0.300006246	47.7204953	16.8221079	119.06	-8.03	14.1	16.22	5000	81.85017893	-82.725	-2.159	0	0	0	54.36528053	-77.894	-2.162	147.1248407	-78.819	-2.16	27.21194564	-78.334	-2.163		82.7254	4.8312	3.9064	4.3916	82.5014	0.0152	0.0744	0.2986		26.97	45.54	38.57
Rx-536_05kHz_02	275	1	13:05:41	0.400006245	47.7204941	16.8221086	119.08	-8.03	13.95	16.09	5000	81.83779653	-84.885	-2.159	0	0	0	54.3405702	-80.053	-2.159	147.1096673	-80.977	-2.158	27.21580668	-80.492	-2.158		84.8848	4.8315	3.9074	4.3925	84.6608	0.0155	0.0754	0.2995		27.35	46.13	38.69
Rx-536_05kHz_02	276	1	13:05:41	0.500006243	47.7204928	16.8221094	119.1	-8.02	13.8	15.96	5000	81.83842968	-87.045	-2.16	0	0	0	54.3344671	-82.212	-2.159	147.1008905	-83.136	-2.159	27.22525319	-82.65	-2.158		87.0445	4.8323	3.9085	4.3943	86.8205	0.0163	0.0765	0.3013		28.78	46.8	38.93
Rx-536_05kHz_02	277	1	13:05:41	0.600006241	47.7204916	16.8221102	119.12	-8.01	13.65	15.83	5000	81.83985256	-89.204	-2.16	0	0	0	54.34943182	-84.371	-2.159	147.0944515	-85.296	-2.16	27.23115289	-84.811	-2.161		89.2041	4.8333	3.9078	4.3934	88.9801	0.0173	0.0758	0.3004		30.6	46.41	38.8
Rx-536_05kHz_02	278	1	13:05:41	0.70000624	47.7204904	16.822111	119.14	-8	13.5	15.69	5000	81.84015215	-91.364	-2.16	0	0	0	54.38420743	-86.527	-2.156	147.1030766	-87.458	-2.161	27.22090754	-86.975	-2.164		91.3641	4.8373	3.9064	4.3894	91.1401	0.0213	0.0744	0.2964		37.69	45.51	38.29
Rx-536_05kHz_02	279	1	13:05:41	0.800006238	47.7204891	16.8221118	119.16	-7.99	13.35	15.56	5000	81.8366743	-93.523	-2.159	0	0	0	54.40073442	-88.685	-2.158	147.1169721	-89.618	-2.16	27.21101048	-89.142	-2.167		93.5233	4.8386	3.9052	4.3816	93.2993	0.0226	0.0732	0.2886		40.05	44.79	37.28
Rx-536_05kHz_02	280	1	13:05:41	0.900006236	47.7204879	16.8221126	119.18	-7.99	13.2	15.43	5000	81.83380985	-95.683	-2.16	0	0	0	54.39486552	-90.845	-2.16	147.0990981	-91.778	-2.16	27.21334268	-91.3	-2.159		95.6833	4.8382	3.905	4.3828	95.4593	0.0222	0.073	0.2898		39.34	44.67	37.44
Rx-536_05kHz_02	281	1	13:05:42	0.000006235	47.7204867	16.8221133	119.2	-7.98	13.05	15.3	5000	81.83437176	-97.842	-2.159	0	0	0	54.38914439	-93.003	-2.158	147.0925153	-93.937	-2.159	27.2216377	-93.462	-2.161		97.8422	4.839	3.9052	4.3804	97.6182	0.023	0.0732	0.2874		40.6	44.76	37.12
Rx-536_05kHz_02	282	1	13:05:42	0.100006233	47.7204854	16.8221141	119.22	-7.97	12.9	15.17	5000	81.84890882	-100.002	-2.16	0	0	0	54.39686209	-95.164	-2.161	147.1182429	-96.097	-2.16	27.22593074	-95.62	-2.158		100.002	4.8375	3.9048	4.3819	99.778	0.0215	0.0728	0.2889		38.05	44.53	37.32
Rx-536_05kHz_02	283	1	13:05:42	0.200006232	47.7204842	16.8221149	119.24	-7.96	12.75	15.03	5000	81.84511738	-102.162	-2.16	0	0	0	54.38420609	-97.327	-2.163	147.1058794	-98.259	-2.161	27.22270333	-97.781	-2.161		102.1619	4.8347	3.9033	4.381	101.9379	0.0187	0.0713	0.288		33.14	43.63	37.2
Rx-536_05kHz_02	284	1	13:05:42	0.30000623	47.7204829	16.8221157	119.26	-7.95	12.6	14.9	5000	81.84536381	-104.322	-2.16	0	0	0	54.36832966	-99.49	-2.163	147.1207723	-100.419	-2.161	27.21255317	-99.945	-2.164		104.3219	4.8317	3.9025	4.3772	104.0979	0.0157	0.0705	0.2842		27.81	43.15	36.71
Rx-536_05kHz_02	285	1	13:05:42	0.400006228	47.7204817	16.8221165	119.28	-7.95	12.45	14.77	5000	81.83372098	-106.482	-2.16	0	0	0	54.34119643	-101.652	-2.162	147.0932508	-102.579	-2.16	27.21046678	-102.103	-2.158		106.4822	4.8305	3.9031	4.3793	106.2582	0.0145	0.0711	0.2863		25.65	43.5	36.99
Rx-536_05kHz_02	286	1	13:05:42	0.500006227	47.7204804	16.8221173	119.3	-7.94	12.3	14.64	5000	81.83537376	-108.642	-2.16	0	0	0	54.3288598	-103.813	-2.161	147.0909991	-104.739	-2.16	27.22726928	-104.265	-2.162		108.6423	4.8296	3.9032	4.3777	108.4183	0.0136	0.0712	0.2847		24.12	43.54	36.78
Rx-536_05kHz_02	287	1	13:05:42	0.600006225	47.7204792	16.822118	119.32	-7.93	12.15	14.51	5000	81.83098092	-110.802	-2.16	0	0	0	54.33547181	-105.971	-2.158	147.0851708	-106.9	-2.16	27.21558637	-106.424	-2.16		110.8021	4.8312	3.9026	4.378	110.5781	0.0152	0.0706	0.285		26.88	43.18	36.82
Rx-536_05kHz_02	288	1	13:05:42	0.700006224	47.7204779	16.8221188	119.34	-7.92	12	14.38	5000	81.8339879	-112.963	-2.16	0	0	0	54.36594568	-108.127	-2.156	147.0864283	-109.061	-2.161	27.21810639	-108.586	-2.162		112.9626	4.8355	3.9016	4.3767	112.7386	0.0195	0.0696	0.2837		34.53	42.59	36.65
Rx-536_05kHz_02	289	1	13:05:42	0.800006222	47.7204767	16.8221196	119.36	-7.92	11.85	14.25	5000	81.83375968	-115.123	-2.16	0	0	0	54.39271551	-110.285	-2.158	147.1065852	-111.222	-2.161	27.21224129	-110.748	-2.162		115.1228	4.8377	3.9007	4.3746	114.8988	0.0217	0.0687	0.2816		38.43	42.01	36.37
Rx-536_05kHz_02	290	1	13:05:42	0.90000622	47.7204754	16.8221204	119.38	-7.91	11.7	14.12	5000	81.83323416	-117.283	-2.16	0	0	0	54.39767637	-112.446	-2.16	147.1045287	-113.382	-2.16	27.21527136	-112.905	-2.157		117.283	4.8375	3.9005	4.3777	117.059	0.0215	0.0685	0.2847		38.04	41.93	36.78
Rx-536_05kHz_02	291	1	13:05:43	0.000006219	47.7204742	16.8221212	119.4	-7.9	11.55	13.99	5000	81.83085006	-119.444	-2.161	0	0	0	54.39291782	-114.606	-2.16	147.0999031	-115.542	-2.16	27.21282158	-115.065	-2.16		119.4436	4.8377	3.9013	4.3783	119.2196	0.0217	0.0693	0.2853		38.32	42.43	36.86
Rx-536_05kHz_02	292	1	13:05:43	0.100006217	47.7204729	16.822122	119.42	-7.9	11.4	13.86	5000	81.84077251	-121.604	-2.16	0	0	0	54.39350786	-116.765	-2.16	147.1067935	-117.702	-2.159	27.22547429	-117.222	-2.157		121.6038	4.8383	3.9022	4.3817	121.3798	0.0223	0.0702	0.2887		39.43	42.93	37.3
Rx-536_05kHz_02	293	1	13:05:43	0.200006215	47.7204716	16.8221227	119.44	-7.89	11.24	13.74	5000	81.84667445	-123.764	-2.16	0	0	0	54.39650909	-118.926	-2.161	147.1173711	-119.862	-2.16	27.22553862	-119.38	-2.158		123.7639	4.8377	3.9022	4.3841	123.5399	0.0217	0.0702	0.2911		38.38	42.93	37.6
Rx-536_05kHz_02	294	1	13:05:43	0.300006214	47.7204704	16.8221235	119.46	-7.88	11.09	13.61	5000	81.83899322	-125.924	-2.16	0	0	0	54.38243163	-121.089	-2.163	147.0936376	-122.023	-2.161	27.22069448	-121.539	-2.159		125.9238	4.8351	3.9011	4.3848	125.6998	0.0191	0.0691	0.2918		33.78	42.27	37.7
Rx-536_05kHz_02	295	1	13:05:43	0.400006212	47.7204691	16.8221243	119.48	-7.87	10.94	13.48	5000	81.83330425	-128.082	-2.159	0	0	0	54.35924375	-123.251	-2.163	147.0925714	-124.182	-2.159	27.20776273	-123.696	-2.157		128.0824	4.8312	3.9005	4.386	127.8584	0.0152	0.0685	0.293		26.92	41.93	37.85
Rx-536_05kHz_02	296	1	13:05:43	0.500006211	47.7204678	16.8221251	119.5	-7.87	10.79	13.35	5000	81.83833664	-130.241	-2.158	0	0	0	54.34186563	-125.411	-2.16	147.1058899	-126.341	-2.159	27.21135474	-125.86	-2.164		130.2405	4.8296	3.9	4.3804	130.0165	0.0136	0.068	0.2874		24.04	41.58	37.13
Rx-536_05kHz_02	297	1	13:05:43	0.600006209	47.7204666	16.8221259	119.52	-7.86	10.63	13.22	5000	81.83680005	-132.4	-2.159	0	0	0	54.32772937	-127.571	-2.16	147.098005	-128.499	-2.159	27.22160175	-128.017	-2.157		132.3997	4.8292	3.9007	4.3826	132.1757	0.0132	0.0687	0.2896		23.33	42.01	37.41
Rx-536_05kHz_02	298	1	13:05:43	0.700006207	47.7204653	16.8221267	119.54	-7.85	10.48	13.1	5000	81.83695204	-134.56	-2.16	0	0	0	54.32609629	-129.731	-2.161	147.0920853	-130.66	-2.161	27.2284469	-130.175	-2.158		134.56	4.8287	3.9001	4.3852	134.336	0.0127	0.0681	0.2922		22.48	41.7	37.75
Rx-536_05kHz_02	299	1	13:05:43	0.800006206	47.720464	16.8221274	119.56	-7.85	10.33	12.97	5000	81.83739521	-136.72	-2.16	0	0	0	54.36193911	-131.888	-2.157	147.0919832	-132.821	-2.161	27.22140472	-132.334	-2.159		136.7202	4.8325	3.899	4.3867	136.4962	0.0165	0.067	0.2937		29.14	40.99	37.94
Rx-536_05kHz_02	300	1	13:05:43	0.900006204	47.7204628	16.8221282	119.58	-7.84	10.18	12.85	5000	81.83713542	-138.88	-2.159	0	0	0	54.39719437	-134.044	-2.156	147.1100432	-134.982	-2.16	27.2124641	-134.499	-2.165		138.8795	4.8357	3.898	4.3809	138.6555	0.0197	0.066	0.2879		34.76	40.4	37.19
Rx-536_05kHz_02	301	1	13:05:44	0.000006203	47.7204615	16.822129	119.6	-7.83	10.03	12.72	5000	81.84007898	-141.038	-2.158	0	0	0	54.40623034	-136.201	-2.158	147.1232455	-137.14	-2.159	27.21167886	-136.659	-2.161		141.0377	4.8362	3.8975	4.3785	140.8137	0.0202	0.0655	0.2855		35.77	40.1	36.88
Rx-536_05kHz_02	302	1	13:05:44	0.100006201	47.7204602	16.8221297	119.61	-7.83	9.88	12.6	5000	81.8491985	-143.196	-2.158	0	0	0	54.40649559	-138.359	-2.158	147.1316532	-139.298	-2.157	27.21797127	-138.819	-2.16		143.1959	4.8367	3.8983	4.377	142.9719	0.0207	0.0663	0.284		36.55	40.6	36.68
Rx-536_05kHz_02	303	1	13:05:44	0.200006199	47.720459	16.8221305	119.62	-7.83	9.73	12.48	5000	81.8535417	-145.354	-2.158	0	0	0	54.40250794	-140.516	-2.157	147.1318063	-141.455	-2.157	27.22866183	-140.974	-2.155		145.3539	4.8375	3.8993	4.3804	145.1299	0.0215	0.0673	0.2874		38.1	41.2	37.12
Rx-536_05kHz_02	304	1	13:05:44	0.300006198	47.7204577	16.8221312	119.63	-7.82	9.58	12.37	5000	81.85217337	-147.514	-2.16	0	0	0	54.39333144	-142.678	-2.162	147.1178581	-143.615	-2.16	27.23306789	-143.126	-2.152		147.5141	4.8357	3.8991	4.3881	147.2901	0.0197	0.0671	0.2951		34.84	41.08	38.12
Rx-536_05kHz_02	305	1	13:05:44	0.400006196	47.7204565	16.8221319	119.64	-7.82	9.43	12.25	5000	81.84011455	-149.675	-2.161	0	0	0	54.37063051	-144.844	-2.165	147.1024102	-145.776	-2.161	27.21234543	-145.293	-2.167		149.6747	4.8312	3.8985	4.3813	149.4507	0.0152	0.0665	0.2883		26.82	40.72	37.24
Rx-536_05kHz_02	306	1	13:05:44	0.500006194	47.7204552	16.8221327	119.65	-7.81	9.28	12.13	5000	81.84151997	-151.834	-2.159	0	0	0	54.35228646	-147.006	-2.162	147.1062232	-147.935	-2.159	27.20714453	-147.453	-2.16		151.8338	4.8281	3.8985	4.3806	151.6098	0.0121	0.0665	0.2876		21.46	40.69	37.15
Rx-536_05kHz_02	307	1	13:05:44	0.600006193	47.720454	16.8221334	119.66	-7.81	9.13	12.01	5000	81.84522588	-153.992	-2.159	0	0	0	54.34811993	-149.163	-2.158	147.1159466	-150.093	-2.158	27.21242629	-149.611	-2.158		153.9925	4.8291	3.8991	4.3811	153.7685	0.0131	0.0671	0.2881		23.21	41.06	37.21
Rx-536_05kHz_02	308	1	13:05:44	0.700006191	47.7204527	16.8221341	119.67	-7.81	8.98	11.9	5000	81.84477384	-156.152	-2.16	0	0	0	54.33445275	-151.324	-2.16	147.1073386	-152.252	-2.159	27.22589234	-151.771	-2.16		156.152	4.8285	3.8998	4.3807	155.928	0.0125	0.0678	0.2877		22.11	41.51	37.16
Rx-536_05kHz_02	309	1	13:05:44	0.80000619	47.7204515	16.8221349	119.68	-7.8	8.83	11.78	5000	81.84532541	-158.311	-2.159	0	0	0	54.35052599	-153.481	-2.157	147.106645	-154.412	-2.16	27.22357958	-153.929	-2.158		158.311	4.8304	3.8993	4.3821	158.087	0.0144	0.0673	0.2891		25.47	41.18	37.35
Rx-536_05kHz_02	310	1	13:05:44	0.900006188	47.7204502	16.8221356	119.69	-7.8	8.68	11.67	5000	81.84487962	-160.47	-2.159	0	0	0	54.38577778	-155.636	-2.156	147.1013404	-156.572	-2.16	27.21661904	-156.09	-2.161		160.4701	4.8341	3.8985	4.3798	160.2461	0.0181	0.0665	0.2868		31.95	40.68	37.05
Rx-536_05kHz_02	311	1	13:05:45	0.000006186	47.720449	16.8221363	119.7	-7.79	8.53	11.56	5000	81.84574717	-162.63	-2.16	0	0	0	54.41047795	-157.794	-2.158	147.1289313	-158.733	-2.161	27.20855897	-158.255	-2.165		162.6299	4.8362	3.8974	4.375	162.4059	0.0202	0.0654	0.282		35.74	40.03	36.42
Rx-536_05kHz_02	312	1	13:05:45	0.100006185	47.7204478	16.8221371	119.7	-7.78	8.39	11.45	5000	81.85838335	-164.79	-2.16	0	0	0	54.41925184	-159.954	-2.16	147.1560937	-160.892	-2.16	27.21457734	-160.418	-2.163		164.7895	4.8358	3.8974	4.3713	164.5655	0.0198	0.0654	0.2783		34.95	40.01	35.95
Rx-536_05kHz_02	313	1	13:05:45	0.200006183	47.7204467	16.8221379	119.7	-7.77	8.25	11.34	5000	81.85661762	-166.949	-2.159	0	0	0	54.41139174	-162.113	-2.159	147.146219	-163.051	-2.159	27.22255141	-162.58	-2.162		166.9488	4.8357	3.8975	4.3685	166.7248	0.0197	0.0655	0.2755		34.75	40.1	35.58
Rx-536_05kHz_02	314	1	13:05:45	0.300006181	47.7204455	16.8221386	119.7	-7.76	8.11	11.23	5000	81.85246346	-169.108	-2.159	0	0	0	54.40399301	-164.273	-2.159	147.1297952	-165.211	-2.159	27.22834637	-164.739	-2.159		169.1083	4.8358	3.8976	4.369	168.8843	0.0198	0.0656	0.276		34.96	40.12	35.65
Rx-536_05kHz_02	315	1	13:05:45	0.40000618	47.7204443	16.8221394	119.7	-7.76	7.97	11.12	5000	81.83892996	-171.268	-2.16	0	0	0	54.39048881	-166.433	-2.161	147.0963794	-167.371	-2.161	27.22626157	-166.9	-2.16		171.2683	4.8349	3.897	4.3686	171.0443	0.0189	0.065	0.2756		33.37	39.78	35.6
Rx-536_05kHz_02	316	1	13:05:45	0.500006178	47.7204432	16.8221402	119.7	-7.75	7.83	11.01	5000	81.83825665	-173.428	-2.16	0	0	0	54.3798584	-168.596	-2.163	147.0964563	-169.532	-2.161	27.21345715	-169.063	-2.163		173.4278	4.8315	3.8957	4.3652	173.2038	0.0155	0.0637	0.2722		27.48	38.98	35.16
Rx-536_05kHz_02	317	1	13:05:45	0.600006177	47.720442	16.8221409	119.7	-7.74	7.68	10.9	5000	81.84146372	-175.587	-2.159	0	0	0	54.36103403	-170.76	-2.164	147.1120561	-171.692	-2.16	27.20644804	-171.227	-2.164		175.5872	4.8273	3.8951	4.3605	175.3632	0.0113	0.0631	0.2675		20.05	38.63	34.56
Rx-536_05kHz_02	318	1	13:05:45	0.700006175	47.7204408	16.8221417	119.7	-7.73	7.54	10.8	5000	81.83732826	-177.747	-2.16	0	0	0	54.33825437	-172.921	-2.161	147.1036814	-173.852	-2.16	27.2115339	-173.387	-2.16		177.7471	4.826	3.8952	4.3605	177.5231	0.01	0.0632	0.2675		17.68	38.65	34.55
Rx-536_05kHz_02	319	1	13:05:45	0.800006173	47.7204397	16.8221425	119.7	-7.72	7.4	10.69	5000	81.83851866	-179.907	-2.16	0	0	0	54.32295907	-175.081	-2.16	147.0951449	-176.011	-2.159	27.22030429	-175.548	-2.162		179.9067	4.8255	3.8955	4.3582	179.6827	0.0095	0.0635	0.2652		16.86	38.84	34.26
Rx-536_05kHz_02	320	1	13:05:45	0.900006172	47.7204385	16.8221432	119.7	-7.71	7.26	10.59	5000	81.83415682	177.934	-2.159	0	0	0	54.33039868	-177.239	-2.158	147.0838333	-178.171	-2.16	27.21470981	-177.71	-2.161		-177.9341	4.8272	3.8951	4.3559	-178.1581	0.0112	0.0631	0.2629		19.73	38.62	33.96
Rx-536_05kHz_02	321	1	13:05:46	0.00000617	47.7204373	16.822144	119.7	-7.7	7.12	10.48	5000	81.8337016	175.775	-2.159	0	0	0	54.36235144	-179.393	-2.154	147.0840642	179.669	-2.16	27.20910052	-179.871	-2.161		-175.775	4.8319	3.8943	4.3543	-175.999	0.0159	0.0623	0.2613		28.13	38.13	33.75
Rx-536_05kHz_02	322	1	13:05:46	0.100006169	47.7204362	16.8221448	119.71	-7.69	6.98	10.38	5000	81.8518766	173.616	-2.159	0	0	0	54.4070206	178.451	-2.156	147.136074	177.51	-2.16	27.215034	177.966	-2.164		-173.6164	4.8344	3.8932	4.3492	-173.8404	0.0184	0.0612	0.2562		32.49	37.42	33.09
Rx-536_05kHz_02	323	1	13:05:46	0.200006167	47.720435	16.8221456	119.72	-7.68	6.84	10.28	5000	81.84954051	171.458	-2.159	0	0	0	54.41334156	176.293	-2.158	147.1381937	175.351	-2.159	27.21484268	175.803	-2.163		-171.4578	4.8348	3.8927	4.3447	-171.6818	0.0188	0.0607	0.2517		33.18	37.15	32.51
Rx-536_05kHz_02	324	1	13:05:46	0.300006165	47.7204339	16.8221464	119.73	-7.66	6.7	10.18	5000	81.8504919	169.298	-2.16	0	0	0	54.41089908	174.133	-2.16	147.1396129	173.191	-2.159	27.21714673	173.639	-2.163		-169.2982	4.8348	3.893	4.3413	-169.5222	0.0188	0.061	0.2483		33.2	37.31	32.07
Rx-536_05kHz_02	325	1	13:05:46	0.400006164	47.7204327	16.8221471	119.74	-7.65	6.56	10.08	5000	81.83770692	167.138	-2.16	0	0	0	54.39305146	171.974	-2.159	147.1003671	171.032	-2.159	27.22019029	171.485	-2.154		-167.1384	4.8353	3.8938	4.3468	-167.3624	0.0193	0.0618	0.2538		34.13	37.81	32.79
Rx-536_05kHz_02	326	1	13:05:46	0.500006162	47.7204316	16.8221479	119.75	-7.64	6.42	9.98	5000	81.82832999	164.979	-2.159	0	0	0	54.38692957	169.814	-2.16	147.0829084	168.873	-2.16	27.21629821	169.324	-2.161		-164.9791	4.8346	3.8935	4.3449	-165.2031	0.0186	0.0615	0.2519		32.88	37.62	32.54
Rx-536_05kHz_02	327	1	13:05:46	0.60000616	47.7204304	16.8221487	119.76	-7.63	6.28	9.88	5000	81.82391815	162.82	-2.159	0	0	0	54.37909894	167.653	-2.161	147.0633215	166.713	-2.16	27.21020562	167.169	-2.155		-162.8197	4.8331	3.8929	4.3496	-163.0437	0.0171	0.0609	0.2566		30.15	37.25	33.15
Rx-536_05kHz_02	328	1	13:05:46	0.700006159	47.7204293	16.8221495	119.77	-7.62	6.14	9.78	5000	81.8341548	160.661	-2.159	0	0	0	54.37273039	165.49	-2.163	147.0973635	164.553	-2.16	27.2035624	165.004	-2.165		-160.6606	4.8294	3.8924	4.3434	-160.8846	0.0134	0.0604	0.2504		23.69	36.99	32.35
Rx-536_05kHz_02	329	1	13:05:46	0.800006157	47.7204281	16.8221503	119.78	-7.61	6	9.69	5000	81.83359384	158.501	-2.16	0	0	0	54.34260784	163.326	-2.164	147.0952213	162.394	-2.159	27.20107671	162.849	-2.155		-158.5011	4.8253	3.8926	4.3483	-158.7251	0.0093	0.0606	0.2553		16.41	37.08	32.98
Rx-536_05kHz_02	330	1	13:05:46	0.900006156	47.720427	16.8221511	119.79	-7.6	5.86	9.59	5000	81.83652547	156.34	-2.161	0	0	0	54.32282301	161.165	-2.162	147.0959939	160.234	-2.16	27.21503524	160.685	-2.165		-156.3403	4.8242	3.8933	4.3444	-156.5643	0.0082	0.0613	0.2514		14.55	37.53	32.48
Rx-536_05kHz_02	331	1	13:05:47	0.000006154	47.7204258	16.8221518	119.8	-7.58	5.72	9.5	5000	81.83386783	154.18	-2.16	0	0	0	54.31975976	159.004	-2.16	147.0874247	158.074	-2.16	27.2204384	158.525	-2.159		-154.1801	4.8243	3.8937	4.3453	-154.4041	0.0083	0.0617	0.2523		14.6	37.74	32.58
Rx-536_05kHz_02	332	1	13:05:47	0.100006152	47.7204246	16.8221526	119.8	-7.58	5.57	9.41	5000	81.84479194	152.02	-2.16	0	0	0	54.36288883	156.849	-2.155	147.103565	155.913	-2.161	27.22299422	156.366	-2.159		-152.0198	4.8295	3.8928	4.3466	-152.2438	0.0135	0.0608	0.2536		23.95	37.2	32.76
Rx-536_05kHz_02	333	1	13:05:47	0.200006151	47.7204235	16.8221534	119.8	-7.57	5.43	9.31	5000	81.85029493	149.861	-2.159	0	0	0	54.40170582	154.694	-2.155	147.1282318	153.752	-2.16	27.22008299	154.203	-2.164		-149.8606	4.8335	3.8918	4.3422	-150.0846	0.0175	0.0598	0.2492		30.96	36.61	32.19
Rx-536_05kHz_02	334	1	13:05:47	0.300006149	47.7204223	16.8221541	119.8	-7.56	5.29	9.22	5000	81.84834559	147.703	-2.158	0	0	0	54.41424738	152.538	-2.157	147.1419241	151.594	-2.158	27.21173531	152.041	-2.162		-147.7028	4.8348	3.8917	4.3383	-147.9268	0.0188	0.0597	0.2453		33.25	36.54	31.68
Rx-536_05kHz_02	335	1	13:05:47	0.400006148	47.7204211	16.8221549	119.8	-7.55	5.14	9.14	5000	81.83590381	145.544	-2.158	0	0	0	54.40402723	150.379	-2.159	147.1137832	149.436	-2.159	27.20770408	149.882	-2.159		-145.5443	4.8347	3.8916	4.3373	-145.7683	0.0187	0.0596	0.2443		33.05	36.48	31.55
Rx-536_05kHz_02	336	1	13:05:47	0.500006146	47.7204199	16.8221557	119.8	-7.54	5	9.05	5000	81.83939125	143.384	-2.16	0	0	0	54.39632359	148.219	-2.16	147.1057146	147.277	-2.159	27.21334084	147.723	-2.158		-143.3844	4.8347	3.8922	4.339	-143.6084	0.0187	0.0602	0.246		33.02	36.82	31.78
Rx-536_05kHz_02	337	1	13:05:47	0.600006144	47.7204187	16.8221564	119.8	-7.53	4.86	8.96	5000	81.83273905	141.224	-2.16	0	0	0	54.38918584	146.059	-2.16	147.0940898	145.117	-2.159	27.21295205	145.565	-2.158		-141.2243	4.8347	3.8929	4.3412	-141.4483	0.0187	0.0609	0.2482		33.13	37.25	32.06
Rx-536_05kHz_02	338	1	13:05:47	0.700006143	47.7204175	16.8221572	119.8	-7.52	4.72	8.88	5000	81.83450182	139.064	-2.161	0	0	0	54.38277137	143.897	-2.162	147.0833111	142.956	-2.161	27.22256648	143.409	-2.157		-139.0637	4.8328	3.8925	4.3449	-139.2877	0.0168	0.0605	0.2519		29.75	37.02	32.54
Rx-536_05kHz_02	339	1	13:05:47	0.800006141	47.7204164	16.822158	119.8	-7.51	4.57	8.8	5000	81.83208833	136.906	-2.158	0	0	0	54.37262621	141.736	-2.161	147.094449	140.798	-2.158	27.2081465	141.25	-2.158		-136.9055	4.8303	3.8923	4.3447	-137.1295	0.0143	0.0603	0.2517		25.32	36.91	32.51
Rx-536_05kHz_02	340	1	13:05:47	0.900006139	47.7204152	16.8221587	119.8	-7.5	4.43	8.71	5000	81.8369884	134.747	-2.158	0	0	0	54.34868194	139.573	-2.162	147.0966405	138.639	-2.158	27.21070019	139.093	-2.157		-134.7471	4.8263	3.8923	4.3463	-134.9711	0.0103	0.0603	0.2533		18.14	36.92	32.72
Rx-536_05kHz_02	341	1	13:05:48	0.000006138	47.720414	16.8221595	119.8	-7.5	4.29	8.63	5000	81.83949426	132.589	-2.158	0	0	0	54.33165135	137.414	-2.16	147.1028009	136.482	-2.158	27.21159248	136.932	-2.161		-132.5888	4.8249	3.8927	4.3436	-132.8128	0.0089	0.0607	0.2506		15.68	37.17	32.37
Rx-536_05kHz_02	342	1	13:05:48	0.100006136	47.7204128	16.8221603	119.8	-7.48	4.14	8.55	5000	81.84932536	130.43	-2.159	0	0	0	54.33472493	135.256	-2.158	147.1177099	134.323	-2.158	27.22449344	134.779	-2.153		-130.43	4.8259	3.8935	4.3495	-130.654	0.0099	0.0615	0.2565		17.54	37.62	33.13
Rx-536_05kHz_02	343	1	13:05:48	0.200006135	47.7204116	16.8221611	119.8	-7.47	3.99	8.47	5000	81.8484151	128.27	-2.16	0	0	0	54.36446168	133.101	-2.155	147.1130431	132.163	-2.161	27.2294425	132.62	-2.159		-128.2701	4.8306	3.8929	4.3502	-128.4941	0.0146	0.0609	0.2572		25.89	37.25	33.23
Rx-536_05kHz_02	344	1	13:05:48	0.300006133	47.7204104	16.822162	119.8	-7.46	3.85	8.39	5000	81.84611762	126.11	-2.16	0	0	0	54.39591801	130.945	-2.156	147.1202631	130.003	-2.16	27.21428264	130.461	-2.16		-126.1102	4.8345	3.8924	4.3504	-126.3342	0.0185	0.0604	0.2574		32.7	36.94	33.25
Rx-536_05kHz_02	345	1	13:05:48	0.400006131	47.7204092	16.8221628	119.8	-7.45	3.7	8.32	5000	81.83373687	123.951	-2.16	0	0	0	54.40070681	128.786	-2.159	147.1090585	127.842	-2.16	27.20533067	128.296	-2.165		-123.9506	4.8352	3.8918	4.3449	-124.1746	0.0192	0.0598	0.2519		33.94	36.59	32.54
Rx-536_05kHz_02	346	1	13:05:48	0.50000613	47.720408	16.8221636	119.8	-7.44	3.55	8.24	5000	81.83608152	121.791	-2.16	0	0	0	54.40225828	126.626	-2.16	147.1086342	125.682	-2.16	27.2057496	126.137	-2.158		-121.7906	4.835	3.8918	4.3464	-122.0146	0.019	0.0598	0.2534		33.55	36.58	32.74
Rx-536_05kHz_02	347	1	13:05:48	0.600006128	47.7204068	16.8221644	119.8	-7.43	3.41	8.17	5000	81.83466645	119.631	-2.16	0	0	0	54.39266839	124.467	-2.159	147.0992639	123.523	-2.159	27.21428759	123.978	-2.159		-119.631	4.8358	3.8924	4.3466	-119.855	0.0198	0.0604	0.2536		34.98	36.99	32.76
Rx-536_05kHz_02	348	1	13:05:48	0.700006126	47.7204056	16.8221652	119.8	-7.41	3.26	8.1	5000	81.83897809	117.472	-2.159	0	0	0	54.39181635	122.307	-2.16	147.1046068	121.364	-2.159	27.22086311	121.82	-2.158		-117.4716	4.8353	3.8928	4.3479	-117.6956	0.0193	0.0608	0.2549		34.16	37.22	32.93
Rx-536_05kHz_02	349	1	13:05:48	0.800006125	47.7204044	16.822166	119.8	-7.4	3.12	8.03	5000	81.83511496	115.312	-2.16	0	0	0	54.38932766	120.146	-2.161	147.0852361	119.204	-2.16	27.21800421	119.663	-2.156		-115.3117	4.8346	3.8927	4.3516	-115.5357	0.0186	0.0607	0.2586		32.82	37.15	33.41
Rx-536_05kHz_02	350	1	13:05:48	0.900006123	47.7204032	16.8221669	119.8	-7.39	2.97	7.96	5000	81.83723252	113.153	-2.159	0	0	0	54.3821674	117.984	-2.162	147.0992685	117.045	-2.16	27.21065207	117.5	-2.164		-113.153	4.8313	3.8918	4.3465	-113.377	0.0153	0.0598	0.2535		27	36.62	32.75
Rx-536_05kHz_02	351	1	13:05:49	0.000006122	47.720402	16.8221677	119.8	-7.38	2.82	7.9	5000	81.83682073	110.995	-2.158	0	0	0	54.35665256	115.823	-2.162	147.1043485	114.887	-2.158	27.2091014	115.34	-2.16		-110.9948	4.8278	3.8919	4.3449	-111.2188	0.0118	0.0599	0.2519		20.85	36.65	32.54
Rx-536_05kHz_02	352	1	13:05:49	0.10000612	47.7204007	16.8221684	119.79	-7.38	2.67	7.85	5000	81.84927628	108.836	-2.159	0	0	0	54.34282658	113.662	-2.161	147.122869	112.728	-2.159	27.21806072	113.183	-2.157		-108.8359	4.8261	3.8921	4.3469	-109.0599	0.0101	0.0601	0.2539		17.91	36.77	32.79
Rx-536_05kHz_02	353	1	13:05:49	0.200006118	47.7203995	16.8221691	119.78	-7.37	2.53	7.79	5000	81.85164533	106.676	-2.16	0	0	0	54.33538914	111.501	-2.161	147.1238426	110.569	-2.159	27.22710979	111.02	-2.163		-106.6762	4.8252	3.8925	4.3436	-106.9002	0.0092	0.0605	0.2506		16.23	37	32.37
Rx-536_05kHz_02	354	1	13:05:49	0.300006117	47.7203982	16.8221698	119.77	-7.37	2.38	7.74	5000	81.84978545	104.517	-2.16	0	0	0	54.35981536	109.345	-2.156	147.1142123	108.408	-2.16	27.2285673	108.864	-2.156		-104.5166	4.8286	3.8918	4.3476	-104.7406	0.0126	0.0598	0.2546		22.37	36.61	32.89
Rx-536_05kHz_02	355	1	13:05:49	0.400006115	47.720397	16.8221705	119.76	-7.37	2.23	7.7	5000	81.83625429	102.357	-2.16	0	0	0	54.38685777	107.19	-2.155	147.1000756	106.248	-2.16	27.20724363	106.699	-2.165		-102.3569	4.8334	3.8913	4.3423	-102.5809	0.0174	0.0593	0.2493		30.75	36.29	32.2
Rx-536_05kHz_02	356	1	13:05:49	0.500006114	47.7203957	16.8221713	119.75	-7.36	2.08	7.65	5000	81.83712617	100.198	-2.159	0	0	0	54.40270697	105.032	-2.158	147.1169601	104.088	-2.16	27.20517482	104.537	-2.162		-100.1976	4.8349	3.8905	4.3391	-100.4216	0.0189	0.0585	0.2461		33.39	35.82	31.79
Rx-536_05kHz_02	357	1	13:05:49	0.600006112	47.7203945	16.822172	119.74	-7.36	1.93	7.61	5000	81.83279091	98.038	-2.159	0	0	0	54.40084389	102.873	-2.159	147.1063189	101.929	-2.159	27.20343133	102.377	-2.16		-98.0383	4.8348	3.8906	4.3384	-98.2623	0.0188	0.0586	0.2454		33.31	35.88	31.7
Rx-536_05kHz_02	358	1	13:05:49	0.70000611	47.7203932	16.8221727	119.73	-7.36	1.78	7.57	5000	81.83131457	95.88	-2.158	0	0	0	54.39320639	100.715	-2.158	147.0933224	99.771	-2.158	27.20909321	100.22	-2.157		-95.8802	4.8349	3.8908	4.3397	-96.1042	0.0189	0.0588	0.2467		33.38	36.01	31.87
Rx-536_05kHz_02	359	1	13:05:49	0.800006109	47.720392	16.8221734	119.72	-7.36	1.63	7.53	5000	81.83526788	93.721	-2.159	0	0	0	54.38904453	98.556	-2.159	147.0950055	97.612	-2.159	27.21876605	98.065	-2.155		-93.7211	4.835	3.8912	4.3435	-93.9451	0.019	0.0592	0.2505		33.64	36.21	32.36
Rx-536_05kHz_02	360	1	13:05:49	0.900006107	47.7203907	16.8221741	119.71	-7.35	1.48	7.5	5000	81.83395143	91.562	-2.159	0	0	0	54.38433558	96.396	-2.16	147.0839626	95.453	-2.16	27.22390228	95.906	-2.159		-91.5622	4.8341	3.8906	4.3436	-91.7862	0.0181	0.0586	0.2506		32.05	35.88	32.37
Rx-536_05kHz_02	361	1	13:05:50	0.000006105	47.7203895	16.8221748	119.7	-7.35	1.34	7.47	5000	81.83629995	89.404	-2.158	0	0	0	54.38185097	94.235	-2.161	147.098274	93.294	-2.159	27.2115943	93.745	-2.161		-89.4039	4.8315	3.8897	4.341	-89.6279	0.0155	0.0577	0.248		27.39	35.31	32.04
Rx-536_05kHz_02	362	1	13:05:50	0.100006104	47.7203883	16.8221756	119.7	-7.34	1.19	7.43	5000	81.84954113	87.245	-2.159	0	0	0	54.37000405	92.073	-2.162	147.12548	91.134	-2.159	27.21554635	91.59	-2.155		-87.245	4.8282	3.8894	4.3452	-87.469	0.0122	0.0574	0.2522		21.52	35.1	32.58
Rx-536_05kHz_02	363	1	13:05:50	0.200006102	47.7203872	16.8221764	119.7	-7.33	1.05	7.4	5000	81.84863313	85.086	-2.159	0	0	0	54.35326842	89.913	-2.161	147.1219295	88.976	-2.159	27.21702457	89.425	-2.165		-85.0855	4.827	3.8901	4.3398	-85.3095	0.011	0.0581	0.2468		19.48	35.53	31.88
Rx-536_05kHz_02	364	1	13:05:50	0.300006101	47.720386	16.8221772	119.7	-7.31	0.91	7.37	5000	81.84675758	82.926	-2.16	0	0	0	54.34226261	87.752	-2.16	147.1117902	86.816	-2.16	27.22302384	87.268	-2.158		-82.9259	4.8266	3.8898	4.3417	-83.1499	0.0106	0.0578	0.2487		18.7	35.36	32.13
Rx-536_05kHz_02	365	1	13:05:50	0.400006099	47.7203849	16.822178	119.7	-7.3	0.77	7.34	5000	81.83341329	80.766	-2.16	0	0	0	54.35252859	85.596	-2.156	147.0862763	84.656	-2.16	27.21897062	85.107	-2.16		-80.766	4.83	3.8898	4.3413	-80.99	0.014	0.0578	0.2483		24.83	35.34	32.08
Rx-536_05kHz_02	366	1	13:05:50	0.500006097	47.7203837	16.8221788	119.7	-7.29	0.63	7.31	5000	81.83245268	78.607	-2.159	0	0	0	54.37960382	83.44	-2.156	147.0861778	82.496	-2.159	27.20723923	82.946	-2.161		-78.6068	4.8335	3.8895	4.3397	-78.8308	0.0175	0.0575	0.2467		30.87	35.19	31.86
Rx-536_05kHz_02	367	1	13:05:50	0.600006096	47.7203826	16.8221796	119.7	-7.28	0.49	7.29	5000	81.8349195	76.448	-2.159	0	0	0	54.40136969	81.283	-2.157	147.1144979	80.338	-2.159	27.2026614	80.783	-2.163		-76.4481	4.8351	3.8894	4.3349	-76.6721	0.0191	0.0574	0.2419		33.86	35.14	31.25
Rx-536_05kHz_02	368	1	13:05:50	0.700006094	47.7203814	16.8221804	119.7	-7.26	0.35	7.27	5000	81.83585138	74.291	-2.158	0	0	0	54.40295905	79.125	-2.158	147.1165851	78.179	-2.158	27.2042171	78.628	-2.155		-74.2906	4.8349	3.8888	4.3376	-74.5146	0.0189	0.0568	0.2446		33.38	34.75	31.6
Rx-536_05kHz_02	369	1	13:05:50	0.800006093	47.7203803	16.8221812	119.7	-7.25	0.21	7.25	5000	81.83601411	72.132	-2.158	0	0	0	54.39850617	76.968	-2.158	147.1130324	76.022	-2.158	27.21023323	76.466	-2.162		-72.1324	4.8354	3.8892	4.3336	-72.3564	0.0194	0.0572	0.2406		34.34	34.98	31.07
Rx-536_05kHz_02	370	1	13:05:50	0.900006091	47.7203791	16.822182	119.7	-7.24	0.07	7.24	5000	81.83278849	69.975	-2.158	0	0	0	54.38792811	74.81	-2.158	147.0948793	73.864	-2.157	27.21840433	74.313	-2.153		-69.9746	4.8349	3.8895	4.3384	-70.1986	0.0189	0.0575	0.2454		33.49	35.19	31.7
Rx-536_05kHz_02	371	1	13:05:51	0.000006089	47.720378	16.8221828	119.7	-7.23	-0.07	7.23	5000	81.82121649	67.815	-2.159	0	0	0	54.37791693	72.65	-2.16	147.07285	71.705	-2.159	27.2154732	72.154	-2.159		-67.8152	4.8348	3.8896	4.3384	-68.0392	0.0188	0.0576	0.2454		33.3	35.26	31.7
Rx-536_05kHz_02	372	1	13:05:51	0.100006088	47.720377	16.8221834	119.71	-7.23	-0.19	7.23	5000	81.82956356	65.656	-2.159	0	0	0	54.38513496	70.489	-2.161	147.0865752	69.545	-2.16	27.21039265	69.993	-2.16		-65.656	4.8332	3.889	4.3374	-65.88	0.0172	0.057	0.2444		30.36	34.86	31.56
Rx-536_05kHz_02	373	1	13:05:51	0.200006086	47.7203759	16.8221839	119.72	-7.23	-0.31	7.23	5000	81.83671909	63.498	-2.158	0	0	0	54.38063765	68.329	-2.16	147.1067818	67.386	-2.159	27.20491141	67.834	-2.16		-63.4977	4.8316	3.8886	4.3359	-63.7217	0.0156	0.0566	0.2429		27.58	34.61	31.37
Rx-536_05kHz_02	374	1	13:05:51	0.300006084	47.7203749	16.8221845	119.73	-7.23	-0.44	7.24	5000	81.83663608	61.339	-2.158	0	0	0	54.36832633	66.17	-2.16	147.1094528	65.227	-2.159	27.20149656	65.673	-2.161		-61.3393	4.8304	3.8882	4.3337	-61.5633	0.0144	0.0562	0.2407		25.44	34.4	31.1
Rx-536_05kHz_02	375	1	13:05:51	0.400006083	47.7203739	16.822185	119.74	-7.23	-0.56	7.25	5000	81.83673307	59.18	-2.159	0	0	0	54.35386478	64.011	-2.159	147.0974045	63.069	-2.158	27.2093451	63.516	-2.157		-59.1804	4.8302	3.8888	4.3354	-59.4044	0.0142	0.0568	0.2424		25.08	34.73	31.31
Rx-536_05kHz_02	376	1	13:05:51	0.500006081	47.7203728	16.8221856	119.75	-7.23	-0.68	7.26	5000	81.83756849	57.019	-2.161	0	0	0	54.35206941	61.85	-2.161	147.0965198	60.909	-2.161	27.22042066	61.355	-2.161		-57.0193	4.8303	3.8893	4.336	-57.2433	0.0143	0.0573	0.243		25.33	35.04	31.39
Rx-536_05kHz_02	377	1	13:05:51	0.60000608	47.7203718	16.8221861	119.76	-7.23	-0.8	7.27	5000	81.83719686	54.859	-2.16	0	0	0	54.37213273	59.692	-2.158	147.1043771	58.747	-2.161	27.21389932	59.193	-2.162		-54.8588	4.8332	3.8886	4.334	-55.0828	0.0172	0.0566	0.241		30.35	34.61	31.13
Rx-536_05kHz_02	378	1	13:05:51	0.700006078	47.7203708	16.8221867	119.77	-7.23	-0.92	7.29	5000	81.83775461	52.699	-2.16	0	0	0	54.392167	57.535	-2.157	147.1025702	56.587	-2.16	27.21471022	57.029	-2.164		-52.6989	4.836	3.8884	4.3301	-52.9229	0.02	0.0564	0.2371		35.33	34.49	30.63
Rx-536_05kHz_02	379	1	13:05:51	0.800006076	47.7203697	16.8221872	119.78	-7.23	-1.05	7.31	5000	81.84017578	50.539	-2.16	0	0	0	54.40895876	55.375	-2.16	147.1287366	54.428	-2.16	27.20391793	54.869	-2.16		-50.5391	4.8359	3.8885	4.3304	-50.7631	0.0199	0.0565	0.2374		35.26	34.59	30.67
Rx-536_05kHz_02	380	1	13:05:51	0.900006075	47.7203687	16.8221878	119.79	-7.23	-1.17	7.32	5000	81.84129307	48.379	-2.16	0	0	0	54.40661047	53.215	-2.16	147.1203096	52.268	-2.16	27.20887424	52.71	-2.16		-48.3789	4.8364	3.8886	4.3309	-48.6029	0.0204	0.0566	0.2379		35.99	34.64	30.74
Rx-536_05kHz_02	381	1	13:05:52	0.000006073	47.7203677	16.8221883	119.8	-7.23	-1.29	7.35	5000	81.84196391	46.218	-2.16	0	0	0	54.40617424	51.056	-2.16	147.1246969	50.107	-2.16	27.21098802	50.549	-2.161		-46.2185	4.8372	3.8885	4.3304	-46.4425	0.0212	0.0565	0.2374		37.54	34.59	30.67
Rx-536_05kHz_02	382	1	13:05:52	0.100006071	47.7203668	16.822188	119.82	-7.29	-1.37	7.42	5000	81.84918204	44.059	-2.16	0	0	0	54.41251495	48.897	-2.159	147.1342998	47.947	-2.16	27.22353646	48.389	-2.16		-44.0586	4.8381	3.8889	4.3304	-44.2826	0.0221	0.0569	0.2374		39.07	34.81	30.67
Rx-536_05kHz_02	383	1	13:05:52	0.20000607	47.7203659	16.8221876	119.84	-7.35	-1.46	7.49	5000	81.85832605	41.899	-2.16	0	0	0	54.42540184	46.737	-2.16	147.1504921	45.788	-2.16	27.23609242	46.228	-2.161		-41.8991	4.8378	3.8889	4.3291	-42.1231	0.0218	0.0569	0.2361		38.62	34.79	30.5
Rx-536_05kHz_02	384	1	13:05:52	0.300006068	47.720365	16.8221872	119.86	-7.41	-1.54	7.57	5000	81.84877216	39.74	-2.159	0	0	0	54.43299165	44.58	-2.157	147.1406477	43.629	-2.159	27.21575214	44.066	-2.162		-39.74	4.8404	3.8887	4.326	-39.964	0.0244	0.0567	0.233		43.06	34.72	30.1
Rx-536_05kHz_02	385	1	13:05:52	0.400006067	47.7203641	16.8221869	119.88	-7.47	-1.63	7.65	5000	81.8406723	37.581	-2.159	0	0	0	54.41878958	42.42	-2.16	147.1179139	41.469	-2.16	27.20953398	41.903	-2.163		-37.5807	4.8394	3.8879	4.322	-37.8047	0.0234	0.0559	0.229		41.34	34.23	29.58
Rx-536_05kHz_02	386	1	13:05:52	0.500006065	47.7203632	16.8221865	119.9	-7.53	-1.71	7.72	5000	81.84143078	35.421	-2.159	0	0	0	54.40772718	40.259	-2.161	147.1180445	39.309	-2.159	27.20771606	39.745	-2.158		-35.4212	4.8379	3.8879	4.3234	-35.6452	0.0219	0.0559	0.2304		38.75	34.21	29.76
Rx-536_05kHz_02	387	1	13:05:52	0.600006063	47.7203623	16.8221861	119.92	-7.59	-1.8	7.8	5000	81.83773992	33.262	-2.159	0	0	0	54.39127786	38.099	-2.161	147.0950491	37.149	-2.16	27.19682564	37.582	-2.163		-33.2618	4.8368	3.8873	4.3199	-33.4858	0.0208	0.0553	0.2269		36.78	33.82	29.31
Rx-536_05kHz_02	388	1	13:05:52	0.700006062	47.7203614	16.8221858	119.94	-7.65	-1.88	7.88	5000	81.84078416	31.103	-2.159	0	0	0	54.38862962	35.94	-2.158	147.0933915	34.99	-2.159	27.19802057	35.418	-2.164		-31.1028	4.8373	3.8869	4.3152	-31.3268	0.0213	0.0549	0.2222		37.59	33.59	28.71
Rx-536_05kHz_02	389	1	13:05:52	0.80000606	47.7203605	16.8221854	119.96	-7.71	-1.97	7.96	5000	81.83539352	28.945	-2.158	0	0	0	54.39481283	33.783	-2.157	147.0725717	32.831	-2.158	27.19139501	33.259	-2.159		-28.9447	4.8387	3.8867	4.3142	-29.1687	0.0227	0.0547	0.2212		40.21	33.47	28.57
Rx-536_05kHz_02	390	1	13:05:52	0.900006059	47.7203596	16.822185	119.98	-7.77	-2.05	8.04	5000	81.83982916	26.786	-2.159	0	0	0	54.41661588	31.627	-2.157	147.0799133	30.673	-2.159	27.17964803	31.101	-2.158		-26.7861	4.8406	3.8867	4.3147	-27.0101	0.0246	0.0547	0.2217		43.54	33.5	28.64
Rx-536_05kHz_02	391	1	13:05:53	0.000006057	47.7203587	16.8221847	120	-7.83	-2.14	8.12	5000	81.83955176	24.627	-2.159	0	0	0	54.42586131	29.467	-2.16	147.0956915	28.513	-2.159	27.18554374	28.937	-2.164		-24.6269	4.8403	3.8865	4.3097	-24.8509	0.0243	0.0545	0.2167		42.97	33.36	27.99
Rx-536_05kHz_02	392	1	13:05:53	0.100006055	47.7203584	16.8221834	119.99	-7.93	-2.13	8.21	5000	81.84997989	22.467	-2.16	0	0	0	54.42746919	27.306	-2.161	147.1288316	26.354	-2.16	27.19539545	26.779	-2.158		-22.4668	4.8393	3.8868	4.312	-22.6908	0.0233	0.0548	0.219		41.24	33.53	28.29
Rx-536_05kHz_02	393	1	13:05:53	0.200006054	47.7203582	16.8221821	119.98	-8.03	-2.11	8.3	5000	81.85173226	20.307	-2.16	0	0	0	54.41790855	25.145	-2.162	147.1404821	24.193	-2.161	27.20822644	24.615	-2.164		-20.3066	4.8381	3.8862	4.3085	-20.5306	0.0221	0.0542	0.2155		39.04	33.18	27.84
Rx-536_05kHz_02	394	1	13:05:53	0.300006052	47.720358	16.8221808	119.97	-8.13	-2.1	8.4	5000	81.84928093	18.148	-2.159	0	0	0	54.41319638	22.986	-2.159	147.1387907	22.034	-2.159	27.2142144	22.46	-2.155		-18.1475	4.8382	3.8864	4.3122	-18.3715	0.0222	0.0544	0.2192		39.2	33.31	28.31
Rx-536_05kHz_02	395	1	13:05:53	0.40000605	47.7203578	16.8221795	119.96	-8.23	-2.09	8.49	5000	81.83755196	15.988	-2.16	0	0	0	54.40388464	20.825	-2.16	147.1071708	19.874	-2.16	27.20911026	20.297	-2.162		-15.9878	4.8375	3.8861	4.3097	-16.2118	0.0215	0.0541	0.2167		38	33.11	27.99
Rx-536_05kHz_02	396	1	13:05:53	0.500006049	47.7203576	16.8221782	119.95	-8.33	-2.08	8.59	5000	81.84185552	13.828	-2.16	0	0	0	54.40528429	18.665	-2.161	147.1102049	17.714	-2.16	27.19851278	18.142	-2.155		-13.8283	4.8363	3.8857	4.3138	-14.0523	0.0203	0.0537	0.2208		35.89	32.83	28.52
Rx-536_05kHz_02	397	1	13:05:53	0.600006047	47.7203574	16.8221769	119.94	-8.43	-2.07	8.68	5000	81.84138199	11.669	-2.159	0	0	0	54.40152973	16.505	-2.16	147.1052251	15.554	-2.16	27.20337658	15.979	-2.163		-11.6691	4.8355	3.8852	4.3096	-11.8931	0.0195	0.0532	0.2166		34.43	32.56	27.98
Rx-536_05kHz_02	398	1	13:05:53	0.700006046	47.7203571	16.8221756	119.93	-8.53	-2.06	8.77	5000	81.84159633	9.51	-2.159	0	0	0	54.40220173	14.345	-2.159	147.1032817	13.395	-2.159	27.19934345	13.823	-2.156		-9.51	4.8353	3.8854	4.3127	-9.734	0.0193	0.0534	0.2197		34.2	32.66	28.38
Rx-536_05kHz_02	399	1	13:05:53	0.800006044	47.7203569	16.8221743	119.92	-8.63	-2.05	8.87	5000	81.84189718	7.351	-2.159	0	0	0	54.40084153	12.186	-2.159	147.0899967	11.237	-2.159	27.19506739	11.662	-2.161		-7.3512	4.8349	3.8856	4.3105	-7.5752	0.0189	0.0536	0.2175		33.42	32.82	28.09
Rx-536_05kHz_02	400	1	13:05:53	0.900006042	47.7203567	16.822173	119.91	-8.73	-2.04	8.96	5000	81.84402628	5.193	-2.159	0	0	0	54.39964036	10.028	-2.158	147.0827558	9.079	-2.158	27.19511148	9.506	-2.155		-5.1926	4.8354	3.8864	4.3136	-5.4166	0.0194	0.0544	0.2206		34.39	33.26	28.5
Rx-536_05kHz_02	401	1	13:05:54	0.000006041	47.7203565	16.8221717	119.9	-8.83	-2.03	9.06	5000	81.84073155	3.033	-2.16	0	0	0	54.39518068	7.868	-2.16	147.0752619	6.919	-2.16	27.19837844	7.348	-2.159		-3.033	4.8353	3.886	4.3146	-3.257	0.0193	0.054	0.2216		34.14	33.06	28.63
Rx-536_05kHz_02	402	1	13:05:54	0.100006039	47.7203572	16.8221702	119.88	-8.9	-1.93	9.11	5000	81.85380897	0.873	-2.16	0	0	0	54.4076746	5.708	-2.16	147.1163994	4.76	-2.159	27.20494013	5.187	-2.161		-0.8731	4.8354	3.8866	4.3135	-1.0971	0.0194	0.0546	0.2205		34.23	33.43	28.49
Rx-536_05kHz_02	403	1	13:05:54	0.200006038	47.7203578	16.8221688	119.86	-8.98	-1.82	9.16	5000	81.85492288	-1.287	-2.16	0	0	0	54.41542312	3.549	-2.16	147.1497874	2.6	-2.16	27.20808503	3.022	-2.165		1.2868	4.8356	3.8867	4.3085	1.0628	0.0196	0.0547	0.2155		34.67	33.46	27.84
Rx-536_05kHz_02	404	1	13:05:54	0.300006036	47.7203585	16.8221674	119.84	-9.05	-1.72	9.21	5000	81.85631267	-3.446	-2.159	0	0	0	54.41486255	1.39	-2.159	147.1570974	0.441	-2.159	27.2134774	0.869	-2.153		3.4456	4.8359	3.8865	4.3145	3.2216	0.0199	0.0545	0.2215		35.24	33.35	28.61
Rx-536_05kHz_02	405	1	13:05:54	0.400006034	47.7203591	16.822166	119.82	-9.13	-1.61	9.27	5000	81.84399722	-5.605	-2.159	0	0	0	54.40079254	-0.769	-2.159	147.1275431	-1.718	-2.159	27.21292152	-1.297	-2.166		5.6045	4.8359	3.8865	4.3075	5.3805	0.0199	0.0545	0.2145		35.17	33.37	27.71
Rx-536_05kHz_02	406	1	13:05:54	0.500006033	47.7203598	16.8221646	119.8	-9.2	-1.51	9.32	5000	81.84632805	-7.762	-2.158	0	0	0	54.39766057	-2.927	-2.158	147.1264983	-3.876	-2.158	27.21868093	-3.454	-2.157		7.7624	4.8356	3.8867	4.3082	7.5384	0.0196	0.0547	0.2152		34.69	33.5	27.8
Rx-536_05kHz_02	407	1	13:05:54	0.600006031	47.7203604	16.8221632	119.78	-9.28	-1.41	9.38	5000	81.84469922	-9.921	-2.159	0	0	0	54.39466165	-5.086	-2.159	147.1191724	-6.035	-2.159	27.21618922	-5.616	-2.162		9.921	4.8351	3.8858	4.3048	9.697	0.0191	0.0538	0.2118		33.72	32.92	27.36
Rx-536_05kHz_02	408	1	13:05:54	0.700006029	47.7203611	16.8221617	119.76	-9.35	-1.3	9.44	5000	81.84630951	-12.079	-2.158	0	0	0	54.40590345	-7.244	-2.158	147.1353738	-8.193	-2.158	27.20700491	-7.774	-2.158		12.0794	4.8356	3.8861	4.3053	11.8554	0.0196	0.0541	0.2123		34.66	33.08	27.43
Rx-536_05kHz_02	409	1	13:05:54	0.800006028	47.7203617	16.8221603	119.74	-9.43	-1.2	9.5	5000	81.84559157	-14.238	-2.159	0	0	0	54.40738495	-9.403	-2.159	147.140492	-10.352	-2.159	27.20634423	-9.934	-2.16		14.2385	4.8359	3.8865	4.304	14.0145	0.0199	0.0545	0.211		35.11	33.34	27.25
Rx-536_05kHz_02	410	1	13:05:54	0.900006026	47.7203624	16.8221589	119.72	-9.5	-1.09	9.56	5000	81.84049668	-16.397	-2.159	0	0	0	54.39864318	-11.561	-2.159	147.1241542	-12.509	-2.157	27.20893881	-12.075	-2.14		16.397	4.8358	3.8878	4.3223	16.173	0.0198	0.0558	0.2293		35.05	34.17	29.62
Rx-536_05kHz_02	411	1	13:05:55	0.000006025	47.720363	16.8221575	119.7	-9.57	-0.99	9.63	5000	81.84294105	-18.557	-2.16	0	0	0	54.39313484	-13.721	-2.16	147.1192479	-14.669	-2.16	27.21419293	-14.245	-2.171		18.5567	4.8358	3.8878	4.3113	18.3327	0.0198	0.0558	0.2183		35.06	34.16	28.2
Rx-536_05kHz_02	412	1	13:05:55	0.100006023	47.7203642	16.8221564	119.69	-9.6	-0.84	9.64	5000	81.85548806	-20.716	-2.16	0	0	0	54.39482676	-15.881	-2.16	147.134967	-16.829	-2.16	27.23316344	-16.398	-2.153		20.7163	4.8353	3.8874	4.3182	20.4923	0.0193	0.0554	0.2252		34.06	33.89	29.09
Rx-536_05kHz_02	413	1	13:05:55	0.200006021	47.7203654	16.8221554	119.68	-9.63	-0.69	9.66	5000	81.85701129	-22.876	-2.16	0	0	0	54.42210131	-18.04	-2.159	147.1698712	-18.988	-2.159	27.20748774	-18.558	-2.16		22.8758	4.8362	3.8876	4.318	22.6518	0.0202	0.0556	0.225		35.71	34.01	29.06
Rx-536_05kHz_02	414	1	13:05:55	0.30000602	47.7203666	16.8221543	119.67	-9.66	-0.54	9.68	5000	81.85184799	-25.034	-2.158	0	0	0	54.40834271	-20.198	-2.159	147.1336906	-21.146	-2.158	27.2156221	-20.712	-2.154		25.034	4.8357	3.8877	4.3225	24.81	0.0197	0.0557	0.2295		34.8	34.07	29.65
Rx-536_05kHz_02	415	1	13:05:55	0.400006018	47.7203677	16.8221532	119.66	-9.69	-0.39	9.7	5000	81.83104405	-27.193	-2.159	0	0	0	54.3882483	-22.357	-2.158	147.0925706	-23.304	-2.157	27.21359571	-22.862	-2.151		27.1926	4.836	3.8887	4.3304	26.9686	0.02	0.0567	0.2374		35.38	34.72	30.67
Rx-536_05kHz_02	416	1	13:05:55	0.500006016	47.7203689	16.8221522	119.65	-9.72	-0.23	9.73	5000	81.82870952	-29.35	-2.158	0	0	0	54.38285639	-24.514	-2.158	147.0890052	-25.461	-2.157	27.21614401	-25.021	-2.159		29.3501	4.8357	3.8888	4.3294	29.1261	0.0197	0.0568	0.2364		34.78	34.73	30.53
Rx-536_05kHz_02	417	1	13:05:55	0.600006015	47.7203701	16.8221511	119.64	-9.75	-0.08	9.76	5000	81.82755462	-31.509	-2.159	0	0	0	54.38463294	-26.673	-2.159	147.0936801	-27.621	-2.159	27.21021401	-27.18	-2.16		31.5092	4.8357	3.8886	4.329	31.2852	0.0197	0.0566	0.236		34.89	34.62	30.48
Rx-536_05kHz_02	418	1	13:05:55	0.700006013	47.7203713	16.82215	119.63	-9.78	0.07	9.78	5000	81.82825549	-33.667	-2.158	0	0	0	54.39492938	-28.831	-2.158	147.1027359	-29.779	-2.159	27.20450984	-29.339	-2.159		33.6673	4.8358	3.8881	4.3282	33.4433	0.0198	0.0561	0.2352		35.05	34.32	30.38
Rx-536_05kHz_02	419	1	13:05:55	0.800006012	47.7203725	16.822149	119.62	-9.81	0.22	9.82	5000	81.84053896	-35.825	-2.158	0	0	0	54.40641607	-30.989	-2.158	147.1298057	-31.937	-2.158	27.20721487	-31.497	-2.158		35.8251	4.8361	3.8877	4.328	35.6011	0.0201	0.0557	0.235		35.57	34.11	30.35
Rx-536_05kHz_02	420	1	13:05:55	0.90000601	47.7203737	16.8221479	119.61	-9.84	0.37	9.85	5000	81.83971901	-37.983	-2.158	0	0	0	54.39874172	-33.147	-2.158	147.1139075	-34.095	-2.157	27.20956571	-33.652	-2.155		37.9828	4.8354	3.8881	4.3305	37.7588	0.0194	0.0561	0.2375		34.26	34.3	30.68
Rx-536_05kHz_02	421	1	13:05:56	0.000006008	47.7203748	16.8221468	119.6	-9.87	0.52	9.89	5000	81.83765183	-40.142	-2.159	0	0	0	54.39456714	-35.306	-2.159	147.1063307	-36.253	-2.158	27.21181615	-35.804	-2.152		40.1416	4.8355	3.889	4.3371	39.9176	0.0195	0.057	0.2441		34.52	34.86	31.53
Rx-536_05kHz_02	422	1	13:05:56	0.100006007	47.7203762	16.8221459	119.6	-9.89	0.68	9.91	5000	81.85055273	-42.3	-2.159	0	0	0	54.3931018	-37.465	-2.159	147.1246755	-38.412	-2.159	27.23434968	-37.963	-2.159		42.3005	4.8352	3.8887	4.3374	42.0765	0.0192	0.0567	0.2444		33.96	34.69	31.57
Rx-536_05kHz_02	423	1	13:05:56	0.200006005	47.7203775	16.8221451	119.6	-9.9	0.84	9.93	5000	81.8539594	-44.461	-2.161	0	0	0	54.40461961	-39.625	-2.16	147.1382893	-40.573	-2.161	27.22199709	-40.123	-2.16		44.4612	4.8359	3.8886	4.3379	44.2372	0.0199	0.0566	0.2449		35.19	34.62	31.63
Rx-536_05kHz_02	424	1	13:05:56	0.300006004	47.7203788	16.8221442	119.6	-9.91	1.01	9.96	5000	81.85647964	-46.621	-2.159	0	0	0	54.42006548	-41.785	-2.159	147.1609988	-42.732	-2.16	27.20650076	-42.288	-2.164		46.6206	4.8361	3.8885	4.333	46.3966	0.0201	0.0565	0.24		35.55	34.57	31.01
Rx-536_05kHz_02	425	1	13:05:56	0.400006002	47.7203802	16.8221433	119.6	-9.92	1.17	9.99	5000	81.84149635	-48.78	-2.159	0	0	0	54.40094269	-43.944	-2.159	147.1209004	-44.892	-2.159	27.20970177	-44.444	-2.156		48.7799	4.836	3.8882	4.336	48.5559	0.02	0.0562	0.243		35.44	34.42	31.38
Rx-536_05kHz_02	426	1	13:05:56	0.500006	47.7203815	16.8221424	119.6	-9.93	1.33	10.02	5000	81.84436235	-50.939	-2.159	0	0	0	54.39656427	-46.103	-2.159	147.1188192	-47.05	-2.158	27.22048166	-46.602	-2.158		50.9389	4.8359	3.8889	4.3371	50.7149	0.0199	0.0569	0.2441		35.19	34.84	31.53
Rx-536_05kHz_02	427	1	13:05:56	0.600005999	47.7203828	16.8221415	119.6	-9.94	1.49	10.05	5000	81.84263392	-53.098	-2.159	0	0	0	54.39004184	-48.262	-2.159	147.1150663	-49.209	-2.159	27.22026157	-48.765	-2.163		53.0977	4.8357	3.889	4.3332	52.8737	0.0197	0.057	0.2402		34.91	34.86	31.03
Rx-536_05kHz_02	428	1	13:05:56	0.700005997	47.7203842	16.8221406	119.6	-9.95	1.65	10.09	5000	81.84487851	-55.256	-2.158	0	0	0	54.39551091	-50.42	-2.158	147.120391	-51.367	-2.158	27.22207863	-50.917	-2.153		55.2561	4.8362	3.8891	4.3389	55.0321	0.0202	0.0571	0.2459		35.65	34.92	31.76
Rx-536_05kHz_02	429	1	13:05:56	0.800005995	47.7203855	16.8221398	119.6	-9.97	1.81	10.13	5000	81.8479305	-57.414	-2.158	0	0	0	54.41153732	-52.578	-2.158	147.1399383	-53.525	-2.158	27.2064749	-53.081	-2.164		57.4142	4.8359	3.889	4.3334	57.1902	0.0199	0.057	0.2404		35.21	34.85	31.05
Rx-536_05kHz_02	430	1	13:05:56	0.900005994	47.7203868	16.8221389	119.6	-9.98	1.98	10.17	5000	81.84978749	-59.573	-2.158	0	0	0	54.41081164	-54.736	-2.158	147.1349133	-55.683	-2.158	27.20898547	-55.238	-2.157		59.5727	4.8364	3.8896	4.3348	59.3487	0.0204	0.0576	0.2418		36.01	35.21	31.24
Rx-536_05kHz_02	431	1	13:05:57	0.000005992	47.7203882	16.822138	119.6	-9.99	2.14	10.21	5000	81.84684691	-61.732	-2.16	0	0	0	54.40191087	-56.896	-2.16	147.1203427	-57.842	-2.159	27.21297655	-57.396	-2.159		61.7323	4.8359	3.89	4.3358	61.5083	0.0199	0.058	0.2428		35.17	35.48	31.36
Rx-536_05kHz_02	432	1	13:05:57	0.100005991	47.7203896	16.8221372	119.61	-9.99	2.31	10.26	5000	81.86198375	-63.892	-2.16	0	0	0	54.40900407	-59.057	-2.16	147.1502766	-60.002	-2.16	27.22087921	-59.551	-2.154		63.8924	4.8359	3.8906	4.3418	63.6684	0.0199	0.0586	0.2488		35.22	35.87	32.14
Rx-536_05kHz_02	433	1	13:05:57	0.200005989	47.720391	16.8221363	119.62	-10	2.47	10.3	5000	81.86516496	-66.054	-2.161	0	0	0	54.40026822	-61.218	-2.162	147.1501577	-62.164	-2.162	27.24323473	-61.72	-2.169		66.0538	4.8358	3.8897	4.3339	65.8298	0.0198	0.0577	0.2409		35.03	35.32	31.12
Rx-536_05kHz_02	434	1	13:05:57	0.300005987	47.7203924	16.8221355	119.63	-10	2.64	10.35	5000	81.86341132	-68.215	-2.161	0	0	0	54.41972573	-63.379	-2.161	147.1677338	-64.324	-2.16	27.21784185	-63.873	-2.154		68.2146	4.836	3.8904	4.3411	67.9906	0.02	0.0584	0.2481		35.32	35.71	32.05
Rx-536_05kHz_02	435	1	13:05:57	0.400005986	47.7203938	16.8221347	119.64	-10.01	2.81	10.4	5000	81.85148876	-70.374	-2.159	0	0	0	54.41248562	-65.538	-2.159	147.1437092	-66.484	-2.16	27.21317984	-66.036	-2.163		70.3737	4.836	3.8899	4.3377	70.1497	0.02	0.0579	0.2447		35.36	35.42	31.6
Rx-536_05kHz_02	436	1	13:05:57	0.500005984	47.7203952	16.8221338	119.65	-10.01	2.98	10.45	5000	81.84855543	-72.531	-2.158	0	0	0	54.40369583	-67.695	-2.157	147.1290425	-68.641	-2.157	27.21973755	-68.19	-2.154		72.5313	4.8364	3.8906	4.341	72.3073	0.0204	0.0586	0.248		36.07	35.86	32.03
Rx-536_05kHz_02	437	1	13:05:57	0.600005983	47.7203966	16.822133	119.66	-10.02	3.14	10.5	5000	81.84232494	-74.691	-2.16	0	0	0	54.39505237	-69.855	-2.16	147.1145985	-70.8	-2.159	27.22357109	-70.349	-2.159		74.6911	4.8361	3.8912	4.3418	74.4671	0.0201	0.0592	0.2488		35.59	36.2	32.14
Rx-536_05kHz_02	438	1	13:05:57	0.700005981	47.720398	16.8221322	119.67	-10.03	3.31	10.56	5000	81.83190582	-76.851	-2.16	0	0	0	54.38689201	-72.015	-2.16	147.0926413	-72.96	-2.16	27.21794951	-72.507	-2.158		76.8513	4.8363	3.8912	4.344	76.6273	0.0203	0.0592	0.251		35.86	36.22	32.42
Rx-536_05kHz_02	439	1	13:05:57	0.800005979	47.7203994	16.8221313	119.68	-10.03	3.48	10.62	5000	81.83248146	-79.012	-2.16	0	0	0	54.39464124	-74.176	-2.161	147.1015896	-75.121	-2.161	27.20603134	-74.674	-2.167		79.0117	4.8359	3.8903	4.3379	78.7877	0.0199	0.0583	0.2449		35.18	35.65	31.63
Rx-536_05kHz_02	440	1	13:05:57	0.900005978	47.7204008	16.8221305	119.69	-10.04	3.65	10.68	5000	81.83446337	-81.171	-2.159	0	0	0	54.40272407	-76.335	-2.159	147.1139114	-77.281	-2.159	27.20556035	-76.834	-2.16		81.171	4.8364	3.8901	4.3372	80.947	0.0204	0.0581	0.2442		36.08	35.57	31.55
Rx-536_05kHz_02	441	1	13:05:58	0.000005976	47.7204022	16.8221297	119.7	-10.04	3.81	10.74	5000	81.83622676	-83.33	-2.159	0	0	0	54.4019998	-78.494	-2.159	147.1207515	-79.439	-2.158	27.2074251	-78.992	-2.158		83.3299	4.836	3.891	4.3381	83.1059	0.02	0.059	0.2451		35.33	36.08	31.66
Rx-536_05kHz_02	442	1	13:05:58	0.100005974	47.7204035	16.8221288	119.71	-10.05	3.98	10.81	5000	81.84743682	-85.489	-2.159	0	0	0	54.40024068	-80.653	-2.159	147.128131	-81.597	-2.158	27.22439734	-81.144	-2.152		85.4886	4.836	3.8915	4.3444	85.2646	0.02	0.0595	0.2514		35.45	36.4	32.48
Rx-536_05kHz_02	443	1	13:05:58	0.200005973	47.7204049	16.822128	119.72	-10.06	4.14	10.87	5000	81.85125791	-87.648	-2.159	0	0	0	54.39632248	-82.812	-2.159	147.1282533	-83.756	-2.159	27.23006663	-83.299	-2.155		87.6479	4.836	3.8921	4.3485	87.4239	0.02	0.0601	0.2555		35.38	36.75	33
Rx-536_05kHz_02	444	1	13:05:58	0.300005971	47.7204062	16.8221272	119.73	-10.06	4.3	10.94	5000	81.85271841	-89.808	-2.16	0	0	0	54.39636298	-84.972	-2.16	147.1290817	-85.917	-2.161	27.238124	-85.462	-2.162		89.8082	4.8359	3.8915	4.3465	89.5842	0.0199	0.0595	0.2535		35.11	36.42	32.74
Rx-536_05kHz_02	445	1	13:05:58	0.40000597	47.7204076	16.8221263	119.74	-10.07	4.46	11.01	5000	81.8463641	-91.967	-2.159	0	0	0	54.41394825	-87.131	-2.158	147.1407851	-88.076	-2.159	27.20279625	-87.623	-2.161		91.967	4.8362	3.891	4.3441	91.743	0.0202	0.059	0.2511		35.76	36.12	32.44
Rx-536_05kHz_02	446	1	13:05:58	0.500005968	47.7204089	16.8221255	119.75	-10.08	4.62	11.09	5000	81.85504204	-94.125	-2.158	0	0	0	54.4143443	-89.288	-2.158	147.1441215	-90.234	-2.158	27.21297766	-89.786	-2.164		94.1246	4.8363	3.8908	4.3382	93.9006	0.0203	0.0588	0.2452		35.88	35.97	31.68
Rx-536_05kHz_02	447	1	13:05:58	0.600005966	47.7204103	16.8221247	119.76	-10.09	4.79	11.16	5000	81.8543554	-96.283	-2.158	0	0	0	54.40594425	-91.446	-2.158	147.1350159	-92.392	-2.158	27.22023295	-91.942	-2.155		96.2829	4.8364	3.8911	4.3413	96.0589	0.0204	0.0591	0.2483		36.08	36.17	32.07
Rx-536_05kHz_02	448	1	13:05:58	0.700005965	47.7204116	16.8221238	119.77	-10.09	4.95	11.24	5000	81.85427781	-98.441	-2.158	0	0	0	54.39950626	-93.604	-2.158	147.1353943	-94.549	-2.157	27.22970938	-94.095	-2.154		98.4405	4.8361	3.8916	4.3452	98.2165	0.0201	0.0596	0.2522		35.62	36.49	32.58
Rx-536_05kHz_02	449	1	13:05:58	0.800005963	47.720413	16.822123	119.78	-10.1	5.11	11.32	5000	81.85262729	-100.599	-2.159	0	0	0	54.39684705	-95.763	-2.159	147.131861	-96.707	-2.159	27.23089009	-96.256	-2.161		100.5992	4.836	3.8917	4.343	100.3752	0.02	0.0597	0.25		35.33	36.53	32.29
Rx-536_05kHz_02	450	1	13:05:58	0.900005961	47.7204143	16.8221222	119.79	-10.11	5.27	11.4	5000	81.85025797	-102.757	-2.158	0	0	0	54.4096776	-97.921	-2.158	147.1384084	-98.866	-2.158	27.21139383	-98.42	-2.164		102.7572	4.8362	3.8914	4.3367	102.5332	0.0202	0.0594	0.2437		35.75	36.32	31.49
Rx-536_05kHz_02	451	1	13:05:59	0.00000596	47.7204157	16.8221213	119.8	-10.11	5.44	11.48	5000	81.85471364	-104.916	-2.158	0	0	0	54.4173321	-100.079	-2.158	147.150454	-101.024	-2.158	27.21065608	-100.578	-2.157		104.9156	4.8365	3.8914	4.338	104.6916	0.0205	0.0594	0.245		36.33	36.35	31.65
Rx-536_05kHz_02	452	1	13:05:59	0.100005958	47.7204169	16.8221205	119.79	-10.13	5.59	11.57	5000	81.86425692	-107.073	-2.158	0	0	0	54.41858272	-102.237	-2.158	147.1641053	-103.181	-2.157	27.21904998	-102.731	-2.154		107.0733	4.8363	3.892	4.342	106.8493	0.0203	0.06	0.249		35.94	36.72	32.17
Rx-536_05kHz_02	453	1	13:05:59	0.200005957	47.7204182	16.8221196	119.78	-10.14	5.74	11.65	5000	81.87002771	-109.232	-2.159	0	0	0	54.41394932	-104.396	-2.159	147.1677562	-105.339	-2.158	27.23386904	-104.889	-2.157		109.2323	4.8363	3.893	4.3437	109.0083	0.0203	0.061	0.2507		35.95	37.32	32.38
Rx-536_05kHz_02	454	1	13:05:59	0.300005955	47.7204194	16.8221187	119.77	-10.15	5.89	11.74	5000	81.86581792	-111.391	-2.158	0	0	0	54.40420601	-106.554	-2.158	147.1568239	-107.497	-2.158	27.23757092	-107.05	-2.162		111.3906	4.8364	3.8933	4.3401	111.1666	0.0204	0.0613	0.2471		36.14	37.49	31.92
Rx-536_05kHz_02	455	1	13:05:59	0.400005953	47.7204207	16.8221179	119.76	-10.17	6.05	11.83	5000	81.85431185	-113.55	-2.159	0	0	0	54.40224759	-108.713	-2.159	147.1414537	-109.657	-2.159	27.22719877	-109.211	-2.16		113.5496	4.8364	3.8928	4.3387	113.3256	0.0204	0.0608	0.2457		36.12	37.19	31.73
Rx-536_05kHz_02	456	1	13:05:59	0.500005952	47.7204219	16.822117	119.75	-10.18	6.2	11.92	5000	81.85715017	-115.709	-2.159	0	0	0	54.4172154	-110.872	-2.159	147.1605322	-111.816	-2.159	27.21676079	-111.373	-2.163		115.7085	4.8364	3.8924	4.3351	115.4845	0.0204	0.0604	0.2421		36.11	36.98	31.28
Rx-536_05kHz_02	457	1	13:05:59	0.60000595	47.7204232	16.8221161	119.74	-10.19	6.35	12.01	5000	81.85659389	-117.867	-2.159	0	0	0	54.41312422	-113.031	-2.159	147.1554068	-113.975	-2.159	27.21464038	-113.532	-2.158		117.8672	4.8361	3.8923	4.3356	117.6432	0.0201	0.0603	0.2426		35.46	36.89	31.33
Rx-536_05kHz_02	458	1	13:05:59	0.700005949	47.7204244	16.8221153	119.73	-10.21	6.5	12.1	5000	81.85647625	-120.025	-2.158	0	0	0	54.40561446	-115.189	-2.157	147.1431973	-116.132	-2.157	27.22500046	-115.692	-2.161		120.0249	4.8362	3.8929	4.3326	119.8009	0.0202	0.0609	0.2396		35.8	37.27	30.95
Rx-536_05kHz_02	459	1	13:05:59	0.800005947	47.7204257	16.8221144	119.72	-10.22	6.66	12.2	5000	81.85611634	-122.183	-2.158	0	0	0	54.40262137	-117.347	-2.158	147.1407648	-118.29	-2.158	27.2285374	-117.844	-2.151		122.1827	4.8361	3.8928	4.339	121.9587	0.0201	0.0608	0.246		35.52	37.19	31.78
Rx-536_05kHz_02	460	1	13:05:59	0.900005945	47.7204269	16.8221135	119.71	-10.23	6.81	12.29	5000	81.85489762	-124.341	-2.159	0	0	0	54.40133439	-119.505	-2.158	147.1423951	-120.449	-2.159	27.22472799	-120.006	-2.163		124.3412	4.8364	3.8926	4.3348	124.1172	0.0204	0.0606	0.2418		36.12	37.09	31.24
Rx-536_05kHz_02	461	1	13:06:00	0.000005944	47.7204282	16.8221127	119.7	-10.25	6.96	12.39	5000	81.85463098	-126.499	-2.158	0	0	0	54.41666609	-121.663	-2.158	147.1603556	-122.607	-2.158	27.2113187	-122.167	-2.16		126.4994	4.8368	3.8924	4.3328	126.2754	0.0208	0.0604	0.2398		36.76	36.94	30.98
Rx-536_05kHz_02	462	1	13:06:00	0.100005942	47.7204295	16.8221118	119.68	-10.26	7.12	12.49	5000	81.86351788	-128.657	-2.157	0	0	0	54.42111483	-123.82	-2.157	147.1714473	-124.764	-2.157	27.21785404	-124.326	-2.159		128.6568	4.8369	3.8925	4.3311	128.4328	0.0209	0.0605	0.2381		36.98	37.05	30.75
Rx-536_05kHz_02	463	1	13:06:00	0.20000594	47.7204308	16.8221109	119.66	-10.27	7.28	12.59	5000	81.86248925	-130.816	-2.159	0	0	0	54.41709053	-125.979	-2.159	147.165127	-126.922	-2.158	27.21738966	-126.478	-2.152		130.8157	4.8368	3.8932	4.3378	130.5917	0.0208	0.0612	0.2448		36.71	37.47	31.62
Rx-536_05kHz_02	464	1	13:06:00	0.300005939	47.7204321	16.82211	119.64	-10.28	7.44	12.69	5000	81.86174977	-132.974	-2.158	0	0	0	54.40457836	-128.137	-2.158	147.1540678	-129.08	-2.157	27.22918882	-128.633	-2.155		132.974	4.8367	3.8941	4.3408	132.75	0.0207	0.0621	0.2478		36.57	38.02	32.01
Rx-536_05kHz_02	465	1	13:06:00	0.400005937	47.7204334	16.8221091	119.62	-10.3	7.6	12.8	5000	81.85165331	-135.134	-2.16	0	0	0	54.39466816	-130.297	-2.16	147.131033	-131.239	-2.159	27.23107437	-130.795	-2.162		135.1339	4.8369	3.8946	4.3391	134.9099	0.0209	0.0626	0.2461		37.04	38.3	31.78
Rx-536_05kHz_02	466	1	13:06:00	0.500005936	47.7204348	16.8221082	119.6	-10.31	7.76	12.9	5000	81.85346949	-137.292	-2.158	0	0	0	54.40665825	-132.455	-2.158	147.1431456	-133.398	-2.158	27.218673	-132.951	-2.156		137.2923	4.837	3.8948	4.3415	137.0683	0.021	0.0628	0.2485		37.16	38.42	32.1
Rx-536_05kHz_02	467	1	13:06:00	0.600005934	47.7204361	16.8221074	119.58	-10.32	7.92	13.01	5000	81.85784929	-139.45	-2.158	0	0	0	54.41840857	-134.613	-2.158	147.165408	-135.556	-2.158	27.20906632	-135.105	-2.154		139.4503	4.837	3.8948	4.3452	139.2263	0.021	0.0628	0.2522		37.05	38.42	32.58
Rx-536_05kHz_02	468	1	13:06:00	0.700005932	47.7204374	16.8221065	119.56	-10.33	8.08	13.12	5000	81.85580963	-141.607	-2.157	0	0	0	54.41393769	-136.77	-2.156	147.1559519	-137.711	-2.156	27.21436035	-137.261	-2.156		141.6068	4.837	3.8953	4.3458	141.3828	0.021	0.0633	0.2528		37.16	38.75	32.66
Rx-536_05kHz_02	469	1	13:06:00	0.800005931	47.7204387	16.8221056	119.54	-10.34	8.24	13.23	5000	81.85618436	-143.765	-2.158	0	0	0	54.40349033	-138.927	-2.157	147.1428631	-139.868	-2.156	27.22932967	-139.412	-2.151		143.7647	4.8375	3.8971	4.3525	143.5407	0.0215	0.0651	0.2595		38.07	39.82	33.52
Rx-536_05kHz_02	470	1	13:06:00	0.900005929	47.72044	16.8221047	119.52	-10.36	8.4	13.34	5000	81.85572549	-145.922	-2.157	0	0	0	54.39730344	-141.084	-2.157	147.1437875	-142.024	-2.156	27.23358249	-141.565	-2.153		145.922	4.8376	3.8983	4.3571	145.698	0.0216	0.0663	0.2641		38.2	40.6	34.11
Rx-536_05kHz_02	471	1	13:06:01	0.000005928	47.7204413	16.8221038	119.5	-10.37	8.56	13.45	5000	81.85208199	-148.08	-2.158	0	0	0	54.39878312	-143.242	-2.158	147.1367915	-144.182	-2.158	27.23012118	-143.723	-2.158		148.0799	4.8377	3.898	4.3566	147.8559	0.0217	0.066	0.2636		38.42	40.41	34.06
Rx-536_05kHz_02	472	1	13:06:01	0.100005926	47.7204427	16.8221031	119.48	-10.37	8.72	13.55	5000	81.86151742	-150.237	-2.157	0	0	0	54.42337647	-145.399	-2.157	147.1785885	-146.339	-2.157	27.21709059	-145.879	-2.156		150.2371	4.838	3.8978	4.358	150.0131	0.022	0.0658	0.265		38.82	40.29	34.23
Rx-536_05kHz_02	473	1	13:06:01	0.200005924	47.720444	16.8221023	119.46	-10.37	8.88	13.66	5000	81.86536932	-152.395	-2.158	0	0	0	54.42419177	-147.558	-2.159	147.1821587	-148.497	-2.158	27.21644354	-148.032	-2.153		152.3954	4.8377	3.8986	4.3631	152.1714	0.0217	0.0666	0.2701		38.3	40.75	34.89
Rx-536_05kHz_02	474	1	13:06:01	0.300005923	47.7204453	16.8221015	119.44	-10.38	9.04	13.76	5000	81.86285199	-154.554	-2.158	0	0	0	54.41333748	-149.716	-2.158	147.1601583	-150.654	-2.157	27.22451337	-150.182	-2.15		154.5536	4.8378	3.8997	4.3718	154.3296	0.0218	0.0677	0.2788		38.61	41.44	36.01
Rx-536_05kHz_02	475	1	13:06:01	0.400005921	47.7204467	16.8221008	119.42	-10.38	9.2	13.87	5000	81.85481715	-156.713	-2.159	0	0	0	54.39897333	-151.875	-2.159	147.1364749	-152.812	-2.158	27.2353812	-152.335	-2.154		156.7129	4.8378	3.9008	4.3775	156.4889	0.0218	0.0688	0.2845		38.56	42.08	36.75
Rx-536_05kHz_02	476	1	13:06:01	0.500005919	47.720448	16.8221	119.4	-10.38	9.36	13.98	5000	81.85467794	-158.872	-2.159	0	0	0	54.39677104	-154.034	-2.159	147.1356965	-154.971	-2.159	27.23465455	-154.489	-2.154		158.8716	4.8379	3.9008	4.3825	158.6476	0.0219	0.0688	0.2895		38.78	42.11	37.39
Rx-536_05kHz_02	477	1	13:06:01	0.600005918	47.7204493	16.8220992	119.38	-10.39	9.52	14.09	5000	81.85341679	-161.03	-2.159	0	0	0	54.41299771	-156.193	-2.159	147.1439545	-157.13	-2.159	27.21631047	-156.648	-2.158		161.0305	4.8379	3.9005	4.3829	160.8065	0.0219	0.0685	0.2899		38.65	41.89	37.45
Rx-536_05kHz_02	478	1	13:06:01	0.700005916	47.7204507	16.8220985	119.36	-10.39	9.68	14.2	5000	81.85089363	-163.189	-2.159	0	0	0	54.41186995	-158.351	-2.158	147.1420536	-159.289	-2.159	27.21570442	-158.807	-2.159		163.189	4.838	3.9004	4.3825	162.965	0.022	0.0684	0.2895		38.97	41.85	37.39
Rx-536_05kHz_02	479	1	13:06:01	0.800005915	47.720452	16.8220977	119.34	-10.39	9.83	14.31	5000	81.85759386	-165.348	-2.159	0	0	0	54.40717938	-160.509	-2.158	147.1434707	-161.447	-2.158	27.22484835	-160.96	-2.153		165.348	4.8385	3.9013	4.388	165.124	0.0225	0.0693	0.295		39.77	42.39	38.11
Rx-536_05kHz_02	480	1	13:06:01	0.900005913	47.7204533	16.8220969	119.32	-10.4	9.99	14.42	5000	81.85101861	-167.507	-2.16	0	0	0	54.39726996	-162.669	-2.16	147.1278758	-163.605	-2.158	27.23808522	-163.116	-2.156		167.5075	4.8381	3.9024	4.3915	167.2835	0.0221	0.0704	0.2985		39.16	43.06	38.56
Rx-536_05kHz_02	481	1	13:06:02	0.000005911	47.7204547	16.8220962	119.3	-10.4	10.15	14.53	5000	81.85281024	-169.668	-2.16	0	0	0	54.39817709	-164.83	-2.16	147.1378641	-165.766	-2.161	27.23220402	-165.277	-2.161		169.6678	4.8382	3.9019	4.391	169.4438	0.0222	0.0699	0.298		39.31	42.79	38.5
Rx-536_05kHz_02	482	1	13:06:02	0.10000591	47.720456	16.8220953	119.3	-10.41	10.31	14.65	5000	81.86516799	-171.826	-2.158	0	0	0	54.4183138	-166.988	-2.158	147.1701039	-167.925	-2.159	27.22443358	-167.437	-2.16		171.8258	4.8383	3.9011	4.3893	171.6018	0.0223	0.0691	0.2963		39.38	42.26	38.28
Rx-536_05kHz_02	483	1	13:06:02	0.200005908	47.7204573	16.8220944	119.3	-10.42	10.47	14.77	5000	81.86828916	-173.983	-2.158	0	0	0	54.42988672	-169.145	-2.157	147.1911689	-170.082	-2.157	27.21927525	-169.6	-2.163		173.9833	4.8385	3.9011	4.3835	173.7593	0.0225	0.0691	0.2905		39.79	42.3	37.52
Rx-536_05kHz_02	484	1	13:06:02	0.300005906	47.7204586	16.8220936	119.3	-10.43	10.63	14.89	5000	81.86643063	-176.14	-2.157	0	0	0	54.42165217	-171.302	-2.158	147.171131	-172.239	-2.156	27.21958028	-171.75	-2.15		176.1404	4.8381	3.9018	4.3905	175.9164	0.0221	0.0698	0.2975		39.07	42.74	38.43
Rx-536_05kHz_02	485	1	13:06:02	0.400005905	47.7204599	16.8220927	119.3	-10.45	10.78	15.01	5000	81.84993454	-178.3	-2.16	0	0	0	54.40358703	-173.461	-2.159	147.1283708	-174.397	-2.158	27.22371793	-173.906	-2.156		178.3004	4.8389	3.9036	4.3949	178.0764	0.0229	0.0716	0.3019		40.5	43.82	39
Rx-536_05kHz_02	486	1	13:06:02	0.500005903	47.7204612	16.8220918	119.3	-10.46	10.94	15.13	5000	81.8531831	179.54	-2.16	0	0	0	54.39744575	-175.622	-2.16	147.129501	-176.556	-2.159	27.22770702	-176.066	-2.16		-179.5396	4.8386	3.9046	4.3946	-179.7636	0.0226	0.0726	0.3016		40	44.45	38.96
Rx-536_05kHz_02	487	1	13:06:02	0.600005902	47.7204625	16.822091	119.3	-10.47	11.1	15.26	5000	81.85053761	177.378	-2.161	0	0	0	54.39675764	-177.782	-2.161	147.1269927	-178.717	-2.161	27.23676115	-178.223	-2.158		-177.3785	4.8391	3.9049	4.3981	-177.6025	0.0231	0.0729	0.3051		40.83	44.58	39.41
Rx-536_05kHz_02	488	1	13:06:02	0.7000059	47.7204638	16.8220901	119.3	-10.48	11.26	15.38	5000	81.85154029	175.218	-2.161	0	0	0	54.41430174	-179.943	-2.16	147.1477781	179.122	-2.161	27.2133203	179.608	-2.169		-175.2179	4.8392	3.9041	4.39	-175.4419	0.0232	0.0721	0.297		41.06	44.1	38.36
Rx-536_05kHz_02	489	1	13:06:02	0.800005898	47.7204651	16.8220892	119.3	-10.49	11.41	15.5	5000	81.84891825	173.058	-2.16	0	0	0	54.41122954	177.898	-2.159	147.1486336	176.963	-2.159	27.21437267	177.451	-2.157		-173.0579	4.8397	3.9049	4.3934	-173.2819	0.0237	0.0729	0.3004		41.89	44.62	38.8
Rx-536_05kHz_02	490	1	13:06:02	0.900005897	47.7204664	16.8220884	119.3	-10.5	11.57	15.63	5000	81.85046684	170.897	-2.161	0	0	0	54.40046582	175.737	-2.161	147.1342318	174.803	-2.159	27.2316625	175.295	-2.156		-170.8974	4.8395	3.906	4.3976	-171.1214	0.0235	0.074	0.3046		41.59	45.3	39.35
Rx-536_05kHz_02	491	1	13:06:03	0.000005895	47.7204677	16.8220875	119.3	-10.51	11.73	15.75	5000	81.84893056	168.736	-2.161	0	0	0	54.39786255	173.576	-2.161	147.1236659	172.643	-2.16	27.23258628	173.139	-2.156		-168.7363	4.8397	3.907	4.4027	-168.9603	0.0237	0.075	0.3097		41.98	45.87	40.01
Rx-536_05kHz_02	492	1	13:06:03	0.100005894	47.720469	16.8220866	119.3	-10.53	11.89	15.88	5000	81.86320959	166.576	-2.16	0	0	0	54.40779738	171.416	-2.16	147.1600895	170.482	-2.161	27.23204726	170.968	-2.171		-166.576	4.8399	3.9062	4.3924	-166.8	0.0239	0.0742	0.2994		42.23	45.38	38.67
Rx-536_05kHz_02	493	1	13:06:03	0.200005892	47.7204703	16.8220856	119.3	-10.55	12.05	16.02	5000	81.86659421	164.416	-2.16	0	0	0	54.42379112	169.256	-2.16	147.1847844	168.322	-2.16	27.22197511	168.804	-2.165		-164.4164	4.8392	3.9054	4.3873	-164.6404	0.0232	0.0734	0.2943		41.01	44.9	38.02
Rx-536_05kHz_02	494	1	13:06:03	0.30000589	47.7204716	16.8220847	119.3	-10.56	12.21	16.15	5000	81.86638593	162.257	-2.16	0	0	0	54.42453957	167.097	-2.159	147.1840902	166.162	-2.159	27.22464608	166.646	-2.158		-162.2569	4.8397	3.9054	4.389	-162.4809	0.0237	0.0734	0.296		41.87	44.94	38.24
Rx-536_05kHz_02	495	1	13:06:03	0.400005889	47.7204729	16.8220838	119.3	-10.58	12.38	16.28	5000	81.85417929	160.097	-2.16	0	0	0	54.41022063	164.936	-2.16	147.1472462	164.004	-2.159	27.22232272	164.49	-2.156		-160.0966	4.8395	3.9071	4.3933	-160.3206	0.0235	0.0751	0.3003		41.5	45.96	38.79
Rx-536_05kHz_02	496	1	13:06:03	0.500005887	47.7204743	16.8220828	119.3	-10.59	12.54	16.41	5000	81.8515019	157.936	-2.161	0	0	0	54.40512111	162.776	-2.16	147.1365111	161.844	-2.16	27.22528537	162.333	-2.157		-157.936	4.8399	3.9082	4.3971	-158.16	0.0239	0.0762	0.3041		42.24	46.63	39.28
Rx-536_05kHz_02	497	1	13:06:03	0.600005885	47.7204756	16.8220819	119.3	-10.61	12.7	16.55	5000	81.85181927	155.775	-2.161	0	0	0	54.39435262	160.615	-2.161	147.1318385	159.684	-2.16	27.23460738	160.173	-2.16		-155.7749	4.8401	3.9089	4.3978	-155.9989	0.0241	0.0769	0.3048		42.68	47.06	39.38
Rx-536_05kHz_02	498	1	13:06:03	0.700005884	47.7204769	16.822081	119.3	-10.62	12.86	16.68	5000	81.85691142	153.614	-2.16	0	0	0	54.40398707	158.455	-2.16	147.1452127	157.523	-2.161	27.23087276	158.016	-2.156		-153.6144	4.8405	3.9088	4.402	-153.8384	0.0245	0.0768	0.309		43.32	46.97	39.92
Rx-536_05kHz_02	499	1	13:06:03	0.800005882	47.7204782	16.82208	119.3	-10.64	13.02	16.81	5000	81.85447384	151.455	-2.159	0	0	0	54.41754572	156.295	-2.16	147.1551563	155.363	-2.161	27.21367588	155.853	-2.163		-151.455	4.8401	3.9076	4.3981	-151.679	0.0241	0.0756	0.3051		42.62	46.25	39.41
Rx-536_05kHz_02	500	1	13:06:03	0.900005881	47.7204795	16.8220791	119.3	-10.65	13.18	16.95	5000	81.85647119	149.296	-2.159	0	0	0	54.4171958	154.136	-2.159	147.1589301	153.204	-2.159	27.21602188	153.691	-2.162		-149.2957	4.8407	3.9079	4.3956	-149.5197	0.0247	0.0759	0.3026		43.61	46.43	39.09
Rx-536_05kHz_02	501	1	13:06:04	0.000005879	47.7204808	16.8220782	119.3	-10.67	13.34	17.09	5000	81.851975	147.136	-2.16	0	0	0	54.4021532	151.977	-2.159	147.1377113	151.045	-2.159	27.23143009	151.537	-2.154		-147.1361	4.841	3.9088	4.4008	-147.3601	0.025	0.0768	0.3078		44.26	47	39.76
Rx-536_05kHz_02	502	1	13:06:04	0.100005877	47.7204822	16.8220773	119.3	-10.68	13.5	17.21	5000	81.86427912	144.977	-2.159	0	0	0	54.40952347	149.818	-2.159	147.1506444	148.886	-2.159	27.23609158	149.379	-2.158		-144.9769	4.8411	3.9093	4.4017	-145.2009	0.0251	0.0773	0.3087		44.41	47.31	39.87
Rx-536_05kHz_02	503	1	13:06:04	0.200005876	47.7204835	16.8220765	119.3	-10.68	13.66	17.34	5000	81.86825524	142.818	-2.159	0	0	0	54.41407394	147.659	-2.159	147.1668973	146.727	-2.159	27.23512916	147.22	-2.159		-142.8181	4.8407	3.9091	4.4015	-143.0421	0.0247	0.0771	0.3085		43.6	47.2	39.85
Rx-536_05kHz_02	504	1	13:06:04	0.300005874	47.7204848	16.8220757	119.3	-10.69	13.82	17.47	5000	81.86785034	140.659	-2.159	0	0	0	54.42602775	145.5	-2.159	147.1841219	144.567	-2.16	27.22345175	145.058	-2.161		-140.659	4.8406	3.9082	4.3992	-140.883	0.0246	0.0762	0.3062		43.54	46.63	39.55
Rx-536_05kHz_02	505	1	13:06:04	0.400005873	47.7204861	16.8220749	119.3	-10.7	13.98	17.6	5000	81.85417077	138.499	-2.16	0	0	0	54.4157055	143.339	-2.16	147.1590859	142.407	-2.16	27.21980351	142.896	-2.162		-138.499	4.8405	3.9085	4.3973	-138.723	0.0245	0.0765	0.3043		43.33	46.82	39.31
Rx-536_05kHz_02	506	1	13:06:04	0.500005871	47.7204874	16.8220741	119.3	-10.71	14.14	17.73	5000	81.85253481	136.338	-2.161	0	0	0	54.40754908	141.179	-2.161	147.140557	140.248	-2.159	27.22367045	140.744	-2.153		-136.3384	4.8406	3.9099	4.4052	-136.5624	0.0246	0.0779	0.3122		43.5	47.7	40.33
Rx-536_05kHz_02	507	1	13:06:04	0.600005869	47.7204887	16.8220733	119.3	-10.71	14.29	17.86	5000	81.85114951	134.177	-2.161	0	0	0	54.40374962	139.018	-2.16	147.1322387	138.089	-2.159	27.22579525	138.588	-2.155		-134.1774	4.8411	3.9115	4.411	-134.4014	0.0251	0.0795	0.318		44.37	48.66	41.08
Rx-536_05kHz_02	508	1	13:06:04	0.700005868	47.7204901	16.8220724	119.3	-10.72	14.45	18	5000	81.85006805	132.016	-2.161	0	0	0	54.39395101	136.858	-2.161	147.1261795	135.929	-2.16	27.23375057	136.429	-2.159		-132.0163	4.8414	3.9128	4.4128	-132.2403	0.0254	0.0808	0.3198		44.93	49.47	41.31
Rx-536_05kHz_02	509	1	13:06:04	0.800005866	47.7204914	16.8220716	119.3	-10.73	14.61	18.13	5000	81.8496114	129.855	-2.161	0	0	0	54.40454425	134.697	-2.161	147.1353013	133.768	-2.161	27.22242279	134.269	-2.16		-129.8554	4.8413	3.9124	4.4137	-130.0794	0.0253	0.0804	0.3207		44.68	49.21	41.43
Rx-536_05kHz_02	510	1	13:06:04	0.900005864	47.7204927	16.8220708	119.3	-10.74	14.77	18.26	5000	81.84902505	127.695	-2.16	0	0	0	54.41254757	132.536	-2.16	147.1401353	131.607	-2.161	27.21172389	132.103	-2.166		-127.6952	4.8411	3.9119	4.408	-127.9192	0.0251	0.0799	0.315		44.31	48.89	40.69
Rx-536_05kHz_02	511	1	13:06:05	0.000005863	47.720494	16.82207	119.3	-10.74	14.93	18.39	5000	81.85401772	125.535	-2.16	0	0	0	54.41026778	130.377	-2.159	147.1440033	129.448	-2.159	27.22242617	129.949	-2.155		-125.5353	4.8419	3.913	4.4133	-125.7593	0.0259	0.081	0.3203		45.73	49.55	41.38
Rx-536_05kHz_02	512	1	13:06:05	0.100005861	47.7204953	16.8220693	119.29	-10.75	15.08	18.51	5000	81.86444792	123.375	-2.16	0	0	0	54.41018357	128.217	-2.16	147.1578025	127.289	-2.159	27.23818906	127.791	-2.157		-123.3754	4.842	3.9138	4.4159	-123.5994	0.026	0.0818	0.3229		45.98	50.08	41.72
Rx-536_05kHz_02	513	1	13:06:05	0.20000586	47.7204965	16.8220686	119.28	-10.75	15.23	18.64	5000	81.86278279	121.216	-2.159	0	0	0	54.4095157	126.058	-2.16	147.1561839	125.13	-2.159	27.23415169	125.63	-2.162		-121.2162	4.8417	3.9142	4.4135	-121.4402	0.0257	0.0822	0.3205		45.53	50.3	41.41
Rx-536_05kHz_02	514	1	13:06:05	0.300005858	47.7204978	16.8220678	119.27	-10.75	15.37	18.76	5000	81.86532936	119.058	-2.158	0	0	0	54.41003991	123.899	-2.159	147.1618725	122.971	-2.159	27.23728452	123.47	-2.16		-119.058	4.8413	3.9133	4.4118	-119.282	0.0253	0.0813	0.3188		44.81	49.75	41.18
Rx-536_05kHz_02	515	1	13:06:05	0.400005856	47.720499	16.8220671	119.26	-10.75	15.52	18.88	5000	81.84849606	116.899	-2.159	0	0	0	54.41299823	121.741	-2.159	147.1515778	120.812	-2.159	27.21804528	121.313	-2.157		-116.8991	4.8415	3.9128	4.4137	-117.1231	0.0255	0.0808	0.3207		45.02	49.46	41.43
Rx-536_05kHz_02	516	1	13:06:05	0.500005855	47.7205003	16.8220664	119.25	-10.76	15.67	19.01	5000	81.84654727	114.741	-2.158	0	0	0	54.41062806	119.582	-2.159	147.1432909	118.654	-2.158	27.21798871	119.151	-2.161		-114.7407	4.8413	3.913	4.4108	-114.9647	0.0253	0.081	0.3178		44.82	49.59	41.05
Rx-536_05kHz_02	517	1	13:06:05	0.600005853	47.7205015	16.8220657	119.24	-10.76	15.82	19.13	5000	81.84645931	112.581	-2.16	0	0	0	54.40336954	117.422	-2.16	147.1260324	116.495	-2.158	27.22163086	116.996	-2.155		-112.5806	4.8415	3.9148	4.4156	-112.8046	0.0255	0.0828	0.3226		45.15	50.67	41.67
Rx-536_05kHz_02	518	1	13:06:05	0.700005852	47.7205028	16.822065	119.23	-10.76	15.97	19.26	5000	81.84652829	110.42	-2.16	0	0	0	54.39939208	115.262	-2.16	147.1278695	114.336	-2.159	27.22524713	114.841	-2.155		-110.4201	4.8419	3.9161	4.421	-110.6441	0.0259	0.0841	0.328		45.81	51.48	42.37
Rx-536_05kHz_02	519	1	13:06:05	0.80000585	47.720504	16.8220643	119.22	-10.77	16.12	19.38	5000	81.84816981	108.259	-2.161	0	0	0	54.39411746	113.101	-2.161	147.1258959	112.176	-2.161	27.23754501	112.685	-2.156		-108.2592	4.842	3.9164	4.4254	-108.4832	0.026	0.0844	0.3324		46.05	51.65	42.94
Rx-536_05kHz_02	520	1	13:06:05	0.900005848	47.7205053	16.8220635	119.21	-10.77	16.27	19.51	5000	81.85077252	106.098	-2.161	0	0	0	54.40566994	110.94	-2.161	147.1347064	110.014	-2.162	27.22289279	110.52	-2.164		-106.0982	4.842	3.9155	4.4219	-106.3222	0.026	0.0835	0.3289		45.9	51.08	42.49
Rx-536_05kHz_02	521	1	13:06:06	0.000005847	47.7205065	16.8220628	119.2	-10.77	16.42	19.63	5000	81.84795592	103.938	-2.16	0	0	0	54.41260206	108.78	-2.16	147.1443297	107.853	-2.16	27.2120024	108.36	-2.16		-103.9379	4.8419	3.9155	4.4221	-104.1619	0.0259	0.0835	0.3291		45.8	51.09	42.51
Rx-536_05kHz_02	522	1	13:06:06	0.100005845	47.7205078	16.822062	119.19	-10.78	16.57	19.77	5000	81.86046417	101.778	-2.16	0	0	0	54.41470943	106.621	-2.159	147.1584322	105.694	-2.159	27.22724937	106.205	-2.155		-101.778	4.8426	3.9164	4.4266	-102.002	0.0266	0.0844	0.3336		47.01	51.62	43.09
Rx-536_05kHz_02	523	1	13:06:06	0.200005843	47.7205091	16.8220613	119.18	-10.78	16.72	19.9	5000	81.86231095	99.617	-2.161	0	0	0	54.40940969	104.459	-2.162	147.1560988	103.534	-2.16	27.23710812	104.049	-2.156		-99.6166	4.8423	3.9175	4.4319	-99.8406	0.0263	0.0855	0.3389		46.53	52.35	43.78
Rx-536_05kHz_02	524	1	13:06:06	0.300005842	47.7205104	16.8220605	119.17	-10.79	16.88	20.03	5000	81.85781632	97.457	-2.16	0	0	0	54.40638937	102.299	-2.16	147.1466324	101.375	-2.159	27.23774759	101.887	-2.162		-97.4566	4.8424	3.9182	4.4303	-97.6806	0.0264	0.0862	0.3373		46.71	52.76	43.56
Rx-536_05kHz_02	525	1	13:06:06	0.40000584	47.7205116	16.8220597	119.16	-10.8	17.03	20.17	5000	81.85358946	95.296	-2.161	0	0	0	54.40628737	100.138	-2.161	147.1430437	99.213	-2.162	27.22483234	99.72	-2.167		-95.2957	4.8418	3.9169	4.4241	-95.5197	0.0258	0.0849	0.3311		45.65	51.95	42.77
Rx-536_05kHz_02	526	1	13:06:06	0.500005839	47.7205129	16.8220589	119.15	-10.8	17.19	20.3	5000	81.84031228	93.136	-2.16	0	0	0	54.40707649	97.978	-2.159	147.1341259	97.053	-2.16	27.2145123	97.562	-2.158		-93.1361	4.8421	3.917	4.4261	-93.3601	0.0261	0.085	0.3331		46.11	52	43.03
Rx-536_05kHz_02	527	1	13:06:06	0.600005837	47.7205142	16.8220581	119.14	-10.81	17.34	20.43	5000	81.83686997	90.975	-2.161	0	0	0	54.40260436	95.817	-2.162	147.1238218	94.893	-2.16	27.21490023	95.403	-2.16		-90.9746	4.842	3.9182	4.428	-91.1986	0.026	0.0862	0.335		45.95	52.76	43.27
Rx-536_05kHz_02	528	1	13:06:06	0.700005835	47.7205155	16.8220573	119.13	-10.82	17.49	20.57	5000	81.83927414	88.812	-2.162	0	0	0	54.39940678	93.655	-2.161	147.1214339	92.732	-2.16	27.22032988	93.248	-2.155		-88.8125	4.843	3.9199	4.4356	-89.0365	0.027	0.0879	0.3426		47.7	53.78	44.26
Rx-536_05kHz_02	529	1	13:06:06	0.800005834	47.7205168	16.8220566	119.12	-10.82	17.65	20.7	5000	81.83892113	86.65	-2.163	0	0	0	54.39379497	91.493	-2.163	147.1135865	90.571	-2.161	27.22400386	91.09	-2.158		-86.6497	4.8431	3.9213	4.4406	-86.8737	0.0271	0.0893	0.3476		47.93	54.62	44.9
Rx-536_05kHz_02	530	1	13:06:06	0.900005832	47.7205181	16.8220558	119.11	-10.83	17.8	20.84	5000	81.83578122	84.487	-2.163	0	0	0	54.38484545	89.331	-2.162	147.1047795	88.41	-2.161	27.23364601	88.933	-2.158		-84.4871	4.8437	3.9224	4.4454	-84.7111	0.0277	0.0904	0.3524		49	55.33	45.53
Rx-536_05kHz_02	531	1	13:06:07	0.00000583	47.7205193	16.822055	119.1	-10.83	17.96	20.97	5000	81.84482816	82.326	-2.161	0	0	0	54.40388749	87.169	-2.162	147.1316382	86.248	-2.162	27.21824723	86.771	-2.161		-82.3259	4.8433	3.9218	4.4454	-82.5499	0.0273	0.0898	0.3524		48.22	54.98	45.52
Rx-536_05kHz_02	532	1	13:06:07	0.100005829	47.7205205	16.8220542	119.08	-10.84	18.1	21.1	5000	81.86421426	80.166	-2.16	0	0	0	54.42339949	85.009	-2.16	147.177479	84.087	-2.16	27.22521532	84.61	-2.161		-80.1655	4.8437	3.9219	4.4445	-80.3895	0.0277	0.0899	0.3515		48.92	55.02	45.41
Rx-536_05kHz_02	533	1	13:06:07	0.200005827	47.7205217	16.8220534	119.06	-10.85	18.24	21.23	5000	81.86682576	78.006	-2.16	0	0	0	54.41865967	82.849	-2.16	147.1715599	81.929	-2.159	27.23059676	82.452	-2.158		-78.0056	4.8435	3.923	4.4463	-78.2296	0.0275	0.091	0.3533		48.58	55.66	45.63
Rx-536_05kHz_02	534	1	13:06:07	0.300005826	47.7205229	16.8220526	119.04	-10.86	18.39	21.36	5000	81.86506082	75.845	-2.16	0	0	0	54.41243143	80.69	-2.16	147.1669777	79.77	-2.159	27.23552839	80.301	-2.151		-75.8455	4.8441	3.9242	4.4558	-76.0695	0.0281	0.0922	0.3628		49.66	56.43	46.87
Rx-536_05kHz_02	535	1	13:06:07	0.400005824	47.7205241	16.8220519	119.02	-10.87	18.53	21.49	5000	81.8511908	73.685	-2.16	0	0	0	54.39738669	78.53	-2.16	147.1337801	77.61	-2.16	27.24141457	78.143	-2.158		-73.6854	4.8442	3.9245	4.458	-73.9094	0.0282	0.0925	0.365		49.8	56.57	47.15
Rx-536_05kHz_02	536	1	13:06:07	0.500005822	47.7205253	16.8220511	119	-10.88	18.67	21.62	5000	81.85008817	71.525	-2.161	0	0	0	54.40708078	76.368	-2.161	147.1394948	75.449	-2.161	27.22240385	75.983	-2.16		-71.5246	4.8438	3.924	4.4586	-71.7486	0.0278	0.092	0.3656		49.22	56.31	47.22
Rx-536_05kHz_02	537	1	13:06:07	0.600005821	47.7205264	16.8220503	118.98	-10.89	18.82	21.74	5000	81.85018458	69.364	-2.161	0	0	0	54.41445706	74.208	-2.161	147.1535023	73.287	-2.161	27.21805163	73.819	-2.164		-69.3638	4.8441	3.9236	4.4554	-69.5878	0.0281	0.0916	0.3624		49.67	56.06	46.81
Rx-536_05kHz_02	538	1	13:06:07	0.700005819	47.7205276	16.8220495	118.96	-10.9	18.96	21.87	5000	81.84888237	67.204	-2.16	0	0	0	54.40871663	72.048	-2.16	147.1431353	71.128	-2.159	27.2216854	71.663	-2.156		-67.2036	4.8442	3.9245	4.4591	-67.4276	0.0282	0.0925	0.3661		49.9	56.61	47.29
Rx-536_05kHz_02	539	1	13:06:07	0.800005818	47.7205288	16.8220487	118.94	-10.91	19.11	22	5000	81.85357127	65.042	-2.161	0	0	0	54.40831644	69.887	-2.161	147.146306	68.968	-2.16	27.22632865	69.508	-2.154		-65.0422	4.8444	3.926	4.466	-65.2662	0.0284	0.094	0.373		50.31	57.51	48.19
Rx-536_05kHz_02	540	1	13:06:07	0.900005816	47.72053	16.8220479	118.92	-10.92	19.25	22.13	5000	81.85118789	62.881	-2.161	0	0	0	54.40158028	67.725	-2.161	147.1347738	66.808	-2.16	27.22930966	67.353	-2.155		-62.8808	4.8446	3.9273	4.4724	-63.1048	0.0286	0.0953	0.3794		50.64	58.33	49.01
Rx-536_05kHz_02	541	1	13:06:08	0.000005814	47.7205312	16.8220472	118.9	-10.93	19.39	22.26	5000	81.8553107	60.719	-2.162	0	0	0	54.40046515	65.564	-2.162	147.1393731	64.647	-2.161	27.23922438	65.197	-2.156		-60.7188	4.8451	3.9285	4.4782	-60.9428	0.0291	0.0965	0.3852		51.38	59.02	49.75
Rx-536_05kHz_02	542	1	13:06:08	0.100005813	47.7205328	16.8220464	118.41	-10.92	19.58	22.42	5000	81.86756537	58.557	-2.162	0	0	0	54.41777295	63.402	-2.162	147.1686121	62.484	-2.163	27.23231597	63.036	-2.161		-58.5572	4.8446	3.9272	4.4787	-58.7812	0.0286	0.0952	0.3857		50.5	58.27	49.82
Rx-536_05kHz_02	543	1	13:06:08	0.200005811	47.7205345	16.8220457	117.92	-10.91	19.77	22.58	5000	81.87214502	56.396	-2.161	0	0	0	54.42827564	61.241	-2.161	147.1884612	60.323	-2.161	27.22559623	60.873	-2.163		-56.3961	4.8446	3.9272	4.4771	-56.6201	0.0286	0.0952	0.3841		50.63	58.23	49.61
Rx-536_05kHz_02	544	1	13:06:08	0.300005809	47.7205361	16.822045	117.43	-10.9	19.96	22.75	5000	81.86791218	54.235	-2.161	0	0	0	54.41953309	59.08	-2.161	147.171317	58.163	-2.161	27.23303016	58.713	-2.16		-54.235	4.8447	3.9277	4.4778	-54.459	0.0287	0.0957	0.3848		50.81	58.55	49.71
Rx-536_05kHz_02	545	1	13:06:08	0.400005808	47.7205378	16.8220443	116.94	-10.88	20.16	22.91	5000	81.85578666	52.075	-2.16	0	0	0	54.40561931	56.92	-2.16	147.1455172	56.004	-2.159	27.23531663	56.563	-2.15		-52.0747	4.8454	3.9292	4.4882	-52.2987	0.0294	0.0972	0.3952		51.95	59.5	51.05
Rx-536_05kHz_02	546	1	13:06:08	0.500005806	47.7205394	16.8220436	116.45	-10.87	20.35	23.07	5000	81.85741335	49.914	-2.161	0	0	0	54.40497872	54.759	-2.161	147.1436956	53.844	-2.16	27.23978249	54.406	-2.157		-49.9141	4.8449	3.9299	4.4915	-50.1381	0.0289	0.0979	0.3985		51.19	59.93	51.48
Rx-536_05kHz_02	547	1	13:06:08	0.600005805	47.7205411	16.8220429	115.96	-10.86	20.54	23.23	5000	81.85957506	47.753	-2.161	0	0	0	54.40911091	52.599	-2.16	147.1559619	51.683	-2.161	27.23365791	52.244	-2.162		-47.7534	4.8453	3.9296	4.4907	-47.9774	0.0293	0.0976	0.3977		51.73	59.7	51.37
Rx-536_05kHz_02	548	1	13:06:08	0.700005803	47.7205427	16.8220421	115.47	-10.85	20.73	23.39	5000	81.85759264	45.593	-2.161	0	0	0	54.41562416	50.438	-2.161	147.1615879	49.521	-2.162	27.22430252	50.076	-2.168		-45.5929	4.8449	3.9285	4.4827	-45.8169	0.0289	0.0965	0.3897		51.13	59.04	50.34
Rx-536_05kHz_02	549	1	13:06:08	0.800005801	47.7205444	16.8220414	114.98	-10.84	20.92	23.56	5000	81.85786436	43.432	-2.161	0	0	0	54.41610887	48.277	-2.161	147.1603744	47.361	-2.16	27.22529377	47.921	-2.154		-43.4317	4.8454	3.9293	4.4897	-43.6557	0.0294	0.0973	0.3967		52.02	59.53	51.24
Rx-536_05kHz_02	550	1	13:06:08	0.9000058	47.720546	16.8220407	114.49	-10.82	21.11	23.72	5000	81.85257716	41.27	-2.162	0	0	0	54.40877727	46.116	-2.161	147.1449582	45.201	-2.16	27.2249237	45.765	-2.156		-41.27	4.8458	3.9312	4.495	-41.494	0.0298	0.0992	0.402		52.62	60.69	51.93
Rx-536_05kHz_02	551	1	13:06:09	0.000005798	47.7205477	16.82204	114	-10.81	21.3	23.89	5000	81.84825272	39.108	-2.162	0	0	0	54.4026196	43.955	-2.161	147.1329598	43.041	-2.16	27.22776025	43.607	-2.158		-39.108	4.8466	3.9331	4.4994	-39.332	0.0306	0.1011	0.4064		54.05	61.88	52.5
Rx-536_05kHz_02	552	1	13:06:09	0.100005797	47.7205486	16.8220393	113.99	-10.82	21.42	24	5000	81.86291747	36.947	-2.161	0	0	0	54.41145562	41.794	-2.161	147.1540598	40.881	-2.16	27.23516594	41.45	-2.158		-36.9466	4.8471	3.9348	4.503	-37.1706	0.0311	0.1028	0.41		54.99	62.89	52.97
Rx-536_05kHz_02	553	1	13:06:09	0.200005795	47.7205496	16.8220386	113.98	-10.84	21.53	24.11	5000	81.86841291	34.786	-2.161	0	0	0	54.41121389	39.633	-2.161	147.1650307	38.721	-2.16	27.24196789	39.292	-2.158		-34.7855	4.8475	3.9358	4.5064	-35.0095	0.0315	0.1038	0.4134		55.68	63.51	53.4
Rx-536_05kHz_02	554	1	13:06:09	0.300005793	47.7205505	16.8220379	113.97	-10.85	21.65	24.22	5000	81.86509009	32.625	-2.161	0	0	0	54.41911345	37.472	-2.161	147.1706567	36.56	-2.161	27.22564953	37.129	-2.163		-32.625	4.8473	3.9351	4.5041	-32.849	0.0313	0.1031	0.4111		55.33	63.07	53.1
Rx-536_05kHz_02	555	1	13:06:09	0.400005792	47.7205515	16.8220372	113.96	-10.86	21.77	24.33	5000	81.83502444	30.464	-2.161	0	0	0	54.40142872	35.312	-2.16	147.1174497	34.4	-2.16	27.21561461	34.965	-2.164		-30.4644	4.8476	3.9353	4.5006	-30.6884	0.0316	0.1033	0.4076		55.86	63.19	52.66
Rx-536_05kHz_02	556	1	13:06:09	0.50000579	47.7205524	16.8220365	113.95	-10.88	21.88	24.44	5000	81.83102728	28.303	-2.161	0	0	0	54.39281499	33.151	-2.161	147.1007351	32.24	-2.16	27.21952817	32.811	-2.154		-28.3033	4.848	3.9368	4.5079	-28.5273	0.032	0.1048	0.4149		56.53	64.12	53.6
Rx-536_05kHz_02	557	1	13:06:09	0.600005788	47.7205534	16.8220358	113.94	-10.89	22	24.55	5000	81.83323809	26.143	-2.16	0	0	0	54.39341966	30.991	-2.16	147.1040559	30.081	-2.159	27.2249331	30.65	-2.162		-26.1429	4.8484	3.9383	4.5067	-26.3669	0.0324	0.1063	0.4137		57.32	65.06	53.43
Rx-536_05kHz_02	558	1	13:06:09	0.700005787	47.7205543	16.8220351	113.93	-10.9	22.12	24.66	5000	81.83795711	23.982	-2.161	0	0	0	54.38991135	28.831	-2.16	147.1075087	27.921	-2.16	27.23449199	28.495	-2.155		-23.9821	4.8488	3.9392	4.5128	-24.2061	0.0328	0.1072	0.4198		58.06	65.58	54.23
Rx-536_05kHz_02	559	1	13:06:09	0.800005785	47.7205553	16.8220344	113.92	-10.92	22.24	24.77	5000	81.83925648	21.821	-2.161	0	0	0	54.39525855	26.67	-2.161	147.1212171	25.76	-2.161	27.2268687	26.332	-2.163		-21.8208	4.8489	3.9392	4.5113	-22.0448	0.0329	0.1072	0.4183		58.23	65.61	54.03
Rx-536_05kHz_02	560	1	13:06:09	0.900005784	47.7205562	16.8220337	113.91	-10.93	22.35	24.88	5000	81.8522239	19.659	-2.162	0	0	0	54.40953816	24.507	-2.162	147.1478724	23.597	-2.163	27.22472062	24.169	-2.164		-19.6589	4.8486	3.9384	4.5097	-19.8829	0.0326	0.1064	0.4167		57.66	65.12	53.83
Rx-536_05kHz_02	561	1	13:06:10	0.000005782	47.7205572	16.822033	113.9	-10.94	22.47	24.99	5000	81.85170246	17.498	-2.161	0	0	0	54.4131445	22.346	-2.161	147.1477793	21.437	-2.161	27.21734594	22.005	-2.164		-17.4979	4.8483	3.9387	4.5069	-17.7219	0.0323	0.1067	0.4139		57.09	65.26	53.46
Rx-536_05kHz_02	562	1	13:06:10	0.10000578	47.7205582	16.8220323	113.9	-10.95	22.6	25.11	5000	81.86380757	15.336	-2.162	0	0	0	54.41867289	20.185	-2.161	147.1624165	19.276	-2.16	27.22177346	19.85	-2.155		-15.336	4.8489	3.9402	4.5139	-15.56	0.0329	0.1082	0.4209		58.2	66.18	54.36
Rx-536_05kHz_02	563	1	13:06:10	0.200005779	47.7205593	16.8220316	113.9	-10.96	22.73	25.23	5000	81.86302693	13.173	-2.163	0	0	0	54.41445204	18.023	-2.161	147.1558105	17.116	-2.161	27.22680625	17.692	-2.157		-13.1733	4.8501	3.9422	4.5191	-13.3973	0.0341	0.1102	0.4261		60.26	67.45	55.04
Rx-536_05kHz_02	564	1	13:06:10	0.300005777	47.7205603	16.8220309	113.9	-10.97	22.85	25.35	5000	81.86632305	11.01	-2.164	0	0	0	54.41225592	15.86	-2.163	147.1548585	14.953	-2.162	27.23592946	15.536	-2.156		-11.0096	4.8504	3.9437	4.5263	-11.2336	0.0344	0.1117	0.4333		60.87	68.34	55.97
Rx-536_05kHz_02	565	1	13:06:10	0.400005775	47.7205614	16.8220302	113.9	-10.98	22.98	25.47	5000	81.85207442	8.846	-2.164	0	0	0	54.40169801	13.697	-2.163	147.1378877	12.79	-2.163	27.23074553	13.37	-2.166		-8.8457	4.8509	3.9443	4.5241	-9.0697	0.0349	0.1123	0.4311		61.76	68.71	55.69
Rx-536_05kHz_02	566	1	13:06:10	0.500005774	47.7205624	16.8220295	113.9	-10.99	23.11	25.59	5000	81.84900188	6.683	-2.163	0	0	0	54.40373481	11.534	-2.163	147.1384489	10.627	-2.163	27.22862143	11.21	-2.16		-6.6829	4.851	3.944	4.527	-6.9069	0.035	0.112	0.434		61.89	68.56	56.06
Rx-536_05kHz_02	567	1	13:06:10	0.600005772	47.7205635	16.8220288	113.9	-11	23.24	25.71	5000	81.84825564	4.521	-2.162	0	0	0	54.40848012	9.372	-2.162	147.1432495	8.465	-2.162	27.22658159	9.041	-2.169		-4.521	4.8512	3.9439	4.5203	-4.745	0.0352	0.1119	0.4273		62.33	68.5	55.19
Rx-536_05kHz_02	568	1	13:06:10	0.700005771	47.7205645	16.8220281	113.9	-11.01	23.36	25.83	5000	81.84863965	2.359	-2.162	0	0	0	54.40456868	7.21	-2.162	147.1366651	6.304	-2.161	27.22898009	6.885	-2.157		-2.3591	4.8514	3.9451	4.5256	-2.5831	0.0354	0.1131	0.4326		62.64	69.19	55.88
Rx-536_05kHz_02	569	1	13:06:10	0.800005769	47.7205656	16.8220274	113.9	-11.02	23.49	25.95	5000	81.84404544	0.198	-2.161	0	0	0	54.39960012	5.05	-2.16	147.129116	4.144	-2.16	27.23161936	4.726	-2.159		-0.1976	4.8526	3.9465	4.5282	-0.4216	0.0366	0.1145	0.4352		64.71	70.07	56.22
Rx-536_05kHz_02	570	1	13:06:10	0.900005767	47.7205666	16.8220267	113.9	-11.02	23.62	26.06	5000	81.84461476	-1.964	-2.162	0	0	0	54.39617368	2.889	-2.162	147.1255922	1.984	-2.16	27.23522893	2.566	-2.16		1.9641	4.8528	3.9484	4.5298	1.7401	0.0368	0.1164	0.4368		65.15	71.2	56.43
Rx-536_05kHz_02	571	1	13:06:11	0.000005766	47.7205677	16.822026	113.9	-11.03	23.75	26.18	5000	81.8441234	-4.125	-2.161	0	0	0	54.39643456	0.727	-2.161	147.1295414	-0.177	-2.161	27.23396091	0.404	-2.162		4.1254	4.8528	3.9488	4.5293	3.9014	0.0368	0.1168	0.4363		65.16	71.46	56.36
Rx-536_05kHz_02	572	1	13:06:11	0.100005764	47.7205686	16.8220254	113.9	-11.04	23.86	26.29	5000	81.85706817	-6.286	-2.161	0	0	0	54.41432298	-1.433	-2.161	147.1612553	-2.338	-2.161	27.22724892	-1.758	-2.162		6.2861	4.8527	3.9482	4.5283	6.0621	0.0367	0.1162	0.4353		64.93	71.11	56.24
Rx-536_05kHz_02	573	1	13:06:11	0.200005763	47.7205695	16.8220248	113.9	-11.05	23.97	26.4	5000	81.85770718	-8.447	-2.161	0	0	0	54.41564897	-3.594	-2.161	147.1625563	-4.498	-2.16	27.22857421	-3.92	-2.162		8.4469	4.8528	3.9486	4.5268	8.2229	0.0368	0.1166	0.4338		65.11	71.37	56.03
Rx-536_05kHz_02	574	1	13:06:11	0.300005761	47.7205705	16.8220241	113.9	-11.06	24.09	26.5	5000	81.85913525	-10.609	-2.162	0	0	0	54.41640689	-5.756	-2.162	147.1627907	-6.659	-2.161	27.2238598	-6.083	-2.162		10.6087	4.853	3.9497	4.5262	10.3847	0.037	0.1177	0.4332		65.48	72.01	55.96
Rx-536_05kHz_02	575	1	13:06:11	0.400005759	47.7205714	16.8220235	113.9	-11.07	24.2	26.61	5000	81.84095878	-12.772	-2.163	0	0	0	54.39917953	-7.918	-2.162	147.1187952	-8.82	-2.161	27.22310811	-8.241	-2.158		12.7715	4.8539	3.9519	4.5309	12.5475	0.0379	0.1199	0.4379		67.01	73.39	56.57
Rx-536_05kHz_02	576	1	13:06:11	0.500005758	47.7205723	16.8220229	113.9	-11.07	24.31	26.71	5000	81.8402073	-14.934	-2.162	0	0	0	54.39472836	-10.079	-2.161	147.1125056	-10.98	-2.16	27.22772232	-10.4	-2.16		14.9338	4.8548	3.9543	4.5335	14.7098	0.0388	0.1223	0.4405		68.63	74.81	56.91
Rx-536_05kHz_02	577	1	13:06:11	0.600005756	47.7205733	16.8220223	113.9	-11.08	24.42	26.82	5000	81.83870769	-17.095	-2.161	0	0	0	54.39176216	-12.24	-2.161	147.1130465	-13.14	-2.161	27.22916897	-12.562	-2.161		17.0952	4.8549	3.9551	4.5337	16.8712	0.0389	0.1231	0.4407		68.76	75.35	56.92
Rx-536_05kHz_02	578	1	13:06:11	0.700005754	47.7205742	16.8220217	113.9	-11.09	24.54	26.93	5000	81.84025743	-19.257	-2.162	0	0	0	54.39739851	-14.402	-2.162	147.1217422	-15.302	-2.162	27.22773863	-14.726	-2.164		19.2569	4.8545	3.9545	4.5309	19.0329	0.0385	0.1225	0.4379		68.07	74.94	56.57
Rx-536_05kHz_02	579	1	13:06:11	0.800005753	47.7205751	16.8220211	113.9	-11.1	24.65	27.03	5000	81.84272059	-21.418	-2.161	0	0	0	54.40489436	-16.564	-2.161	147.135854	-17.464	-2.161	27.2236419	-16.892	-2.166		21.4182	4.8546	3.9544	4.5265	21.1942	0.0386	0.1224	0.4335		68.22	74.92	56
Rx-536_05kHz_02	580	1	13:06:11	0.900005751	47.7205761	16.8220204	113.9	-11.1	24.76	27.14	5000	81.84387249	-23.579	-2.161	0	0	0	54.40131669	-18.725	-2.161	147.1334132	-19.624	-2.16	27.22552891	-19.053	-2.162		23.5794	4.8547	3.9553	4.5261	23.3554	0.0387	0.1233	0.4331		68.42	75.48	55.95
Rx-536_05kHz_02	581	1	13:06:12	0.00000575	47.720577	16.8220198	113.9	-11.11	24.88	27.25	5000	81.84650095	-25.741	-2.161	0	0	0	54.39955082	-20.886	-2.161	147.1308428	-21.784	-2.16	27.23498767	-21.214	-2.16		25.7408	4.8553	3.9565	4.5271	25.5168	0.0393	0.1245	0.4341		69.41	76.18	56.08
Rx-536_05kHz_02	582	1	13:06:12	0.100005748	47.7205777	16.8220194	113.91	-11.12	24.96	27.32	5000	81.85094094	-27.903	-2.162	0	0	0	54.40267904	-23.048	-2.162	147.139708	-23.946	-2.161	27.23435824	-23.376	-2.162		27.9029	4.8552	3.9574	4.527	27.6789	0.0392	0.1254	0.434		69.32	76.71	56.06
Rx-536_05kHz_02	583	1	13:06:12	0.200005746	47.7205783	16.822019	113.92	-11.12	25.04	27.4	5000	81.85220153	-30.064	-2.161	0	0	0	54.40309445	-25.209	-2.161	147.1478832	-26.107	-2.162	27.23339199	-25.539	-2.164		30.0642	4.8554	3.9568	4.5247	29.8402	0.0394	0.1248	0.4317		69.63	76.39	55.77
Rx-536_05kHz_02	584	1	13:06:12	0.300005745	47.720579	16.8220186	113.93	-11.12	25.12	27.47	5000	81.85337728	-32.225	-2.161	0	0	0	54.40749167	-27.37	-2.162	147.1507065	-28.269	-2.162	27.23276991	-27.703	-2.164		32.225	4.8546	3.9559	4.5219	32.001	0.0386	0.1239	0.4289		68.34	75.79	55.4
Rx-536_05kHz_02	585	1	13:06:12	0.400005743	47.7205797	16.8220182	113.94	-11.13	25.2	27.55	5000	81.83784648	-34.386	-2.161	0	0	0	54.39968274	-29.532	-2.161	147.1225588	-30.431	-2.162	27.22242904	-29.87	-2.167		34.3862	4.8544	3.9549	4.5164	34.1622	0.0384	0.1229	0.4234		67.91	75.19	54.69
Rx-536_05kHz_02	586	1	13:06:12	0.500005742	47.7205803	16.8220177	113.95	-11.13	25.28	27.62	5000	81.83789748	-36.548	-2.161	0	0	0	54.40013623	-31.693	-2.162	147.122324	-32.593	-2.161	27.22148723	-32.028	-2.158		36.5476	4.8542	3.9548	4.5196	36.3236	0.0382	0.1228	0.4266		67.49	75.14	55.11
Rx-536_05kHz_02	587	1	13:06:12	0.60000574	47.720581	16.8220173	113.96	-11.14	25.36	27.7	5000	81.83696597	-38.71	-2.163	0	0	0	54.39743656	-33.856	-2.162	147.1169468	-34.755	-2.162	27.22197137	-34.193	-2.165		38.7102	4.8546	3.9553	4.5177	38.4862	0.0386	0.1233	0.4247		68.22	75.47	54.86
Rx-536_05kHz_02	588	1	13:06:12	0.700005738	47.7205817	16.8220169	113.97	-11.14	25.44	27.77	5000	81.83685854	-40.873	-2.163	0	0	0	54.39508279	-36.018	-2.162	147.114868	-36.917	-2.162	27.22761666	-36.356	-2.163		40.8729	4.8548	3.956	4.5172	40.6489	0.0388	0.124	0.4242		68.66	75.85	54.79
Rx-536_05kHz_02	589	1	13:06:12	0.800005737	47.7205823	16.8220165	113.98	-11.14	25.52	27.85	5000	81.83521881	-43.034	-2.161	0	0	0	54.39964187	-38.178	-2.16	147.1163704	-39.078	-2.161	27.22780696	-38.515	-2.159		43.034	4.856	3.9565	4.5194	42.81	0.04	0.1245	0.4264		70.68	76.18	55.08
Rx-536_05kHz_02	590	1	13:06:12	0.900005735	47.720583	16.8220161	113.99	-11.15	25.6	27.92	5000	81.8368915	-45.195	-2.161	0	0	0	54.40707021	-40.339	-2.161	147.1253238	-41.239	-2.161	27.22761969	-40.68	-2.166		45.1952	4.8562	3.9562	4.515	44.9712	0.0402	0.1242	0.422		71.08	76.03	54.51
Rx-536_05kHz_02	591	1	13:06:13	0.000005733	47.7205837	16.8220157	114	-11.15	25.68	28	5000	81.8393435	-47.357	-2.162	0	0	0	54.41780603	-42.501	-2.162	147.1416628	-43.402	-2.163	27.2273159	-42.847	-2.167		47.3575	4.8566	3.9556	4.5104	47.1335	0.0406	0.1236	0.4174		71.87	75.66	53.92
Rx-536_05kHz_02	592	1	13:06:13	0.100005732	47.7205837	16.822015	114	-11.2	25.7	28.03	5000	81.84905274	-49.52	-2.162	0	0	0	54.43333225	-44.662	-2.161	147.1542619	-45.565	-2.163	27.23132798	-45.011	-2.164		49.5199	4.8583	3.9554	4.5088	49.2959	0.0423	0.1234	0.4158		74.79	75.49	53.71
Rx-536_05kHz_02	593	1	13:06:13	0.20000573	47.7205837	16.8220143	114	-11.25	25.71	28.07	5000	81.85270286	-51.681	-2.161	0	0	0	54.44051541	-46.821	-2.159	147.1574082	-47.726	-2.162	27.2330967	-47.169	-2.158		51.6814	4.8603	3.9553	4.5121	51.4574	0.0443	0.1233	0.4191		78.41	75.43	54.13
Rx-536_05kHz_02	594	1	13:06:13	0.300005729	47.7205837	16.8220137	114	-11.29	25.73	28.1	5000	81.85146457	-53.842	-2.16	0	0	0	54.43440176	-48.981	-2.16	147.1514616	-49.887	-2.161	27.23032017	-49.333	-2.164		53.8415	4.8603	3.9546	4.5082	53.6175	0.0443	0.1226	0.4152		78.27	75	53.63
Rx-536_05kHz_02	595	1	13:06:13	0.400005727	47.7205837	16.822013	114	-11.34	25.75	28.13	5000	81.83619688	-56.001	-2.16	0	0	0	54.41693988	-51.142	-2.161	147.1227213	-52.046	-2.159	27.22571517	-51.487	-2.154		56.001	4.8587	3.9554	4.5137	55.777	0.0427	0.1234	0.4207		75.57	75.5	54.35
Rx-536_05kHz_02	596	1	13:06:13	0.500005725	47.7205837	16.8220123	114	-11.39	25.77	28.17	5000	81.83549955	-58.162	-2.161	0	0	0	54.4084149	-53.305	-2.163	147.1221588	-54.207	-2.161	27.22405726	-53.645	-2.158		58.1618	4.8563	3.9552	4.5166	57.9378	0.0403	0.1232	0.4236		71.31	75.4	54.72
Rx-536_05kHz_02	597	1	13:06:13	0.600005724	47.7205837	16.8220117	114	-11.43	25.78	28.2	5000	81.84010951	-60.324	-2.162	0	0	0	54.40522542	-55.469	-2.163	147.1276142	-56.369	-2.162	27.22488078	-55.806	-2.16		60.3235	4.8548	3.9549	4.5179	60.0995	0.0388	0.1229	0.4249		68.58	75.22	54.89
Rx-536_05kHz_02	598	1	13:06:13	0.700005722	47.7205837	16.822011	114	-11.48	25.8	28.24	5000	81.84089467	-62.487	-2.163	0	0	0	54.40008214	-57.632	-2.164	147.1278054	-58.531	-2.163	27.22679634	-57.966	-2.16		62.4865	4.854	3.955	4.5206	62.2625	0.038	0.123	0.4276		67.22	75.28	55.23
Rx-536_05kHz_02	599	1	13:06:13	0.80000572	47.7205837	16.8220103	114	-11.53	25.82	28.27	5000	81.84159444	-64.648	-2.162	0	0	0	54.39863077	-59.795	-2.162	147.1290022	-60.694	-2.162	27.22469734	-60.125	-2.159		64.6483	4.8535	3.9547	4.5237	64.4243	0.0375	0.1227	0.4307		66.33	75.06	55.64
Rx-536_05kHz_02	600	1	13:06:13	0.900005719	47.7205837	16.8220097	114	-11.57	25.83	28.31	5000	81.84195	-66.81	-2.162	0	0	0	54.39639031	-61.957	-2.162	147.1264234	-62.855	-2.161	27.22960496	-62.283	-2.158		66.8101	4.8534	3.9551	4.5273	66.5861	0.0374	0.1231	0.4343		66.21	75.35	56.1
Rx-536_05kHz_03	1	1	13:06:14	0.000005717	47.7205837	16.822009	114	-11.62	25.85	28.34	5000	81.84232215	-68.971	-68.971	0	0	0	54.39409732	-64.118	-64.118	147.1259061	-65.016	-65.016	27.22961183	-64.442	-64.442		68.9714	4.8529	3.955	4.5295	68.7474	0.0369	0.123	0.4365		65.3	75.28	56.39
Rx-536_05kHz_03	2	1	13:06:14	0.100005716	47.7205832	16.8220082	113.99	-11.69	25.83	28.35	5000	81.84940632	-71.133	-2.162	0	0	0	54.39982053	-66.28	-2.162	147.1394655	-67.178	-2.162	27.23257238	-66.602	-2.16		71.1334	4.8535	3.9556	4.5313	70.9094	0.0375	0.1236	0.4383		66.34	75.64	56.62
Rx-536_05kHz_03	3	1	13:06:14	0.200005714	47.7205828	16.8220074	113.98	-11.77	25.81	28.36	5000	81.85462002	-73.295	-2.161	0	0	0	54.41446215	-68.44	-2.16	147.1519777	-69.34	-2.162	27.23249104	-68.765	-2.163		73.2949	4.855	3.9553	4.5299	73.0709	0.039	0.1233	0.4369		69.02	75.42	56.44
Rx-536_05kHz_03	4	1	13:06:14	0.300005712	47.7205824	16.8220065	113.97	-11.84	25.78	28.37	5000	81.85358504	-75.456	-2.161	0	0	0	54.4235043	-70.599	-2.16	147.1580867	-71.501	-2.161	27.23460075	-70.923	-2.158		75.4559	4.8565	3.9554	4.5333	75.2319	0.0405	0.1234	0.4403		71.58	75.51	56.88
Rx-536_05kHz_03	5	1	13:06:14	0.400005711	47.720582	16.8220057	113.96	-11.91	25.76	28.38	5000	81.83977932	-77.618	-2.162	0	0	0	54.41815739	-72.761	-2.162	147.1422536	-73.663	-2.162	27.22708912	-73.088	-2.165		77.6175	4.8564	3.9545	4.5299	77.3935	0.0404	0.1225	0.4369		71.5	74.98	56.44
Rx-536_05kHz_03	6	1	13:06:14	0.500005709	47.7205816	16.8220049	113.95	-11.99	25.74	28.39	5000	81.83915429	-79.779	-2.161	0	0	0	54.41471632	-74.923	-2.162	147.140661	-75.824	-2.161	27.22679979	-75.247	-2.159		79.7787	4.8558	3.9545	4.5321	79.5547	0.0398	0.1225	0.4391		70.34	74.94	56.72
Rx-536_05kHz_03	7	1	13:06:14	0.600005708	47.7205812	16.8220041	113.94	-12.06	25.72	28.4	5000	81.83576768	-81.94	-2.161	0	0	0	54.4087711	-77.084	-2.161	147.1318611	-77.985	-2.161	27.22333393	-77.408	-2.161		81.9396	4.8553	3.9542	4.5315	81.7156	0.0393	0.1222	0.4385		69.48	74.8	56.64
Rx-536_05kHz_03	8	1	13:06:14	0.700005706	47.7205807	16.8220033	113.93	-12.13	25.69	28.41	5000	81.83441051	-84.101	-2.162	0	0	0	54.40231946	-79.245	-2.161	147.1223972	-80.146	-2.161	27.22407409	-79.568	-2.16		84.1012	4.8561	3.9554	4.5332	83.8772	0.0401	0.1234	0.4402		70.92	75.49	56.87
Rx-536_05kHz_03	9	1	13:06:14	0.800005704	47.7205803	16.8220025	113.92	-12.21	25.67	28.42	5000	81.83606792	-86.263	-2.161	0	0	0	54.40560332	-81.405	-2.16	147.1228547	-82.306	-2.16	27.22600637	-81.729	-2.161		86.2625	4.8574	3.9564	4.5337	86.0385	0.0414	0.1244	0.4407		73.14	76.1	56.93
Rx-536_05kHz_03	10	1	13:06:14	0.900005703	47.7205799	16.8220016	113.91	-12.28	25.65	28.44	5000	81.83375006	-88.425	-2.163	0	0	0	54.4017923	-83.569	-2.163	147.1162284	-84.468	-2.162	27.22943723	-83.885	-2.157		88.4253	4.8566	3.9573	4.5399	88.2013	0.0406	0.1253	0.4469		71.75	76.69	57.73
Rx-536_05kHz_03	11	1	13:06:15	0.000005701	47.7205795	16.8220008	113.9	-12.35	25.62	28.45	5000	81.83196908	-90.587	-2.162	0	0	0	54.39666474	-85.731	-2.163	147.114781	-86.631	-2.163	27.22591963	-86.052	-2.166		90.587	4.8555	3.9565	4.5354	90.363	0.0395	0.1245	0.4424		69.91	76.18	57.15
Rx-536_05kHz_03	12	1	13:06:15	0.100005699	47.7205789	16.8220004	113.91	-12.4	25.57	28.42	5000	81.82793237	-92.749	-2.162	0	0	0	54.39366352	-87.894	-2.162	147.1130188	-88.792	-2.162	27.22132359	-88.214	-2.162		92.7488	4.855	3.9564	4.5347	92.5248	0.039	0.1244	0.4417		68.95	76.12	57.06
Rx-536_05kHz_03	13	1	13:06:15	0.200005698	47.7205783	16.8220001	113.92	-12.45	25.52	28.4	5000	81.83261218	-94.909	-2.16	0	0	0	54.39353255	-90.054	-2.16	147.1180833	-90.952	-2.16	27.2239788	-90.373	-2.159		94.9088	4.855	3.9566	4.5363	94.6848	0.039	0.1246	0.4433		68.97	76.24	57.26
Rx-536_05kHz_03	14	1	13:06:15	0.300005696	47.7205777	16.8219997	113.93	-12.5	25.47	28.37	5000	81.8274495	-97.069	-2.16	0	0	0	54.3884727	-92.214	-2.16	147.1110763	-93.112	-2.16	27.22062545	-92.531	-2.159		97.069	4.8552	3.9572	4.5378	96.845	0.0392	0.1252	0.4448		69.31	76.61	57.46
Rx-536_05kHz_03	15	1	13:06:15	0.400005695	47.7205772	16.8219993	113.94	-12.55	25.42	28.35	5000	81.8207041	-99.228	-2.159	0	0	0	54.37933603	-94.373	-2.159	147.089344	-95.27	-2.158	27.22134854	-94.684	-2.153		99.2284	4.8554	3.9582	4.5446	99.0044	0.0394	0.1262	0.4516		69.61	77.25	58.34
Rx-536_05kHz_03	16	1	13:06:15	0.500005693	47.7205766	16.8219989	113.95	-12.6	25.37	28.32	5000	81.82659207	-101.388	-2.16	0	0	0	54.38106042	-96.533	-2.16	147.0974325	-97.43	-2.16	27.22031582	-96.844	-2.16		101.3881	4.8551	3.9581	4.5445	101.1641	0.0391	0.1261	0.4515		69.22	77.17	58.33
Rx-536_05kHz_03	17	1	13:06:15	0.600005691	47.720576	16.8219985	113.96	-12.65	25.32	28.3	5000	81.82457743	-103.548	-2.16	0	0	0	54.38691928	-98.692	-2.159	147.0980891	-99.591	-2.161	27.22348162	-99.006	-2.163		103.5479	4.8557	3.9573	4.5417	103.3239	0.0397	0.1253	0.4487		70.27	76.65	57.96
Rx-536_05kHz_03	18	1	13:06:15	0.70000569	47.7205754	16.8219981	113.97	-12.7	25.27	28.28	5000	81.8289538	-105.708	-2.16	0	0	0	54.39683371	-100.852	-2.16	147.1118379	-101.751	-2.161	27.22078813	-101.164	-2.158		105.7079	4.8558	3.9566	4.5436	105.4839	0.0398	0.1246	0.4506		70.38	76.22	58.21
Rx-536_05kHz_03	19	1	13:06:15	0.800005688	47.7205748	16.8219978	113.98	-12.75	25.22	28.25	5000	81.83049384	-107.867	-2.159	0	0	0	54.39819798	-103.012	-2.16	147.1176865	-103.911	-2.16	27.21916303	-103.321	-2.157		107.8667	4.8548	3.9558	4.5457	107.6427	0.0388	0.1238	0.4527		68.65	75.76	58.48
Rx-536_05kHz_03	20	1	13:06:15	0.900005687	47.7205742	16.8219974	113.99	-12.79	25.16	28.23	5000	81.82975552	-110.026	-2.16	0	0	0	54.3971689	-105.172	-2.161	147.1121905	-106.071	-2.16	27.21742901	-105.479	-2.158		110.0262	4.8538	3.9552	4.547	109.8022	0.0378	0.1232	0.454		66.78	75.41	58.64
Rx-536_05kHz_03	21	1	13:06:16	0.000005685	47.7205737	16.821997	114	-12.84	25.11	28.21	5000	81.82910955	-112.185	-2.159	0	0	0	54.3957241	-107.332	-2.159	147.1094732	-108.23	-2.159	27.21796717	-107.636	-2.157		112.1852	4.8534	3.9553	4.5488	111.9612	0.0374	0.1233	0.4558		66.09	75.43	58.88
Rx-536_05kHz_03	22	1	13:06:16	0.100005683	47.720573	16.8219972	113.99	-12.86	25.04	28.14	5000	81.84026322	-114.345	-2.16	0	0	0	54.4027226	-109.491	-2.16	147.1307355	-110.389	-2.159	27.22309251	-109.796	-2.16		114.3454	4.8539	3.956	4.5492	114.1214	0.0379	0.124	0.4562		67.08	75.87	58.93
Rx-536_05kHz_03	23	1	13:06:16	0.200005682	47.7205723	16.8219974	113.98	-12.87	24.96	28.08	5000	81.84448841	-116.505	-2.159	0	0	0	54.40373349	-111.65	-2.159	147.1324718	-112.547	-2.158	27.22707542	-111.952	-2.156		116.5045	4.8544	3.9576	4.5526	116.2805	0.0384	0.1256	0.4596		67.89	76.86	59.37
Rx-536_05kHz_03	24	1	13:06:16	0.30000568	47.7205716	16.8219976	113.97	-12.88	24.88	28.02	5000	81.84461486	-118.664	-2.159	0	0	0	54.40023215	-113.809	-2.159	147.125387	-114.705	-2.158	27.2335751	-114.103	-2.151		118.6636	4.8543	3.9586	4.5602	118.4396	0.0383	0.1266	0.4672		67.82	77.45	60.35
Rx-536_05kHz_03	25	1	13:06:16	0.400005678	47.7205709	16.8219977	113.96	-12.9	24.8	27.96	5000	81.8308127	-120.823	-2.16	0	0	0	54.38991259	-115.969	-2.16	147.0995675	-116.865	-2.16	27.22296926	-116.265	-2.162		120.8231	4.854	3.9584	4.5576	120.5991	0.038	0.1264	0.4646		67.12	77.34	60.02
Rx-536_05kHz_03	26	1	13:06:16	0.500005677	47.7205702	16.8219979	113.95	-12.91	24.72	27.89	5000	81.83385871	-122.982	-2.159	0	0	0	54.38801798	-118.129	-2.16	147.1017181	-119.024	-2.159	27.22303349	-118.428	-2.163		122.982	4.8532	3.958	4.5536	122.758	0.0372	0.126	0.4606		65.74	77.09	59.49
Rx-536_05kHz_03	27	1	13:06:16	0.600005675	47.7205695	16.8219981	113.94	-12.93	24.65	27.83	5000	81.8262082	-125.142	-2.16	0	0	0	54.37885742	-120.29	-2.161	147.0896687	-121.184	-2.16	27.21780237	-120.586	-2.158		125.1416	4.8517	3.9571	4.5554	124.9176	0.0357	0.1251	0.4624		63.09	76.56	59.73
Rx-536_05kHz_03	28	1	13:06:16	0.700005674	47.7205688	16.8219983	113.93	-12.94	24.57	27.77	5000	81.82747129	-127.302	-2.16	0	0	0	54.3713479	-122.451	-2.161	147.0883099	-123.345	-2.16	27.21791069	-122.746	-2.16		127.3017	4.8506	3.9568	4.5557	127.0777	0.0346	0.1248	0.4627		61.26	76.39	59.77
Rx-536_05kHz_03	29	1	13:06:16	0.800005672	47.7205681	16.8219985	113.92	-12.95	24.49	27.71	5000	81.82668184	-129.461	-2.16	0	0	0	54.36156678	-124.612	-2.161	147.0844048	-125.504	-2.159	27.22062869	-124.901	-2.155		129.4613	4.8495	3.9571	4.5599	129.2373	0.0335	0.1251	0.4669		59.16	76.56	60.31
Rx-536_05kHz_03	30	1	13:06:16	0.90000567	47.7205674	16.8219987	113.91	-12.97	24.41	27.64	5000	81.83218776	-131.621	-2.16	0	0	0	54.36200818	-126.772	-2.16	147.0958685	-127.664	-2.16	27.22542499	-127.064	-2.163		131.621	4.8495	3.9571	4.5566	131.397	0.0335	0.1251	0.4636		59.3	76.56	59.89
Rx-536_05kHz_03	31	1	13:06:17	0.000005669	47.7205667	16.8219988	113.9	-12.98	24.34	27.58	5000	81.82831264	-133.78	-2.159	0	0	0	54.37014326	-128.929	-2.158	147.0880865	-129.824	-2.16	27.22808872	-129.223	-2.158		133.7804	4.8513	3.9563	4.5575	133.5564	0.0353	0.1243	0.4645		62.47	76.03	60
Rx-536_05kHz_03	32	1	13:06:17	0.100005667	47.7205659	16.8219992	113.9	-12.98	24.24	27.5	5000	81.83943555	-135.94	-2.16	0	0	0	54.39358524	-131.088	-2.159	147.1182971	-131.986	-2.162	27.22474989	-131.387	-2.164		135.9404	4.8522	3.9544	4.5537	135.7164	0.0362	0.1224	0.4607		63.97	74.92	59.52
Rx-536_05kHz_03	33	1	13:06:17	0.200005665	47.7205651	16.8219996	113.9	-12.99	24.15	27.42	5000	81.84503105	-138.101	-2.16	0	0	0	54.4025614	-133.249	-2.161	147.1304568	-134.148	-2.162	27.22812346	-133.552	-2.165		138.1005	4.8518	3.953	4.5486	137.8765	0.0358	0.121	0.4556		63.22	74.05	58.85
Rx-536_05kHz_03	34	1	13:06:17	0.300005664	47.7205643	16.822	113.9	-12.99	24.06	27.34	5000	81.84346524	-140.261	-2.16	0	0	0	54.40543958	-135.409	-2.161	147.1385508	-136.309	-2.162	27.22335208	-135.716	-2.164		140.2607	4.8513	3.9513	4.5443	140.0367	0.0353	0.1193	0.4513		62.35	72.98	58.3
Rx-536_05kHz_03	35	1	13:06:17	0.400005662	47.7205635	16.8220004	113.9	-12.99	23.97	27.26	5000	81.82844848	-142.42	-2.16	0	0	0	54.39618153	-137.569	-2.159	147.1112906	-138.47	-2.16	27.21584752	-137.878	-2.162		142.4203	4.8514	3.9504	4.5419	142.1963	0.0354	0.1184	0.4489		62.68	72.47	57.99
Rx-536_05kHz_03	36	1	13:06:17	0.500005661	47.7205627	16.8220008	113.9	-12.99	23.88	27.18	5000	81.8287798	-144.58	-2.159	0	0	0	54.3922414	-139.728	-2.159	147.104119	-140.629	-2.159	27.21946713	-140.038	-2.159		144.5797	4.8518	3.9508	4.5419	144.3557	0.0358	0.1188	0.4489		63.28	72.67	57.99
Rx-536_05kHz_03	37	1	13:06:17	0.600005659	47.720562	16.8220011	113.9	-13	23.79	27.11	5000	81.82831294	-146.739	-2.159	0	0	0	54.39015873	-141.887	-2.159	147.103647	-142.787	-2.158	27.22142979	-142.196	-2.159		146.7389	4.8523	3.9517	4.5424	146.5149	0.0363	0.1197	0.4494		64.21	73.26	58.05
Rx-536_05kHz_03	38	1	13:06:17	0.700005657	47.7205612	16.8220015	113.9	-13	23.69	27.03	5000	81.82475437	-148.898	-2.16	0	0	0	54.38517416	-144.046	-2.16	147.0913254	-144.947	-2.159	27.22598497	-144.357	-2.16		148.8984	4.8521	3.9518	4.5415	148.6744	0.0361	0.1198	0.4485		63.91	73.28	57.94
Rx-536_05kHz_03	39	1	13:06:17	0.800005656	47.7205604	16.8220019	113.9	-13	23.6	26.95	5000	81.82841366	-151.058	-2.16	0	0	0	54.38904627	-146.207	-2.161	147.0979076	-147.107	-2.161	27.22336998	-146.516	-2.159		151.0582	4.8515	3.9509	4.5425	150.8342	0.0355	0.1189	0.4495		62.73	72.72	58.07
Rx-536_05kHz_03	40	1	13:06:17	0.900005654	47.7205596	16.8220023	113.9	-13.01	23.51	26.87	5000	81.82926956	-153.217	-2.159	0	0	0	54.38558779	-148.368	-2.161	147.0962743	-149.268	-2.161	27.22215931	-148.68	-2.165		153.2175	4.8499	3.949	4.5372	152.9935	0.0339	0.117	0.4442		59.95	71.6	57.38
Rx-536_05kHz_03	41	1	13:06:18	0.000005653	47.7205588	16.8220027	113.9	-13.01	23.42	26.79	5000	81.82582692	-155.376	-2.159	0	0	0	54.37785426	-150.528	-2.161	147.0982579	-151.429	-2.16	27.21822503	-150.843	-2.163		155.3765	4.8483	3.9476	4.5335	155.1525	0.0323	0.1156	0.4405		57.18	70.74	56.9
Rx-536_05kHz_03	42	1	13:06:18	0.100005651	47.7205579	16.8220031	113.91	-13.01	23.32	26.7	5000	81.83740935	-157.535	-2.159	0	0	0	54.37742034	-152.688	-2.16	147.1181876	-153.589	-2.16	27.22195561	-153.004	-2.161		157.5355	4.8471	3.9467	4.5317	157.3115	0.0311	0.1147	0.4387		55.06	70.19	56.68
Rx-536_05kHz_03	43	1	13:06:18	0.200005649	47.7205571	16.8220036	113.92	-13.01	23.21	26.61	5000	81.82594521	-159.694	-2.158	0	0	0	54.35970121	-154.847	-2.159	147.0934036	-155.747	-2.158	27.22004829	-155.162	-2.158		159.6937	4.8463	3.947	4.5317	159.4697	0.0303	0.115	0.4387		53.52	70.37	56.66
Rx-536_05kHz_03	44	1	13:06:18	0.300005648	47.7205562	16.822004	113.93	-13.01	23.11	26.52	5000	81.83215294	-161.853	-2.159	0	0	0	54.35643582	-157.007	-2.16	147.0986165	-157.906	-2.159	27.22533399	-157.318	-2.156		161.8527	4.8452	3.9468	4.5345	161.6287	0.0292	0.1148	0.4415		51.64	70.22	57.03
Rx-536_05kHz_03	45	1	13:06:18	0.400005646	47.7205553	16.8220045	113.94	-13.02	23	26.43	5000	81.81564114	-164.011	-2.158	0	0	0	54.35477314	-159.164	-2.157	147.0694321	-160.065	-2.159	27.21581178	-159.48	-2.162		164.011	4.8468	3.9462	4.5308	163.787	0.0308	0.1142	0.4378		54.48	69.86	56.55
Rx-536_05kHz_03	46	1	13:06:18	0.500005644	47.7205544	16.8220049	113.95	-13.02	22.9	26.34	5000	81.81023935	-166.169	-2.158	0	0	0	54.36612843	-161.321	-2.156	147.052388	-162.224	-2.159	27.21377814	-161.636	-2.155		166.1694	4.8488	3.9452	4.5337	165.9454	0.0328	0.1132	0.4407		57.96	69.27	56.92
Rx-536_05kHz_03	47	1	13:06:18	0.600005643	47.7205535	16.8220054	113.96	-13.02	22.8	26.25	5000	81.82481731	-168.328	-2.159	0	0	0	54.39062828	-163.48	-2.159	147.0944794	-164.385	-2.161	27.216612	-163.804	-2.168		168.3283	4.8488	3.9436	4.5246	168.1043	0.0328	0.1116	0.4316		57.95	68.27	55.75
Rx-536_05kHz_03	48	1	13:06:18	0.700005641	47.7205526	16.8220058	113.97	-13.02	22.69	26.16	5000	81.8267811	-170.486	-2.158	0	0	0	54.39477903	-165.638	-2.159	147.1066265	-166.544	-2.16	27.22022178	-165.966	-2.162		170.4863	4.8478	3.942	4.5202	170.2623	0.0318	0.11	0.4272		56.23	67.32	55.18
Rx-536_05kHz_03	49	1	13:06:18	0.80000564	47.7205518	16.8220063	113.98	-13.02	22.59	26.08	5000	81.82708258	-172.643	-2.157	0	0	0	54.39671152	-167.796	-2.157	147.111221	-168.702	-2.158	27.21941035	-168.124	-2.158		172.6432	4.8476	3.9414	4.5188	172.4192	0.0316	0.1094	0.4258		55.84	66.97	55
Rx-536_05kHz_03	50	1	13:06:18	0.900005638	47.7205509	16.8220067	113.99	-13.03	22.49	25.99	5000	81.82501	-174.801	-2.157	0	0	0	54.39319202	-169.953	-2.157	147.1019538	-170.858	-2.156	27.22169417	-170.278	-2.154		174.8005	4.848	3.9423	4.5221	174.5765	0.032	0.1103	0.4291		56.57	67.47	55.43
Rx-536_05kHz_03	51	1	13:06:19	0.000005636	47.72055	16.8220072	114	-13.03	22.38	25.9	5000	81.81238741	-176.958	-2.157	0	0	0	54.37978775	-172.109	-2.156	147.0683374	-173.014	-2.156	27.22218209	-172.431	-2.152		176.9576	4.8487	3.9438	4.527	176.7336	0.0327	0.1118	0.434		57.77	68.4	56.06
Rx-536_05kHz_03	52	1	13:06:19	0.100005635	47.7205489	16.8220076	113.99	-13.04	22.26	25.8	5000	81.82716579	-179.116	-2.158	0	0	0	54.38927679	-174.267	-2.158	147.0968296	-175.171	-2.158	27.22901115	-174.592	-2.162		179.116	4.8488	3.9446	4.5239	178.892	0.0328	0.1126	0.4309		58.06	68.89	55.66
Rx-536_05kHz_03	53	1	13:06:19	0.200005633	47.7205479	16.8220081	113.98	-13.04	22.14	25.7	5000	81.82850296	178.726	-2.158	0	0	0	54.39118527	-176.426	-2.159	147.0939207	-177.33	-2.159	27.22933836	-176.751	-2.159		-178.726	4.8483	3.9437	4.5226	-178.95	0.0323	0.1117	0.4296		57.13	68.37	55.49
Rx-536_05kHz_03	54	1	13:06:19	0.300005632	47.7205468	16.8220086	113.97	-13.05	22.02	25.59	5000	81.83159775	176.569	-2.157	0	0	0	54.38940667	-178.584	-2.158	147.0953535	-179.489	-2.159	27.23020387	-178.909	-2.158		-176.5689	4.8469	3.9421	4.5219	-176.7929	0.0309	0.1101	0.4289		54.68	67.38	55.41
Rx-536_05kHz_03	55	1	13:06:19	0.40000563	47.7205458	16.822009	113.96	-13.06	21.9	25.49	5000	81.81466839	174.413	-2.156	0	0	0	54.3717516	179.258	-2.158	147.0702106	178.354	-2.157	27.21499784	178.929	-2.162		-174.4131	4.8449	3.9407	4.5157	-174.6371	0.0289	0.1087	0.4227		51.05	66.54	54.61
Rx-536_05kHz_03	56	1	13:06:19	0.500005628	47.7205447	16.8220095	113.95	-13.06	21.77	25.39	5000	81.81412973	172.257	-2.156	0	0	0	54.36012253	177.1	-2.158	147.0699636	176.197	-2.157	27.21457863	176.771	-2.157		-172.2567	4.8435	3.9403	4.5148	-172.4807	0.0275	0.1083	0.4218		48.71	66.28	54.48
Rx-536_05kHz_03	57	1	13:06:19	0.600005627	47.7205437	16.82201	113.94	-13.07	21.65	25.29	5000	81.81144975	170.1	-2.157	0	0	0	54.34409485	174.943	-2.157	147.0609514	174.04	-2.157	27.21978534	174.615	-2.156		-170.0998	4.8431	3.9406	4.5154	-170.3238	0.0271	0.1086	0.4224		47.91	66.46	54.56
Rx-536_05kHz_03	58	1	13:06:19	0.700005625	47.7205426	16.8220104	113.93	-13.08	21.53	25.19	5000	81.81097039	167.942	-2.158	0	0	0	54.33929009	172.785	-2.158	147.0594051	171.883	-2.157	27.22161426	172.456	-2.159		-167.9422	4.8426	3.9407	4.5138	-168.1662	0.0266	0.1087	0.4208		46.98	66.53	54.36
Rx-536_05kHz_03	59	1	13:06:19	0.800005623	47.7205416	16.8220109	113.92	-13.09	21.41	25.09	5000	81.81095261	165.785	-2.157	0	0	0	54.35473559	170.63	-2.155	147.0586397	169.725	-2.158	27.22149583	170.298	-2.158		-165.7851	4.8451	3.9396	4.5125	-166.0091	0.0291	0.1076	0.4195		51.53	65.83	54.19
Rx-536_05kHz_03	60	1	13:06:19	0.900005622	47.7205405	16.8220114	113.91	-13.09	21.29	24.99	5000	81.80947986	163.628	-2.157	0	0	0	54.3704112	168.475	-2.155	147.0524967	167.566	-2.159	27.21568431	168.138	-2.159		-163.628	4.8469	3.9377	4.5103	-163.852	0.0309	0.1057	0.4173		54.59	64.68	53.9
Rx-536_05kHz_03	61	1	13:06:20	0.00000562	47.7205395	16.8220118	113.9	-13.1	21.17	24.89	5000	81.81273045	161.473	-2.155	0	0	0	54.38673321	166.32	-2.155	147.0761507	165.408	-2.158	27.20985276	165.973	-2.166		-161.4726	4.8473	3.9356	4.4999	-161.6966	0.0313	0.1036	0.4069		55.35	63.4	52.56
Rx-536_05kHz_03	62	1	13:06:20	0.100005619	47.7205383	16.8220125	113.9	-13.1	21.03	24.77	5000	81.82369195	159.317	-2.156	0	0	0	54.39563263	164.164	-2.156	147.0960071	163.251	-2.157	27.2142435	163.816	-2.157		-159.317	4.8467	3.9344	4.4986	-159.541	0.0307	0.1024	0.4056		54.3	62.65	52.39
Rx-536_05kHz_03	63	1	13:06:20	0.200005617	47.7205372	16.8220132	113.9	-13.09	20.89	24.65	5000	81.82709313	157.162	-2.155	0	0	0	54.39774047	162.008	-2.156	147.1057148	161.095	-2.156	27.21695338	161.659	-2.157		-157.1617	4.8464	3.9336	4.4971	-157.3857	0.0304	0.1016	0.4041		53.8	62.16	52.2
Rx-536_05kHz_03	64	1	13:06:20	0.300005615	47.720536	16.8220138	113.9	-13.09	20.75	24.54	5000	81.839	155.005	-2.157	0	0	0	54.39771185	159.852	-2.157	147.114813	158.939	-2.156	27.23078793	159.504	-2.155		-155.0049	4.8467	3.9339	4.4989	-155.2289	0.0307	0.1019	0.4059		54.23	62.37	52.43
Rx-536_05kHz_03	65	1	13:06:20	0.400005614	47.7205348	16.8220145	113.9	-13.09	20.61	24.42	5000	81.82334429	152.848	-2.157	0	0	0	54.38633338	157.694	-2.157	147.0834383	156.781	-2.157	27.22476485	157.343	-2.161		-152.8479	4.8465	3.9335	4.4947	-153.0719	0.0305	0.1015	0.4017		53.87	62.09	51.89
Rx-536_05kHz_03	66	1	13:06:20	0.500005612	47.7205337	16.8220152	113.9	-13.09	20.47	24.3	5000	81.82726678	150.691	-2.157	0	0	0	54.38379503	155.536	-2.158	147.0848721	154.624	-2.158	27.22201768	155.185	-2.158		-150.6913	4.8451	3.9323	4.4936	-150.9153	0.0291	0.1003	0.4006		51.43	61.36	51.75
Rx-536_05kHz_03	67	1	13:06:20	0.60000561	47.7205325	16.8220158	113.9	-13.08	20.33	24.18	5000	81.82264639	148.535	-2.156	0	0	0	54.37269	153.377	-2.159	147.0929041	152.466	-2.158	27.2122669	153.021	-2.164		-148.535	4.842	3.9306	4.4859	-148.759	0.026	0.0986	0.3929		46.05	60.36	50.75
Rx-536_05kHz_03	68	1	13:06:20	0.700005609	47.7205313	16.8220165	113.9	-13.08	20.19	24.06	5000	81.82601822	146.378	-2.157	0	0	0	54.35529536	151.217	-2.16	147.0946883	150.309	-2.157	27.21610545	150.864	-2.157		-146.3779	4.8395	3.931	4.4859	-146.6019	0.0235	0.099	0.3929		41.59	60.57	50.75
Rx-536_05kHz_03	69	1	13:06:20	0.800005607	47.7205302	16.8220172	113.9	-13.08	20.06	23.94	5000	81.8244826	144.222	-2.156	0	0	0	54.34002837	149.061	-2.156	147.0833406	148.154	-2.154	27.22450271	148.715	-2.149		-144.2221	4.8388	3.9322	4.493	-144.4461	0.0228	0.1002	0.4		40.3	61.34	51.67
Rx-536_05kHz_03	70	1	13:06:20	0.900005606	47.720529	16.8220178	113.9	-13.08	19.92	23.83	5000	81.829022	142.066	-2.157	0	0	0	54.35230234	146.906	-2.155	147.0879229	145.997	-2.157	27.22297514	146.557	-2.159		-142.0656	4.84	3.9316	4.491	-142.2896	0.024	0.0996	0.398		42.46	60.92	51.41
Rx-536_05kHz_03	71	1	13:06:21	0.000005604	47.7205278	16.8220185	113.9	-13.07	19.78	23.71	5000	81.82801412	139.909	-2.156	0	0	0	54.37284687	144.752	-2.153	147.0740255	143.839	-2.158	27.21785755	144.4	-2.156		-139.9091	4.8431	3.9298	4.4913	-140.1331	0.0271	0.0978	0.3983		47.97	59.84	51.45
Rx-536_05kHz_03	72	1	13:06:21	0.100005602	47.7205267	16.8220194	113.9	-13.06	19.63	23.58	5000	81.84089826	137.753	-2.156	0	0	0	54.40645144	142.597	-2.155	147.124376	141.68	-2.158	27.21230203	142.233	-2.167		-137.7526	4.8446	3.9279	4.4806	-137.9766	0.0286	0.0959	0.3876		50.62	58.67	50.07
Rx-536_05kHz_03	73	1	13:06:21	0.200005601	47.7205255	16.8220202	113.9	-13.04	19.49	23.45	5000	81.84275053	135.597	-2.155	0	0	0	54.41072204	140.442	-2.156	147.1258452	139.524	-2.156	27.21432458	140.08	-2.153		-135.5972	4.8444	3.9271	4.4832	-135.8212	0.0284	0.0951	0.3902		50.15	58.2	50.41
Rx-536_05kHz_03	74	1	13:06:21	0.300005599	47.7205243	16.8220211	113.9	-13.03	19.35	23.33	5000	81.84307813	133.442	-2.155	0	0	0	54.40954034	138.286	-2.155	147.1371288	137.369	-2.155	27.2183161	137.918	-2.162		-133.442	4.8445	3.9273	4.4763	-133.666	0.0285	0.0953	0.3833		50.32	58.31	49.52
Rx-536_05kHz_03	75	1	13:06:21	0.400005598	47.7205232	16.8220219	113.9	-13.01	19.2	23.2	5000	81.82633926	131.287	-2.155	0	0	0	54.38826566	136.132	-2.154	147.0907696	135.216	-2.154	27.22565636	135.766	-2.152		-131.287	4.845	3.9287	4.4794	-131.511	0.029	0.0967	0.3864		51.35	59.14	49.92
Rx-536_05kHz_03	76	1	13:06:21	0.500005596	47.720522	16.8220228	113.9	-13	19.06	23.07	5000	81.82313271	129.129	-2.158	0	0	0	54.385399	133.974	-2.158	147.0865633	133.058	-2.158	27.22423296	133.608	-2.158		-129.1293	4.845	3.9287	4.479	-129.3533	0.029	0.0967	0.386		51.34	59.17	49.86
Rx-536_05kHz_03	77	1	13:06:21	0.600005594	47.7205208	16.8220236	113.9	-12.98	18.92	22.94	5000	81.82860044	126.972	-2.157	0	0	0	54.38336372	131.815	-2.159	147.0812484	130.899	-2.159	27.22612662	131.45	-2.158		-126.9719	4.843	3.9269	4.4786	-127.1959	0.027	0.0949	0.3856		47.79	58.05	49.81
Rx-536_05kHz_03	78	1	13:06:21	0.700005593	47.7205197	16.8220245	113.9	-12.97	18.77	22.82	5000	81.82654854	124.816	-2.156	0	0	0	54.37822119	129.655	-2.159	147.1040218	128.741	-2.158	27.20840907	129.279	-2.172		-124.8158	4.8396	3.9249	4.4629	-125.0398	0.0236	0.0929	0.3699		41.79	56.88	47.79
Rx-536_05kHz_03	79	1	13:06:21	0.800005591	47.7205185	16.8220253	113.9	-12.95	18.63	22.69	5000	81.82352731	122.66	-2.156	0	0	0	54.35499226	127.498	-2.157	147.0843569	126.585	-2.156	27.21152207	127.128	-2.15		-122.6603	4.8379	3.9249	4.468	-122.8843	0.0219	0.0929	0.375		38.68	56.86	48.44
Rx-536_05kHz_03	80	1	13:06:21	0.900005589	47.7205173	16.8220262	113.9	-12.94	18.49	22.56	5000	81.82383371	120.504	-2.157	0	0	0	54.34023683	125.34	-2.158	147.0821036	124.43	-2.156	27.21988697	124.968	-2.16		-120.5037	4.8367	3.9259	4.4645	-120.7277	0.0207	0.0939	0.3715		36.57	57.47	47.99
Rx-536_05kHz_03	81	1	13:06:22	0.000005588	47.7205162	16.822027	113.9	-12.92	18.34	22.44	5000	81.82278809	118.348	-2.156	0	0	0	54.34205067	123.185	-2.155	147.071739	122.273	-2.157	27.22216473	122.818	-2.151		-118.3476	4.8377	3.9256	4.4699	-118.5716	0.0217	0.0936	0.3769		38.31	57.25	48.69
Rx-536_05kHz_03	82	1	13:06:22	0.100005586	47.7205149	16.8220279	113.91	-12.91	18.19	22.3	5000	81.83177893	116.19	-2.157	0	0	0	54.37745085	121.031	-2.154	147.0915318	120.114	-2.159	27.21454722	120.65	-2.168		-116.1905	4.8407	3.9236	4.4595	-116.4145	0.0247	0.0916	0.3665		43.62	56.08	47.35
Rx-536_05kHz_03	83	1	13:06:22	0.200005585	47.7205136	16.8220288	113.92	-12.89	18.03	22.17	5000	81.81790887	114.034	-2.156	0	0	0	54.39158225	118.877	-2.154	147.0930728	117.956	-2.158	27.20939669	118.49	-2.16		-114.0342	4.8425	3.9217	4.4557	-114.2582	0.0265	0.0897	0.3627		46.89	54.92	46.85
Rx-536_05kHz_03	84	1	13:06:22	0.300005583	47.7205123	16.8220297	113.93	-12.88	17.87	22.03	5000	81.83465672	111.879	-2.156	0	0	0	54.40609624	116.721	-2.156	147.123528	115.799	-2.157	27.21589978	116.33	-2.16		-111.8786	4.8426	3.9208	4.4513	-112.1026	0.0266	0.0888	0.3583		46.96	54.32	46.29
Rx-536_05kHz_03	85	1	13:06:22	0.400005581	47.720511	16.8220305	113.94	-12.87	17.72	21.9	5000	81.82656774	109.724	-2.155	0	0	0	54.39518578	114.567	-2.155	147.1014618	113.645	-2.154	27.2162693	114.176	-2.153		-109.7237	4.8428	3.9216	4.4528	-109.9477	0.0268	0.0896	0.3598		47.42	54.83	46.48
Rx-536_05kHz_03	86	1	13:06:22	0.50000558	47.7205097	16.8220314	113.95	-12.85	17.56	21.76	5000	81.82628321	107.568	-2.156	0	0	0	54.38555184	112.411	-2.156	147.0871081	111.49	-2.155	27.23343547	112.026	-2.15		-107.5678	4.8428	3.9221	4.4583	-107.7918	0.0268	0.0901	0.3653		47.41	55.15	47.19
Rx-536_05kHz_03	87	1	13:06:22	0.600005578	47.7205085	16.8220323	113.96	-12.84	17.4	21.63	5000	81.82462297	105.412	-2.156	0	0	0	54.38615864	110.255	-2.156	147.0862675	109.333	-2.157	27.22180274	109.865	-2.161		-105.412	4.8427	3.9213	4.4534	-105.636	0.0267	0.0893	0.3604		47.16	54.64	46.56
Rx-536_05kHz_03	88	1	13:06:22	0.700005577	47.7205072	16.8220332	113.97	-12.83	17.25	21.49	5000	81.82091688	103.256	-2.156	0	0	0	54.37795238	108.096	-2.158	147.0696674	107.175	-2.158	27.22095894	107.707	-2.159		-103.2559	4.8404	3.9189	4.4508	-103.4799	0.0244	0.0869	0.3578		43.21	53.19	46.21
Rx-536_05kHz_03	89	1	13:06:22	0.800005575	47.7205059	16.8220341	113.98	-12.81	17.09	21.36	5000	81.82195557	101.099	-2.157	0	0	0	54.37119284	105.936	-2.16	147.0984104	105.017	-2.158	27.2074232	105.543	-2.164		-101.0991	4.8373	3.9176	4.4434	-101.3231	0.0213	0.0856	0.3504		37.65	52.35	45.26
Rx-536_05kHz_03	90	1	13:06:22	0.900005573	47.7205046	16.822035	113.99	-12.8	16.93	21.23	5000	81.82447711	98.943	-2.156	0	0	0	54.34595901	103.777	-2.159	147.0843006	102.861	-2.156	27.2150474	103.385	-2.158		-98.9427	4.8344	3.9179	4.4419	-99.1667	0.0184	0.0859	0.3489		32.56	52.57	45.07
Rx-536_05kHz_03	91	1	13:06:23	0.000005572	47.7205033	16.8220358	114	-12.79	16.78	21.09	5000	81.82726319	96.785	-2.157	0	0	0	54.33397753	101.619	-2.158	147.0835985	100.704	-2.157	27.22754824	101.232	-2.153		-96.7854	4.8337	3.9182	4.4467	-97.0094	0.0177	0.0862	0.3537		31.36	52.77	45.69
Rx-536_05kHz_03	92	1	13:06:23	0.10000557	47.7205021	16.8220367	114.01	-12.78	16.62	20.97	5000	81.83588795	94.628	-2.158	0	0	0	54.36421915	99.465	-2.155	147.099088	98.545	-2.159	27.22927221	99.072	-2.16		-94.6277	4.8368	3.9173	4.4442	-94.8517	0.0208	0.0853	0.3512		36.81	52.19	45.36
Rx-536_05kHz_03	93	1	13:06:23	0.200005568	47.7205008	16.8220376	114.02	-12.76	16.47	20.84	5000	81.83584141	92.471	-2.156	0	0	0	54.39350101	97.311	-2.154	147.1064584	96.387	-2.158	27.22811639	96.91	-2.162		-92.4712	4.8396	3.9156	4.4388	-92.6952	0.0236	0.0836	0.3458		41.72	51.16	44.67
Rx-536_05kHz_03	94	1	13:06:23	0.300005567	47.7204996	16.8220384	114.03	-12.75	16.32	20.71	5000	81.83979959	90.316	-2.155	0	0	0	54.41287925	95.157	-2.154	147.1409839	94.23	-2.157	27.21219044	94.743	-2.167		-90.3158	4.8408	3.9141	4.4271	-90.5398	0.0248	0.0821	0.3341		43.81	50.24	43.16
Rx-536_05kHz_03	95	1	13:06:23	0.400005565	47.7204983	16.8220393	114.04	-12.73	16.17	20.58	5000	81.82837714	88.161	-2.155	0	0	0	54.40065937	93.002	-2.155	147.1033617	92.075	-2.155	27.20892016	92.587	-2.156		-88.1607	4.841	3.9145	4.4264	-88.3847	0.025	0.0825	0.3334		44.24	50.46	43.07
Rx-536_05kHz_03	96	1	13:06:23	0.500005564	47.7204971	16.8220402	114.05	-12.72	16.01	20.45	5000	81.82546691	86.005	-2.155	0	0	0	54.39267254	90.847	-2.155	147.089166	89.921	-2.155	27.215128	90.433	-2.154		-86.0054	4.8412	3.9151	4.4277	-86.2294	0.0252	0.0831	0.3347		44.6	50.83	43.24
Rx-536_05kHz_03	97	1	13:06:23	0.600005562	47.7204958	16.822041	114.06	-12.71	15.86	20.32	5000	81.82616039	83.849	-2.156	0	0	0	54.38674875	88.691	-2.156	147.0882014	87.765	-2.156	27.22120429	88.274	-2.159		-83.8493	4.8416	3.9154	4.425	-84.0733	0.0256	0.0834	0.332		45.22	51.05	42.89
Rx-536_05kHz_03	98	1	13:06:23	0.70000556	47.7204946	16.8220419	114.07	-12.69	15.71	20.2	5000	81.82786859	81.692	-2.157	0	0	0	54.38502367	86.532	-2.159	147.0773382	85.607	-2.158	27.22119301	86.114	-2.161		-81.6924	4.8398	3.9145	4.4213	-81.9164	0.0238	0.0825	0.3283		42.16	50.46	42.41
Rx-536_05kHz_03	99	1	13:06:23	0.800005559	47.7204933	16.8220428	114.08	-12.68	15.55	20.07	5000	81.82811728	79.535	-2.157	0	0	0	54.38040913	84.372	-2.16	147.0975579	83.448	-2.159	27.20939889	83.949	-2.165		-79.5352	4.8368	3.9129	4.4134	-79.7592	0.0208	0.0809	0.3204		36.81	49.52	41.39
Rx-536_05kHz_03	100	1	13:06:23	0.900005557	47.7204921	16.8220436	114.09	-12.67	15.4	19.94	5000	81.82736491	77.379	-2.156	0	0	0	54.35709684	82.212	-2.16	147.0935429	81.291	-2.157	27.21398868	81.788	-2.161		-77.3789	4.8335	3.9123	4.409	-77.6029	0.0175	0.0803	0.316		30.92	49.16	40.82
Rx-536_05kHz_03	101	1	13:06:24	0.000005555	47.7204908	16.8220445	114.1	-12.65	15.25	19.82	5000	81.83130696	75.223	-2.156	0	0	0	54.3432493	80.056	-2.157	147.0967883	79.136	-2.155	27.21906256	79.631	-2.157		-75.223	4.8327	3.913	4.4079	-75.447	0.0167	0.081	0.3149		29.47	49.57	40.68
Rx-536_05kHz_03	102	1	13:06:24	0.100005554	47.7204896	16.8220454	114.1	-12.64	15.1	19.69	5000	81.8413674	73.068	-2.155	0	0	0	54.34688873	77.899	-2.156	147.1128758	76.98	-2.156	27.22579221	77.471	-2.16		-73.0675	4.8317	3.9125	4.4039	-73.2915	0.0157	0.0805	0.3109		27.73	49.27	40.16
Rx-536_05kHz_03	103	1	13:06:24	0.200005552	47.7204884	16.8220462	114.1	-12.63	14.95	19.57	5000	81.84448852	70.911	-2.156	0	0	0	54.37736811	75.748	-2.152	147.121741	74.823	-2.157	27.22491124	75.312	-2.16		-70.9114	4.8363	3.9115	4.4002	-71.1354	0.0203	0.0795	0.3072		35.9	48.62	39.68
Rx-536_05kHz_03	104	1	13:06:24	0.300005551	47.7204872	16.8220471	114.1	-12.61	14.8	19.45	5000	81.84340773	68.755	-2.156	0	0	0	54.3986793	73.594	-2.154	147.1196156	72.666	-2.157	27.22397208	73.151	-2.161		-68.7553	4.8388	3.9102	4.3954	-68.9793	0.0228	0.0782	0.3024		40.38	47.84	39.07
Rx-536_05kHz_03	105	1	13:06:24	0.400005549	47.720486	16.822048	114.1	-12.6	14.65	19.32	5000	81.82499785	66.6	-2.156	0	0	0	54.40080544	71.44	-2.154	147.1067207	70.509	-2.156	27.20638091	70.991	-2.16		-66.5996	4.8402	3.9095	4.3914	-66.8236	0.0242	0.0775	0.2984		42.79	47.44	38.55
Rx-536_05kHz_03	106	1	13:06:24	0.500005547	47.7204847	16.8220488	114.1	-12.58	14.5	19.2	5000	81.82474357	64.445	-2.155	0	0	0	54.39724255	69.285	-2.155	147.0947245	68.354	-2.156	27.20507451	68.836	-2.155		-64.4447	4.84	3.9089	4.3911	-64.6687	0.024	0.0769	0.2981		42.46	47.06	38.51
Rx-536_05kHz_03	107	1	13:06:24	0.600005546	47.7204835	16.8220497	114.1	-12.57	14.35	19.08	5000	81.82569537	62.289	-2.155	0	0	0	54.39197784	67.13	-2.155	147.0895427	66.199	-2.155	27.21131871	66.683	-2.153		-62.2893	4.8407	3.9096	4.3932	-62.5133	0.0247	0.0776	0.3002		43.63	47.51	38.77
Rx-536_05kHz_03	108	1	13:06:24	0.700005544	47.7204823	16.8220506	114.1	-12.55	14.2	18.96	5000	81.82615679	60.133	-2.156	0	0	0	54.38794373	64.974	-2.156	147.0905797	64.043	-2.156	27.21361399	64.523	-2.159		-60.1334	4.8407	3.9098	4.3896	-60.3574	0.0247	0.0778	0.2966		43.65	47.62	38.32
Rx-536_05kHz_03	109	1	13:06:24	0.800005543	47.7204811	16.8220514	114.1	-12.54	14.06	18.83	5000	81.82646035	57.976	-2.157	0	0	0	54.38178136	62.816	-2.159	147.0734603	61.885	-2.158	27.22083041	62.369	-2.154		-57.9759	4.8396	3.909	4.3935	-58.1999	0.0236	0.077	0.3005		41.7	47.11	38.82
Rx-536_05kHz_03	110	1	13:06:24	0.900005541	47.7204799	16.8220523	114.1	-12.52	13.91	18.71	5000	81.83164216	55.819	-2.156	0	0	0	54.3826602	60.656	-2.159	147.1062104	59.726	-2.159	27.21147157	60.201	-2.168		-55.8195	4.8367	3.9069	4.3816	-56.0435	0.0207	0.0749	0.2886		36.63	45.84	37.28
Rx-536_05kHz_03	111	1	13:06:25	0.000005539	47.7204787	16.8220532	114.1	-12.51	13.76	18.59	5000	81.82867155	53.664	-2.155	0	0	0	54.362476	58.499	-2.157	147.099411	57.571	-2.155	27.21360111	58.051	-2.15		-53.6643	4.8345	3.9068	4.3864	-53.8883	0.0185	0.0748	0.2934		32.66	45.77	37.9
Rx-536_05kHz_03	112	1	13:06:25	0.100005538	47.7204775	16.822054	114.1	-12.49	13.61	18.48	5000	81.84174155	51.51	-2.155	0	0	0	54.35625963	56.343	-2.156	147.1165261	55.416	-2.155	27.22306056	55.897	-2.153		-51.5097	4.833	3.9065	4.3878	-51.7337	0.017	0.0745	0.2948		30.04	45.57	38.07
Rx-536_05kHz_03	113	1	13:06:25	0.200005536	47.7204763	16.8220549	114.1	-12.48	13.46	18.36	5000	81.84025082	49.353	-2.156	0	0	0	54.35093285	54.186	-2.157	147.1083982	53.26	-2.156	27.22486545	53.74	-2.158		-49.3534	4.8326	3.9063	4.3863	-49.5774	0.0166	0.0743	0.2933		29.42	45.47	37.89
Rx-536_05kHz_03	114	1	13:06:25	0.300005534	47.7204751	16.8220557	114.1	-12.47	13.32	18.24	5000	81.84402861	47.198	-2.156	0	0	0	54.37741093	52.034	-2.152	147.1177399	51.103	-2.157	27.22460405	51.581	-2.159		-47.1976	4.8365	3.9056	4.3832	-47.4216	0.0205	0.0736	0.2902		36.27	45.03	37.48
Rx-536_05kHz_03	115	1	13:06:25	0.400005533	47.7204739	16.8220566	114.1	-12.45	13.17	18.12	5000	81.82961447	45.041	-2.157	0	0	0	54.3878695	49.88	-2.154	147.092262	48.945	-2.158	27.21324913	49.425	-2.156		-45.0411	4.839	3.9044	4.3835	-45.2651	0.023	0.0724	0.2905		40.67	44.29	37.53
Rx-536_05kHz_03	116	1	13:06:25	0.500005531	47.7204727	16.8220574	114.1	-12.44	13.02	18.01	5000	81.82938094	42.885	-2.156	0	0	0	54.40386633	47.725	-2.156	147.118966	46.789	-2.157	27.20352885	47.269	-2.156		-42.8847	4.8398	3.9042	4.3842	-43.1087	0.0238	0.0722	0.2912		42.09	44.19	37.61
Rx-536_05kHz_03	117	1	13:06:25	0.60000553	47.7204715	16.8220583	114.1	-12.42	12.88	17.89	5000	81.82929516	40.729	-2.156	0	0	0	54.40001272	45.569	-2.156	147.1050578	44.633	-2.156	27.2077726	45.112	-2.157		-40.7291	4.8394	3.9039	4.3825	-40.9531	0.0234	0.0719	0.2895		41.45	43.99	37.4
Rx-536_05kHz_03	118	1	13:06:25	0.700005528	47.7204703	16.8220591	114.1	-12.41	12.73	17.78	5000	81.82960617	38.574	-2.155	0	0	0	54.39441692	43.413	-2.155	147.0993485	42.478	-2.155	27.21236977	42.962	-2.15		-38.5739	4.8396	3.9041	4.3878	-38.7979	0.0236	0.0721	0.2948		41.65	44.1	38.08
Rx-536_05kHz_03	119	1	13:06:25	0.800005526	47.7204691	16.82206	114.1	-12.4	12.58	17.66	5000	81.83027212	36.418	-2.156	0	0	0	54.39082752	41.258	-2.155	147.0947241	40.323	-2.155	27.2232587	40.807	-2.155		-36.4183	4.8398	3.9049	4.3887	-36.6423	0.0238	0.0729	0.2957		42.01	44.62	38.19
Rx-536_05kHz_03	120	1	13:06:25	0.900005525	47.7204679	16.8220608	114.1	-12.38	12.43	17.55	5000	81.82935726	34.262	-2.156	0	0	0	54.38729658	39.101	-2.157	147.087957	38.167	-2.156	27.22488684	38.652	-2.155		-34.2619	4.8392	3.9049	4.3904	-34.4859	0.0232	0.0729	0.2974		41.08	44.59	38.42
Rx-536_05kHz_03	121	1	13:06:26	0.000005523	47.7204667	16.8220617	114.1	-12.37	12.29	17.43	5000	81.83510269	32.106	-2.156	0	0	0	54.38743146	36.942	-2.159	147.1065109	36.009	-2.157	27.21646276	36.497	-2.155		-32.1058	4.8363	3.9036	4.3917	-32.3298	0.0203	0.0716	0.2987		35.95	43.83	38.58
Rx-536_05kHz_03	122	1	13:06:26	0.100005522	47.7204654	16.8220624	114.1	-12.37	12.14	17.33	5000	81.84374592	29.951	-2.155	0	0	0	54.37820122	34.785	-2.157	147.1260593	33.855	-2.155	27.21588515	34.342	-2.156		-29.9511	4.8336	3.9035	4.3904	-30.1751	0.0176	0.0715	0.2974		31.1	43.74	38.42
Rx-536_05kHz_03	123	1	13:06:26	0.20000552	47.7204641	16.822063	114.1	-12.37	11.99	17.22	5000	81.84572675	27.797	-2.154	0	0	0	54.36598124	32.63	-2.155	147.1335631	31.701	-2.154	27.21689208	32.185	-2.156		-27.797	4.8326	3.9038	4.3885	-28.021	0.0166	0.0718	0.2955		29.38	43.91	38.17
Rx-536_05kHz_03	124	1	13:06:26	0.300005518	47.7204629	16.8220637	114.1	-12.37	11.84	17.12	5000	81.85337901	25.641	-2.156	0	0	0	54.35724092	30.472	-2.157	147.1370059	29.545	-2.156	27.23101401	30.034	-2.152		-25.6406	4.8317	3.9043	4.3934	-25.8646	0.0157	0.0723	0.3004		27.7	44.21	38.8
Rx-536_05kHz_03	125	1	13:06:26	0.400005517	47.7204616	16.8220644	114.1	-12.37	11.69	17.02	5000	81.83087694	23.484	-2.157	0	0	0	54.35577269	28.317	-2.156	147.0925077	27.388	-2.156	27.21229194	27.878	-2.156		-23.484	4.8327	3.9044	4.3936	-23.708	0.0167	0.0724	0.3006		29.46	44.33	38.83
Rx-536_05kHz_03	126	1	13:06:26	0.500005515	47.7204603	16.8220651	114.1	-12.37	11.54	16.91	5000	81.83092577	21.327	-2.157	0	0	0	54.37923336	26.164	-2.153	147.0830461	25.23	-2.158	27.21283461	25.723	-2.155		-21.3267	4.837	3.9033	4.3962	-21.5507	0.021	0.0713	0.3032		37.2	43.65	39.16
Rx-536_05kHz_03	127	1	13:06:26	0.600005513	47.7204591	16.8220658	114.1	-12.37	11.39	16.81	5000	81.8337404	19.169	-2.158	0	0	0	54.40429784	24.007	-2.157	147.122017	23.072	-2.159	27.20791371	23.559	-2.164		-19.1689	4.8383	3.9026	4.39	-19.3929	0.0223	0.0706	0.297		39.45	43.2	38.37
Rx-536_05kHz_03	128	1	13:06:26	0.700005512	47.7204578	16.8220665	114.1	-12.37	11.24	16.71	5000	81.83326985	17.012	-2.157	0	0	0	54.40314584	21.851	-2.156	147.108731	20.915	-2.156	27.21332912	21.403	-2.156		-17.0123	4.8389	3.9029	4.3907	-17.2363	0.0229	0.0709	0.2977		40.5	43.38	38.45
Rx-536_05kHz_03	129	1	13:06:26	0.80000551	47.7204565	16.8220671	114.1	-12.37	11.09	16.61	5000	81.83279529	14.857	-2.155	0	0	0	54.40027491	19.696	-2.156	147.1137819	18.76	-2.155	27.2137612	19.25	-2.153		-14.8571	4.8386	3.9029	4.3925	-15.0811	0.0226	0.0709	0.2995		39.93	43.39	38.69
Rx-536_05kHz_03	130	1	13:06:26	0.900005509	47.7204553	16.8220678	114.1	-12.37	10.94	16.51	5000	81.83274203	12.702	-2.155	0	0	0	54.39082315	17.541	-2.155	147.0979256	16.606	-2.154	27.22926764	17.099	-2.151		-12.7021	4.839	3.9036	4.3969	-12.9261	0.023	0.0716	0.3039		40.66	43.79	39.25
Rx-536_05kHz_03	131	1	13:06:27	0.000005507	47.720454	16.8220685	114.1	-12.37	10.79	16.41	5000	81.82579803	10.547	-2.155	0	0	0	54.38924998	15.385	-2.156	147.0887367	14.451	-2.155	27.21955103	14.94	-2.159		-10.5474	4.8379	3.9035	4.3927	-10.7714	0.0219	0.0715	0.2997		38.76	43.73	38.71
Rx-536_05kHz_03	132	1	13:06:27	0.100005505	47.7204528	16.8220694	114.11	-12.35	10.64	16.31	5000	81.83078142	8.392	-2.156	0	0	0	54.38612889	13.228	-2.158	147.0907579	12.294	-2.157	27.21526057	12.783	-2.157		-8.3917	4.836	3.9021	4.3917	-8.6157	0.02	0.0701	0.2987		35.29	42.9	38.58
Rx-536_05kHz_03	133	1	13:06:27	0.200005504	47.7204516	16.8220702	114.12	-12.34	10.5	16.2	5000	81.83052816	6.236	-2.156	0	0	0	54.37733624	11.069	-2.158	147.1070672	10.138	-2.156	27.20675746	10.621	-2.163		-6.2358	4.8335	3.902	4.3847	-6.4598	0.0175	0.07	0.2917		30.88	42.84	37.69
Rx-536_05kHz_03	134	1	13:06:27	0.300005502	47.7204504	16.8220711	114.13	-12.33	10.35	16.09	5000	81.83150205	4.08	-2.156	0	0	0	54.35791538	8.912	-2.157	147.0991968	7.982	-2.156	27.20770268	8.463	-2.157		-4.0799	4.8321	3.9024	4.3833	-4.3039	0.0161	0.0704	0.2903		28.47	43.06	37.5
Rx-536_05kHz_03	135	1	13:06:27	0.4000055	47.7204492	16.8220719	114.14	-12.31	10.2	15.99	5000	81.81650654	1.925	-2.155	0	0	0	54.33261046	6.756	-2.156	147.0632985	5.827	-2.155	27.21780471	6.311	-2.152		-1.9247	4.831	3.9027	4.3863	-2.1487	0.015	0.0707	0.2933		26.61	43.28	37.89
Rx-536_05kHz_03	136	1	13:06:27	0.500005499	47.720448	16.8220728	114.15	-12.3	10.05	15.88	5000	81.81379847	-0.231	-2.156	0	0	0	54.34388651	4.602	-2.154	147.0560218	3.671	-2.156	27.21519119	4.159	-2.152		0.2309	4.8328	3.9023	4.3903	0.0069	0.0168	0.0703	0.2973		29.72	43.02	38.4
Rx-536_05kHz_03	137	1	13:06:27	0.600005497	47.7204468	16.8220736	114.16	-12.28	9.91	15.78	5000	81.81263185	-2.387	-2.156	0	0	0	54.3681249	2.449	-2.153	147.0511367	1.515	-2.157	27.20740578	1.996	-2.164		2.3867	4.836	3.9013	4.3825	2.1627	0.02	0.0693	0.2895		35.36	42.43	37.4
Rx-536_05kHz_03	138	1	13:06:27	0.700005496	47.7204456	16.8220745	114.17	-12.27	9.76	15.68	5000	81.81569377	-4.542	-2.156	0	0	0	54.3921072	0.295	-2.154	147.0877856	-0.643	-2.158	27.20281268	-0.166	-2.162		4.5422	4.8372	3.8993	4.3761	4.3182	0.0212	0.0673	0.2831		37.51	41.16	36.56
Rx-536_05kHz_03	139	1	13:06:27	0.800005494	47.7204444	16.8220753	114.18	-12.26	9.61	15.58	5000	81.82539368	-6.698	-2.156	0	0	0	54.40029723	-1.861	-2.156	147.103837	-2.799	-2.156	27.20932293	-2.326	-2.16		6.6983	4.8375	3.8991	4.3718	6.4743	0.0215	0.0671	0.2788		37.96	41.06	36.02
Rx-536_05kHz_03	140	1	13:06:27	0.900005492	47.7204432	16.8220762	114.19	-12.24	9.47	15.47	5000	81.82900362	-8.855	-2.156	0	0	0	54.39843864	-4.017	-2.156	147.1085724	-4.956	-2.157	27.21179828	-4.485	-2.158		8.8545	4.8373	3.8988	4.3696	8.6305	0.0213	0.0668	0.2766		37.72	40.85	35.73
Rx-536_05kHz_03	141	1	13:06:28	0.000005491	47.720442	16.822077	114.2	-12.23	9.32	15.37	5000	81.82911104	-11.01	-2.156	0	0	0	54.39113112	-6.173	-2.156	147.0954102	-7.112	-2.156	27.22294395	-6.639	-2.154		11.0105	4.8374	3.8989	4.3719	10.7865	0.0214	0.0669	0.2789		37.89	40.93	36.03
Rx-536_05kHz_03	142	1	13:06:28	0.100005489	47.720441	16.8220779	114.22	-12.2	9.19	15.28	5000	81.84085359	-13.166	-2.156	0	0	0	54.40034626	-8.329	-2.156	147.1200922	-9.268	-2.156	27.22359847	-8.795	-2.157		13.1664	4.8371	3.8983	4.371	12.9424	0.0211	0.0663	0.278		37.4	40.57	35.91
Rx-536_05kHz_03	143	1	13:06:28	0.200005488	47.72044	16.8220788	114.24	-12.18	9.07	15.18	5000	81.83955415	-15.323	-2.156	0	0	0	54.39649667	-10.486	-2.157	147.1060077	-11.426	-2.158	27.22501325	-10.956	-2.16		15.3227	4.8363	3.8968	4.367	15.0987	0.0203	0.0648	0.274		35.84	39.68	35.4
Rx-536_05kHz_03	144	1	13:06:28	0.300005486	47.720439	16.8220797	114.26	-12.15	8.94	15.09	5000	81.84328636	-17.479	-2.156	0	0	0	54.39531905	-12.644	-2.158	147.1277367	-13.583	-2.157	27.21244074	-13.116	-2.16		17.4787	4.8342	3.8961	4.3628	17.2547	0.0182	0.0641	0.2698		32.26	39.23	34.85
Rx-536_05kHz_03	145	1	13:06:28	0.400005484	47.7204381	16.8220805	114.28	-12.13	8.82	15	5000	81.82972785	-19.635	-2.156	0	0	0	54.36859621	-14.803	-2.159	147.0972891	-15.74	-2.157	27.20812966	-15.277	-2.161		19.6352	4.832	3.8957	4.3586	19.4112	0.016	0.0637	0.2656		28.3	38.97	34.3
Rx-536_05kHz_03	146	1	13:06:28	0.500005483	47.7204371	16.8220814	114.3	-12.1	8.69	14.9	5000	81.83234174	-21.792	-2.157	0	0	0	54.35412899	-16.961	-2.158	147.0949326	-17.896	-2.156	27.21834915	-17.429	-2.152		21.7919	4.8311	3.8962	4.3629	21.5679	0.0151	0.0642	0.2699		26.78	39.3	34.86
Rx-536_05kHz_03	147	1	13:06:28	0.600005481	47.7204361	16.8220823	114.32	-12.08	8.57	14.81	5000	81.8310659	-23.949	-2.157	0	0	0	54.35623081	-19.117	-2.156	147.0855512	-20.054	-2.158	27.22061234	-19.588	-2.159		23.949	4.8319	3.8955	4.3605	23.725	0.0159	0.0635	0.2675		28.16	38.84	34.56
Rx-536_05kHz_03	148	1	13:06:28	0.700005479	47.7204351	16.8220832	114.34	-12.05	8.44	14.72	5000	81.82952536	-26.105	-2.156	0	0	0	54.37858647	-21.271	-2.154	147.0898436	-22.211	-2.157	27.20761951	-21.747	-2.159		26.1053	4.8343	3.8948	4.3582	25.8813	0.0183	0.0628	0.2652		32.44	38.41	34.25
Rx-536_05kHz_03	149	1	13:06:28	0.800005478	47.7204341	16.8220841	114.36	-12.03	8.32	14.63	5000	81.82933541	-28.262	-2.157	0	0	0	54.39139539	-23.426	-2.155	147.0914689	-24.368	-2.158	27.21065302	-23.906	-2.159		28.262	4.8361	3.894	4.3562	28.038	0.0201	0.062	0.2632		35.49	37.92	34
Rx-536_05kHz_03	150	1	13:06:28	0.900005476	47.7204331	16.822085	114.38	-12.01	8.19	14.53	5000	81.83084156	-30.418	-2.156	0	0	0	54.40303707	-25.582	-2.156	147.1176008	-26.524	-2.156	27.20624432	-26.065	-2.159		30.4183	4.8366	3.8939	4.3536	30.1943	0.0206	0.0619	0.2606		36.38	37.86	33.66
Rx-536_05kHz_03	151	1	13:06:29	0.000005475	47.7204322	16.8220858	114.4	-11.98	8.07	14.44	5000	81.83063586	-32.575	-2.157	0	0	0	54.40168828	-27.739	-2.157	147.1135382	-28.681	-2.157	27.20958722	-28.224	-2.16		32.5751	4.8362	3.8939	4.3507	32.3511	0.0202	0.0619	0.2577		35.66	37.86	33.29
Rx-536_05kHz_03	152	1	13:06:29	0.100005473	47.7204312	16.8220867	114.4	-11.96	7.95	14.36	5000	81.84494447	-34.73	-2.155	0	0	0	54.40734987	-29.894	-2.155	147.1340792	-30.837	-2.155	27.21990901	-30.38	-2.155		34.7305	4.8362	3.8937	4.3508	34.5065	0.0202	0.0617	0.2578		35.7	37.78	33.31
Rx-536_05kHz_03	153	1	13:06:29	0.200005471	47.7204303	16.8220875	114.4	-11.93	7.83	14.27	5000	81.83167523	-36.886	-2.155	0	0	0	54.39432943	-32.049	-2.155	147.1050469	-32.992	-2.155	27.22133989	-32.536	-2.156		36.8858	4.8366	3.8943	4.3503	36.6618	0.0206	0.0623	0.2573		36.49	38.11	33.23
Rx-536_05kHz_03	154	1	13:06:29	0.30000547	47.7204294	16.8220883	114.4	-11.91	7.71	14.19	5000	81.83231303	-39.041	-2.155	0	0	0	54.39254726	-34.205	-2.156	147.0981479	-35.147	-2.155	27.22492214	-34.691	-2.155		39.0408	4.8356	3.8941	4.3502	38.8168	0.0196	0.0621	0.2572		34.7	37.99	33.22
Rx-536_05kHz_03	155	1	13:06:29	0.400005468	47.7204284	16.8220892	114.4	-11.89	7.59	14.11	5000	81.81724962	-41.197	-2.156	0	0	0	54.37965697	-36.362	-2.157	147.0700618	-37.304	-2.158	27.20750774	-36.848	-2.158		41.1971	4.8346	3.8929	4.3488	40.9731	0.0186	0.0609	0.2558		32.93	37.24	33.05
Rx-536_05kHz_03	156	1	13:06:29	0.500005467	47.7204275	16.82209	114.4	-11.87	7.47	14.02	5000	81.81563841	-43.353	-2.155	0	0	0	54.36931478	-38.521	-2.158	147.0720628	-39.46	-2.156	27.20086142	-39.008	-2.159		43.3526	4.832	3.8926	4.345	43.1286	0.016	0.0606	0.252		28.26	37.07	32.55
Rx-536_05kHz_03	157	1	13:06:29	0.600005465	47.7204266	16.8220908	114.4	-11.84	7.35	13.94	5000	81.81775662	-45.508	-2.156	0	0	0	54.35588436	-40.678	-2.158	147.0727804	-41.616	-2.156	27.20023919	-41.161	-2.154		45.5085	4.8304	3.8929	4.3472	45.2845	0.0144	0.0609	0.2542		25.42	37.27	32.83
Rx-536_05kHz_03	158	1	13:06:29	0.700005463	47.7204256	16.8220917	114.4	-11.82	7.23	13.86	5000	81.83379557	-47.664	-2.156	0	0	0	54.35014704	-42.836	-2.158	147.0934417	-43.772	-2.156	27.2149619	-43.315	-2.154		47.6644	4.8282	3.8928	4.3495	47.4404	0.0122	0.0608	0.2565		21.57	37.2	33.14
Rx-536_05kHz_03	159	1	13:06:29	0.800005462	47.7204247	16.8220925	114.4	-11.8	7.12	13.78	5000	81.83182903	-49.821	-2.157	0	0	0	54.35015109	-44.992	-2.155	147.0823396	-45.928	-2.157	27.21569629	-45.471	-2.156		49.8212	4.8296	3.8931	4.35	49.5972	0.0136	0.0611	0.257		24.07	37.39	33.19
Rx-536_05kHz_03	160	1	13:06:29	0.90000546	47.7204238	16.8220933	114.4	-11.77	7	13.7	5000	81.83254529	-51.978	-2.157	0	0	0	54.37697202	-47.145	-2.154	147.0892013	-48.086	-2.158	27.21279268	-47.631	-2.16		51.9782	4.8328	3.8922	4.3469	51.7542	0.0168	0.0602	0.2539		29.63	36.81	32.79
Rx-536_05kHz_03	161	1	13:06:30	0.000005458	47.7204228	16.8220942	114.4	-11.75	6.88	13.62	5000	81.83604762	-54.134	-2.156	0	0	0	54.39521601	-49.299	-2.154	147.1007819	-50.242	-2.156	27.21472894	-49.787	-2.156		54.1342	4.8352	3.8918	4.3471	53.9102	0.0192	0.0598	0.2541		33.94	36.58	32.83
Rx-536_05kHz_03	162	1	13:06:30	0.100005457	47.7204219	16.8220949	114.4	-11.74	6.76	13.55	5000	81.84774075	-56.289	-2.155	0	0	0	54.41390986	-51.454	-2.155	147.1507128	-52.398	-2.156	27.21544553	-51.95	-2.163		56.2894	4.8356	3.8911	4.3398	56.0654	0.0196	0.0591	0.2468		34.73	36.16	31.88
Rx-536_05kHz_03	163	1	13:06:30	0.200005455	47.720421	16.8220956	114.4	-11.72	6.65	13.48	5000	81.84431835	-58.445	-2.156	0	0	0	54.4105449	-53.609	-2.155	147.1351834	-54.554	-2.156	27.21534368	-54.103	-2.154		58.4449	4.8361	3.8911	4.3418	58.2209	0.0201	0.0591	0.2488		35.5	36.14	32.13
Rx-536_05kHz_03	164	1	13:06:30	0.300005454	47.7204201	16.8220963	114.4	-11.71	6.54	13.41	5000	81.84726824	-60.601	-2.156	0	0	0	54.41165733	-55.765	-2.156	147.1457888	-56.71	-2.156	27.21634902	-56.263	-2.16		60.601	4.8357	3.8913	4.3377	60.377	0.0197	0.0593	0.2447		34.88	36.26	31.61
Rx-536_05kHz_03	165	1	13:06:30	0.400005452	47.7204192	16.822097	114.4	-11.69	6.42	13.34	5000	81.83333081	-62.758	-2.157	0	0	0	54.39465962	-57.921	-2.156	147.1034516	-58.866	-2.156	27.2157948	-58.418	-2.155		62.7575	4.8362	3.8918	4.3396	62.5335	0.0202	0.0598	0.2466		35.78	36.6	31.85
Rx-536_05kHz_03	166	1	13:06:30	0.50000545	47.7204182	16.8220977	114.4	-11.68	6.31	13.27	5000	81.83437956	-64.913	-2.155	0	0	0	54.39472587	-60.077	-2.155	147.1067265	-61.021	-2.155	27.21841993	-60.569	-2.151		64.9127	4.8361	3.8918	4.3438	64.6887	0.0201	0.0598	0.2508		35.54	36.62	32.4
Rx-536_05kHz_03	167	1	13:06:30	0.600005449	47.7204173	16.8220984	114.4	-11.66	6.2	13.21	5000	81.83369677	-67.068	-2.155	0	0	0	54.39395957	-62.232	-2.156	147.0961274	-63.177	-2.156	27.21070972	-62.722	-2.153		67.0679	4.8356	3.8914	4.3462	66.8439	0.0196	0.0594	0.2532		34.67	36.35	32.71
Rx-536_05kHz_03	168	1	13:06:30	0.700005447	47.7204164	16.8220991	114.4	-11.65	6.08	13.14	5000	81.84065789	-69.223	-2.155	0	0	0	54.39500572	-64.389	-2.157	147.1148578	-65.332	-2.156	27.20851568	-64.879	-2.157		69.2231	4.8336	3.8906	4.3439	68.9991	0.0176	0.0586	0.2509		31.13	35.87	32.42
Rx-536_05kHz_03	169	1	13:06:30	0.800005445	47.7204155	16.8220998	114.4	-11.64	5.97	13.08	5000	81.84016267	-71.379	-2.156	0	0	0	54.38426652	-66.547	-2.157	147.1182671	-67.488	-2.156	27.21011331	-67.038	-2.159		71.379	4.8322	3.8905	4.3411	71.155	0.0162	0.0585	0.2481		28.61	35.83	32.05
Rx-536_05kHz_03	170	1	13:06:30	0.900005444	47.7204146	16.8221005	114.4	-11.62	5.86	13.01	5000	81.83837015	-73.536	-2.157	0	0	0	54.3688569	-68.705	-2.158	147.1120036	-69.645	-2.157	27.21297611	-69.194	-2.156		73.5357	4.8304	3.8905	4.3419	73.3117	0.0144	0.0585	0.2489		25.43	35.79	32.15
Rx-536_05kHz_03	171	1	13:06:31	0.000005442	47.7204137	16.8221012	114.4	-11.61	5.74	12.95	5000	81.83933209	-75.692	-2.156	0	0	0	54.35915177	-70.862	-2.157	147.1079088	-71.801	-2.156	27.22514558	-71.345	-2.152		75.6919	4.8301	3.891	4.3465	75.4679	0.0141	0.059	0.2535		24.86	36.08	32.74
Rx-536_05kHz_03	172	1	13:06:31	0.100005441	47.7204126	16.8221018	114.4	-11.6	5.62	12.89	5000	81.85049841	-77.848	-2.156	0	0	0	54.38150532	-73.016	-2.154	147.1253904	-73.957	-2.156	27.22471636	-73.502	-2.156		77.848	4.8322	3.8907	4.3461	77.624	0.0162	0.0587	0.2531		28.68	35.93	32.7
Rx-536_05kHz_03	173	1	13:06:31	0.200005439	47.7204116	16.8221025	114.4	-11.6	5.49	12.83	5000	81.85105088	-80.004	-2.156	0	0	0	54.40113989	-75.169	-2.153	147.1279443	-76.113	-2.156	27.21359574	-75.658	-2.156		80.0038	4.835	3.8908	4.3458	79.7798	0.019	0.0588	0.2528		33.57	35.96	32.66
Rx-536_05kHz_03	174	1	13:06:31	0.300005437	47.7204105	16.8221031	114.4	-11.59	5.36	12.77	5000	81.8515564	-82.16	-2.156	0	0	0	54.41258745	-77.324	-2.155	147.1466834	-78.269	-2.156	27.2131692	-77.818	-2.16		82.1598	4.8356	3.8904	4.342	81.9358	0.0196	0.0584	0.249		34.64	35.75	32.16
Rx-536_05kHz_03	175	1	13:06:31	0.400005436	47.7204095	16.8221038	114.4	-11.58	5.24	12.71	5000	81.83525214	-84.315	-2.156	0	0	0	54.40414677	-79.479	-2.155	147.1203736	-80.425	-2.156	27.20601543	-79.973	-2.155		84.3154	4.836	3.8905	4.3428	84.0914	0.02	0.0585	0.2498		35.42	35.78	32.26
Rx-536_05kHz_03	176	1	13:06:31	0.500005434	47.7204084	16.8221044	114.4	-11.58	5.11	12.66	5000	81.83600658	-86.471	-2.155	0	0	0	54.40222117	-81.635	-2.156	147.1198408	-82.58	-2.155	27.21134333	-82.129	-2.156		86.4708	4.8356	3.8908	4.3421	86.2468	0.0196	0.0588	0.2491		34.65	35.95	32.17
Rx-536_05kHz_03	177	1	13:06:31	0.600005433	47.7204074	16.8221051	114.4	-11.57	4.98	12.6	5000	81.83244355	-88.626	-2.155	0	0	0	54.39412967	-83.79	-2.155	147.1027569	-84.735	-2.155	27.21737606	-84.28	-2.151		88.6259	4.8358	3.8913	4.3457	88.4019	0.0198	0.0593	0.2527		34.97	36.29	32.64
Rx-536_05kHz_03	178	1	13:06:31	0.700005431	47.7204063	16.8221057	114.4	-11.57	4.86	12.55	5000	81.83478187	-90.782	-2.156	0	0	0	54.39512058	-85.947	-2.157	147.1046689	-86.892	-2.157	27.22482945	-86.441	-2.161		90.7824	4.8355	3.8906	4.3409	90.5584	0.0195	0.0586	0.2479		34.46	35.85	32.03
Rx-536_05kHz_03	179	1	13:06:31	0.800005429	47.7204053	16.8221064	114.4	-11.56	4.73	12.49	5000	81.83244378	-92.939	-2.157	0	0	0	54.39201489	-88.104	-2.157	147.0929635	-89.049	-2.157	27.21542049	-88.592	-2.15		92.9393	4.8349	3.8906	4.3476	92.7153	0.0189	0.0586	0.2546		33.44	35.86	32.89
Rx-536_05kHz_03	180	1	13:06:31	0.900005428	47.7204042	16.822107	114.4	-11.55	4.61	12.44	5000	81.83873011	-95.096	-2.157	0	0	0	54.39512901	-90.262	-2.158	147.1153931	-91.206	-2.157	27.20822734	-90.753	-2.161		95.0959	4.8334	3.8903	4.3432	94.8719	0.0174	0.0583	0.2502		30.84	35.69	32.31
Rx-536_05kHz_03	181	1	13:06:32	0.000005426	47.7204032	16.8221077	114.4	-11.55	4.48	12.39	5000	81.83282253	-97.252	-2.156	0	0	0	54.37692664	-92.421	-2.158	147.1026191	-93.362	-2.156	27.20510218	-92.908	-2.156		97.2518	4.831	3.8901	4.3433	97.0278	0.015	0.0581	0.2503		26.56	35.55	32.34
Rx-536_05kHz_03	182	1	13:06:32	0.100005424	47.720402	16.8221082	114.4	-11.55	4.35	12.35	5000	81.84329714	-99.407	-2.155	0	0	0	54.36612704	-94.578	-2.157	147.1209544	-95.516	-2.155	27.21736444	-95.064	-2.156		99.4066	4.8289	3.8904	4.3422	99.1826	0.0129	0.0584	0.2492		22.84	35.73	32.2
Rx-536_05kHz_03	183	1	13:06:32	0.200005423	47.7204009	16.8221087	114.4	-11.56	4.22	12.31	5000	81.84703124	-101.563	-2.156	0	0	0	54.36086825	-96.734	-2.156	147.1216412	-97.672	-2.156	27.22682381	-97.218	-2.154		101.5626	4.8284	3.8906	4.3446	101.3386	0.0124	0.0586	0.2516		22	35.84	32.5
Rx-536_05kHz_03	184	1	13:06:32	0.300005421	47.7203998	16.8221093	114.4	-11.57	4.08	12.27	5000	81.85558279	-103.718	-2.156	0	0	0	54.38904579	-98.887	-2.152	147.1434454	-99.829	-2.156	27.22741515	-99.379	-2.161		103.7184	4.8318	3.8898	4.3392	103.4944	0.0158	0.0578	0.2462		27.99	35.39	31.8
Rx-536_05kHz_03	185	1	13:06:32	0.40000542	47.7203986	16.8221098	114.4	-11.57	3.95	12.23	5000	81.83857739	-105.875	-2.156	0	0	0	54.39376624	-101.041	-2.154	147.1123747	-101.986	-2.157	27.21879086	-101.539	-2.16		105.8748	4.8341	3.8889	4.336	105.6508	0.0181	0.0569	0.243		32.08	34.85	31.39
Rx-536_05kHz_03	186	1	13:06:32	0.500005418	47.7203975	16.8221103	114.4	-11.58	3.82	12.19	5000	81.83734683	-108.03	-2.155	0	0	0	54.4066883	-103.195	-2.154	147.1290063	-104.141	-2.155	27.21085132	-103.697	-2.158		108.0302	4.8351	3.8889	4.3331	107.8062	0.0191	0.0569	0.2401		33.76	34.79	31.02
Rx-536_05kHz_03	187	1	13:06:32	0.600005416	47.7203964	16.8221109	114.4	-11.58	3.69	12.16	5000	81.83804196	-110.187	-2.157	0	0	0	54.40773869	-105.352	-2.157	147.1259686	-106.299	-2.157	27.21007146	-105.856	-2.159		110.1874	4.8352	3.8888	4.3317	109.9634	0.0192	0.0568	0.2387		33.89	34.76	30.84
Rx-536_05kHz_03	188	1	13:06:32	0.700005415	47.7203952	16.8221114	114.4	-11.59	3.56	12.12	5000	81.83508198	-112.345	-2.157	0	0	0	54.40154555	-107.51	-2.157	147.1132994	-108.455	-2.157	27.21434071	-108.011	-2.156		112.3445	4.8349	3.889	4.3332	112.1205	0.0189	0.057	0.2402		33.36	34.89	31.03
Rx-536_05kHz_03	189	1	13:06:32	0.800005413	47.7203941	16.8221119	114.4	-11.59	3.42	12.09	5000	81.83438664	-114.501	-2.157	0	0	0	54.396473	-109.666	-2.156	147.1024713	-110.612	-2.156	27.22118519	-110.167	-2.156		114.5011	4.8353	3.8896	4.3343	114.2771	0.0193	0.0576	0.2413		34.2	35.22	31.17
Rx-536_05kHz_03	190	1	13:06:32	0.900005412	47.720393	16.8221125	114.4	-11.6	3.29	12.06	5000	81.83203475	-116.657	-2.156	0	0	0	54.39598485	-111.823	-2.157	147.1005945	-112.768	-2.157	27.2171103	-112.322	-2.155		116.6575	4.8348	3.8893	4.3352	116.4335	0.0188	0.0573	0.2422		33.26	35.06	31.29
Rx-536_05kHz_03	191	1	13:06:33	0.00000541	47.7203918	16.822113	114.4	-11.61	3.16	12.03	5000	81.83446379	-118.814	-2.156	0	0	0	54.39291836	-113.98	-2.157	147.0992126	-114.925	-2.157	27.21805978	-114.479	-2.157		118.8135	4.834	3.8884	4.3342	118.5895	0.018	0.0564	0.2412		31.86	34.5	31.16
Rx-536_05kHz_03	192	1	13:06:33	0.100005408	47.7203907	16.8221135	114.4	-11.61	3.03	12	5000	81.84513872	-120.969	-2.155	0	0	0	54.3913581	-116.138	-2.159	147.1325736	-117.081	-2.156	27.2129428	-116.637	-2.158		120.969	4.8306	3.8882	4.3317	120.745	0.0146	0.0562	0.2387		25.81	34.38	30.83
Rx-536_05kHz_03	193	1	13:06:33	0.200005407	47.7203895	16.822114	114.4	-11.62	2.89	11.98	5000	81.84821808	-123.125	-2.156	0	0	0	54.37059881	-118.297	-2.158	147.1391055	-119.236	-2.155	27.21914135	-118.795	-2.158		123.1247	4.828	3.8888	4.3292	122.9007	0.012	0.0568	0.2362		21.29	34.73	30.52
Rx-536_05kHz_03	194	1	13:06:33	0.300005405	47.7203883	16.8221145	114.4	-11.63	2.76	11.95	5000	81.85097389	-125.281	-2.156	0	0	0	54.35502582	-120.455	-2.158	147.1355279	-121.392	-2.156	27.22744626	-120.948	-2.153		125.2806	4.826	3.8886	4.3322	125.0566	0.01	0.0566	0.2392		17.61	34.65	30.9
[truncated: 1,774 more rows]
