# Supplementary material for: Design, Development and Application of a Modular Electromagnetic Induction (EMI) Sensor for Near-Surface Geophysical Surveys
Source: Sensors (Basel). 2024 Jun 26;24(13):4159. doi: 10.3390/s24134159 (PMC11244430; doi:10.3390/s24134159)
Supplement: Supplementary file 1 [file sensors-24-04159-s001.zip › MEMIS - Data/MEMIS - Rx-537_10kHz_EMI_Analysis.csv]

File	Nr	Valid	Time	NanoSec	Latitude	Longitude	Elevation	Local_X	Local_Y	Dist	Frequency	Ampl_Tx	Phase_Tx	PhStep_Tx	Ampl_1	Phase_1	PhStep_1	Ampl_2	Phase_2	PhStep_2	Ampl_3	Phase_3	PhStep_3	Ampl_4	Phase_4	PhStep_4		dPhaseR_1	dPhaseR_2	dPhaseR_3	dPhaseR_4	dPhaseC_1	dPhaseC_2	dPhaseC_3	dPhaseC_4	Cond_1	Cond_2	Cond_3	Cond_4
Rx-537_10kHz_01	1	1	13:11:00	0.000006188	47.7204050	16.8222718	114.500	0.00	0.00	0.00	10000.0	88.598270283	-8.728	-8.728	0.000000000	0.000	0.000	59.228038289	0.281	0.281	160.269631467	-1.245	-1.245	29.857104376	-0.840	-0.840		8.7284	9.0096	7.4838	7.8885	8.6924	0.0396	0.1068	0.5545	30980.99	35.05	32.69	35.81
Rx-537_10kHz_01	2	1	13:11:00	0.100006187	47.7204050	16.8222718	114.490	0.00	0.00	0.00	10000.0	88.611709015	-13.004	-4.275	0.000000000	0.000	0.000	59.237530462	-3.994	-4.275	160.298006706	-5.520	-4.275	29.862239769	-5.109	-4.269		13.0036	9.0095	7.4840	7.8946	12.9676	0.0395	0.1070	0.5606	46663.06	34.93	32.72	36.21
Rx-537_10kHz_01	3	1	13:11:00	0.200006186	47.7204049	16.8222718	114.480	0.00	-0.01	0.01	10000.0	88.614718548	-17.281	-4.277	0.000000000	0.000	0.000	59.239387983	-8.272	-4.277	160.305386487	-9.797	-4.278	29.865248486	-9.396	-4.287		17.2811	9.0096	7.4837	7.8855	17.2451	0.0396	0.1067	0.5515	62903.21	34.99	32.65	35.62
Rx-537_10kHz_01	4	1	13:11:00	0.300006185	47.7204049	16.8222718	114.470	-0.01	-0.01	0.01	10000.0	88.614743436	-21.557	-4.276	0.000000000	0.000	0.000	59.239588399	-12.547	-4.276	160.309015341	-14.073	-4.275	29.862258053	-13.665	-4.270		21.5567	9.0096	7.4840	7.8915	21.5207	0.0396	0.1070	0.5575	79907.77	35.00	32.75	36.01
Rx-537_10kHz_01	5	1	13:11:00	0.400006184	47.7204049	16.8222718	114.460	-0.01	-0.01	0.02	10000.0	88.599642433	-25.833	-4.277	0.000000000	0.000	0.000	59.227310862	-16.824	-4.277	160.280887577	-18.349	-4.277	29.850545712	-17.934	-4.269		25.8333	9.0094	7.4839	7.8988	25.7973	0.0394	0.1069	0.5648	97949.27	34.82	32.71	36.48
Rx-537_10kHz_01	6	1	13:11:00	0.500006183	47.7204048	16.8222717	114.450	-0.01	-0.02	0.02	10000.0	88.596035252	-30.111	-4.277	0.000000000	0.000	0.000	59.223977110	-21.101	-4.277	160.276175670	-22.626	-4.277	29.844847643	-22.207	-4.273		30.1106	9.0097	7.4844	7.9031	30.0746	0.0397	0.1074	0.5691	117347.62	35.12	32.86	36.76
Rx-537_10kHz_01	7	1	13:11:00	0.600006181	47.7204048	16.8222717	114.440	-0.01	-0.02	0.02	10000.0	88.600024112	-34.388	-4.277	0.000000000	0.000	0.000	59.224450086	-25.378	-4.277	160.281352678	-26.903	-4.277	29.842610310	-26.480	-4.273		34.3877	9.0099	7.4848	7.9076	34.3517	0.0399	0.1078	0.5736	138501.49	35.30	32.98	37.05
Rx-537_10kHz_01	8	1	13:11:00	0.700006180	47.7204048	16.8222717	114.430	-0.02	-0.02	0.03	10000.0	88.596024328	-38.665	-4.277	0.000000000	0.000	0.000	59.220842394	-29.655	-4.277	160.277751075	-31.180	-4.277	29.838459561	-30.757	-4.277		38.6647	9.0096	7.4849	7.9077	38.6287	0.0396	0.1079	0.5737	161933.69	35.05	33.01	37.06
Rx-537_10kHz_01	9	1	13:11:00	0.800006179	47.7204047	16.8222717	114.420	-0.02	-0.02	0.03	10000.0	88.598728428	-42.943	-4.278	0.000000000	0.000	0.000	59.220553273	-33.933	-4.278	160.279631538	-35.457	-4.277	29.841390983	-35.030	-4.273		42.9425	9.0094	7.4854	7.9123	42.9065	0.0394	0.1084	0.5783	188349.85	34.83	33.17	37.35
Rx-537_10kHz_01	10	1	13:11:00	0.900006178	47.7204047	16.8222717	114.410	-0.02	-0.03	0.04	10000.0	88.595222287	-47.220	-4.277	0.000000000	0.000	0.000	59.214975208	-38.210	-4.277	160.268940983	-39.734	-4.277	29.840186966	-39.312	-4.282		47.2198	9.0093	7.4854	7.9078	47.1838	0.0393	0.1084	0.5738	218709.69	34.74	33.16	37.06
Rx-537_10kHz_01	11	1	13:11:01	0.000006177	47.7204047	16.8222717	114.400	-0.02	-0.03	0.04	10000.0	88.594354703	-51.497	-4.277	0.000000000	0.000	0.000	59.211278928	-42.488	-4.277	160.265076453	-44.011	-4.277	29.841636182	-43.582	-4.270		51.4969	9.0093	7.4860	7.9150	51.4609	0.0393	0.1090	0.5810	254400.10	34.76	33.34	37.52
Rx-537_10kHz_01	12	1	13:11:01	0.100006176	47.7204046	16.8222717	114.400	-0.02	-0.03	0.04	10000.0	88.605751151	-55.774	-4.277	0.000000000	0.000	0.000	59.218924099	-46.765	-4.277	160.288318592	-48.288	-4.277	29.844551442	-47.863	-4.281		55.7743	9.0092	7.4861	7.9117	55.7383	0.0392	0.1091	0.5777	297489.47	34.69	33.37	37.31
Rx-537_10kHz_01	13	1	13:11:01	0.200006174	47.7204046	16.8222717	114.400	-0.03	-0.03	0.04	10000.0	88.609797806	-60.052	-4.278	0.000000000	0.000	0.000	59.221052121	-51.043	-4.278	160.297911364	-52.566	-4.277	29.846929219	-52.141	-4.279		60.0518	9.0092	7.4862	7.9106	60.0158	0.0392	0.1092	0.5766	351210.96	34.67	33.42	37.24
Rx-537_10kHz_01	14	1	13:11:01	0.300006173	47.7204046	16.8222717	114.400	-0.03	-0.04	0.04	10000.0	88.593253150	-64.330	-4.278	0.000000000	0.000	0.000	59.207984259	-55.321	-4.278	160.264465644	-56.843	-4.277	29.842618188	-56.416	-4.275		64.3297	9.0092	7.4867	7.9134	64.2937	0.0392	0.1097	0.5794	420940.90	34.62	33.56	37.42
Rx-537_10kHz_01	15	1	13:11:01	0.400006172	47.7204046	16.8222717	114.400	-0.03	-0.04	0.05	10000.0	88.578904345	-68.608	-4.279	0.000000000	0.000	0.000	59.197168521	-59.599	-4.278	160.236523830	-61.122	-4.279	29.841314917	-60.703	-4.287		68.6082	9.0093	7.4865	7.9052	68.5722	0.0393	0.1095	0.5712	516345.09	34.79	33.51	36.90
Rx-537_10kHz_01	16	1	13:11:01	0.500006171	47.7204046	16.8222717	114.400	-0.03	-0.04	0.05	10000.0	88.578307982	-72.885	-4.277	0.000000000	0.000	0.000	59.195574953	-63.876	-4.277	160.233111240	-65.398	-4.276	29.845642160	-64.978	-4.275		72.8853	9.0095	7.4871	7.9074	72.8493	0.0395	0.1101	0.5734	656628.03	34.90	33.68	37.04
Rx-537_10kHz_01	17	1	13:11:01	0.600006170	47.7204046	16.8222717	114.400	-0.03	-0.04	0.05	10000.0	88.575202603	-77.162	-4.277	0.000000000	0.000	0.000	59.193815888	-68.152	-4.277	160.227212143	-69.675	-4.277	29.842879106	-69.256	-4.278		77.1619	9.0095	7.4869	7.9063	77.1259	0.0395	0.1099	0.5723	886618.87	34.91	33.61	36.97
Rx-537_10kHz_01	18	1	13:11:01	0.700006169	47.7204045	16.8222717	114.400	-0.03	-0.04	0.05	10000.0	88.573412454	-81.439	-4.277	0.000000000	0.000	0.000	59.193745201	-72.429	-4.277	160.225142788	-73.951	-4.276	29.840528375	-73.524	-4.269		81.4388	9.0093	7.4873	7.9146	81.4028	0.0393	0.1103	0.5806	1340336.82	34.79	33.75	37.50
Rx-537_10kHz_01	19	1	13:11:01	0.800006167	47.7204045	16.8222717	114.400	-0.03	-0.04	0.05	10000.0	88.574832610	-85.717	-4.278	0.000000000	0.000	0.000	59.193743069	-76.707	-4.278	160.225712833	-78.230	-4.278	29.843729990	-77.811	-4.286		85.7169	9.0094	7.4872	7.9064	85.6809	0.0394	0.1102	0.5724	2683069.23	34.86	33.70	36.97
Rx-537_10kHz_01	20	1	13:11:01	0.900006166	47.7204045	16.8222717	114.400	-0.03	-0.05	0.06	10000.0	88.580491690	-89.995	-4.278	0.000000000	0.000	0.000	59.198723118	-80.986	-4.278	160.239158615	-82.508	-4.278	29.845529387	-82.086	-4.275		89.9950	9.0094	7.4873	7.9093	89.9590	0.0394	0.1103	0.5753	282697837.21	34.86	33.76	37.16
Rx-537_10kHz_01	21	1	13:11:02	0.000006165	47.7204045	16.8222717	114.400	-0.03	-0.05	0.06	10000.0	88.595146995	-94.275	-4.280	0.000000000	0.000	0.000	59.208016350	-85.266	-4.280	160.264996260	-86.788	-4.280	29.849244066	-86.365	-4.279		94.2750	9.0093	7.4872	7.9099	94.2390	0.0393	0.1102	0.5759	-2734012.03	34.76	33.71	37.20
Rx-537_10kHz_01	22	1	13:11:02	0.100006164	47.7204046	16.8222716	114.400	-0.03	-0.04	0.05	10000.0	88.604319259	-98.555	-4.280	0.000000000	0.000	0.000	59.214604300	-89.546	-4.280	160.281930443	-91.068	-4.280	29.855831313	-90.643	-4.278		98.5555	9.0094	7.4873	7.9126	98.5195	0.0394	0.1103	0.5786	-1352779.98	34.83	33.74	37.37
Rx-537_10kHz_01	23	1	13:11:02	0.200006163	47.7204046	16.8222716	114.400	-0.03	-0.04	0.05	10000.0	88.608848634	-102.835	-4.280	0.000000000	0.000	0.000	59.218765237	-93.826	-4.280	160.290700798	-95.348	-4.280	29.853986708	-94.923	-4.280		102.8351	9.0092	7.4872	7.9118	102.7991	0.0392	0.1102	0.5778	-892007.94	34.66	33.72	37.32
Rx-537_10kHz_01	24	1	13:11:02	0.300006162	47.7204047	16.8222716	114.400	-0.03	-0.03	0.04	10000.0	88.608541360	-107.112	-4.277	0.000000000	0.000	0.000	59.216953253	-98.102	-4.276	160.288512894	-99.625	-4.277	29.859805842	-99.200	-4.277		107.1116	9.0093	7.4869	7.9115	107.0756	0.0393	0.1099	0.5775	-659702.18	34.76	33.64	37.30
Rx-537_10kHz_01	25	1	13:11:02	0.400006160	47.7204047	16.8222715	114.400	-0.03	-0.02	0.04	10000.0	88.593253650	-111.387	-4.275	0.000000000	0.000	0.000	59.206993682	-102.378	-4.275	160.258481227	-103.900	-4.275	29.852986209	-103.471	-4.271		111.3870	9.0095	7.4875	7.9156	111.3510	0.0395	0.1105	0.5816	-518389.05	34.93	33.81	37.56
Rx-537_10kHz_01	26	1	13:11:02	0.500006159	47.7204048	16.8222715	114.400	-0.03	-0.02	0.04	10000.0	88.594724518	-115.664	-4.277	0.000000000	0.000	0.000	59.207007581	-106.655	-4.277	160.258869380	-108.177	-4.277	29.851412172	-107.752	-4.281		115.6641	9.0093	7.4874	7.9116	115.6281	0.0393	0.1104	0.5776	-422418.82	34.75	33.78	37.31
Rx-537_10kHz_01	27	1	13:11:02	0.600006158	47.7204048	16.8222715	114.400	-0.03	-0.01	0.04	10000.0	88.590919041	-119.944	-4.280	0.000000000	0.000	0.000	59.204687742	-110.935	-4.280	160.252541600	-112.456	-4.280	29.852254882	-112.032	-4.279		119.9441	9.0095	7.4877	7.9125	119.9081	0.0395	0.1107	0.5785	-352292.57	34.94	33.86	37.36
Rx-537_10kHz_01	28	1	13:11:02	0.700006157	47.7204049	16.8222714	114.400	-0.03	-0.01	0.03	10000.0	88.589181127	-124.225	-4.281	0.000000000	0.000	0.000	59.203625875	-115.215	-4.281	160.250182636	-116.738	-4.281	29.853197300	-116.314	-4.282		124.2247	9.0095	7.4871	7.9111	124.1887	0.0395	0.1101	0.5771	-298307.11	34.91	33.69	37.28
Rx-537_10kHz_01	29	1	13:11:02	0.800006156	47.7204049	16.8222714	114.400	-0.03	0.00	0.03	10000.0	88.588756413	-128.505	-4.280	0.000000000	0.000	0.000	59.203557694	-119.496	-4.280	160.249047927	-121.018	-4.280	29.853240668	-120.592	-4.278		128.5049	9.0093	7.4870	7.9134	128.4689	0.0393	0.1100	0.5794	-255042.06	34.75	33.64	37.42
Rx-537_10kHz_01	30	1	13:11:02	0.900006154	47.7204050	16.8222714	114.400	-0.03	0.01	0.04	10000.0	88.588073993	-132.785	-4.280	0.000000000	0.000	0.000	59.202642352	-123.775	-4.280	160.245926613	-125.298	-4.280	29.847842669	-124.863	-4.271		132.7846	9.0092	7.4869	7.9219	132.7486	0.0392	0.1099	0.5879	-219229.61	34.65	33.64	37.97
Rx-537_10kHz_01	31	1	13:11:03	0.000006153	47.7204050	16.8222713	114.400	-0.04	0.01	0.04	10000.0	88.589708446	-137.063	-4.279	0.000000000	0.000	0.000	59.204509944	-128.054	-4.279	160.251619456	-129.576	-4.279	29.847665014	-129.149	-4.287		137.0633	9.0091	7.4868	7.9141	137.0273	0.0391	0.1098	0.5801	-188787.94	34.55	33.59	37.47
Rx-537_10kHz_01	32	1	13:11:03	0.100006152	47.7204050	16.8222713	114.400	-0.04	0.01	0.04	10000.0	88.602371952	-141.341	-4.278	0.000000000	0.000	0.000	59.213808253	-132.332	-4.278	160.275619670	-133.854	-4.278	29.853186513	-133.420	-4.271		141.3413	9.0092	7.4872	7.9212	141.3053	0.0392	0.1102	0.5872	-162317.09	34.64	33.71	37.92
Rx-537_10kHz_01	33	1	13:11:03	0.200006151	47.7204050	16.8222713	114.400	-0.04	0.01	0.04	10000.0	88.605269999	-145.619	-4.278	0.000000000	0.000	0.000	59.216144020	-136.610	-4.278	160.280687745	-138.133	-4.278	29.857274267	-137.709	-4.288		145.6191	9.0091	7.4865	7.9106	145.5831	0.0391	0.1095	0.5766	-138840.71	34.62	33.50	37.24
Rx-537_10kHz_01	34	1	13:11:03	0.300006150	47.7204049	16.8222713	114.400	-0.04	0.01	0.04	10000.0	88.602857451	-149.896	-4.277	0.000000000	0.000	0.000	59.213966357	-140.886	-4.276	160.274914821	-142.409	-4.276	29.858049086	-141.978	-4.270		149.8957	9.0093	7.4870	7.9176	149.8597	0.0393	0.1100	0.5836	-117658.89	34.74	33.65	37.69
Rx-537_10kHz_01	35	1	13:11:03	0.400006149	47.7204049	16.8222713	114.400	-0.04	0.01	0.04	10000.0	88.593445999	-154.172	-4.276	0.000000000	0.000	0.000	59.206598190	-145.162	-4.276	160.256005740	-146.685	-4.276	29.850625096	-146.258	-4.280		154.1717	9.0095	7.4870	7.9141	154.1357	0.0395	0.1100	0.5801	-98242.47	34.89	33.64	37.47
Rx-537_10kHz_01	36	1	13:11:03	0.500006147	47.7204049	16.8222712	114.400	-0.04	0.01	0.04	10000.0	88.591604570	-158.446	-4.275	0.000000000	0.000	0.000	59.206092331	-149.437	-4.275	160.254618074	-150.959	-4.274	29.851791256	-150.533	-4.275		158.4464	9.0094	7.4873	7.9136	158.4104	0.0394	0.1103	0.5796	-80189.98	34.83	33.73	37.44
Rx-537_10kHz_01	37	1	13:11:03	0.600006146	47.7204049	16.8222712	114.400	-0.05	0.00	0.05	10000.0	88.592725099	-162.721	-4.275	0.000000000	0.000	0.000	59.206198530	-153.712	-4.275	160.254900967	-155.234	-4.275	29.851617599	-154.809	-4.276		162.7213	9.0096	7.4873	7.9126	162.6853	0.0396	0.1103	0.5786	-63173.77	34.98	33.75	37.37
Rx-537_10kHz_01	38	1	13:11:03	0.700006145	47.7204049	16.8222712	114.400	-0.05	0.00	0.05	10000.0	88.590932764	-166.996	-4.274	0.000000000	0.000	0.000	59.205339177	-157.986	-4.275	160.252327526	-159.509	-4.275	29.849702249	-159.081	-4.272		166.9957	9.0094	7.4868	7.9146	166.9597	0.0394	0.1098	0.5806	-46934.54	34.86	33.59	37.50
Rx-537_10kHz_01	39	1	13:11:03	0.800006144	47.7204049	16.8222712	114.400	-0.05	0.00	0.05	10000.0	88.591112159	-171.271	-4.275	0.000000000	0.000	0.000	59.204901627	-162.261	-4.275	160.252178482	-163.784	-4.275	29.845115255	-163.352	-4.271		171.2709	9.0095	7.4873	7.9190	171.2349	0.0395	0.1103	0.5850	-31244.94	34.88	33.74	37.78
Rx-537_10kHz_01	40	1	13:11:03	0.900006143	47.7204048	16.8222712	114.400	-0.05	0.00	0.05	10000.0	88.589554333	-175.549	-4.279	0.000000000	0.000	0.000	59.204927594	-166.540	-4.278	160.252614531	-168.063	-4.279	29.844720624	-167.635	-4.283		175.5494	9.0098	7.4868	7.9144	175.5134	0.0398	0.1098	0.5804	-15901.10	35.20	33.61	37.49
Rx-537_10kHz_01	41	1	13:11:04	0.000006142	47.7204048	16.8222712	114.400	-0.05	0.00	0.05	10000.0	88.592896214	-179.825	-4.276	0.000000000	0.000	0.000	59.207734723	-170.816	-4.276	160.260178026	-172.338	-4.275	29.843107024	-171.906	-4.271		179.8252	9.0095	7.4877	7.9191	179.7892	0.0395	0.1107	0.5851	-746.22	34.88	33.86	37.79
Rx-537_10kHz_01	42	1	13:11:04	0.100006140	47.7204048	16.8222711	114.400	-0.06	0.00	0.06	10000.0	88.604255353	175.898	-4.277	0.000000000	0.000	0.000	59.216299186	-175.093	-4.277	160.282406896	-176.615	-4.277	29.845962909	-176.188	-4.282		-175.8981	9.0093	7.4870	7.9134	-175.9341	0.0393	0.1100	0.5794	14404.79	34.76	33.66	37.42
Rx-537_10kHz_01	43	1	13:11:04	0.200006139	47.7204048	16.8222711	114.400	-0.06	0.00	0.06	10000.0	88.605921177	171.622	-4.276	0.000000000	0.000	0.000	59.216847289	-179.369	-4.276	160.284828459	179.109	-4.276	29.851448080	179.538	-4.274		-171.6219	9.0094	7.4874	7.9161	-171.6579	0.0394	0.1104	0.5821	29715.01	34.82	33.78	37.59
Rx-537_10kHz_01	44	1	13:11:04	0.300006138	47.7204048	16.8222711	114.400	-0.06	0.00	0.06	10000.0	88.605131306	167.345	-4.277	0.000000000	0.000	0.000	59.216882319	176.354	-4.277	160.283213198	174.832	-4.278	29.849013609	175.260	-4.278		-167.3447	9.0094	7.4870	7.9152	-167.3807	0.0394	0.1100	0.5812	45368.23	34.83	33.67	37.54
Rx-537_10kHz_01	45	1	13:11:04	0.400006137	47.7204048	16.8222710	114.400	-0.06	0.00	0.06	10000.0	88.595405851	163.066	-4.278	0.000000000	0.000	0.000	59.209214220	172.076	-4.278	160.263466931	170.554	-4.278	29.850150885	170.980	-4.280		-163.0665	9.0097	7.4873	7.9130	-163.1025	0.0397	0.1103	0.5790	61558.53	35.07	33.74	37.40
Rx-537_10kHz_01	46	1	13:11:04	0.500006136	47.7204048	16.8222710	114.400	-0.06	0.00	0.06	10000.0	88.596096873	158.787	-4.280	0.000000000	0.000	0.000	59.209097263	167.797	-4.279	160.263606124	166.274	-4.279	29.846095573	166.703	-4.276		-158.7869	9.0099	7.4875	7.9165	-158.8229	0.0399	0.1105	0.5825	78507.16	35.31	33.81	37.62
Rx-537_10kHz_01	47	1	13:11:04	0.600006135	47.7204048	16.8222710	114.400	-0.07	0.00	0.07	10000.0	88.591501492	154.504	-4.283	0.000000000	0.000	0.000	59.208349146	163.514	-4.283	160.259737640	161.991	-4.283	29.843725230	162.411	-4.293		-154.5039	9.0099	7.4873	7.9067	-154.5399	0.0399	0.1103	0.5727	96483.06	35.24	33.73	36.99
Rx-537_10kHz_01	48	1	13:11:04	0.700006133	47.7204048	16.8222709	114.400	-0.07	0.01	0.07	10000.0	88.595375712	150.220	-4.284	0.000000000	0.000	0.000	59.211399661	159.230	-4.284	160.266316237	157.708	-4.283	29.843107069	158.133	-4.278		-150.2201	9.0100	7.4877	7.9129	-150.2561	0.0400	0.1107	0.5789	115792.02	35.33	33.86	37.39
Rx-537_10kHz_01	49	1	13:11:04	0.800006132	47.7204048	16.8222709	114.400	-0.07	0.01	0.07	10000.0	88.591404805	145.936	-4.284	0.000000000	0.000	0.000	59.209262279	154.946	-4.284	160.257313566	153.423	-4.284	29.841282703	153.843	-4.290		-145.9362	9.0100	7.4871	7.9073	-145.9722	0.0400	0.1101	0.5733	136828.10	35.39	33.68	37.03
Rx-537_10kHz_01	50	1	13:11:04	0.900006131	47.7204048	16.8222709	114.400	-0.07	0.01	0.07	10000.0	88.591893247	141.653	-4.283	0.000000000	0.000	0.000	59.210941043	150.663	-4.283	160.262894111	149.141	-4.283	29.842569612	149.563	-4.280		-141.6533	9.0101	7.4873	7.9100	-141.6893	0.0401	0.1103	0.5760	160099.74	35.43	33.75	37.21
Rx-537_10kHz_01	51	1	13:11:05	0.000006130	47.7204048	16.8222708	114.400	-0.08	0.01	0.08	10000.0	88.593070947	137.370	-4.284	0.000000000	0.000	0.000	59.212034864	146.380	-4.284	160.266464319	144.857	-4.284	29.842565753	145.272	-4.291		-137.3695	9.0100	7.4874	7.9028	-137.4055	0.0400	0.1104	0.5688	186304.36	35.40	33.77	36.74
Rx-537_10kHz_01	52	1	13:11:05	0.100006129	47.7204050	16.8222708	114.400	-0.07	0.03	0.08	10000.0	88.607694524	133.085	-4.284	0.000000000	0.000	0.000	59.221220821	142.095	-4.284	160.295274165	140.573	-4.284	29.849171612	140.993	-4.279		-133.0854	9.0100	7.4875	7.9079	-133.1214	0.0400	0.1105	0.5739	216387.16	35.38	33.82	37.07
Rx-537_10kHz_01	53	1	13:11:05	0.200006128	47.7204052	16.8222708	114.400	-0.06	0.05	0.08	10000.0	88.605640763	128.801	-4.285	0.000000000	0.000	0.000	59.220849474	137.811	-4.285	160.292502311	136.288	-4.285	29.841901066	136.715	-4.278		-128.8008	9.0099	7.4876	7.9145	-128.8368	0.0399	0.1106	0.5805	251706.41	35.25	33.83	37.50
Rx-537_10kHz_01	54	1	13:11:05	0.300006126	47.7204054	16.8222708	114.400	-0.06	0.07	0.09	10000.0	88.605234954	124.518	-4.283	0.000000000	0.000	0.000	59.220022835	133.528	-4.283	160.290794098	132.005	-4.284	29.845437659	132.428	-4.287		-124.5178	9.0098	7.4870	7.9103	-124.5538	0.0398	0.1100	0.5763	294255.89	35.23	33.65	37.22
Rx-537_10kHz_01	55	1	13:11:05	0.400006125	47.7204056	16.8222708	114.400	-0.05	0.09	0.11	10000.0	88.589532112	120.236	-4.282	0.000000000	0.000	0.000	59.208985197	129.246	-4.282	160.259009918	127.723	-4.281	29.836335769	128.153	-4.275		-120.2360	9.0099	7.4874	7.9172	-120.2720	0.0399	0.1104	0.5832	347172.60	35.26	33.77	37.67
Rx-537_10kHz_01	56	1	13:11:05	0.500006124	47.7204058	16.8222707	114.400	-0.04	0.11	0.12	10000.0	88.591563561	115.955	-4.281	0.000000000	0.000	0.000	59.210969543	124.964	-4.281	160.264303659	123.441	-4.282	29.832899928	123.864	-4.289		-115.9547	9.0097	7.4862	7.9092	-115.9907	0.0397	0.1092	0.5752	415652.49	35.13	33.42	37.15
Rx-537_10kHz_01	57	1	13:11:05	0.600006123	47.7204060	16.8222707	114.400	-0.04	0.14	0.14	10000.0	88.590148870	111.676	-4.278	0.000000000	0.000	0.000	59.208892732	120.686	-4.278	160.263698945	119.163	-4.278	29.831409681	119.591	-4.273		-111.6763	9.0097	7.4869	7.9143	-111.7123	0.0397	0.1099	0.5803	508901.96	35.09	33.63	37.48
Rx-537_10kHz_01	58	1	13:11:05	0.700006122	47.7204062	16.8222707	114.400	-0.03	0.16	0.16	10000.0	88.591631725	107.397	-4.280	0.000000000	0.000	0.000	59.210262182	116.406	-4.280	160.266524655	114.883	-4.280	29.828398099	115.307	-4.284		-107.3968	9.0096	7.4862	7.9100	-107.4328	0.0396	0.1092	0.5760	645341.38	35.04	33.40	37.21
Rx-537_10kHz_01	59	1	13:11:05	0.800006121	47.7204064	16.8222707	114.400	-0.03	0.18	0.18	10000.0	88.593798170	103.118	-4.279	0.000000000	0.000	0.000	59.214513013	112.127	-4.279	160.276819263	110.603	-4.280	29.827384375	111.028	-4.279		-103.1177	9.0095	7.4858	7.9102	-103.1537	0.0395	0.1088	0.5762	867129.33	34.96	33.28	37.22
Rx-537_10kHz_01	60	1	13:11:05	0.900006119	47.7204066	16.8222707	114.400	-0.02	0.20	0.20	10000.0	88.591650389	98.838	-4.280	0.000000000	0.000	0.000	59.212454538	107.848	-4.280	160.270341313	106.324	-4.280	29.825255280	106.745	-4.282		-98.8379	9.0098	7.4859	7.9075	-98.8739	0.0398	0.1089	0.5735	1297928.02	35.20	33.30	37.04
Rx-537_10kHz_01	61	1	13:11:06	0.000006118	47.7204068	16.8222707	114.400	-0.01	0.22	0.22	10000.0	88.586587283	94.558	-4.280	0.000000000	0.000	0.000	59.210398227	103.567	-4.280	160.264794338	102.043	-4.280	29.828076055	102.463	-4.282		-94.5575	9.0098	7.4858	7.9057	-94.5935	0.0398	0.1088	0.5717	2522210.68	35.20	33.28	36.93
Rx-537_10kHz_01	62	1	13:11:06	0.100006117	47.7204077	16.8222702	114.400	-0.01	0.32	0.32	10000.0	88.603344726	90.277	-4.281	0.000000000	0.000	0.000	59.224092053	99.287	-4.280	160.299296393	97.764	-4.280	29.828690526	98.185	-4.278		-90.2767	9.0102	7.4869	7.9086	-90.3127	0.0402	0.1099	0.5746	37134664.67	35.54	33.61	37.11
Rx-537_10kHz_01	63	1	13:11:06	0.200006116	47.7204086	16.8222697	114.400	-0.02	0.43	0.43	10000.0	88.604353013	85.995	-4.282	0.000000000	0.000	0.000	59.223101949	95.005	-4.282	160.300115984	93.482	-4.282	29.831751215	93.903	-4.283		-85.9948	9.0099	7.4872	7.9078	-86.0308	0.0399	0.1102	0.5738	-2920399.57	35.28	33.72	37.06
Rx-537_10kHz_01	64	1	13:11:06	0.300006115	47.7204094	16.8222692	114.400	-0.02	0.53	0.53	10000.0	88.605680411	81.711	-4.283	0.000000000	0.000	0.000	59.217115831	90.722	-4.283	160.294404542	89.200	-4.282	29.840199264	89.624	-4.278		-81.7114	9.0103	7.4886	7.9127	-81.7474	0.0403	0.1116	0.5787	-1397151.08	35.61	34.14	37.38
Rx-537_10kHz_01	65	1	13:11:06	0.400006114	47.7204103	16.8222687	114.400	-0.02	0.63	0.63	10000.0	88.594378561	77.427	-4.284	0.000000000	0.000	0.000	59.207199569	86.438	-4.284	160.270215451	84.915	-4.285	29.837802689	85.335	-4.289		-77.4272	9.0105	7.4883	7.9077	-77.4632	0.0405	0.1113	0.5737	-911286.72	35.79	34.04	37.06
Rx-537_10kHz_01	66	1	13:11:06	0.500006112	47.7204112	16.8222682	114.400	-0.02	0.74	0.74	10000.0	88.597416192	73.143	-4.284	0.000000000	0.000	0.000	59.213166534	82.153	-4.285	160.282786506	80.631	-4.285	29.832848466	81.047	-4.288		-73.1428	9.0104	7.4878	7.9046	-73.1788	0.0404	0.1108	0.5706	-670284.82	35.70	33.89	36.85
Rx-537_10kHz_01	67	1	13:11:06	0.600006111	47.7204120	16.8222677	114.400	-0.03	0.84	0.84	10000.0	88.594396383	68.860	-4.283	0.000000000	0.000	0.000	59.217632845	77.870	-4.283	160.292439894	76.347	-4.283	29.822288139	76.762	-4.285		-68.8601	9.0104	7.4874	7.9021	-68.8961	0.0404	0.1104	0.5681	-525052.82	35.70	33.78	36.69
Rx-537_10kHz_01	68	1	13:11:06	0.700006110	47.7204129	16.8222672	114.400	-0.03	0.94	0.94	10000.0	88.592544293	64.579	-4.281	0.000000000	0.000	0.000	59.211409823	73.589	-4.281	160.279419074	72.067	-4.281	29.831115040	72.482	-4.281		-64.5790	9.0104	7.4877	7.9026	-64.6150	0.0404	0.1107	0.5686	-427052.55	35.75	33.87	36.73
Rx-537_10kHz_01	69	1	13:11:06	0.800006109	47.7204138	16.8222667	114.400	-0.03	1.05	1.05	10000.0	88.596584960	60.298	-4.281	0.000000000	0.000	0.000	59.212327806	69.309	-4.280	160.277786399	67.787	-4.280	29.832993123	68.209	-4.272		-60.2984	9.0107	7.4887	7.9107	-60.3344	0.0407	0.1117	0.5767	-355766.29	36.02	34.17	37.25
Rx-537_10kHz_01	70	1	13:11:06	0.900006108	47.7204146	16.8222662	114.400	-0.03	1.15	1.15	10000.0	88.597546715	56.019	-4.280	0.000000000	0.000	0.000	59.208511691	65.030	-4.280	160.278654623	63.507	-4.280	29.837643842	63.922	-4.287		-56.0189	9.0107	7.4886	7.9034	-56.0549	0.0407	0.1116	0.5694	-301051.41	36.03	34.14	36.77
Rx-537_10kHz_01	71	1	13:11:07	0.000006107	47.7204155	16.8222657	114.400	-0.03	1.25	1.25	10000.0	88.592747661	51.738	-4.281	0.000000000	0.000	0.000	59.204325596	60.749	-4.280	160.269198883	59.227	-4.280	29.834992318	59.648	-4.274		-51.7384	9.0109	7.4891	7.9098	-51.7744	0.0409	0.1121	0.5758	-257275.71	36.17	34.29	37.19
Rx-537_10kHz_01	72	1	13:11:07	0.100006105	47.7204166	16.8222650	114.400	-0.04	1.38	1.39	10000.0	88.603199069	47.457	-4.281	0.000000000	0.000	0.000	59.224624887	56.468	-4.282	160.303830426	54.944	-4.284	29.826302576	55.356	-4.292		-47.4572	9.0105	7.4867	7.8988	-47.4932	0.0405	0.1097	0.5648	-221092.37	35.79	33.57	36.48
Rx-537_10kHz_01	73	1	13:11:07	0.200006104	47.7204177	16.8222643	114.400	-0.05	1.52	1.52	10000.0	88.609747384	43.176	-4.281	0.000000000	0.000	0.000	59.232207441	52.187	-4.281	160.313267994	50.664	-4.280	29.832492244	51.083	-4.273		-43.1764	9.0103	7.4873	7.9070	-43.2124	0.0403	0.1103	0.5730	-190376.67	35.65	33.76	37.01
Rx-537_10kHz_01	74	1	13:11:07	0.300006103	47.7204188	16.8222636	114.400	-0.05	1.65	1.65	10000.0	88.607886014	38.896	-4.281	0.000000000	0.000	0.000	59.230140927	47.906	-4.281	160.309841410	46.384	-4.280	29.827521217	46.805	-4.279		-38.8959	9.0104	7.4878	7.9090	-38.9319	0.0404	0.1108	0.5750	-163698.17	35.68	33.89	37.14
Rx-537_10kHz_01	75	1	13:11:07	0.400006102	47.7204198	16.8222629	114.400	-0.06	1.78	1.78	10000.0	88.588640790	34.616	-4.280	0.000000000	0.000	0.000	59.211907008	43.627	-4.279	160.266642535	42.106	-4.278	29.832223311	42.536	-4.269		-34.6162	9.0108	7.4898	7.9201	-34.6522	0.0408	0.1128	0.5861	-140066.11	36.08	34.50	37.85
Rx-537_10kHz_01	76	1	13:11:07	0.500006101	47.7204209	16.8222622	114.400	-0.07	1.91	1.91	10000.0	88.589588551	30.337	-4.280	0.000000000	0.000	0.000	59.205121255	39.347	-4.280	160.258399519	37.828	-4.278	29.840395862	38.271	-4.266		-30.3367	9.0108	7.4912	7.9339	-30.3727	0.0408	0.1142	0.5999	-118759.68	36.04	34.95	38.75
Rx-537_10kHz_01	77	1	13:11:07	0.600006100	47.7204220	16.8222616	114.400	-0.08	2.04	2.04	10000.0	88.588059001	26.055	-4.282	0.000000000	0.000	0.000	59.202890915	35.065	-4.282	160.262614044	33.546	-4.282	29.837755222	33.985	-4.286		-26.0551	9.0104	7.4905	7.9295	-26.0911	0.0404	0.1135	0.5955	-99234.40	35.73	34.72	38.46
Rx-537_10kHz_01	78	1	13:11:07	0.700006098	47.7204231	16.8222609	114.400	-0.08	2.17	2.17	10000.0	88.588273710	21.774	-4.281	0.000000000	0.000	0.000	59.213656449	30.785	-4.281	160.274071344	29.264	-4.281	29.827271189	29.705	-4.279		-21.7744	9.0103	7.4898	7.9310	-21.8104	0.0403	0.1128	0.5970	-81093.91	35.65	34.51	38.56
Rx-537_10kHz_01	79	1	13:11:07	0.800006097	47.7204242	16.8222602	114.400	-0.09	2.30	2.30	10000.0	88.588703115	17.494	-4.280	0.000000000	0.000	0.000	59.220128187	26.504	-4.280	160.279923711	24.984	-4.281	29.823842114	25.418	-4.287		-17.4943	9.0101	7.4892	7.9236	-17.5303	0.0401	0.1122	0.5896	-64010.84	35.46	34.34	38.08
Rx-537_10kHz_01	80	1	13:11:07	0.900006096	47.7204253	16.8222595	114.400	-0.10	2.43	2.43	10000.0	88.588803718	13.215	-4.279	0.000000000	0.000	0.000	59.206785074	22.225	-4.279	160.260150854	20.706	-4.277	29.842816577	21.158	-4.260		-13.2150	9.0103	7.4913	7.9428	-13.2510	0.0403	0.1143	0.6088	-47719.70	35.65	34.96	39.32
Rx-537_10kHz_01	81	1	13:11:08	0.000006095	47.7204263	16.8222588	114.400	-0.10	2.56	2.56	10000.0	88.590720253	8.934	-4.281	0.000000000	0.000	0.000	59.207332960	17.945	-4.280	160.264783849	16.426	-4.281	29.840132612	16.871	-4.286		-8.9344	9.0105	7.4911	7.9371	-8.9704	0.0405	0.1141	0.6031	-31988.04	35.78	34.92	38.95
Rx-537_10kHz_01	82	1	13:11:08	0.100006094	47.7204275	16.8222582	114.400	-0.10	2.70	2.70	10000.0	88.599322031	4.653	-4.281	0.000000000	0.000	0.000	59.214706963	13.663	-4.281	160.286259110	12.144	-4.281	29.849369184	12.597	-4.274		-4.6529	9.0106	7.4916	7.9443	-4.6889	0.0406	0.1146	0.6103	-16620.71	35.88	35.05	39.42
Rx-537_10kHz_01	83	1	13:11:08	0.200006093	47.7204287	16.8222577	114.400	-0.10	2.83	2.84	10000.0	88.602876290	0.370	-4.283	0.000000000	0.000	0.000	59.221148697	9.380	-4.283	160.291479293	7.861	-4.284	29.835194599	8.315	-4.283		-0.3704	9.0101	7.4904	7.9442	-0.4064	0.0401	0.1134	0.6102	-1437.22	35.48	34.69	39.41
Rx-537_10kHz_01	84	1	13:11:08	0.300006091	47.7204298	16.8222571	114.400	-0.09	2.97	2.97	10000.0	88.602327965	-3.911	-4.282	0.000000000	0.000	0.000	59.233793024	5.099	-4.282	160.316284010	3.578	-4.283	29.829582875	4.018	-4.296		3.9113	9.0101	7.4894	7.9295	3.8753	0.0401	0.1124	0.5955	13726.92	35.48	34.39	38.46
Rx-537_10kHz_01	85	1	13:11:08	0.400006090	47.7204310	16.8222565	114.400	-0.09	3.11	3.11	10000.0	88.586402037	-8.194	-4.282	0.000000000	0.000	0.000	59.212938372	0.817	-4.282	160.262040573	-0.702	-4.280	29.829702542	-0.245	-4.264		8.1936	9.0105	7.4917	7.9482	8.1576	0.0405	0.1147	0.6142	29048.30	35.82	35.10	39.67
Rx-537_10kHz_01	86	1	13:11:08	0.500006089	47.7204322	16.8222559	114.400	-0.09	3.24	3.25	10000.0	88.585003984	-12.478	-4.285	0.000000000	0.000	0.000	59.210413101	-3.468	-4.285	160.261370618	-4.986	-4.284	29.837959615	-4.533	-4.287		12.4784	9.0106	7.4925	7.9455	12.4424	0.0406	0.1155	0.6115	44710.94	35.86	35.33	39.50
Rx-537_10kHz_01	87	1	13:11:08	0.600006088	47.7204333	16.8222553	114.400	-0.08	3.38	3.38	10000.0	88.581524993	-16.762	-4.283	0.000000000	0.000	0.000	59.202439704	-7.750	-4.283	160.252514740	-9.266	-4.280	29.842181664	-8.796	-4.263		16.7616	9.0111	7.4955	7.9656	16.7256	0.0411	0.1185	0.6316	60894.33	36.34	36.26	40.79
Rx-537_10kHz_01	88	1	13:11:08	0.700006087	47.7204345	16.8222547	114.400	-0.08	3.52	3.52	10000.0	88.587980707	-21.047	-4.285	0.000000000	0.000	0.000	59.196347513	-12.036	-4.285	160.253673353	-13.552	-4.286	29.855021153	-13.089	-4.293		21.0468	9.0108	7.4946	7.9574	21.0108	0.0408	0.1176	0.6234	77830.96	36.09	35.97	40.27
Rx-537_10kHz_01	89	1	13:11:08	0.800006086	47.7204357	16.8222542	114.400	-0.08	3.65	3.65	10000.0	88.585152806	-25.332	-4.285	0.000000000	0.000	0.000	59.209268758	-16.321	-4.285	160.265253688	-17.838	-4.286	29.838411382	-17.377	-4.288		25.3317	9.0109	7.4940	7.9547	25.2957	0.0409	0.1170	0.6207	95770.18	36.19	35.79	40.09
Rx-537_10kHz_01	90	1	13:11:08	0.900006084	47.7204368	16.8222536	114.400	-0.07	3.79	3.79	10000.0	88.584582628	-29.613	-4.282	0.000000000	0.000	0.000	59.219623674	-20.603	-4.282	160.276571405	-22.121	-4.283	29.817995189	-21.673	-4.296		29.6134	9.0106	7.4929	7.9405	29.5774	0.0406	0.1159	0.6065	115011.27	35.88	35.46	39.18
Rx-537_10kHz_01	91	1	13:11:09	0.000006083	47.7204380	16.8222530	114.400	-0.07	3.93	3.93	10000.0	88.583193470	-33.895	-4.282	0.000000000	0.000	0.000	59.204156616	-24.884	-4.281	160.253149203	-26.401	-4.281	29.842158063	-25.941	-4.268		33.8952	9.0109	7.4942	7.9546	33.8592	0.0409	0.1172	0.6206	135960.64	36.18	35.84	40.08
Rx-537_10kHz_01	92	1	13:11:09	0.100006082	47.7204392	16.8222523	114.400	-0.07	4.07	4.07	10000.0	88.594399222	-38.176	-4.281	0.000000000	0.000	0.000	59.210393958	-29.165	-4.281	160.268648369	-30.681	-4.280	29.848539112	-30.218	-4.278		38.1762	9.0111	7.4952	7.9578	38.1402	0.0411	0.1182	0.6238	159121.72	36.37	36.17	40.29
Rx-537_10kHz_01	93	1	13:11:09	0.200006081	47.7204404	16.8222517	114.400	-0.07	4.21	4.21	10000.0	88.601956322	-42.457	-4.281	0.000000000	0.000	0.000	59.214999929	-33.446	-4.281	160.293868328	-34.962	-4.281	29.852982875	-34.510	-4.291		42.4573	9.0112	7.4950	7.9476	42.4213	0.0412	0.1180	0.6136	185175.95	36.41	36.10	39.63
Rx-537_10kHz_01	94	1	13:11:09	0.300006080	47.7204416	16.8222510	114.400	-0.07	4.35	4.35	10000.0	88.597128832	-46.741	-4.284	0.000000000	0.000	0.000	59.212260199	-37.730	-4.284	160.280695201	-39.245	-4.283	29.848015158	-38.782	-4.272		46.7411	9.0112	7.4957	7.9590	46.7051	0.0412	0.1187	0.6250	215077.09	36.45	36.30	40.37
Rx-537_10kHz_01	95	1	13:11:09	0.400006079	47.7204427	16.8222504	114.400	-0.07	4.49	4.49	10000.0	88.584532261	-51.025	-4.284	0.000000000	0.000	0.000	59.216789645	-42.014	-4.284	160.273108110	-43.531	-4.286	29.828582947	-43.091	-4.309		51.0248	9.0112	7.4935	7.9342	50.9888	0.0412	0.1165	0.6002	250142.27	36.44	35.65	38.76
Rx-537_10kHz_01	96	1	13:11:09	0.500006077	47.7204439	16.8222497	114.400	-0.07	4.63	4.63	10000.0	88.587914409	-55.307	-4.283	0.000000000	0.000	0.000	59.218277659	-46.296	-4.282	160.277431527	-47.812	-4.280	29.833559674	-47.356	-4.265		55.3073	9.0118	7.4958	7.9513	55.2713	0.0418	0.1188	0.6173	292340.12	36.97	36.36	39.87
Rx-537_10kHz_01	97	1	13:11:09	0.600006076	47.7204451	16.8222491	114.400	-0.07	4.77	4.77	10000.0	88.582023263	-59.591	-4.284	0.000000000	0.000	0.000	59.207045125	-50.579	-4.283	160.253369622	-52.094	-4.282	29.833796695	-51.643	-4.287		59.5909	9.0121	7.4969	7.9481	59.5549	0.0421	0.1199	0.6141	344772.89	37.25	36.69	39.67
Rx-537_10kHz_01	98	1	13:11:09	0.700006075	47.7204463	16.8222484	114.400	-0.07	4.91	4.91	10000.0	88.571828848	-63.875	-4.284	0.000000000	0.000	0.000	59.192696751	-54.862	-4.284	160.237844025	-56.375	-4.282	29.847208820	-55.917	-4.274		63.8750	9.0127	7.4995	7.9584	63.8390	0.0427	0.1225	0.6244	412531.18	37.75	37.48	40.33
Rx-537_10kHz_01	99	1	13:11:09	0.800006074	47.7204475	16.8222478	114.400	-0.07	5.05	5.05	10000.0	88.579992833	-68.161	-4.286	0.000000000	0.000	0.000	59.195001250	-59.148	-4.286	160.244206657	-60.661	-4.285	29.844026190	-60.201	-4.285		68.1605	9.0127	7.4996	7.9593	68.1245	0.0427	0.1226	0.6253	504711.80	37.76	37.50	40.39
Rx-537_10kHz_01	100	1	13:11:09	0.900006073	47.7204487	16.8222471	114.400	-0.07	5.19	5.19	10000.0	88.582984557	-72.446	-4.285	0.000000000	0.000	0.000	59.202926234	-63.434	-4.286	160.255464617	-64.949	-4.288	29.848247869	-64.500	-4.298		72.4459	9.0118	7.4969	7.9463	72.4099	0.0418	0.1199	0.6123	639191.83	36.99	36.69	39.55
Rx-537_10kHz_01	101	1	13:11:10	0.000006072	47.7204498	16.8222465	114.400	-0.08	5.33	5.33	10000.0	88.583153497	-76.730	-4.284	0.000000000	0.000	0.000	59.221570646	-67.718	-4.284	160.282806859	-69.233	-4.284	29.820889874	-68.785	-4.286		76.7300	9.0120	7.4968	7.9449	76.6940	0.0420	0.1198	0.6109	856835.40	37.16	36.66	39.45
Rx-537_10kHz_01	102	1	13:11:10	0.100006070	47.7204510	16.8222457	114.390	-0.08	5.47	5.47	10000.0	88.599331997	-81.014	-4.284	0.000000000	0.000	0.000	59.222064702	-72.002	-4.284	160.292271572	-73.518	-4.285	29.840213591	-73.085	-4.300		81.0135	9.0117	7.4953	7.9286	80.9775	0.0417	0.1183	0.5946	1276187.35	36.90	36.20	38.40
Rx-537_10kHz_01	103	1	13:11:10	0.200006069	47.7204522	16.8222450	114.380	-0.09	5.61	5.61	10000.0	88.600476510	-85.299	-4.285	0.000000000	0.000	0.000	59.214643283	-76.286	-4.285	160.285161448	-77.799	-4.281	29.860939678	-77.336	-4.251		85.2986	9.0123	7.4995	7.9621	85.2626	0.0423	0.1225	0.6281	2445211.32	37.40	37.47	40.57
Rx-537_10kHz_01	104	1	13:11:10	0.300006068	47.7204533	16.8222442	114.370	-0.10	5.75	5.75	10000.0	88.595112917	-89.583	-4.285	0.000000000	0.000	0.000	59.212330193	-80.571	-4.285	160.283277040	-82.085	-4.286	29.843603869	-81.644	-4.307		89.5834	9.0123	7.4982	7.9394	89.5474	0.0423	0.1212	0.6054	25647215.89	37.36	37.09	39.11
Rx-537_10kHz_01	105	1	13:11:10	0.400006067	47.7204545	16.8222435	114.360	-0.11	5.89	5.89	10000.0	88.580838297	-93.867	-4.284	0.000000000	0.000	0.000	59.198969641	-84.855	-4.284	160.253067874	-86.368	-4.283	29.854622474	-85.907	-4.263		93.8675	9.0123	7.4993	7.9607	93.8315	0.0423	0.1223	0.6267	-3025845.44	37.43	37.43	40.48
Rx-537_10kHz_01	106	1	13:11:10	0.500006066	47.7204557	16.8222427	114.350	-0.12	6.03	6.04	10000.0	88.585127691	-98.151	-4.283	0.000000000	0.000	0.000	59.214337811	-89.139	-4.284	160.267300217	-90.654	-4.286	29.824101209	-90.206	-4.299		98.1507	9.0118	7.4969	7.9444	98.1147	0.0418	0.1199	0.6104	-1421249.06	37.00	36.68	39.43
Rx-537_10kHz_01	107	1	13:11:10	0.600006065	47.7204568	16.8222420	114.340	-0.13	6.18	6.18	10000.0	88.579717494	-102.433	-4.282	0.000000000	0.000	0.000	59.215753891	-93.420	-4.281	160.264998790	-94.936	-4.283	29.829876832	-94.492	-4.286		102.4327	9.0124	7.4963	7.9404	102.3967	0.0424	0.1193	0.6064	-921933.49	37.51	36.48	39.17
Rx-537_10kHz_01	108	1	13:11:10	0.700006063	47.7204580	16.8222412	114.330	-0.13	6.32	6.32	10000.0	88.576133050	-106.715	-4.283	0.000000000	0.000	0.000	59.207800617	-97.702	-4.282	160.245276587	-99.216	-4.280	29.822996206	-98.760	-4.268		106.7152	9.0129	7.4990	7.9553	106.6792	0.0429	0.1220	0.6213	-676338.03	37.92	37.34	40.13
Rx-537_10kHz_01	109	1	13:11:10	0.800006062	47.7204592	16.8222405	114.320	-0.14	6.46	6.46	10000.0	88.582234302	-110.999	-4.284	0.000000000	0.000	0.000	59.203218188	-101.986	-4.284	160.259238788	-103.500	-4.284	29.844694464	-103.055	-4.295		110.9992	9.0133	7.4993	7.9444	110.9632	0.0433	0.1223	0.6104	-528919.98	38.29	37.41	39.42
Rx-537_10kHz_01	110	1	13:11:10	0.900006061	47.7204603	16.8222397	114.310	-0.15	6.60	6.60	10000.0	88.583276184	-115.284	-4.284	0.000000000	0.000	0.000	59.194531133	-106.270	-4.284	160.256996787	-107.781	-4.281	29.846773385	-107.313	-4.258		115.2835	9.0137	7.5027	7.9706	115.2475	0.0437	0.1257	0.6366	-429713.73	38.64	38.46	41.12
Rx-537_10kHz_01	111	1	13:11:11	0.000006060	47.7204615	16.8222390	114.300	-0.16	6.74	6.74	10000.0	88.581397584	-119.567	-4.283	0.000000000	0.000	0.000	59.204167110	-110.554	-4.284	160.257754814	-112.069	-4.288	29.834191467	-111.626	-4.313		119.5667	9.0128	7.4980	7.9405	119.5307	0.0428	0.1210	0.6065	-357724.61	37.88	37.01	39.18
Rx-537_10kHz_01	112	1	13:11:11	0.100006059	47.7204625	16.8222383	114.280	-0.17	6.86	6.87	10000.0	88.593720934	-123.846	-4.279	0.000000000	0.000	0.000	59.228472259	-114.833	-4.280	160.312763077	-116.348	-4.279	29.830126084	-115.906	-4.280		123.8459	9.0125	7.4979	7.9396	123.8099	0.0425	0.1209	0.6056	-302592.55	37.59	36.98	39.11
Rx-537_10kHz_01	113	1	13:11:11	0.200006058	47.7204635	16.8222376	114.260	-0.18	6.99	6.99	10000.0	88.598836321	-128.127	-4.281	0.000000000	0.000	0.000	59.218980993	-119.115	-4.281	160.291788397	-120.629	-4.281	29.830405265	-120.192	-4.286		128.1271	9.0125	7.4978	7.9349	128.0911	0.0425	0.1208	0.6009	-258523.68	37.59	36.95	38.81
Rx-537_10kHz_01	114	1	13:11:11	0.300006056	47.7204646	16.8222369	114.240	-0.19	7.11	7.11	10000.0	88.598515767	-132.410	-4.283	0.000000000	0.000	0.000	59.216303497	-123.397	-4.282	160.292180075	-124.910	-4.281	29.845707025	-124.461	-4.269		132.4101	9.0132	7.4999	7.9492	132.3741	0.0432	0.1229	0.6152	-222124.49	38.23	37.60	39.74
Rx-537_10kHz_01	115	1	13:11:11	0.400006055	47.7204656	16.8222363	114.220	-0.20	7.23	7.24	10000.0	88.583381778	-136.693	-4.283	0.000000000	0.000	0.000	59.202607064	-127.680	-4.283	160.258876441	-129.192	-4.282	29.829551903	-128.740	-4.279		136.6933	9.0136	7.5014	7.9531	136.6573	0.0436	0.1244	0.6191	-191247.04	38.55	38.06	39.99
Rx-537_10kHz_01	116	1	13:11:11	0.500006054	47.7204666	16.8222356	114.200	-0.21	7.36	7.36	10000.0	88.579731969	-140.976	-4.283	0.000000000	0.000	0.000	59.190509214	-131.963	-4.283	160.247744272	-133.476	-4.284	29.858459457	-133.035	-4.295		140.9763	9.0136	7.5004	7.9408	140.9403	0.0436	0.1234	0.6068	-164447.63	38.54	37.77	39.20
Rx-537_10kHz_01	117	1	13:11:11	0.600006053	47.7204676	16.8222349	114.180	-0.22	7.48	7.48	10000.0	88.584981427	-145.259	-4.283	0.000000000	0.000	0.000	59.215559804	-136.246	-4.283	160.279720929	-137.758	-4.282	29.827208175	-137.309	-4.274		145.2589	9.0134	7.5009	7.9498	145.2229	0.0434	0.1239	0.6158	-140720.79	38.39	37.91	39.77
Rx-537_10kHz_01	118	1	13:11:11	0.700006052	47.7204686	16.8222342	114.160	-0.22	7.60	7.61	10000.0	88.588505196	-149.540	-4.281	0.000000000	0.000	0.000	59.216506348	-140.527	-4.281	160.276407903	-142.041	-4.283	29.834109002	-141.613	-4.304		149.5403	9.0133	7.4988	7.9270	149.5043	0.0433	0.1218	0.5930	-119345.94	38.27	37.28	38.30
Rx-537_10kHz_01	119	1	13:11:11	0.800006051	47.7204696	16.8222335	114.140	-0.23	7.73	7.73	10000.0	88.585105498	-153.823	-4.283	0.000000000	0.000	0.000	59.213208502	-144.809	-4.282	160.270981648	-146.319	-4.277	29.836986313	-145.854	-4.240		153.8231	9.0143	7.5045	7.9695	153.7871	0.0443	0.1275	0.6355	-99769.87	39.17	39.02	41.05
Rx-537_10kHz_01	120	1	13:11:11	0.900006049	47.7204707	16.8222328	114.120	-0.24	7.85	7.86	10000.0	88.587430323	-158.107	-4.284	0.000000000	0.000	0.000	59.205165048	-149.092	-4.284	160.261817036	-150.602	-4.283	29.834743878	-150.161	-4.307		158.1068	9.0144	7.5048	7.9462	158.0708	0.0444	0.1278	0.6122	-81582.27	39.23	39.09	39.54
Rx-537_10kHz_01	121	1	13:11:12	0.000006048	47.7204717	16.8222322	114.100	-0.25	7.98	7.98	10000.0	88.587749970	-162.391	-4.284	0.000000000	0.000	0.000	59.193898061	-153.376	-4.284	160.265127188	-154.883	-4.281	29.866261268	-154.416	-4.255		162.3913	9.0150	7.5087	7.9757	162.3553	0.0450	0.1317	0.6417	-64456.57	39.77	40.30	41.45
Rx-537_10kHz_01	122	1	13:11:12	0.100006047	47.7204728	16.8222315	114.090	-0.26	8.11	8.12	10000.0	88.597241325	-166.677	-4.286	0.000000000	0.000	0.000	59.211396533	-157.663	-4.286	160.282008562	-159.170	-4.287	29.843858635	-158.708	-4.293		166.6771	9.0145	7.5075	7.9687	166.6411	0.0445	0.1305	0.6347	-48123.37	39.32	39.91	41.00
Rx-537_10kHz_01	123	1	13:11:12	0.200006046	47.7204740	16.8222308	114.080	-0.26	8.25	8.26	10000.0	88.599650802	-170.962	-4.285	0.000000000	0.000	0.000	59.229369886	-161.948	-4.285	160.321621246	-163.457	-4.287	29.850585142	-163.015	-4.306		170.9622	9.0143	7.5053	7.9475	170.9262	0.0443	0.1283	0.6135	-32363.77	39.19	39.26	39.62
Rx-537_10kHz_01	124	1	13:11:12	0.300006045	47.7204752	16.8222302	114.070	-0.26	8.39	8.40	10000.0	88.601952656	-175.247	-4.284	0.000000000	0.000	0.000	59.220645980	-166.231	-4.284	160.292903935	-167.734	-4.277	29.836370007	-167.248	-4.233		175.2466	9.0152	7.5124	7.9987	175.2106	0.0452	0.1354	0.6647	-16979.19	40.00	41.42	42.93
Rx-537_10kHz_01	125	1	13:11:12	0.400006044	47.7204763	16.8222295	114.060	-0.26	8.53	8.54	10000.0	88.586272800	-179.530	-4.283	0.000000000	0.000	0.000	59.198643957	-170.515	-4.284	160.261930999	-172.021	-4.287	29.859801828	-171.578	-4.330		179.5300	9.0148	7.5086	7.9519	179.4940	0.0448	0.1316	0.6179	-1790.15	39.57	40.25	39.91
Rx-537_10kHz_01	126	1	13:11:12	0.500006042	47.7204775	16.8222288	114.050	-0.27	8.67	8.67	10000.0	88.586466587	176.187	-4.283	0.000000000	0.000	0.000	59.197675454	-174.797	-4.282	160.265705202	-176.297	-4.276	29.866835420	-175.803	-4.225		-176.1868	9.0159	7.5158	8.0100	-176.2228	0.0459	0.1388	0.6760	13378.93	40.55	42.45	43.66
Rx-537_10kHz_01	127	1	13:11:12	0.600006041	47.7204787	16.8222282	114.040	-0.27	8.81	8.81	10000.0	88.583461202	171.903	-4.284	0.000000000	0.000	0.000	59.206126107	-179.082	-4.285	160.261638957	179.413	-4.290	29.843092730	179.873	-4.323		-171.9031	9.0146	7.5098	7.9702	-171.9391	0.0446	0.1328	0.6362	28699.72	39.44	40.63	41.09
Rx-537_10kHz_01	128	1	13:11:12	0.700006040	47.7204798	16.8222275	114.030	-0.27	8.95	8.95	10000.0	88.587812157	167.621	-4.282	0.000000000	0.000	0.000	59.223699705	176.636	-4.282	160.292504058	175.132	-4.281	29.846542101	175.604	-4.269		-167.6206	9.0155	7.5115	7.9837	-167.6566	0.0455	0.1345	0.6497	44344.51	40.19	41.16	41.96
Rx-537_10kHz_01	129	1	13:11:12	0.800006039	47.7204810	16.8222268	114.020	-0.27	9.09	9.09	10000.0	88.585700349	163.337	-4.284	0.000000000	0.000	0.000	59.213434153	172.352	-4.284	160.274151980	170.850	-4.282	29.845848798	171.320	-4.284		-163.3369	9.0155	7.5131	7.9834	-163.3729	0.0455	0.1361	0.6494	60515.19	40.26	41.64	41.94
Rx-537_10kHz_01	130	1	13:11:12	0.900006038	47.7204822	16.8222262	114.010	-0.28	9.23	9.23	10000.0	88.587738302	159.053	-4.284	0.000000000	0.000	0.000	59.208134087	168.070	-4.283	160.268934694	166.571	-4.279	29.864699672	167.059	-4.261		-159.0532	9.0165	7.5174	8.0058	-159.0892	0.0465	0.1404	0.6718	77426.19	41.14	42.96	43.39
Rx-537_10kHz_01	131	1	13:11:13	0.000006037	47.7204833	16.8222255	114.000	-0.28	9.36	9.37	10000.0	88.587308590	154.769	-4.285	0.000000000	0.000	0.000	59.194617993	163.785	-4.285	160.255619608	162.286	-4.285	29.898010416	162.771	-4.288		-154.7685	9.0166	7.5174	8.0029	-154.8045	0.0466	0.1404	0.6689	95337.54	41.16	42.94	43.20
Rx-537_10kHz_01	132	1	13:11:13	0.100006035	47.7204845	16.8222248	114.000	-0.28	9.50	9.50	10000.0	88.600020983	150.483	-4.285	0.000000000	0.000	0.000	59.209882645	159.499	-4.286	160.288701314	158.000	-4.286	29.885031751	158.492	-4.280		-150.4831	9.0162	7.5166	8.0086	-150.5191	0.0462	0.1396	0.6746	114560.99	40.81	42.70	43.57
Rx-537_10kHz_01	133	1	13:11:13	0.200006034	47.7204856	16.8222242	114.000	-0.29	9.64	9.64	10000.0	88.609971949	146.199	-4.285	0.000000000	0.000	0.000	59.237785646	155.214	-4.285	160.333330761	153.711	-4.289	29.852505098	154.192	-4.300		-146.1986	9.0153	7.5124	7.9936	-146.2346	0.0453	0.1354	0.6596	135480.98	40.02	41.41	42.60
Rx-537_10kHz_01	134	1	13:11:13	0.300006033	47.7204867	16.8222235	114.000	-0.29	9.77	9.78	10000.0	88.607099144	141.916	-4.283	0.000000000	0.000	0.000	59.232618875	150.931	-4.283	160.323853172	149.429	-4.282	29.865341946	149.921	-4.271		-141.9156	9.0152	7.5131	8.0057	-141.9516	0.0452	0.1361	0.6717	158598.31	39.98	41.63	43.38
Rx-537_10kHz_01	135	1	13:11:13	0.400006032	47.7204879	16.8222228	114.000	-0.29	9.91	9.91	10000.0	88.590745619	137.633	-4.282	0.000000000	0.000	0.000	59.207157885	146.648	-4.283	160.253639566	145.147	-4.282	29.885699208	145.634	-4.287		-137.6332	9.0148	7.5134	8.0009	-137.6692	0.0448	0.1364	0.6669	184590.55	39.64	41.75	43.07
Rx-537_10kHz_01	136	1	13:11:13	0.500006031	47.7204890	16.8222222	114.000	-0.30	10.04	10.05	10000.0	88.592282896	133.351	-4.282	0.000000000	0.000	0.000	59.210863759	142.366	-4.282	160.270183410	140.864	-4.283	29.907327160	141.331	-4.303		-133.3512	9.0148	7.5129	7.9803	-133.3872	0.0448	0.1359	0.6463	214385.66	39.57	41.59	41.74
Rx-537_10kHz_01	137	1	13:11:13	0.600006030	47.7204901	16.8222215	114.000	-0.30	10.18	10.18	10000.0	88.594366062	129.067	-4.284	0.000000000	0.000	0.000	59.210835042	138.082	-4.284	160.273635926	136.582	-4.282	29.898649698	137.088	-4.244		-129.0668	9.0151	7.5152	8.0211	-129.1028	0.0451	0.1382	0.6871	249328.18	39.92	42.29	44.38
Rx-537_10kHz_01	138	1	13:11:13	0.700006028	47.7204913	16.8222208	114.000	-0.30	10.31	10.32	10000.0	88.581395021	124.782	-4.284	0.000000000	0.000	0.000	59.203475549	133.798	-4.284	160.248302948	132.295	-4.287	29.848046257	132.811	-4.277		-124.7825	9.0150	7.5126	8.0284	-124.8185	0.0450	0.1356	0.6944	291365.45	39.83	41.49	44.85
Rx-537_10kHz_01	139	1	13:11:13	0.800006027	47.7204924	16.8222202	114.000	-0.31	10.45	10.45	10000.0	88.577929225	120.500	-4.282	0.000000000	0.000	0.000	59.212567837	129.515	-4.283	160.271303992	128.010	-4.285	29.848601160	128.508	-4.303		-120.5002	9.0147	7.5096	8.0078	-120.5362	0.0447	0.1326	0.6738	343523.91	39.50	40.58	43.52
Rx-537_10kHz_01	140	1	13:11:13	0.900006026	47.7204935	16.8222195	114.000	-0.31	10.58	10.59	10000.0	88.589822935	116.218	-4.282	0.000000000	0.000	0.000	59.217153992	125.234	-4.281	160.277340409	123.731	-4.278	29.844592501	124.257	-4.251		-116.2184	9.0156	7.5130	8.0384	-116.2544	0.0456	0.1360	0.7044	410840.82	40.33	41.60	45.50
Rx-537_10kHz_01	141	1	13:11:14	0.000006025	47.7204947	16.8222188	114.000	-0.32	10.72	10.72	10000.0	88.589637729	111.935	-4.283	0.000000000	0.000	0.000	59.213480741	120.951	-4.283	160.276328803	119.448	-4.283	29.855875710	119.957	-4.299		-111.9352	9.0162	7.5132	8.0222	-111.9712	0.0462	0.1362	0.6882	502287.83	40.82	41.68	44.45
Rx-537_10kHz_01	142	1	13:11:14	0.100006024	47.7204958	16.8222182	114.010	-0.32	10.85	10.85	10000.0	88.601818573	107.651	-4.284	0.000000000	0.000	0.000	59.211271979	116.667	-4.284	160.291766319	115.166	-4.282	29.861958286	115.692	-4.265		-107.6509	9.0164	7.5155	8.0416	-107.6869	0.0464	0.1385	0.7076	635468.74	41.05	42.37	45.70
Rx-537_10kHz_01	143	1	13:11:14	0.200006023	47.7204969	16.8222176	114.020	-0.32	10.98	10.99	10000.0	88.591463316	103.366	-4.285	0.000000000	0.000	0.000	59.199689562	112.382	-4.286	160.274619134	110.879	-4.287	29.866106798	111.394	-4.299		-103.3655	9.0162	7.5139	8.0280	-103.4015	0.0462	0.1369	0.6940	850508.79	40.84	41.88	44.82
Rx-537_10kHz_01	144	1	13:11:14	0.300006021	47.7204980	16.8222169	114.030	-0.32	11.11	11.12	10000.0	88.592747490	99.082	-4.283	0.000000000	0.000	0.000	59.220773840	108.098	-4.284	160.299118291	106.595	-4.285	29.843548291	107.109	-4.285		-99.0821	9.0158	7.5126	8.0264	-99.1181	0.0458	0.1356	0.6924	1262598.22	40.48	41.50	44.72
Rx-537_10kHz_01	145	1	13:11:14	0.400006020	47.7204991	16.8222163	114.040	-0.33	11.24	11.25	10000.0	88.579043922	94.799	-4.283	0.000000000	0.000	0.000	59.215240386	103.815	-4.283	160.276212208	102.310	-4.285	29.829490374	102.802	-4.307		-94.7994	9.0157	7.5104	8.0025	-94.8354	0.0457	0.1334	0.6685	2395515.52	40.45	40.80	43.18
Rx-537_10kHz_01	146	1	13:11:14	0.500006019	47.7205002	16.8222157	114.050	-0.33	11.37	11.38	10000.0	88.589753153	90.516	-4.283	0.000000000	0.000	0.000	59.206572693	99.532	-4.283	160.276998037	98.030	-4.280	29.857030659	98.548	-4.254		-90.5160	9.0165	7.5140	8.0323	-90.5520	0.0465	0.1370	0.6983	21037302.00	41.14	41.90	45.10
Rx-537_10kHz_01	147	1	13:11:14	0.600006018	47.7205013	16.8222150	114.060	-0.33	11.50	11.51	10000.0	88.584728235	86.231	-4.285	0.000000000	0.000	0.000	59.199714575	95.247	-4.285	160.260599826	93.744	-4.286	29.842882150	94.256	-4.292		-86.2310	9.0164	7.5131	8.0255	-86.2670	0.0464	0.1361	0.6915	-3105780.36	41.01	41.65	44.66
Rx-537_10kHz_01	148	1	13:11:14	0.700006017	47.7205024	16.8222144	114.070	-0.33	11.64	11.64	10000.0	88.577312337	81.947	-4.284	0.000000000	0.000	0.000	59.202268874	90.963	-4.285	160.259474259	89.458	-4.286	29.855742296	89.950	-4.307		-81.9469	9.0158	7.5108	8.0030	-81.9829	0.0458	0.1338	0.6690	-1438745.59	40.54	40.95	43.21
Rx-537_10kHz_01	149	1	13:11:14	0.800006016	47.7205035	16.8222138	114.080	-0.34	11.77	11.77	10000.0	88.590707838	77.664	-4.283	0.000000000	0.000	0.000	59.211402826	86.680	-4.282	160.279285278	85.179	-4.279	29.846187402	85.712	-4.238		-77.6642	9.0163	7.5148	8.0474	-77.7002	0.0463	0.1378	0.7134	-929410.46	40.98	42.16	46.08
Rx-537_10kHz_01	150	1	13:11:14	0.900006014	47.7205046	16.8222131	114.090	-0.34	11.90	11.90	10000.0	88.590741595	73.381	-4.283	0.000000000	0.000	0.000	59.222477647	82.396	-4.284	160.299374683	80.889	-4.290	29.832564665	81.365	-4.347		-73.3812	9.0150	7.5081	7.9837	-73.4172	0.0450	0.1311	0.6497	-680493.37	39.78	40.10	41.96
Rx-537_10kHz_01	151	1	13:11:15	0.000006013	47.7205057	16.8222125	114.100	-0.34	12.03	12.03	10000.0	88.590561410	69.097	-4.284	0.000000000	0.000	0.000	59.215824278	78.114	-4.282	160.290040808	76.613	-4.276	29.858197209	77.139	-4.226		-69.0975	9.0167	7.5154	8.0411	-69.1335	0.0467	0.1384	0.7071	-531598.96	41.25	42.35	45.67
Rx-537_10kHz_01	152	1	13:11:15	0.100006012	47.7205068	16.8222118	114.100	-0.35	12.17	12.17	10000.0	88.600134005	64.812	-4.285	0.000000000	0.000	0.000	59.220322635	73.829	-4.285	160.290028839	72.326	-4.287	29.837339453	72.826	-4.312		-64.8124	9.0166	7.5133	8.0140	-64.8484	0.0466	0.1363	0.6800	-431583.13	41.17	41.71	43.92
Rx-537_10kHz_01	153	1	13:11:15	0.200006011	47.7205080	16.8222112	114.100	-0.35	12.30	12.31	10000.0	88.607157194	60.527	-4.286	0.000000000	0.000	0.000	59.216689556	69.544	-4.285	160.314241023	68.043	-4.283	29.881312186	68.556	-4.271		-60.5268	9.0173	7.5161	8.0290	-60.5628	0.0473	0.1391	0.6950	-359086.67	41.82	42.56	44.89
Rx-537_10kHz_01	154	1	13:11:15	0.300006010	47.7205091	16.8222105	114.100	-0.35	12.44	12.45	10000.0	88.610800960	56.243	-4.284	0.000000000	0.000	0.000	59.216011114	65.260	-4.285	160.302939362	63.758	-4.285	29.850762667	64.279	-4.276		-56.2427	9.0169	7.5154	8.0367	-56.2787	0.0469	0.1384	0.7027	-303604.33	41.44	42.34	45.39
Rx-537_10kHz_01	155	1	13:11:15	0.400006009	47.7205103	16.8222098	114.100	-0.35	12.58	12.58	10000.0	88.594156041	51.960	-4.283	0.000000000	0.000	0.000	59.212605574	60.976	-4.284	160.295388802	59.469	-4.289	29.868218567	59.948	-4.331		-51.9602	9.0158	7.5085	7.9883	-51.9962	0.0458	0.1315	0.6543	-259334.56	40.47	40.23	42.26
Rx-537_10kHz_01	156	1	13:11:15	0.500006007	47.7205114	16.8222092	114.100	-0.36	12.71	12.72	10000.0	88.596211990	47.678	-4.282	0.000000000	0.000	0.000	59.227325801	56.695	-4.281	160.305675194	55.194	-4.275	29.827402140	55.733	-4.216		-47.6779	9.0170	7.5162	8.0550	-47.7139	0.0470	0.1392	0.7210	-222809.81	41.53	42.58	46.57
Rx-537_10kHz_01	157	1	13:11:15	0.600006006	47.7205126	16.8222085	114.100	-0.36	12.85	12.86	10000.0	88.596797273	43.395	-4.283	0.000000000	0.000	0.000	59.216809582	52.410	-4.285	160.289225120	50.899	-4.295	29.839878758	51.357	-4.376		-43.3950	9.0151	7.5041	7.9619	-43.4310	0.0451	0.1271	0.6279	-191837.03	39.92	38.89	40.56
Rx-537_10kHz_01	158	1	13:11:15	0.700006005	47.7205137	16.8222078	114.100	-0.36	12.99	12.99	10000.0	88.594224363	39.110	-4.285	0.000000000	0.000	0.000	59.209371970	48.127	-4.283	160.289489262	46.625	-4.274	29.870071697	47.167	-4.190		-39.1097	9.0170	7.5150	8.0574	-39.1457	0.0470	0.1380	0.7234	-164951.75	41.54	42.21	46.73
Rx-537_10kHz_01	159	1	13:11:15	0.800006004	47.7205149	16.8222072	114.100	-0.37	13.13	13.13	10000.0	88.581395850	34.823	-4.287	0.000000000	0.000	0.000	59.202115629	43.838	-4.288	160.250484431	42.331	-4.294	29.833265414	42.819	-4.348		-34.8227	9.0156	7.5080	7.9966	-34.8587	0.0456	0.1310	0.6626	-141148.15	40.32	40.07	42.79
Rx-537_10kHz_01	160	1	13:11:15	0.900006003	47.7205160	16.8222065	114.100	-0.37	13.26	13.27	10000.0	88.583697338	30.538	-4.285	0.000000000	0.000	0.000	59.205169633	39.553	-4.285	160.279609199	38.048	-4.283	29.866110753	38.568	-4.251		-30.5377	9.0155	7.5103	8.0302	-30.5737	0.0455	0.1333	0.6962	-119717.14	40.27	40.79	44.97
Rx-537_10kHz_01	161	1	13:11:16	0.000006002	47.7205172	16.8222058	114.100	-0.37	13.40	13.41	10000.0	88.581361679	26.254	-4.284	0.000000000	0.000	0.000	59.209577479	35.269	-4.284	160.253509885	33.762	-4.286	29.820056693	34.268	-4.300		-26.2539	9.0150	7.5082	8.0139	-26.2899	0.0450	0.1312	0.6799	-100107.68	39.77	40.14	43.92
Rx-537_10kHz_01	162	1	13:11:16	0.100006000	47.7205183	16.8222051	114.090	-0.38	13.53	13.54	10000.0	88.605943308	21.971	-4.283	0.000000000	0.000	0.000	59.234067311	30.986	-4.283	160.332363195	29.475	-4.287	29.866961065	29.954	-4.314		-21.9713	9.0146	7.5040	7.9826	-22.0073	0.0446	0.1270	0.6486	-81902.81	39.44	38.85	41.89
Rx-537_10kHz_01	163	1	13:11:16	0.200005999	47.7205193	16.8222044	114.080	-0.39	13.66	13.67	10000.0	88.612132280	17.689	-4.282	0.000000000	0.000	0.000	59.228823808	26.705	-4.281	160.310915973	25.202	-4.273	29.844548273	25.740	-4.214		-17.6891	9.0158	7.5132	8.0505	-17.7251	0.0458	0.1362	0.7165	-64769.17	40.53	41.68	46.28
Rx-537_10kHz_01	164	1	13:11:16	0.300005998	47.7205204	16.8222036	114.070	-0.40	13.80	13.80	10000.0	88.606235754	13.406	-4.284	0.000000000	0.000	0.000	59.226403456	22.421	-4.284	160.317370873	20.912	-4.290	29.867584348	21.382	-4.357		-13.4055	9.0151	7.5065	7.9766	-13.4415	0.0451	0.1295	0.6426	-48431.53	39.88	39.61	41.51
Rx-537_10kHz_01	165	1	13:11:16	0.400005997	47.7205215	16.8222029	114.060	-0.41	13.93	13.93	10000.0	88.594821486	9.121	-4.284	0.000000000	0.000	0.000	59.210246474	18.139	-4.282	160.284714190	16.641	-4.271	29.874057956	17.208	-4.175		-9.1214	9.0174	7.5195	8.0861	-9.1574	0.0474	0.1425	0.7521	-32666.36	41.87	43.59	48.58
Rx-537_10kHz_01	166	1	13:11:16	0.500005996	47.7205226	16.8222022	114.050	-0.43	14.06	14.07	10000.0	88.584905391	4.837	-4.284	0.000000000	0.000	0.000	59.202170744	13.853	-4.286	160.258172455	12.348	-4.293	29.845226334	12.839	-4.368		-4.8372	9.0159	7.5108	8.0019	-4.8732	0.0459	0.1338	0.6679	-17277.11	40.55	40.92	43.14
Rx-537_10kHz_01	167	1	13:11:16	0.600005995	47.7205237	16.8222014	114.040	-0.44	14.19	14.20	10000.0	88.581020316	0.553	-4.285	0.000000000	0.000	0.000	59.206789297	9.569	-4.284	160.275565879	8.068	-4.280	29.865918674	8.593	-4.246		-0.5526	9.0161	7.5151	8.0408	-0.5886	0.0461	0.1381	0.7068	-2081.78	40.80	42.26	45.65
Rx-537_10kHz_01	168	1	13:11:16	0.700005993	47.7205248	16.8222007	114.030	-0.45	14.32	14.33	10000.0	88.598284191	-3.730	-4.283	0.000000000	0.000	0.000	59.225728408	5.286	-4.283	160.302287953	3.782	-4.285	29.838956321	4.285	-4.309		3.7301	9.0162	7.5126	8.0148	3.6941	0.0462	0.1356	0.6808	13083.41	40.81	41.48	43.98
Rx-537_10kHz_01	169	1	13:11:16	0.800005992	47.7205258	16.8222000	114.020	-0.46	14.46	14.46	10000.0	88.602346720	-8.014	-4.284	0.000000000	0.000	0.000	59.221651214	1.003	-4.283	160.297927890	-0.497	-4.279	29.850160527	0.039	-4.246		8.0137	9.0164	7.5167	8.0529	7.9777	0.0464	0.1397	0.7189	28398.97	41.03	42.74	46.43
Rx-537_10kHz_01	170	1	13:11:16	0.900005991	47.7205269	16.8221992	114.010	-0.47	14.59	14.59	10000.0	88.602331295	-12.298	-4.285	0.000000000	0.000	0.000	59.219954203	-3.282	-4.285	160.295069598	-4.787	-4.290	29.855607993	-4.303	-4.342		12.2984	9.0160	7.5113	7.9959	12.2624	0.0460	0.1343	0.6619	44044.05	40.63	41.09	42.75
Rx-537_10kHz_01	171	1	13:11:17	0.000005990	47.7205280	16.8221985	114.000	-0.48	14.72	14.73	10000.0	88.599910537	-16.585	-4.286	0.000000000	0.000	0.000	59.212542748	-7.568	-4.286	160.299540815	-9.069	-4.282	29.888204330	-8.549	-4.246		16.5846	9.0162	7.5155	8.0359	16.5486	0.0462	0.1385	0.7019	60212.44	40.81	42.38	45.34
Rx-537_10kHz_01	172	1	13:11:17	0.100005989	47.7205291	16.8221977	114.000	-0.49	14.85	14.86	10000.0	88.613662847	-20.870	-4.286	0.000000000	0.000	0.000	59.227671484	-11.854	-4.286	160.318929613	-13.356	-4.287	29.847427270	-12.848	-4.299		20.8704	9.0160	7.5143	8.0224	20.8344	0.0460	0.1373	0.6884	77115.97	40.67	42.01	44.46
Rx-537_10kHz_01	173	1	13:11:17	0.200005988	47.7205301	16.8221970	114.000	-0.50	14.98	14.99	10000.0	88.611295923	-25.154	-4.283	0.000000000	0.000	0.000	59.236601759	-16.138	-4.284	160.333650058	-17.643	-4.287	29.855241655	-17.152	-4.304		25.1537	9.0154	7.5105	8.0012	25.1177	0.0454	0.1335	0.6672	95000.85	40.13	40.85	43.09
Rx-537_10kHz_01	174	1	13:11:17	0.300005986	47.7205312	16.8221962	114.000	-0.52	15.11	15.12	10000.0	88.613169507	-29.437	-4.283	0.000000000	0.000	0.000	59.234306576	-20.421	-4.282	160.329426933	-21.922	-4.279	29.850970904	-21.404	-4.251		29.4368	9.0160	7.5144	8.0330	29.4008	0.0460	0.1374	0.6990	114186.68	40.70	42.05	45.15
Rx-537_10kHz_01	175	1	13:11:17	0.400005985	47.7205322	16.8221954	114.000	-0.53	15.24	15.25	10000.0	88.599548178	-33.721	-4.284	0.000000000	0.000	0.000	59.223852813	-24.705	-4.284	160.312613031	-26.207	-4.284	29.868933599	-25.697	-4.293		33.7212	9.0164	7.5145	8.0245	33.6852	0.0464	0.1375	0.6905	135070.03	41.02	42.06	44.60
Rx-537_10kHz_01	176	1	13:11:17	0.500005984	47.7205333	16.8221947	114.000	-0.55	15.37	15.38	10000.0	88.595857260	-38.007	-4.286	0.000000000	0.000	0.000	59.211733981	-28.990	-4.285	160.267843916	-30.486	-4.280	29.831077204	-29.933	-4.237		38.0072	9.0177	7.5207	8.0737	37.9712	0.0477	0.1437	0.7397	158157.70	42.14	43.97	47.78
Rx-537_10kHz_01	177	1	13:11:17	0.600005983	47.7205343	16.8221939	114.000	-0.56	15.49	15.50	10000.0	88.600433763	-42.295	-4.288	0.000000000	0.000	0.000	59.211690617	-33.279	-4.289	160.299497695	-34.786	-4.300	29.868552218	-34.337	-4.403		42.2949	9.0160	7.5084	7.9583	42.2589	0.0460	0.1314	0.6243	184124.79	40.66	40.20	40.32
Rx-537_10kHz_01	178	1	13:11:17	0.700005982	47.7205354	16.8221931	114.000	-0.57	15.62	15.63	10000.0	88.603680601	-46.581	-4.287	0.000000000	0.000	0.000	59.222978128	-37.566	-4.287	160.342718809	-39.071	-4.284	29.909963272	-38.585	-4.248		46.5814	9.0159	7.5108	7.9966	46.5454	0.0459	0.1338	0.6626	213879.99	40.59	40.95	42.80
Rx-537_10kHz_01	179	1	13:11:17	0.800005981	47.7205364	16.8221924	114.000	-0.59	15.75	15.76	10000.0	88.603653646	-50.865	-4.284	0.000000000	0.000	0.000	59.230883635	-41.846	-4.281	160.316573381	-43.335	-4.265	29.831786728	-42.700	-4.116		50.8651	9.0187	7.5296	8.1647	50.8291	0.0487	0.1526	0.8307	248721.83	43.04	46.70	53.65
Rx-537_10kHz_01	180	1	13:11:17	0.900005979	47.7205375	16.8221916	114.000	-0.60	15.88	15.89	10000.0	88.603226503	-55.150	-4.284	0.000000000	0.000	0.000	59.222653927	-46.134	-4.288	160.301638139	-47.644	-4.309	29.841749727	-47.196	-4.496		55.1496	9.0154	7.5054	7.9536	55.1136	0.0454	0.1284	0.6196	290627.55	40.13	39.27	40.02
Rx-537_10kHz_01	181	1	13:11:18	0.000005978	47.7205385	16.8221908	114.000	-0.62	16.01	16.02	10000.0	88.599778687	-59.436	-4.287	0.000000000	0.000	0.000	59.216036487	-50.417	-4.283	160.321129636	-51.906	-4.262	29.892705304	-51.262	-4.066		59.4361	9.0192	7.5304	8.1744	59.4001	0.0492	0.1534	0.8404	342650.72	43.48	46.93	54.28
Rx-537_10kHz_01	182	1	13:11:18	0.100005977	47.7205396	16.8221902	114.000	-0.62	16.14	16.15	10000.0	88.614577942	-63.722	-4.286	0.000000000	0.000	0.000	59.220921372	-54.707	-4.290	160.277391675	-56.212	-4.306	29.788523834	-55.738	-4.477		63.7225	9.0158	7.5104	7.9840	63.6865	0.0458	0.1334	0.6500	409771.45	40.48	40.82	41.99
Rx-537_10kHz_01	183	1	13:11:18	0.200005976	47.7205407	16.8221897	114.000	-0.62	16.27	16.28	10000.0	88.605682260	-68.007	-4.285	0.000000000	0.000	0.000	59.227152289	-58.991	-4.284	160.354204386	-60.491	-4.279	29.914902473	-59.956	-4.217		68.0072	9.0167	7.5166	8.0514	67.9712	0.0467	0.1396	0.7174	500832.22	41.29	42.71	46.34
Rx-537_10kHz_01	184	1	13:11:18	0.300005975	47.7205418	16.8221891	114.000	-0.62	16.40	16.41	10000.0	88.602828659	-72.290	-4.283	0.000000000	0.000	0.000	59.225313145	-63.273	-4.283	160.291419968	-64.769	-4.279	29.805972760	-64.197	-4.242		72.2902	9.0171	7.5209	8.0929	72.2542	0.0471	0.1439	0.7589	633214.19	41.63	44.03	49.02
Rx-537_10kHz_01	185	1	13:11:18	0.400005974	47.7205428	16.8221885	114.000	-0.62	16.52	16.54	10000.0	88.584582259	-76.574	-4.284	0.000000000	0.000	0.000	59.211280946	-67.558	-4.284	160.278943482	-69.058	-4.289	29.846322233	-68.531	-4.334		76.5738	9.0163	7.5157	8.0425	76.5378	0.0463	0.1387	0.7085	846526.22	40.98	42.43	45.76
Rx-537_10kHz_01	186	1	13:11:18	0.500005972	47.7205439	16.8221879	114.000	-0.62	16.65	16.66	10000.0	88.585047511	-80.859	-4.286	0.000000000	0.000	0.000	59.211773653	-71.841	-4.284	160.266093371	-73.337	-4.279	29.833691485	-72.790	-4.258		80.8595	9.0181	7.5221	8.0699	80.8235	0.0481	0.1451	0.7359	1254401.42	42.55	44.39	47.53
Rx-537_10kHz_01	187	1	13:11:18	0.600005971	47.7205450	16.8221873	114.000	-0.62	16.78	16.79	10000.0	88.584578207	-85.145	-4.286	0.000000000	0.000	0.000	59.201915799	-76.128	-4.286	160.273301553	-77.629	-4.292	29.876629297	-77.108	-4.319		85.1454	9.0176	7.5165	8.0370	85.1094	0.0476	0.1395	0.7030	2368250.37	42.09	42.67	45.41
Rx-537_10kHz_01	188	1	13:11:18	0.700005970	47.7205461	16.8221867	114.000	-0.61	16.91	16.92	10000.0	88.590512998	-89.433	-4.288	0.000000000	0.000	0.000	59.197273567	-80.413	-4.285	160.269158409	-81.899	-4.270	29.880420245	-81.215	-4.107		89.4331	9.0201	7.5338	8.2181	89.3971	0.0501	0.1568	0.8841	19255854.56	44.29	47.97	57.11
Rx-537_10kHz_01	189	1	13:11:18	0.800005969	47.7205472	16.8221862	114.000	-0.61	17.04	17.05	10000.0	88.591944387	-93.720	-4.287	0.000000000	0.000	0.000	59.205032458	-84.703	-4.290	160.256968279	-86.208	-4.308	29.813148482	-85.772	-4.557		93.7198	9.0169	7.5122	7.9480	93.6838	0.0469	0.1352	0.6140	-3147548.24	41.46	41.35	39.66
Rx-537_10kHz_01	190	1	13:11:18	0.900005968	47.7205483	16.8221856	114.000	-0.61	17.16	17.18	10000.0	88.593360680	-98.004	-4.284	0.000000000	0.000	0.000	59.220231051	-88.985	-4.283	160.327640305	-90.480	-4.272	29.899723092	-89.888	-4.117		98.0042	9.0188	7.5245	8.1158	97.9682	0.0488	0.1475	0.7818	-1447720.14	43.15	45.12	50.49
Rx-537_10kHz_01	191	1	13:11:19	0.000005967	47.7205493	16.8221850	114.000	-0.61	17.29	17.30	10000.0	88.590633528	-102.287	-4.283	0.000000000	0.000	0.000	59.213086363	-93.268	-4.283	160.265272308	-94.765	-4.286	29.817418327	-94.218	-4.330		102.2873	9.0189	7.5220	8.0693	102.2513	0.0489	0.1450	0.7353	-933218.46	43.26	44.35	47.49
Rx-537_10kHz_01	192	1	13:11:19	0.100005965	47.7205505	16.8221842	114.000	-0.62	17.43	17.44	10000.0	88.605144569	-106.570	-4.282	0.000000000	0.000	0.000	59.221703539	-97.551	-4.282	160.332556005	-99.048	-4.282	29.909239468	-98.494	-4.276		106.5697	9.0189	7.5221	8.0761	106.5337	0.0489	0.1451	0.7421	-682641.52	43.25	44.40	47.93
Rx-537_10kHz_01	193	1	13:11:19	0.200005964	47.7205517	16.8221835	114.000	-0.63	17.57	17.59	10000.0	88.606077432	-110.851	-4.281	0.000000000	0.000	0.000	59.212822419	-101.831	-4.280	160.281928158	-103.320	-4.272	29.819225388	-102.720	-4.227		110.8508	9.0203	7.5312	8.1304	110.8148	0.0503	0.1542	0.7964	-533047.99	44.49	47.18	51.44
Rx-537_10kHz_01	194	1	13:11:19	0.300005963	47.7205528	16.8221827	114.000	-0.64	17.72	17.73	10000.0	88.619197798	-115.134	-4.283	0.000000000	0.000	0.000	59.227964486	-106.117	-4.286	160.344004333	-107.621	-4.301	29.892933646	-107.189	-4.469		115.1341	9.0175	7.5130	7.9447	115.0981	0.0475	0.1360	0.6107	-432636.06	42.01	41.61	39.45
Rx-537_10kHz_01	195	1	13:11:19	0.400005962	47.7205540	16.8221820	114.000	-0.65	17.86	17.87	10000.0	88.605205175	-119.415	-4.281	0.000000000	0.000	0.000	59.231563934	-110.395	-4.278	160.328586574	-111.880	-4.259	29.877453545	-111.164	-3.975		119.4153	9.0206	7.5356	8.2514	119.3793	0.0506	0.1586	0.9174	-359938.94	44.74	48.52	59.26
Rx-537_10kHz_01	196	1	13:11:19	0.500005961	47.7205552	16.8221812	114.000	-0.66	18.00	18.01	10000.0	88.609948205	-123.697	-4.282	0.000000000	0.000	0.000	59.232328794	-114.679	-4.284	160.312639217	-116.180	-4.301	29.822123493	-115.706	-4.542		123.6972	9.0181	7.5168	7.9916	123.6612	0.0481	0.1398	0.6576	-304297.38	42.51	42.77	42.47
Rx-537_10kHz_01	197	1	13:11:19	0.600005960	47.7205563	16.8221805	114.000	-0.66	18.14	18.15	10000.0	88.607977041	-127.981	-4.284	0.000000000	0.000	0.000	59.227319711	-118.961	-4.282	160.328627747	-120.450	-4.269	29.888065687	-119.850	-4.145		127.9812	9.0205	7.5315	8.1307	127.9452	0.0505	0.1545	0.7967	-259884.08	44.62	47.26	51.46
Rx-537_10kHz_01	198	1	13:11:19	0.700005958	47.7205575	16.8221797	114.000	-0.67	18.28	18.29	10000.0	88.605278733	-132.267	-4.286	0.000000000	0.000	0.000	59.217234903	-123.246	-4.286	160.295941908	-124.740	-4.290	29.865591918	-124.208	-4.357		132.2667	9.0204	7.5272	8.0589	132.2307	0.0504	0.1502	0.7249	-223243.80	44.56	45.96	46.82
Rx-537_10kHz_01	199	1	13:11:19	0.800005957	47.7205587	16.8221790	114.000	-0.68	18.42	18.43	10000.0	88.605507683	-136.554	-4.287	0.000000000	0.000	0.000	59.217364440	-127.533	-4.287	160.320555490	-129.023	-4.283	29.901632548	-128.432	-4.224		136.5537	9.0208	7.5311	8.1221	136.5177	0.0508	0.1541	0.7881	-192182.91	44.91	47.16	50.90
Rx-537_10kHz_01	200	1	13:11:19	0.900005956	47.7205598	16.8221782	114.000	-0.69	18.56	18.57	10000.0	88.607226655	-140.840	-4.287	0.000000000	0.000	0.000	59.219744490	-131.820	-4.287	160.295241333	-133.309	-4.286	29.849781189	-132.754	-4.322		140.8403	9.0208	7.5317	8.0865	140.8043	0.0508	0.1547	0.7525	-165246.51	44.95	47.33	48.60
Rx-537_10kHz_01	201	1	13:11:20	0.000005955	47.7205610	16.8221775	114.000	-0.70	18.70	18.72	10000.0	88.609616656	-145.127	-4.287	0.000000000	0.000	0.000	59.237426559	-136.107	-4.288	160.340243826	-137.600	-4.291	29.867299086	-137.032	-4.278		145.1270	9.0195	7.5271	8.0949	145.0910	0.0495	0.1501	0.7609	-141413.50	43.79	45.93	49.15
Rx-537_10kHz_01	202	1	13:11:20	0.100005954	47.7205621	16.8221768	113.990	-0.71	18.83	18.85	10000.0	88.621175028	-149.412	-4.285	0.000000000	0.000	0.000	59.239220190	-140.391	-4.284	160.336487418	-141.878	-4.278	29.853000948	-141.307	-4.275		149.4117	9.0207	7.5336	8.1044	149.3757	0.0507	0.1566	0.7704	-119959.23	44.85	47.92	49.76
Rx-537_10kHz_01	203	1	13:11:20	0.200005953	47.7205631	16.8221761	113.980	-0.72	18.96	18.98	10000.0	88.624710122	-153.696	-4.284	0.000000000	0.000	0.000	59.237046225	-144.676	-4.285	160.346247693	-146.167	-4.289	29.889219554	-145.604	-4.297		153.6961	9.0200	7.5288	8.0917	153.6601	0.0500	0.1518	0.7577	-100328.45	44.21	46.43	48.94
Rx-537_10kHz_01	204	1	13:11:20	0.300005951	47.7205642	16.8221753	113.970	-0.73	19.09	19.11	10000.0	88.627799799	-157.982	-4.286	0.000000000	0.000	0.000	59.233677579	-148.960	-4.284	160.349417027	-150.444	-4.277	29.878818576	-149.832	-4.228		157.9816	9.0218	7.5375	8.1495	157.9456	0.0518	0.1605	0.8155	-82097.34	45.85	49.09	52.68
Rx-537_10kHz_01	205	1	13:11:20	0.400005950	47.7205653	16.8221746	113.960	-0.74	19.22	19.24	10000.0	88.608573709	-162.268	-4.286	0.000000000	0.000	0.000	59.219415077	-153.247	-4.287	160.303681600	-154.739	-4.295	29.853010244	-154.207	-4.375		162.2677	9.0206	7.5289	8.0605	162.2317	0.0506	0.1519	0.7265	-64938.47	44.78	46.47	46.93
Rx-537_10kHz_01	206	1	13:11:20	0.500005949	47.7205663	16.8221739	113.950	-0.75	19.35	19.37	10000.0	88.608961239	-166.554	-4.286	0.000000000	0.000	0.000	59.233969674	-157.533	-4.286	160.340680742	-159.021	-4.282	29.885376295	-158.434	-4.227		166.5541	9.0210	7.5329	8.1198	166.5181	0.0510	0.1559	0.7858	-48582.99	45.11	47.68	50.75
Rx-537_10kHz_01	207	1	13:11:20	0.600005948	47.7205674	16.8221732	113.940	-0.76	19.48	19.50	10000.0	88.612912531	-170.838	-4.284	0.000000000	0.000	0.000	59.239689550	-161.817	-4.284	160.325795795	-163.306	-4.285	29.842194582	-162.736	-4.301		170.8381	9.0208	7.5316	8.1023	170.8021	0.0508	0.1546	0.7683	-32814.03	44.93	47.30	49.63
Rx-537_10kHz_01	208	1	13:11:20	0.700005947	47.7205685	16.8221725	113.930	-0.77	19.61	19.63	10000.0	88.613577180	-175.121	-4.283	0.000000000	0.000	0.000	59.233525065	-166.100	-4.283	160.333906816	-167.587	-4.281	29.869092549	-166.990	-4.254		175.1211	9.0213	7.5339	8.1310	175.0851	0.0513	0.1569	0.7970	-17426.26	45.32	48.01	51.48
Rx-537_10kHz_01	209	1	13:11:20	0.800005946	47.7205695	16.8221718	113.920	-0.78	19.74	19.76	10000.0	88.615156429	-179.405	-4.284	0.000000000	0.000	0.000	59.230293335	-170.382	-4.283	160.318985843	-171.867	-4.280	29.855480233	-171.316	-4.326		179.4055	9.0231	7.5381	8.0893	179.3695	0.0531	0.1611	0.7553	-2230.70	46.97	49.28	48.79
Rx-537_10kHz_01	210	1	13:11:20	0.900005944	47.7205706	16.8221710	113.910	-0.79	19.87	19.89	10000.0	88.608347493	176.310	-4.285	0.000000000	0.000	0.000	59.220272914	-174.667	-4.285	160.315996308	-176.155	-4.287	29.896251613	-175.589	-4.273		-176.3095	9.0230	7.5359	8.1012	-176.3455	0.0530	0.1589	0.7672	12943.17	46.85	48.63	49.55
Rx-537_10kHz_01	211	1	13:11:21	0.000005943	47.7205717	16.8221703	113.900	-0.80	20.00	20.02	10000.0	88.612285438	172.024	-4.285	0.000000000	0.000	0.000	59.222078447	-178.951	-4.284	160.318952785	179.569	-4.277	29.867424961	-179.803	-4.214		-172.0243	9.0244	7.5444	8.1727	-172.0603	0.0544	0.1674	0.8387	28262.78	48.11	51.23	54.17
Rx-537_10kHz_01	212	1	13:11:21	0.100005942	47.7205726	16.8221697	113.900	-0.81	20.11	20.12	10000.0	88.625996841	167.741	-4.284	0.000000000	0.000	0.000	59.246443292	176.763	-4.286	160.358161391	175.273	-4.296	29.842667192	175.773	-4.424		-167.7407	9.0223	7.5325	8.0322	-167.7767	0.0523	0.1555	0.6982	43899.84	46.25	47.57	45.09
Rx-537_10kHz_01	213	1	13:11:21	0.200005941	47.7205734	16.8221690	113.900	-0.82	20.22	20.23	10000.0	88.623556885	163.456	-4.285	0.000000000	0.000	0.000	59.244053268	172.480	-4.283	160.371204357	170.997	-4.276	29.900162511	171.593	-4.179		-163.4559	9.0239	7.5410	8.1374	-163.4919	0.0539	0.1640	0.8034	60057.03	47.68	50.19	51.89
Rx-537_10kHz_01	214	1	13:11:21	0.300005940	47.7205743	16.8221683	113.900	-0.84	20.33	20.34	10000.0	88.624100036	159.170	-4.286	0.000000000	0.000	0.000	59.235748453	168.194	-4.286	160.335772705	166.710	-4.287	29.861917752	167.275	-4.318		-159.1700	9.0242	7.5401	8.1051	-159.2060	0.0542	0.1631	0.7711	76953.11	47.91	49.91	49.81
Rx-537_10kHz_01	215	1	13:11:21	0.400005939	47.7205752	16.8221677	113.900	-0.85	20.44	20.45	10000.0	88.610728355	154.883	-4.287	0.000000000	0.000	0.000	59.221437471	163.907	-4.287	160.327664450	162.425	-4.285	29.891301240	163.009	-4.266		-154.8829	9.0246	7.5423	8.1265	-154.9189	0.0546	0.1653	0.7925	94843.99	48.24	50.57	51.19
Rx-537_10kHz_01	216	1	13:11:21	0.500005937	47.7205761	16.8221670	113.900	-0.86	20.55	20.56	10000.0	88.613087654	150.598	-4.285	0.000000000	0.000	0.000	59.227158025	159.622	-4.285	160.324091161	158.141	-4.284	29.866927680	158.712	-4.297		-150.5982	9.0242	7.5425	8.1138	-150.6342	0.0542	0.1655	0.7798	114024.80	47.96	50.64	50.37
Rx-537_10kHz_01	217	1	13:11:21	0.600005936	47.7205770	16.8221663	113.900	-0.88	20.65	20.67	10000.0	88.614240915	146.315	-4.283	0.000000000	0.000	0.000	59.234431017	155.339	-4.284	160.336915577	153.856	-4.285	29.871435972	154.449	-4.263		-146.3153	9.0236	7.5406	8.1333	-146.3513	0.0536	0.1636	0.7993	134884.55	47.36	50.06	51.63
Rx-537_10kHz_01	218	1	13:11:21	0.700005935	47.7205779	16.8221657	113.900	-0.89	20.76	20.78	10000.0	88.613605063	142.032	-4.283	0.000000000	0.000	0.000	59.238118020	151.055	-4.283	160.334945402	149.573	-4.283	29.839928274	150.142	-4.306		-142.0321	9.0233	7.5409	8.1101	-142.0681	0.0533	0.1639	0.7761	157934.93	47.15	50.13	50.13
Rx-537_10kHz_01	219	1	13:11:21	0.800005934	47.7205787	16.8221650	113.900	-0.90	20.87	20.89	10000.0	88.615291649	137.747	-4.285	0.000000000	0.000	0.000	59.237136382	146.771	-4.285	160.340676392	145.288	-4.285	29.867696332	145.851	-4.291		-137.7472	9.0236	7.5403	8.1040	-137.7832	0.0536	0.1633	0.7700	183853.99	47.42	49.95	49.73
Rx-537_10kHz_01	220	1	13:11:21	0.900005933	47.7205796	16.8221643	113.900	-0.92	20.98	21.00	10000.0	88.613453419	133.462	-4.286	0.000000000	0.000	0.000	59.234040563	142.487	-4.284	160.333460108	141.010	-4.278	29.862206468	141.617	-4.234		-133.4616	9.0256	7.5481	8.1556	-133.4976	0.0556	0.1711	0.8216	213559.26	49.12	52.34	53.07
Rx-537_10kHz_01	221	1	13:11:22	0.000005932	47.7205805	16.8221637	113.900	-0.93	21.09	21.11	10000.0	88.615848865	129.176	-4.286	0.000000000	0.000	0.000	59.227992467	138.202	-4.285	160.326723709	136.723	-4.286	29.862501410	137.293	-4.324		-129.1757	9.0263	7.5478	8.1175	-129.2117	0.0563	0.1708	0.7835	248362.09	49.75	52.26	50.61
Rx-537_10kHz_01	222	1	13:11:22	0.100005930	47.7205814	16.8221629	113.900	-0.95	21.20	21.22	10000.0	88.627399948	124.890	-4.286	0.000000000	0.000	0.000	59.232465736	133.917	-4.285	160.356931903	132.442	-4.282	29.891570249	133.048	-4.245		-124.8895	9.0274	7.5520	8.1589	-124.9255	0.0574	0.1750	0.8249	290207.12	50.78	53.54	53.28
Rx-537_10kHz_01	223	1	13:11:22	0.200005929	47.7205823	16.8221622	113.900	-0.96	21.31	21.34	10000.0	88.626488667	120.604	-4.286	0.000000000	0.000	0.000	59.236870090	129.631	-4.286	160.350221303	128.154	-4.287	29.851282128	128.746	-4.303		-120.6036	9.0273	7.5507	8.1420	-120.6396	0.0573	0.1737	0.8080	342112.00	50.63	53.15	52.19
Rx-537_10kHz_01	224	1	13:11:22	0.300005928	47.7205832	16.8221615	113.900	-0.98	21.43	21.45	10000.0	88.626142555	116.320	-4.284	0.000000000	0.000	0.000	59.246521472	125.346	-4.285	160.380430203	123.867	-4.287	29.879928982	124.429	-4.316		-116.3196	9.0267	7.5479	8.1096	-116.3556	0.0567	0.1709	0.7756	409018.99	50.13	52.28	50.09
Rx-537_10kHz_01	225	1	13:11:22	0.400005927	47.7205840	16.8221607	113.900	-1.00	21.54	21.56	10000.0	88.614530141	112.035	-4.284	0.000000000	0.000	0.000	59.233214279	121.063	-4.283	160.336399872	119.589	-4.279	29.857131283	120.201	-4.229		-112.0353	9.0278	7.5532	8.1653	-112.0713	0.0578	0.1762	0.8313	499769.03	51.13	53.91	53.70
Rx-537_10kHz_01	226	1	13:11:22	0.500005926	47.7205849	16.8221600	113.900	-1.02	21.65	21.67	10000.0	88.616135563	107.750	-4.285	0.000000000	0.000	0.000	59.230838983	116.778	-4.285	160.335757427	115.301	-4.288	29.874211728	115.876	-4.325		-107.7504	9.0279	7.5506	8.1254	-107.7864	0.0579	0.1736	0.7914	631676.58	51.21	53.10	51.12
Rx-537_10kHz_01	227	1	13:11:22	0.600005925	47.7205858	16.8221593	113.900	-1.04	21.76	21.78	10000.0	88.612429861	103.464	-4.286	0.000000000	0.000	0.000	59.223658066	112.493	-4.285	160.326542055	111.019	-4.282	29.873246620	111.629	-4.247		-103.4640	9.0290	7.5549	8.1653	-103.5000	0.0590	0.1779	0.8313	844070.88	52.15	54.42	53.69
Rx-537_10kHz_01	228	1	13:11:22	0.700005923	47.7205867	16.8221585	113.900	-1.05	21.87	21.89	10000.0	88.610905543	99.179	-4.285	0.000000000	0.000	0.000	59.227111022	108.207	-4.286	160.329193343	106.732	-4.287	29.869176426	107.325	-4.305		-99.1787	9.0284	7.5529	8.1460	-99.2147	0.0584	0.1759	0.8120	1249136.98	51.68	53.82	52.45
Rx-537_10kHz_01	229	1	13:11:22	0.800005922	47.7205876	16.8221578	113.900	-1.07	21.98	22.01	10000.0	88.614119652	94.892	-4.286	0.000000000	0.000	0.000	59.231623127	103.921	-4.286	160.334006982	102.446	-4.285	29.858513039	103.059	-4.266		-94.8925	9.0285	7.5539	8.1666	-94.9285	0.0585	0.1769	0.8326	2350027.70	51.70	54.11	53.78
Rx-537_10kHz_01	230	1	13:11:22	0.900005921	47.7205885	16.8221571	113.900	-1.09	22.09	22.12	10000.0	88.599285884	90.606	-4.286	0.000000000	0.000	0.000	59.227146201	99.634	-4.287	160.316332601	98.158	-4.288	29.857376781	98.749	-4.310		-90.6061	9.0283	7.5521	8.1427	-90.6421	0.0583	0.1751	0.8087	18082898.69	51.52	53.56	52.24
Rx-537_10kHz_01	231	1	13:11:23	0.000005920	47.7205893	16.8221563	113.900	-1.11	22.20	22.23	10000.0	88.601521516	86.320	-4.286	0.000000000	0.000	0.000	59.226313335	95.349	-4.286	160.315455383	93.876	-4.283	29.856282891	94.500	-4.248		-86.3198	9.0290	7.5558	8.1807	-86.3558	0.0590	0.1788	0.8467	-3181650.54	52.20	54.70	54.69
Rx-537_10kHz_01	232	1	13:11:23	0.100005919	47.7205902	16.8221557	113.900	-1.12	22.31	22.34	10000.0	88.610744018	82.034	-4.286	0.000000000	0.000	0.000	59.230322984	91.064	-4.285	160.330612969	89.591	-4.285	29.868645709	90.189	-4.312		-82.0342	9.0297	7.5567	8.1544	-82.0702	0.0597	0.1797	0.8204	-1454793.07	52.80	54.99	52.99
Rx-537_10kHz_01	233	1	13:11:23	0.200005918	47.7205910	16.8221550	113.900	-1.14	22.41	22.44	10000.0	88.615213202	77.748	-4.287	0.000000000	0.000	0.000	59.228944665	86.778	-4.286	160.336761517	85.309	-4.282	29.888099325	85.951	-4.237		-77.7476	9.0307	7.5615	8.2037	-77.7836	0.0607	0.1845	0.8697	-935957.32	53.69	56.45	56.17
Rx-537_10kHz_01	234	1	13:11:23	0.300005916	47.7205919	16.8221543	113.900	-1.15	22.52	22.55	10000.0	88.624292688	73.462	-4.286	0.000000000	0.000	0.000	59.234957684	82.493	-4.285	160.349124268	81.026	-4.283	29.873641881	81.665	-4.287		-73.4620	9.0315	7.5643	8.2025	-73.4980	0.0615	0.1873	0.8685	-684020.93	54.34	57.30	56.10
Rx-537_10kHz_01	235	1	13:11:23	0.400005915	47.7205927	16.8221537	113.900	-1.17	22.63	22.66	10000.0	88.601318324	69.177	-4.285	0.000000000	0.000	0.000	59.214112614	78.209	-4.285	160.303044816	76.741	-4.285	29.882596942	77.368	-4.297		-69.1774	9.0314	7.5635	8.1903	-69.2134	0.0614	0.1865	0.8563	-533836.27	54.28	57.05	55.31
Rx-537_10kHz_01	236	1	13:11:23	0.500005914	47.7205936	16.8221530	113.900	-1.18	22.73	22.76	10000.0	88.595213456	64.892	-4.285	0.000000000	0.000	0.000	59.222775775	73.923	-4.285	160.313608320	72.457	-4.284	29.863083120	73.099	-4.269		-64.8922	9.0312	7.5647	8.2070	-64.9282	0.0612	0.1877	0.8730	-433149.16	54.09	57.43	56.39
Rx-537_10kHz_01	237	1	13:11:23	0.600005913	47.7205944	16.8221523	113.900	-1.20	22.84	22.87	10000.0	88.614959167	60.606	-4.286	0.000000000	0.000	0.000	59.234741606	69.637	-4.286	160.340962440	68.171	-4.286	29.874769744	68.803	-4.296		-60.6064	9.0310	7.5644	8.1965	-60.6424	0.0610	0.1874	0.8625	-360255.24	53.98	57.34	55.71
Rx-537_10kHz_01	238	1	13:11:23	0.700005912	47.7205953	16.8221517	113.900	-1.21	22.94	22.97	10000.0	88.621497136	56.321	-4.286	0.000000000	0.000	0.000	59.233821149	65.353	-4.285	160.341820811	63.889	-4.281	29.881632928	64.555	-4.248		-56.3208	9.0319	7.5686	8.2345	-56.3568	0.0619	0.1916	0.9005	-304503.16	54.72	58.61	58.17
Rx-537_10kHz_01	239	1	13:11:23	0.800005911	47.7205961	16.8221510	113.900	-1.22	23.05	23.08	10000.0	88.616219382	52.035	-4.286	0.000000000	0.000	0.000	59.230969022	61.067	-4.286	160.332704928	59.603	-4.286	29.880694589	60.246	-4.310		-52.0349	9.0316	7.5683	8.2107	-52.0709	0.0616	0.1913	0.8767	-260032.93	54.50	58.53	56.63
Rx-537_10kHz_01	240	1	13:11:23	0.900005909	47.7205970	16.8221503	113.900	-1.24	23.15	23.19	10000.0	88.615672650	47.749	-4.286	0.000000000	0.000	0.000	59.229413691	56.780	-4.287	160.336357312	55.318	-4.285	29.889639936	55.983	-4.263		-47.7485	9.0314	7.5697	8.2341	-47.7845	0.0614	0.1927	0.9001	-223362.14	54.28	58.94	58.14
Rx-537_10kHz_01	241	1	13:11:24	0.000005908	47.7205978	16.8221497	113.900	-1.25	23.26	23.29	10000.0	88.616788259	43.463	-4.285	0.000000000	0.000	0.000	59.234697312	52.494	-4.285	160.344209678	51.033	-4.285	29.869535890	51.697	-4.286		-43.4632	9.0313	7.5697	8.2334	-43.4992	0.0613	0.1927	0.8994	-192295.22	54.16	58.97	58.09
Rx-537_10kHz_01	242	1	13:11:24	0.100005907	47.7205986	16.8221491	113.890	-1.26	23.36	23.39	10000.0	88.627031646	39.179	-4.284	0.000000000	0.000	0.000	59.239567974	48.209	-4.285	160.359454646	46.747	-4.286	29.887597482	47.405	-4.292		-39.1788	9.0305	7.5681	8.2262	-39.2148	0.0605	0.1911	0.8922	-165358.52	53.46	58.46	57.63
Rx-537_10kHz_01	243	1	13:11:24	0.200005906	47.7205994	16.8221486	113.880	-1.26	23.45	23.49	10000.0	88.626339095	34.893	-4.286	0.000000000	0.000	0.000	59.244968211	43.924	-4.286	160.362152498	42.462	-4.285	29.870541729	43.120	-4.285		-34.8930	9.0306	7.5685	8.2268	-34.9290	0.0606	0.1915	0.8928	-141517.94	53.55	58.60	57.67
Rx-537_10kHz_01	244	1	13:11:24	0.300005905	47.7206002	16.8221481	113.870	-1.27	23.55	23.58	10000.0	88.628282759	30.608	-4.285	0.000000000	0.000	0.000	59.246677875	39.639	-4.285	160.372486147	38.177	-4.285	29.883622442	38.832	-4.288		-30.6078	9.0309	7.5688	8.2244	-30.6438	0.0609	0.1918	0.8904	-120051.43	53.81	58.68	57.51
Rx-537_10kHz_01	245	1	13:11:24	0.400005904	47.7206010	16.8221476	113.860	-1.28	23.65	23.68	10000.0	88.616166321	26.322	-4.286	0.000000000	0.000	0.000	59.235579867	35.354	-4.285	160.336669823	33.894	-4.283	29.868502212	34.565	-4.267		-26.3218	9.0321	7.5722	8.2435	-26.3578	0.0621	0.1952	0.9095	-100406.49	54.91	59.74	58.75
Rx-537_10kHz_01	246	1	13:11:24	0.500005902	47.7206018	16.8221471	113.850	-1.28	23.74	23.78	10000.0	88.614639084	22.036	-4.285	0.000000000	0.000	0.000	59.233027526	31.070	-4.284	160.338297930	29.610	-4.284	29.885152418	30.251	-4.314		-22.0363	9.0335	7.5735	8.2147	-22.0723	0.0635	0.1965	0.8807	-82170.42	56.13	60.12	56.89
Rx-537_10kHz_01	247	1	13:11:24	0.600005901	47.7206026	16.8221466	113.840	-1.29	23.84	23.88	10000.0	88.614669218	17.751	-4.285	0.000000000	0.000	0.000	59.229377249	26.786	-4.283	160.336786792	25.330	-4.280	29.889126987	26.005	-4.246		-17.7514	9.0349	7.5787	8.2535	-17.7874	0.0649	0.2017	0.9195	-65012.22	57.43	61.70	59.40
Rx-537_10kHz_01	248	1	13:11:24	0.700005900	47.7206034	16.8221460	113.830	-1.29	23.94	23.97	10000.0	88.615091300	13.466	-4.285	0.000000000	0.000	0.000	59.226962733	22.502	-4.284	160.328107582	21.047	-4.283	29.887169325	21.707	-4.298		-13.4663	9.0360	7.5803	8.2411	-13.5023	0.0660	0.2033	0.9071	-48658.59	58.39	62.20	58.59
Rx-537_10kHz_01	249	1	13:11:24	0.800005899	47.7206042	16.8221455	113.820	-1.30	24.03	24.07	10000.0	88.611421121	9.180	-4.286	0.000000000	0.000	0.000	59.224279101	18.217	-4.286	160.326419635	16.761	-4.286	29.896146011	17.428	-4.280		-9.1804	9.0362	7.5803	8.2471	-9.2164	0.0662	0.2033	0.9131	-32880.54	58.50	62.20	58.98
Rx-537_10kHz_01	250	1	13:11:24	0.900005898	47.7206050	16.8221450	113.810	-1.31	24.13	24.17	10000.0	88.611066475	4.896	-4.285	0.000000000	0.000	0.000	59.230235460	13.932	-4.285	160.333769305	12.476	-4.285	29.875333106	13.130	-4.298		-4.8959	9.0358	7.5801	8.2340	-4.9319	0.0658	0.2031	0.9000	-17486.19	58.20	62.15	58.13
Rx-537_10kHz_01	251	1	13:11:25	0.000005897	47.7206058	16.8221445	113.800	-1.31	24.23	24.26	10000.0	88.612448923	0.612	-4.284	0.000000000	0.000	0.000	59.232543943	9.648	-4.284	160.336726445	8.191	-4.285	29.883724695	8.837	-4.293		-0.6117	9.0360	7.5793	8.2255	-0.6477	0.0660	0.2023	0.8915	-2291.03	58.38	61.90	57.59
Rx-537_10kHz_01	252	1	13:11:25	0.100005895	47.7206065	16.8221440	113.810	-1.32	24.31	24.35	10000.0	88.622575771	-3.673	-4.285	0.000000000	0.000	0.000	59.235839368	5.364	-4.284	160.346717784	3.910	-4.281	29.888853776	4.575	-4.263		3.6728	9.0367	7.5824	8.2475	3.6368	0.0667	0.2054	0.9135	12879.93	59.02	62.84	59.00
Rx-537_10kHz_01	253	1	13:11:25	0.200005894	47.7206072	16.8221436	113.820	-1.33	24.39	24.43	10000.0	88.627559464	-7.959	-4.286	0.000000000	0.000	0.000	59.239644215	1.078	-4.286	160.355298340	-0.377	-4.287	29.888766666	0.263	-4.312		7.9590	9.0368	7.5816	8.2218	7.9230	0.0668	0.2046	0.8878	28201.76	59.09	62.61	57.34
Rx-537_10kHz_01	254	1	13:11:25	0.300005893	47.7206079	16.8221431	113.830	-1.33	24.48	24.51	10000.0	88.621625072	-12.243	-4.284	0.000000000	0.000	0.000	59.232114160	-3.206	-4.284	160.347893140	-4.660	-4.282	29.897602534	-4.001	-4.264		12.2433	9.0376	7.5837	8.2421	12.2073	0.0676	0.2067	0.9081	43840.00	59.78	63.24	58.65
Rx-537_10kHz_01	255	1	13:11:25	0.400005892	47.7206086	16.8221426	113.840	-1.34	24.56	24.60	10000.0	88.607366371	-16.529	-4.285	0.000000000	0.000	0.000	59.227557786	-7.492	-4.286	160.322066656	-8.946	-4.286	29.873968504	-8.298	-4.297		16.5288	9.0372	7.5832	8.2305	16.4928	0.0672	0.2062	0.8965	59997.83	59.41	63.08	57.91
Rx-537_10kHz_01	256	1	13:11:25	0.500005891	47.7206093	16.8221422	113.850	-1.35	24.64	24.68	10000.0	88.610031627	-20.814	-4.285	0.000000000	0.000	0.000	59.227251770	-11.777	-4.285	160.328020983	-13.231	-4.285	29.886858787	-12.582	-4.284		20.8140	9.0374	7.5832	8.2321	20.7780	0.0674	0.2062	0.8981	76887.73	59.63	63.08	58.01
Rx-537_10kHz_01	257	1	13:11:25	0.600005890	47.7206099	16.8221417	113.860	-1.35	24.73	24.76	10000.0	88.609969450	-25.099	-4.285	0.000000000	0.000	0.000	59.231025726	-16.062	-4.286	160.331296802	-17.516	-4.285	29.871294582	-16.866	-4.284		25.0995	9.0373	7.5835	8.2333	25.0635	0.0673	0.2065	0.8993	94767.22	59.53	63.18	58.09
Rx-537_10kHz_01	258	1	13:11:25	0.700005888	47.7206106	16.8221412	113.870	-1.36	24.81	24.85	10000.0	88.606826041	-29.386	-4.286	0.000000000	0.000	0.000	59.228137675	-20.348	-4.286	160.324829649	-21.803	-4.287	29.874610665	-21.165	-4.299		29.3855	9.0373	7.5826	8.2200	29.3495	0.0673	0.2056	0.8860	113948.00	59.49	62.92	57.23
Rx-537_10kHz_01	259	1	13:11:25	0.800005887	47.7206113	16.8221408	113.880	-1.37	24.89	24.93	10000.0	88.606635344	-33.671	-4.285	0.000000000	0.000	0.000	59.228007831	-24.633	-4.285	160.323563459	-26.086	-4.283	29.877332772	-25.434	-4.269		33.6710	9.0382	7.5851	8.2367	33.6350	0.0682	0.2081	0.9027	134813.84	60.32	63.67	58.31
Rx-537_10kHz_01	260	1	13:11:25	0.900005886	47.7206120	16.8221403	113.890	-1.37	24.98	25.01	10000.0	88.607391882	-37.957	-4.286	0.000000000	0.000	0.000	59.227521289	-28.918	-4.285	160.323449244	-30.372	-4.286	29.870718212	-29.741	-4.306		37.9565	9.0384	7.5849	8.2159	37.9205	0.0684	0.2079	0.8819	157869.36	60.45	63.61	56.96
Rx-537_10kHz_01	261	1	13:11:26	0.000005885	47.7206127	16.8221398	113.900	-1.38	25.06	25.10	10000.0	88.609249143	-42.242	-4.285	0.000000000	0.000	0.000	59.224970846	-33.202	-4.284	160.326281473	-34.654	-4.283	29.886896255	-34.011	-4.270		42.2416	9.0391	7.5874	8.2307	42.2056	0.0691	0.2104	0.8967	183780.98	61.11	64.37	57.92
Rx-537_10kHz_01	262	1	13:11:26	0.100005884	47.7206132	16.8221396	113.910	-1.38	25.12	25.16	10000.0	88.626194127	-46.527	-4.285	0.000000000	0.000	0.000	59.236423832	-37.487	-4.285	160.355624347	-38.939	-4.284	29.880595297	-38.298	-4.287		46.5265	9.0393	7.5880	8.2283	46.4905	0.0693	0.2110	0.8943	213469.86	61.31	64.56	57.77
Rx-537_10kHz_01	263	1	13:11:26	0.200005883	47.7206136	16.8221393	113.920	-1.38	25.18	25.21	10000.0	88.628990459	-50.811	-4.285	0.000000000	0.000	0.000	59.244344371	-41.772	-4.285	160.374316593	-43.224	-4.286	29.893459384	-42.596	-4.298		50.8114	9.0391	7.5870	8.2153	50.7754	0.0691	0.2100	0.8813	248246.33	61.10	64.26	56.93
Rx-537_10kHz_01	264	1	13:11:26	0.300005881	47.7206141	16.8221390	113.930	-1.38	25.23	25.27	10000.0	88.624746397	-55.095	-4.284	0.000000000	0.000	0.000	59.249532895	-46.056	-4.284	160.377336890	-47.507	-4.283	29.881462241	-46.865	-4.269		55.0951	9.0392	7.5880	8.2298	55.0591	0.0692	0.2110	0.8958	290039.13	61.20	64.56	57.86
Rx-537_10kHz_01	265	1	13:11:26	0.400005880	47.7206146	16.8221388	113.940	-1.38	25.29	25.33	10000.0	88.611498422	-59.378	-4.283	0.000000000	0.000	0.000	59.244167664	-50.339	-4.283	160.353617891	-51.792	-4.285	29.883889962	-51.176	-4.311		59.3779	9.0388	7.5862	8.2019	59.3419	0.0688	0.2092	0.8679	341858.12	60.85	64.00	56.06
Rx-537_10kHz_01	266	1	13:11:26	0.500005879	47.7206151	16.8221385	113.950	-1.38	25.35	25.38	10000.0	88.613813361	-63.661	-4.283	0.000000000	0.000	0.000	59.255342751	-54.622	-4.282	160.356961724	-56.073	-4.281	29.883266300	-55.432	-4.256		63.6610	9.0394	7.5883	8.2292	63.6250	0.0694	0.2113	0.8952	408667.60	61.38	64.64	57.82
Rx-537_10kHz_01	267	1	13:11:26	0.600005878	47.7206156	16.8221382	113.960	-1.38	25.40	25.44	10000.0	88.615709366	-67.946	-4.285	0.000000000	0.000	0.000	59.264244590	-58.906	-4.284	160.351895900	-60.359	-4.286	29.876896567	-59.742	-4.310		67.9459	9.0402	7.5872	8.2040	67.9099	0.0702	0.2102	0.8700	499294.89	62.04	64.32	56.19
Rx-537_10kHz_01	268	1	13:11:26	0.700005877	47.7206161	16.8221380	113.970	-1.38	25.46	25.50	10000.0	88.616563203	-72.229	-4.284	0.000000000	0.000	0.000	59.268370509	-63.189	-4.283	160.357703452	-64.640	-4.282	29.891179682	-64.005	-4.263		72.2295	9.0409	7.5891	8.2246	72.1935	0.0709	0.2121	0.8906	630909.83	62.70	64.91	57.53
Rx-537_10kHz_01	269	1	13:11:26	0.800005876	47.7206165	16.8221377	113.980	-1.38	25.52	25.56	10000.0	88.618051456	-76.514	-4.285	0.000000000	0.000	0.000	59.268880413	-67.473	-4.285	160.353911929	-68.925	-4.285	29.876898381	-68.294	-4.289		76.5140	9.0409	7.5887	8.2202	76.4780	0.0709	0.2117	0.8862	842639.67	62.68	64.78	57.24
Rx-537_10kHz_01	270	1	13:11:26	0.900005874	47.7206170	16.8221374	113.990	-1.38	25.58	25.61	10000.0	88.613574243	-80.799	-4.285	0.000000000	0.000	0.000	59.268238787	-71.758	-4.285	160.353999775	-73.212	-4.287	29.882613195	-72.591	-4.297		80.7986	9.0405	7.5865	8.2074	80.7626	0.0705	0.2095	0.8734	1245996.35	62.30	64.11	56.41
Rx-537_10kHz_01	271	1	13:11:27	0.000005873	47.7206175	16.8221372	114.000	-1.38	25.63	25.67	10000.0	88.604602298	-85.084	-4.285	0.000000000	0.000	0.000	59.257216886	-76.045	-4.287	160.333678520	-77.499	-4.287	29.867783092	-76.862	-4.271		85.0841	9.0392	7.5849	8.2220	85.0481	0.0692	0.2079	0.8880	2338791.37	61.22	63.61	57.36
Rx-537_10kHz_01	272	1	13:11:27	0.100005872	47.7206177	16.8221365	114.000	-1.42	25.67	25.71	10000.0	88.626002550	-89.371	-4.287	0.000000000	0.000	0.000	59.262513428	-80.334	-4.289	160.377201943	-81.789	-4.290	29.877445680	-81.173	-4.311		89.3714	9.0372	7.5822	8.1984	89.3354	0.0672	0.2052	0.8644	17465963.68	59.38	62.78	55.83
Rx-537_10kHz_01	273	1	13:11:27	0.200005871	47.7206178	16.8221359	114.000	-1.46	25.70	25.74	10000.0	88.634609918	-93.659	-4.287	0.000000000	0.000	0.000	59.254759912	-84.622	-4.288	160.383274744	-86.075	-4.286	29.887179248	-85.435	-4.262		93.6588	9.0364	7.5834	8.2242	93.6228	0.0664	0.2064	0.8902	-3200653.05	58.72	63.15	57.50
Rx-537_10kHz_01	274	1	13:11:27	0.300005870	47.7206180	16.8221352	114.000	-1.50	25.73	25.77	10000.0	88.638413775	-97.945	-4.286	0.000000000	0.000	0.000	59.253343502	-88.911	-4.288	160.383022870	-90.364	-4.289	29.883483732	-89.742	-4.308		97.9451	9.0344	7.5810	8.2028	97.9091	0.0644	0.2040	0.8688	-1458689.47	56.95	62.41	56.12
Rx-537_10kHz_01	275	1	13:11:27	0.400005869	47.7206181	16.8221346	114.000	-1.54	25.76	25.81	10000.0	88.622019632	-102.230	-4.285	0.000000000	0.000	0.000	59.239597830	-93.197	-4.286	160.355658489	-94.649	-4.285	29.878679925	-94.011	-4.269		102.2301	9.0335	7.5813	8.2189	102.1941	0.0635	0.2043	0.8849	-937735.22	56.10	62.50	57.16
Rx-537_10kHz_01	276	1	13:11:27	0.500005867	47.7206183	16.8221339	114.000	-1.58	25.79	25.84	10000.0	88.618820545	-106.514	-4.284	0.000000000	0.000	0.000	59.231678728	-97.481	-4.284	160.339678756	-98.932	-4.283	29.870388115	-98.299	-4.288		106.5140	9.0331	7.5820	8.2152	106.4780	0.0631	0.2050	0.8812	-685080.76	55.81	62.71	56.92
Rx-537_10kHz_01	277	1	13:11:27	0.600005866	47.7206184	16.8221333	114.000	-1.62	25.83	25.88	10000.0	88.620342921	-110.799	-4.285	0.000000000	0.000	0.000	59.229345000	-101.764	-4.284	160.353836727	-103.215	-4.283	29.884521544	-102.584	-4.285		110.7985	9.0341	7.5835	8.2145	110.7625	0.0641	0.2065	0.8805	-534516.15	56.65	63.17	56.87
Rx-537_10kHz_01	278	1	13:11:27	0.700005865	47.7206186	16.8221326	114.000	-1.66	25.86	25.91	10000.0	88.619768892	-115.082	-4.283	0.000000000	0.000	0.000	59.224145275	-106.047	-4.283	160.341882928	-107.497	-4.282	29.878257075	-106.856	-4.272		115.0820	9.0345	7.5852	8.2262	115.0460	0.0645	0.2082	0.8922	-433661.67	57.06	63.69	57.63
Rx-537_10kHz_01	279	1	13:11:27	0.800005864	47.7206187	16.8221320	114.000	-1.70	25.89	25.95	10000.0	88.620817737	-119.365	-4.283	0.000000000	0.000	0.000	59.226582034	-110.330	-4.282	160.352090224	-111.780	-4.284	29.885466691	-111.164	-4.308		119.3646	9.0348	7.5841	8.2003	119.3286	0.0648	0.2071	0.8663	-360684.75	57.33	63.36	55.95
Rx-537_10kHz_01	280	1	13:11:27	0.900005863	47.7206189	16.8221313	114.000	-1.74	25.92	25.98	10000.0	88.619124619	-123.647	-4.282	0.000000000	0.000	0.000	59.246900343	-114.609	-4.280	160.347853844	-116.060	-4.280	29.879827558	-115.417	-4.253		123.6466	9.0372	7.5865	8.2292	123.6106	0.0672	0.2095	0.8952	-304880.61	59.41	64.10	57.82
Rx-537_10kHz_01	281	1	13:11:28	0.000005862	47.7206190	16.8221307	114.000	-1.78	25.96	26.02	10000.0	88.618618813	-127.930	-4.283	0.000000000	0.000	0.000	59.277568214	-118.891	-4.282	160.357196287	-120.345	-4.285	29.877642474	-119.723	-4.306		127.9295	9.0385	7.5847	8.2066	127.8935	0.0685	0.2077	0.8726	-260367.63	60.53	63.54	56.36
Rx-537_10kHz_01	282	1	13:11:28	0.100005860	47.7206190	16.8221297	114.000	-1.85	25.98	26.04	10000.0	88.630390267	-132.213	-4.284	0.000000000	0.000	0.000	59.289857291	-123.176	-4.285	160.401040236	-124.628	-4.283	29.884693430	-123.988	-4.265		132.2131	9.0372	7.5848	8.2247	132.1771	0.0672	0.2078	0.8907	-223664.49	59.46	63.59	57.53
Rx-537_10kHz_01	283	1	13:11:28	0.200005859	47.7206190	16.8221288	114.000	-1.92	26.00	26.07	10000.0	88.633126185	-136.496	-4.283	0.000000000	0.000	0.000	59.283632454	-127.459	-4.283	160.396000869	-128.911	-4.283	29.876026797	-128.279	-4.291		136.4957	9.0367	7.5847	8.2163	136.4597	0.0667	0.2077	0.8823	-192572.67	58.97	63.54	56.99
Rx-537_10kHz_01	284	1	13:11:28	0.300005858	47.7206189	16.8221278	114.000	-1.99	26.02	26.10	10000.0	88.630075935	-140.779	-4.284	0.000000000	0.000	0.000	59.275802688	-131.742	-4.283	160.394735032	-133.193	-4.282	29.881892728	-132.560	-4.281		140.7793	9.0370	7.5861	8.2191	140.7433	0.0670	0.2091	0.8851	-165606.00	59.20	63.98	57.17
Rx-537_10kHz_01	285	1	13:11:28	0.400005857	47.7206189	16.8221269	114.000	-2.05	26.05	26.13	10000.0	88.617255841	-145.063	-4.284	0.000000000	0.000	0.000	59.260999485	-136.025	-4.283	160.354294733	-137.474	-4.281	29.873204608	-136.835	-4.275		145.0632	9.0381	7.5891	8.2279	145.0272	0.0681	0.2121	0.8939	-141749.46	60.20	64.89	57.74
Rx-537_10kHz_01	286	1	13:11:28	0.500005856	47.7206189	16.8221259	114.000	-2.12	26.07	26.16	10000.0	88.618281572	-149.348	-4.285	0.000000000	0.000	0.000	59.266100128	-140.307	-4.282	160.357194946	-141.757	-4.283	29.884278525	-141.129	-4.294		149.3479	9.0412	7.5912	8.2190	149.3119	0.0712	0.2142	0.8850	-120264.33	62.96	65.54	57.16
Rx-537_10kHz_01	287	1	13:11:28	0.600005855	47.7206189	16.8221250	114.000	-2.19	26.09	26.18	10000.0	88.614283641	-153.636	-4.288	0.000000000	0.000	0.000	59.268698978	-144.594	-4.287	160.348214332	-146.042	-4.285	29.880698948	-145.399	-4.270		153.6361	9.0423	7.5946	8.2369	153.6001	0.0723	0.2176	0.9029	-100592.79	63.95	66.56	58.32
Rx-537_10kHz_01	288	1	13:11:28	0.700005853	47.7206189	16.8221240	114.000	-2.26	26.11	26.21	10000.0	88.616123569	-157.923	-4.287	0.000000000	0.000	0.000	59.251038704	-148.883	-4.289	160.347404005	-150.328	-4.286	29.883941950	-149.699	-4.300		157.9230	9.0404	7.5954	8.2242	157.8870	0.0704	0.2184	0.8902	-82338.95	62.25	66.81	57.50
Rx-537_10kHz_01	289	1	13:11:28	0.800005852	47.7206189	16.8221231	114.000	-2.32	26.14	26.24	10000.0	88.619665671	-162.208	-4.285	0.000000000	0.000	0.000	59.246097602	-153.169	-4.286	160.355365750	-154.611	-4.283	29.883303274	-153.973	-4.274		162.2082	9.0395	7.5972	8.2355	162.1722	0.0695	0.2202	0.9015	-65170.56	61.45	67.38	58.23
Rx-537_10kHz_01	290	1	13:11:28	0.900005851	47.7206188	16.8221221	114.000	-2.39	26.16	26.27	10000.0	88.615465245	-166.492	-4.283	0.000000000	0.000	0.000	59.235768189	-157.452	-4.284	160.341186608	-158.894	-4.283	29.881782057	-158.263	-4.290		166.4916	9.0392	7.5975	8.2286	166.4556	0.0692	0.2205	0.8946	-48816.76	61.15	67.45	57.79
Rx-537_10kHz_01	291	1	13:11:29	0.000005850	47.7206188	16.8221212	114.000	-2.46	26.18	26.30	10000.0	88.614395561	-170.775	-4.283	0.000000000	0.000	0.000	59.234093972	-161.735	-4.283	160.344665657	-163.176	-4.282	29.881332725	-162.535	-4.272		170.7751	9.0401	7.5989	8.2400	170.7391	0.0701	0.2219	0.9060	-33042.57	61.98	67.88	58.52
Rx-537_10kHz_01	292	1	13:11:29	0.100005849	47.7206186	16.8221204	113.990	-2.52	26.17	26.29	10000.0	88.629570938	-175.058	-4.283	0.000000000	0.000	0.000	59.241198855	-166.017	-4.282	160.369627066	-167.458	-4.282	29.880593263	-166.817	-4.282		175.0577	9.0406	7.5996	8.2404	175.0217	0.0706	0.2226	0.9064	-17652.15	62.38	68.11	58.55
Rx-537_10kHz_01	293	1	13:11:29	0.200005848	47.7206183	16.8221197	113.980	-2.58	26.16	26.29	10000.0	88.630964301	-179.341	-4.283	0.000000000	0.000	0.000	59.239937852	-170.299	-4.282	160.375715726	-171.741	-4.282	29.889790746	-171.106	-4.289		179.3408	9.0415	7.6002	8.2350	179.3048	0.0715	0.2232	0.9010	-2459.41	63.21	68.30	58.20
Rx-537_10kHz_01	294	1	13:11:29	0.300005846	47.7206180	16.8221189	113.970	-2.65	26.16	26.29	10000.0	88.628485799	176.375	-4.284	0.000000000	0.000	0.000	59.239823571	-174.582	-4.283	160.364720551	-176.024	-4.284	29.879480922	-175.380	-4.274		-176.3752	9.0426	7.6007	8.2451	-176.4112	0.0726	0.2237	0.9111	12709.96	64.20	68.45	58.85
Rx-537_10kHz_01	295	1	13:11:29	0.400005845	47.7206178	16.8221182	113.960	-2.71	26.15	26.29	10000.0	88.615513820	172.090	-4.285	0.000000000	0.000	0.000	59.250917269	-178.865	-4.283	160.344824897	179.689	-4.287	29.878251816	-179.686	-4.306		-172.0903	9.0443	7.5988	8.2240	-172.1263	0.0743	0.2218	0.8900	28024.70	65.74	67.88	57.49
Rx-537_10kHz_01	296	1	13:11:29	0.500005844	47.7206175	16.8221174	113.950	-2.77	26.14	26.28	10000.0	88.615515738	167.804	-4.286	0.000000000	0.000	0.000	59.274367947	176.851	-4.284	160.352619527	175.405	-4.285	29.878002042	176.048	-4.266		-167.8045	9.0463	7.6001	8.2435	-167.8405	0.0763	0.2231	0.9095	43663.57	67.47	68.27	58.74
Rx-537_10kHz_01	297	1	13:11:29	0.600005843	47.7206172	16.8221167	113.940	-2.83	26.13	26.28	10000.0	88.616932901	163.518	-4.286	0.000000000	0.000	0.000	59.275433833	172.563	-4.288	160.358487868	171.116	-4.289	29.874822114	171.743	-4.305		-163.5181	9.0445	7.5979	8.2246	-163.5541	0.0745	0.2209	0.8906	59818.01	65.88	67.58	57.53
Rx-537_10kHz_01	298	1	13:11:29	0.700005842	47.7206170	16.8221159	113.930	-2.90	26.12	26.28	10000.0	88.619560743	159.232	-4.286	0.000000000	0.000	0.000	59.263293430	168.274	-4.289	160.372860538	166.829	-4.287	29.882220098	167.464	-4.279		-159.2318	9.0423	7.5977	8.2322	-159.2678	0.0723	0.2207	0.8982	76703.21	63.93	67.52	58.02
Rx-537_10kHz_01	299	1	13:11:29	0.800005841	47.7206167	16.8221152	113.920	-2.96	26.11	26.28	10000.0	88.615677521	154.947	-4.285	0.000000000	0.000	0.000	59.254992776	163.988	-4.286	160.361161003	162.542	-4.287	29.869275086	163.172	-4.292		-154.9465	9.0412	7.5960	8.2259	-154.9825	0.0712	0.2190	0.8919	94569.76	62.94	67.00	57.61
Rx-537_10kHz_01	300	1	13:11:29	0.900005839	47.7206164	16.8221144	113.910	-3.02	26.10	26.28	10000.0	88.607005290	150.662	-4.284	0.000000000	0.000	0.000	59.246892937	159.703	-4.284	160.340623789	158.259	-4.284	29.874788349	158.889	-4.283		-150.6620	9.0414	7.5966	8.2273	-150.6980	0.0714	0.2196	0.8933	113727.52	63.11	67.19	57.70
Rx-537_10kHz_01	301	1	13:11:30	0.000005838	47.7206162	16.8221137	113.900	-3.09	26.10	26.28	10000.0	88.600028993	146.377	-4.285	0.000000000	0.000	0.000	59.235658404	155.418	-4.285	160.318481189	153.975	-4.283	29.866919192	154.614	-4.276		-146.3766	9.0418	7.5986	8.2371	-146.4126	0.0718	0.2216	0.9031	134571.89	63.45	67.80	58.33
Rx-537_10kHz_01	302	1	13:11:30	0.100005837	47.7206145	16.8221129	113.630	-3.20	25.94	26.13	10000.0	88.609762058	142.091	-4.286	0.000000000	0.000	0.000	59.241537453	151.132	-4.286	160.337962151	149.690	-4.285	29.881189627	150.317	-4.297		-142.0909	9.0416	7.5991	8.2261	-142.1269	0.0716	0.2221	0.8921	157601.24	63.27	67.94	57.62
Rx-537_10kHz_01	303	1	13:11:30	0.200005836	47.7206128	16.8221122	113.360	-3.31	25.78	25.99	10000.0	88.610180797	137.805	-4.286	0.000000000	0.000	0.000	59.232497101	146.845	-4.287	160.337185663	145.406	-4.284	29.876032696	146.047	-4.270		-137.8049	9.0404	7.6011	8.2418	-137.8409	0.0704	0.2241	0.9078	183482.40	62.27	68.56	58.64
Rx-537_10kHz_01	304	1	13:11:30	0.300005835	47.7206111	16.8221115	113.090	-3.43	25.62	25.85	10000.0	88.613507919	133.520	-4.285	0.000000000	0.000	0.000	59.225412003	142.561	-4.285	160.339885537	141.121	-4.285	29.875558828	141.748	-4.298		-133.5202	9.0404	7.6007	8.2282	-133.5562	0.0704	0.2237	0.8942	213122.79	62.25	68.45	57.76
Rx-537_10kHz_01	305	1	13:11:30	0.400005834	47.7206094	16.8221108	112.820	-3.54	25.47	25.71	10000.0	88.601175160	129.237	-4.283	0.000000000	0.000	0.000	59.208983481	138.277	-4.283	160.318220725	136.839	-4.282	29.872874345	137.483	-4.265		-129.2369	9.0402	7.6023	8.2465	-129.2729	0.0702	0.2253	0.9125	247820.97	62.09	68.93	58.94
Rx-537_10kHz_01	306	1	13:11:30	0.500005832	47.7206077	16.8221101	112.550	-3.66	25.31	25.57	10000.0	88.597367521	124.954	-4.283	0.000000000	0.000	0.000	59.195679202	133.994	-4.283	160.304518239	132.556	-4.283	29.865135940	133.187	-4.297		-124.9543	9.0398	7.6015	8.2325	-124.9903	0.0698	0.2245	0.8985	289509.15	61.76	68.69	58.04
Rx-537_10kHz_01	307	1	13:11:30	0.600005831	47.7206061	16.8221094	112.280	-3.77	25.15	25.43	10000.0	88.608027111	120.671	-4.284	0.000000000	0.000	0.000	59.196771476	129.711	-4.283	160.332936831	128.272	-4.283	29.877348271	128.909	-4.278		-120.6708	9.0405	7.6017	8.2381	-120.7068	0.0705	0.2247	0.9041	341198.71	62.37	68.74	58.40
Rx-537_10kHz_01	308	1	13:11:30	0.700005830	47.7206044	16.8221086	112.010	-3.89	24.99	25.29	10000.0	88.612183975	116.389	-4.282	0.000000000	0.000	0.000	59.194720778	125.429	-4.282	160.335093731	123.991	-4.282	29.868304018	124.632	-4.276		-116.3887	9.0404	7.6020	8.2437	-116.4247	0.0704	0.2250	0.9097	407780.93	62.20	68.84	58.76
Rx-537_10kHz_01	309	1	13:11:30	0.800005829	47.7206027	16.8221079	111.740	-4.00	24.84	25.16	10000.0	88.612585130	112.106	-4.282	0.000000000	0.000	0.000	59.193810424	121.146	-4.283	160.334794344	119.708	-4.283	29.882076553	120.343	-4.289		-112.1064	9.0401	7.6011	8.2366	-112.1424	0.0701	0.2241	0.9026	497993.19	61.96	68.56	58.30
Rx-537_10kHz_01	310	1	13:11:30	0.900005828	47.7206010	16.8221072	111.470	-4.11	24.68	25.02	10000.0	88.612116047	107.824	-4.283	0.000000000	0.000	0.000	59.204078587	116.865	-4.282	160.328176988	115.424	-4.284	29.878002320	116.072	-4.271		-107.8236	9.0409	7.6003	8.2487	-107.8596	0.0709	0.2233	0.9147	628914.66	62.73	68.33	59.08
Rx-537_10kHz_01	311	1	13:11:31	0.000005827	47.7205993	16.8221065	111.200	-4.23	24.52	24.88	10000.0	88.612125246	103.542	-4.282	0.000000000	0.000	0.000	59.224446413	112.582	-4.282	160.333838528	111.137	-4.286	29.876350465	111.768	-4.304		-103.5415	9.0409	7.5960	8.2265	-103.5775	0.0709	0.2190	0.8925	839071.14	62.69	67.00	57.65
Rx-537_10kHz_01	312	1	13:11:31	0.100005825	47.7205982	16.8221064	111.190	-4.28	24.41	24.78	10000.0	88.621689219	99.260	-4.281	0.000000000	0.000	0.000	59.239686602	108.301	-4.282	160.359776257	106.855	-4.283	29.878705388	107.502	-4.266		-99.2605	9.0403	7.5944	8.2412	-99.2965	0.0703	0.2174	0.9072	1237956.42	62.19	66.53	58.60
Rx-537_10kHz_01	313	1	13:11:31	0.200005824	47.7205972	16.8221063	111.180	-4.33	24.30	24.68	10000.0	88.626910933	94.980	-4.281	0.000000000	0.000	0.000	59.245537206	104.019	-4.282	160.379992822	102.570	-4.285	29.872541646	103.200	-4.302		-94.9796	9.0391	7.5908	8.2204	-95.0156	0.0691	0.2138	0.8864	2309035.06	61.11	65.41	57.26
Rx-537_10kHz_01	314	1	13:11:31	0.300005823	47.7205961	16.8221061	111.170	-4.38	24.19	24.58	10000.0	88.624381637	90.699	-4.281	0.000000000	0.000	0.000	59.242618882	99.738	-4.281	160.375577029	98.290	-4.281	29.881209532	98.925	-4.275		-90.6987	9.0389	7.5909	8.2263	-90.7347	0.0689	0.2139	0.8923	15803578.61	60.94	65.45	57.64
Rx-537_10kHz_01	315	1	13:11:31	0.400005822	47.7205950	16.8221060	111.160	-4.43	24.08	24.48	10000.0	88.610285879	86.419	-4.280	0.000000000	0.000	0.000	59.232027278	95.458	-4.280	160.339875312	94.009	-4.281	29.868164600	94.640	-4.285		-86.4185	9.0393	7.5901	8.2215	-86.4545	0.0693	0.2131	0.8875	-3270528.99	61.27	65.18	57.32
Rx-537_10kHz_01	316	1	13:11:31	0.500005821	47.7205939	16.8221059	111.150	-4.48	23.97	24.38	10000.0	88.613355932	82.139	-4.280	0.000000000	0.000	0.000	59.232001873	91.178	-4.280	160.342027344	89.730	-4.279	29.884705577	90.364	-4.276		-82.1387	9.0396	7.5909	8.2252	-82.1747	0.0696	0.2139	0.8912	-1474471.48	61.56	65.46	57.57
Rx-537_10kHz_01	317	1	13:11:31	0.600005820	47.7205928	16.8221058	111.140	-4.52	23.86	24.28	10000.0	88.610673443	77.857	-4.282	0.000000000	0.000	0.000	59.230038770	86.898	-4.281	160.332988831	85.450	-4.279	29.879304991	86.089	-4.275		-77.8570	9.0406	7.5932	8.2318	-77.8930	0.0706	0.2162	0.8978	-944676.73	62.47	66.16	57.99
Rx-537_10kHz_01	318	1	13:11:31	0.700005818	47.7205917	16.8221057	111.130	-4.57	23.75	24.19	10000.0	88.607647648	73.577	-4.280	0.000000000	0.000	0.000	59.225827758	82.618	-4.280	160.316668175	81.170	-4.280	29.890792661	81.808	-4.281		-73.5768	9.0410	7.5932	8.2308	-73.6128	0.0710	0.2162	0.8968	-689087.44	62.74	66.14	57.93
Rx-537_10kHz_01	319	1	13:11:31	0.800005817	47.7205907	16.8221056	111.120	-4.62	23.64	24.09	10000.0	88.607425679	69.299	-4.278	0.000000000	0.000	0.000	59.229784542	78.339	-4.278	160.321967310	76.891	-4.279	29.874634911	77.535	-4.273		-69.2985	9.0409	7.5926	8.2363	-69.3345	0.0709	0.2156	0.9023	-537255.17	62.67	65.97	58.28
Rx-537_10kHz_01	320	1	13:11:31	0.900005816	47.7205896	16.8221054	111.110	-4.67	23.53	23.99	10000.0	88.604026790	65.020	-4.279	0.000000000	0.000	0.000	59.218496158	74.059	-4.280	160.305539370	72.611	-4.280	29.878854367	73.246	-4.288		-65.0195	9.0399	7.5911	8.2269	-65.0555	0.0699	0.2141	0.8929	-435669.43	61.78	65.50	57.67
Rx-537_10kHz_01	321	1	13:11:32	0.000005815	47.7205885	16.8221053	111.100	-4.72	23.42	23.89	10000.0	88.607123302	60.739	-4.280	0.000000000	0.000	0.000	59.216145942	69.778	-4.282	160.320160825	68.329	-4.281	29.875170842	68.974	-4.273		-60.7393	9.0386	7.5900	8.2343	-60.7753	0.0686	0.2130	0.9003	-362218.33	60.67	65.16	58.16
Rx-537_10kHz_01	322	1	13:11:32	0.100005814	47.7205876	16.8221060	111.130	-4.71	23.31	23.78	10000.0	88.623611808	56.460	-4.279	0.000000000	0.000	0.000	59.216254966	65.498	-4.280	160.347412477	64.049	-4.280	29.875394042	64.682	-4.292		-56.4605	9.0373	7.5883	8.2213	-56.4965	0.0673	0.2113	0.8873	-306118.43	59.47	64.65	57.31
Rx-537_10kHz_01	323	1	13:11:32	0.200005813	47.7205867	16.8221066	111.160	-4.70	23.20	23.67	10000.0	88.622284864	52.182	-4.279	0.000000000	0.000	0.000	59.206936590	61.218	-4.280	160.355127034	59.770	-4.279	29.883894468	60.407	-4.275		-52.1818	9.0364	7.5884	8.2248	-52.2178	0.0664	0.2114	0.8908	-261412.37	58.69	64.66	57.54
Rx-537_10kHz_01	324	1	13:11:32	0.300005811	47.7205858	16.8221072	111.190	-4.69	23.10	23.57	10000.0	88.622521284	47.902	-4.279	0.000000000	0.000	0.000	59.197039557	56.938	-4.280	160.344353299	55.492	-4.278	29.882701587	56.140	-4.267		-47.9024	9.0358	7.5893	8.2376	-47.9384	0.0658	0.2123	0.9036	-224571.02	58.18	64.94	58.36
Rx-537_10kHz_01	325	1	13:11:32	0.400005810	47.7205850	16.8221078	111.220	-4.68	22.99	23.46	10000.0	88.610272603	43.622	-4.280	0.000000000	0.000	0.000	59.195498661	52.658	-4.280	160.320821558	51.209	-4.282	29.886374135	51.851	-4.289		-43.6221	9.0361	7.5874	8.2288	-43.6581	0.0661	0.2104	0.8948	-193365.81	58.42	64.38	57.79
Rx-537_10kHz_01	326	1	13:11:32	0.500005809	47.7205841	16.8221084	111.250	-4.67	22.88	23.35	10000.0	88.607744831	39.340	-4.282	0.000000000	0.000	0.000	59.214184228	48.377	-4.281	160.317206989	46.927	-4.283	29.878382687	47.582	-4.269		-39.3405	9.0369	7.5862	8.2417	-39.3765	0.0669	0.2092	0.9077	-166313.23	59.12	64.00	58.63
Rx-537_10kHz_01	327	1	13:11:32	0.600005808	47.7205832	16.8221090	111.280	-4.66	22.77	23.24	10000.0	88.605208425	35.059	-4.281	0.000000000	0.000	0.000	59.225473664	44.096	-4.282	160.319067726	42.642	-4.285	29.874616795	43.281	-4.301		-35.0594	9.0363	7.5822	8.2220	-35.0954	0.0663	0.2052	0.8880	-142395.07	58.58	62.77	57.36
Rx-537_10kHz_01	328	1	13:11:32	0.700005807	47.7205823	16.8221097	111.310	-4.65	22.66	23.14	10000.0	88.604113222	30.781	-4.279	0.000000000	0.000	0.000	59.231453053	39.816	-4.280	160.337305711	38.360	-4.281	29.869700891	39.010	-4.271		-30.7806	9.0350	7.5798	8.2299	-30.8166	0.0650	0.2028	0.8959	-120878.86	57.45	62.06	57.87
Rx-537_10kHz_01	329	1	13:11:32	0.800005806	47.7205814	16.8221103	111.340	-4.64	22.55	23.03	10000.0	88.602525315	26.501	-4.279	0.000000000	0.000	0.000	59.229623333	35.536	-4.280	160.325239277	34.079	-4.282	29.866385342	34.717	-4.294		-26.5013	9.0343	7.5775	8.2154	-26.5373	0.0643	0.2005	0.8814	-101198.51	56.85	61.33	56.93
Rx-537_10kHz_01	330	1	13:11:32	0.900005804	47.7205805	16.8221109	111.370	-4.63	22.45	22.92	10000.0	88.600542310	22.222	-4.279	0.000000000	0.000	0.000	59.229509638	31.257	-4.279	160.324337538	29.801	-4.278	29.873471067	30.445	-4.272		-22.2221	9.0350	7.5786	8.2229	-22.2581	0.0650	0.2016	0.8889	-82936.60	57.43	61.68	57.42
Rx-537_10kHz_01	331	1	13:11:33	0.000005803	47.7205797	16.8221115	111.400	-4.62	22.34	22.81	10000.0	88.602238254	17.942	-4.280	0.000000000	0.000	0.000	59.226550057	26.977	-4.280	160.313287607	25.522	-4.279	29.869574191	26.175	-4.270		-17.9419	9.0354	7.5796	8.2328	-17.9779	0.0654	0.2026	0.8988	-65756.27	57.85	61.99	58.06
Rx-537_10kHz_01	332	1	13:11:33	0.100005802	47.7205787	16.8221120	111.430	-4.63	22.22	22.70	10000.0	88.614064895	13.662	-4.280	0.000000000	0.000	0.000	59.235631243	22.698	-4.280	160.341060398	21.242	-4.280	29.881143446	21.886	-4.288		-13.6616	9.0362	7.5803	8.2249	-13.6976	0.0662	0.2033	0.8909	-49389.80	58.53	62.20	57.55
Rx-537_10kHz_01	333	1	13:11:33	0.200005801	47.7205777	16.8221124	111.460	-4.64	22.11	22.59	10000.0	88.621519454	9.380	-4.281	0.000000000	0.000	0.000	59.236852155	18.416	-4.282	160.340396073	16.961	-4.281	29.885995704	17.623	-4.264		-9.3801	9.0358	7.5810	8.2425	-9.4161	0.0658	0.2040	0.9085	-33605.65	58.21	62.42	58.68
Rx-537_10kHz_01	334	1	13:11:33	0.300005800	47.7205767	16.8221129	111.490	-4.64	22.00	22.48	10000.0	88.615678394	5.100	-4.280	0.000000000	0.000	0.000	59.232449964	14.134	-4.282	160.330028292	12.677	-4.284	29.879542963	13.324	-4.299		-5.1003	9.0340	7.5772	8.2235	-5.1363	0.0640	0.2002	0.8895	-18214.67	56.56	61.25	57.46
Rx-537_10kHz_01	335	1	13:11:33	0.400005799	47.7205757	16.8221133	111.520	-4.65	21.88	22.37	10000.0	88.602038733	0.821	-4.279	0.000000000	0.000	0.000	59.215895239	9.853	-4.281	160.309672713	8.396	-4.281	29.866554150	9.046	-4.278		-0.8212	9.0321	7.5751	8.2245	-0.8572	0.0621	0.1981	0.8905	-3031.88	54.87	60.60	57.52
Rx-537_10kHz_01	336	1	13:11:33	0.500005797	47.7205747	16.8221138	111.550	-4.65	21.77	22.26	10000.0	88.599896602	-3.458	-4.279	0.000000000	0.000	0.000	59.202947049	5.573	-4.280	160.304152123	4.116	-4.281	29.867986171	4.754	-4.292		3.4578	9.0309	7.5735	8.2114	3.4218	0.0609	0.1965	0.8774	12116.56	53.82	60.11	56.67
Rx-537_10kHz_01	337	1	13:11:33	0.600005796	47.7205738	16.8221142	111.580	-4.66	21.65	22.15	10000.0	88.601800079	-7.737	-4.279	0.000000000	0.000	0.000	59.190487930	1.293	-4.280	160.303343209	-0.162	-4.278	29.876355362	0.491	-4.262		7.7367	9.0300	7.5742	8.2280	7.7007	0.0600	0.1972	0.8940	27400.81	53.07	60.33	57.74
Rx-537_10kHz_01	338	1	13:11:33	0.700005795	47.7205728	16.8221147	111.610	-4.67	21.54	22.04	10000.0	88.599093753	-12.018	-4.281	0.000000000	0.000	0.000	59.185601494	-2.988	-4.281	160.295458742	-4.444	-4.282	29.873107197	-3.795	-4.286		12.0177	9.0300	7.5734	8.2227	11.9817	0.0600	0.1964	0.8887	43005.50	53.03	60.10	57.41
Rx-537_10kHz_01	339	1	13:11:33	0.800005794	47.7205718	16.8221151	111.640	-4.67	21.43	21.93	10000.0	88.595059865	-16.298	-4.281	0.000000000	0.000	0.000	59.202096227	-7.266	-4.279	160.288827071	-8.727	-4.282	29.877443207	-8.079	-4.284		16.2983	9.0319	7.5716	8.2196	16.2623	0.0619	0.1946	0.8856	59112.25	54.75	59.54	57.20
Rx-537_10kHz_01	340	1	13:11:33	0.900005793	47.7205708	16.8221156	111.670	-4.68	21.31	21.82	10000.0	88.598595966	-20.578	-4.280	0.000000000	0.000	0.000	59.218800740	-11.546	-4.280	160.296219355	-13.009	-4.282	29.871198158	-12.361	-4.282		20.5784	9.0323	7.5692	8.2177	20.5424	0.0623	0.1922	0.8837	75935.88	55.07	58.81	57.08
Rx-537_10kHz_01	341	1	13:11:34	0.000005792	47.7205698	16.8221160	111.700	-4.68	21.20	21.71	10000.0	88.602583946	-24.857	-4.279	0.000000000	0.000	0.000	59.230974139	-15.826	-4.280	160.325782227	-17.292	-4.283	29.865916852	-16.649	-4.288		24.8573	9.0313	7.5654	8.2086	24.8213	0.0613	0.1884	0.8746	93725.47	54.16	57.64	56.49
Rx-537_10kHz_01	342	1	13:11:34	0.100005790	47.7205688	16.8221166	111.720	-4.68	21.08	21.59	10000.0	88.615768742	-29.135	-4.278	0.000000000	0.000	0.000	59.241443027	-20.105	-4.279	160.354627070	-21.572	-4.280	29.865131393	-20.936	-4.287		29.1351	9.0303	7.5630	8.1990	29.0991	0.0603	0.1860	0.8650	112785.10	53.30	56.91	55.87
Rx-537_10kHz_01	343	1	13:11:34	0.200005789	47.7205678	16.8221171	111.740	-4.68	20.96	21.47	10000.0	88.619312932	-33.414	-4.279	0.000000000	0.000	0.000	59.243932759	-24.384	-4.279	160.354967836	-25.852	-4.280	29.875411187	-25.221	-4.285		33.4141	9.0301	7.5620	8.1927	33.3781	0.0601	0.1850	0.8587	133507.22	53.14	56.61	55.46
Rx-537_10kHz_01	344	1	13:11:34	0.300005788	47.7205668	16.8221177	111.760	-4.68	20.84	21.36	10000.0	88.607609360	-37.693	-4.279	0.000000000	0.000	0.000	59.232451209	-28.663	-4.279	160.324296225	-30.130	-4.278	29.875367347	-29.489	-4.267		37.6935	9.0308	7.5635	8.2048	37.6575	0.0608	0.1865	0.8708	156379.83	53.75	57.06	56.24
Rx-537_10kHz_01	345	1	13:11:34	0.400005787	47.7205658	16.8221182	111.780	-4.68	20.72	21.24	10000.0	88.599302539	-41.973	-4.280	0.000000000	0.000	0.000	59.222903590	-32.942	-4.279	160.304320169	-34.409	-4.279	29.879398851	-33.773	-4.284		41.9730	9.0311	7.5638	8.1998	41.9370	0.0611	0.1868	0.8658	182056.98	53.99	57.14	55.92
Rx-537_10kHz_01	346	1	13:11:34	0.500005786	47.7205647	16.8221188	111.800	-4.68	20.60	21.12	10000.0	88.599053989	-46.252	-4.279	0.000000000	0.000	0.000	59.224886615	-37.221	-4.279	160.296411559	-38.689	-4.280	29.875758323	-38.048	-4.275		46.2519	9.0309	7.5631	8.2039	46.2159	0.0609	0.1861	0.8699	211431.15	53.85	56.95	56.19
Rx-537_10kHz_01	347	1	13:11:34	0.600005785	47.7205637	16.8221193	111.820	-4.68	20.48	21.00	10000.0	88.600703850	-50.530	-4.278	0.000000000	0.000	0.000	59.225938944	-41.501	-4.280	160.294789540	-42.971	-4.282	29.865603980	-42.342	-4.294		50.5301	9.0293	7.5596	8.1879	50.4941	0.0593	0.1826	0.8539	245773.48	52.45	55.87	55.16
Rx-537_10kHz_01	348	1	13:11:34	0.700005783	47.7205627	16.8221199	111.840	-4.68	20.36	20.89	10000.0	88.600709949	-54.809	-4.279	0.000000000	0.000	0.000	59.221451064	-45.781	-4.280	160.304684021	-47.251	-4.281	29.864249723	-46.628	-4.286		54.8089	9.0280	7.5576	8.1810	54.7729	0.0580	0.1806	0.8470	286975.35	51.27	55.26	54.71
Rx-537_10kHz_01	349	1	13:11:34	0.800005782	47.7205617	16.8221204	111.860	-4.68	20.24	20.77	10000.0	88.599036679	-59.089	-4.281	0.000000000	0.000	0.000	59.206432295	-50.062	-4.281	160.294359082	-51.531	-4.280	29.863803746	-50.911	-4.283		59.0894	9.0271	7.5580	8.1781	59.0534	0.0571	0.1810	0.8441	337966.50	50.52	55.39	54.52
Rx-537_10kHz_01	350	1	13:11:34	0.900005781	47.7205607	16.8221210	111.880	-4.68	20.12	20.65	10000.0	88.597080201	-63.370	-4.280	0.000000000	0.000	0.000	59.196159621	-54.342	-4.280	160.286985044	-55.811	-4.280	29.876195138	-55.190	-4.279		63.3696	9.0271	7.5587	8.1797	63.3336	0.0571	0.1817	0.8457	403498.01	50.52	55.58	54.63
Rx-537_10kHz_01	351	1	13:11:35	0.000005780	47.7205597	16.8221215	111.900	-4.68	19.99	20.54	10000.0	88.597634256	-67.649	-4.280	0.000000000	0.000	0.000	59.202006021	-58.621	-4.279	160.282847664	-60.090	-4.279	29.873149204	-59.468	-4.278		67.6492	9.0279	7.5589	8.1813	67.6132	0.0579	0.1819	0.8473	491968.39	51.16	55.66	54.73
Rx-537_10kHz_01	352	1	13:11:35	0.100005779	47.7205586	16.8221222	111.930	-4.67	19.86	20.41	10000.0	88.615308568	-71.927	-4.278	0.000000000	0.000	0.000	59.230061129	-62.899	-4.278	160.324088031	-64.372	-4.281	29.875221944	-63.763	-4.295		71.9273	9.0283	7.5558	8.1641	71.8913	0.0583	0.1788	0.8301	619666.22	51.59	54.69	53.61
Rx-537_10kHz_01	353	1	13:11:35	0.200005778	47.7205575	16.8221230	111.960	-4.66	19.73	20.28	10000.0	88.616092187	-76.205	-4.278	0.000000000	0.000	0.000	59.234798038	-67.177	-4.278	160.334606297	-68.651	-4.280	29.874365785	-68.035	-4.272		76.2054	9.0281	7.5543	8.1700	76.1694	0.0581	0.1773	0.8360	823110.53	51.40	54.25	54.00
Rx-537_10kHz_01	354	1	13:11:35	0.300005776	47.7205565	16.8221237	111.990	-4.65	19.60	20.15	10000.0	88.612416318	-80.484	-4.279	0.000000000	0.000	0.000	59.239686663	-71.457	-4.279	160.351848102	-72.933	-4.282	29.860928187	-72.342	-4.306		80.4842	9.0275	7.5507	8.1426	80.4482	0.0575	0.1737	0.8086	1204241.84	50.87	53.15	52.23
Rx-537_10kHz_01	355	1	13:11:35	0.400005775	47.7205554	16.8221244	112.020	-4.64	19.47	20.02	10000.0	88.600905251	-84.764	-4.280	0.000000000	0.000	0.000	59.230105044	-75.736	-4.280	160.319039458	-77.213	-4.280	29.864416780	-76.616	-4.274		84.7639	9.0275	7.5507	8.1481	84.7279	0.0575	0.1737	0.8141	2196001.97	50.85	53.13	52.58
Rx-537_10kHz_01	356	1	13:11:35	0.500005774	47.7205543	16.8221252	112.050	-4.63	19.34	19.89	10000.0	88.599466327	-89.043	-4.279	0.000000000	0.000	0.000	59.227903743	-80.015	-4.279	160.310531275	-81.492	-4.278	29.861031461	-80.899	-4.283		89.0433	9.0282	7.5516	8.1444	89.0073	0.0582	0.1746	0.8104	11693633.68	51.44	53.43	52.34
Rx-537_10kHz_01	357	1	13:11:35	0.600005773	47.7205533	16.8221259	112.080	-4.62	19.21	19.76	10000.0	88.598100646	-93.321	-4.278	0.000000000	0.000	0.000	59.220966965	-84.293	-4.277	160.302021850	-85.769	-4.277	29.873571190	-85.181	-4.282		93.3211	9.0286	7.5522	8.1400	93.2851	0.0586	0.1752	0.8060	-3530474.61	51.84	53.62	52.06
Rx-537_10kHz_01	358	1	13:11:35	0.700005772	47.7205522	16.8221266	112.110	-4.61	19.08	19.63	10000.0	88.599483419	-97.600	-4.279	0.000000000	0.000	0.000	59.220004831	-88.571	-4.279	160.292903510	-90.048	-4.279	29.874849801	-89.452	-4.271		97.5999	9.0287	7.5522	8.1479	97.5639	0.0587	0.1752	0.8139	-1526093.46	51.87	53.61	52.57
Rx-537_10kHz_01	359	1	13:11:35	0.800005771	47.7205511	16.8221274	112.140	-4.59	18.95	19.50	10000.0	88.579502968	-101.879	-4.279	0.000000000	0.000	0.000	59.208404662	-92.851	-4.280	160.247464424	-94.330	-4.283	29.864427847	-93.747	-4.295		101.8785	9.0271	7.5481	8.1319	101.8425	0.0571	0.1711	0.7979	-966420.37	50.50	52.35	51.54
Rx-537_10kHz_01	360	1	13:11:35	0.900005769	47.7205501	16.8221281	112.170	-4.58	18.82	19.37	10000.0	88.581498047	-106.157	-4.279	0.000000000	0.000	0.000	59.208092870	-97.132	-4.280	160.271303466	-98.611	-4.281	29.848383635	-98.033	-4.286		106.1572	9.0254	7.5458	8.1245	106.1212	0.0554	0.1688	0.7905	-701104.79	49.02	51.65	51.06
Rx-537_10kHz_01	361	1	13:11:36	0.000005768	47.7205490	16.8221288	112.200	-4.57	18.69	19.24	10000.0	88.597050103	-110.436	-4.278	0.000000000	0.000	0.000	59.199692302	-101.412	-4.280	160.291226025	-102.891	-4.280	29.853272461	-102.324	-4.291		110.4356	9.0237	7.5445	8.1118	110.3996	0.0537	0.1675	0.7778	-544903.15	47.51	51.25	50.24
Rx-537_10kHz_01	362	1	13:11:36	0.100005767	47.7205479	16.8221295	112.220	-4.57	18.56	19.11	10000.0	88.611507417	-114.714	-4.278	0.000000000	0.000	0.000	59.196753741	-105.690	-4.278	160.314298341	-107.168	-4.277	29.876402493	-106.594	-4.270		114.7136	9.0234	7.5457	8.1193	114.6776	0.0534	0.1687	0.7853	-441033.27	47.18	51.63	50.72
Rx-537_10kHz_01	363	1	13:11:36	0.200005766	47.7205467	16.8221302	112.240	-4.56	18.42	18.98	10000.0	88.613490678	-118.992	-4.278	0.000000000	0.000	0.000	59.197769293	-109.968	-4.278	160.312602790	-111.447	-4.279	29.875619975	-110.877	-4.282		118.9919	9.0236	7.5448	8.1152	118.9559	0.0536	0.1678	0.7812	-366243.15	47.41	51.33	50.46
Rx-537_10kHz_01	364	1	13:11:36	0.300005765	47.7205456	16.8221309	112.260	-4.56	18.29	18.85	10000.0	88.609448616	-123.270	-4.278	0.000000000	0.000	0.000	59.216021682	-114.246	-4.277	160.306201939	-115.728	-4.281	29.875099172	-115.164	-4.287		123.2703	9.0247	7.5420	8.1062	123.2343	0.0547	0.1650	0.7722	-309267.83	48.35	50.47	49.88
Rx-537_10kHz_01	365	1	13:11:36	0.400005764	47.7205445	16.8221316	112.280	-4.55	18.15	18.71	10000.0	88.595941579	-127.549	-4.279	0.000000000	0.000	0.000	59.218418561	-118.524	-4.279	160.281568828	-120.010	-4.281	29.856292058	-119.438	-4.274		127.5492	9.0248	7.5396	8.1115	127.5132	0.0548	0.1626	0.7775	-263964.25	48.47	49.74	50.22
Rx-537_10kHz_01	366	1	13:11:36	0.500005762	47.7205433	16.8221323	112.300	-4.55	18.01	18.58	10000.0	88.594877833	-131.827	-4.277	0.000000000	0.000	0.000	59.230539723	-122.802	-4.278	160.315665699	-124.292	-4.282	29.848003335	-123.757	-4.320		131.8266	9.0242	7.5347	8.0691	131.7906	0.0542	0.1577	0.7351	-226719.06	47.94	48.25	47.48
Rx-537_10kHz_01	367	1	13:11:36	0.600005761	47.7205422	16.8221329	112.320	-4.54	17.88	18.45	10000.0	88.591790622	-136.105	-4.279	0.000000000	0.000	0.000	59.225847776	-127.081	-4.279	160.293603820	-128.569	-4.277	29.853942243	-128.010	-4.252		136.1053	9.0240	7.5359	8.0956	136.0693	0.0540	0.1589	0.7616	-195217.51	47.77	48.61	49.19
Rx-537_10kHz_01	368	1	13:11:36	0.700005760	47.7205411	16.8221336	112.340	-4.54	17.74	18.31	10000.0	88.588980123	-140.384	-4.278	0.000000000	0.000	0.000	59.221181195	-131.359	-4.278	160.280393857	-132.848	-4.279	29.854655001	-132.304	-4.294		140.3836	9.0244	7.5355	8.0800	140.3476	0.0544	0.1585	0.7460	-167953.81	48.13	48.49	48.18
Rx-537_10kHz_01	369	1	13:11:36	0.800005759	47.7205399	16.8221343	112.360	-4.53	17.61	18.18	10000.0	88.591236620	-144.663	-4.279	0.000000000	0.000	0.000	59.217332674	-135.638	-4.278	160.280925031	-137.125	-4.277	29.864264057	-136.563	-4.260		144.6626	9.0250	7.5373	8.0994	144.6266	0.0550	0.1603	0.7654	-143869.87	48.64	49.03	49.44
Rx-537_10kHz_01	370	1	13:11:36	0.900005758	47.7205388	16.8221350	112.380	-4.53	17.47	18.05	10000.0	88.594002975	-148.942	-4.279	0.000000000	0.000	0.000	59.217037387	-139.917	-4.280	160.274331406	-141.405	-4.280	29.867635019	-140.854	-4.290		148.9415	9.0241	7.5361	8.0879	148.9055	0.0541	0.1591	0.7539	-122215.81	47.82	48.67	48.70
Rx-537_10kHz_01	371	1	13:11:37	0.000005757	47.7205377	16.8221357	112.400	-4.52	17.34	17.92	10000.0	88.593824701	-153.220	-4.279	0.000000000	0.000	0.000	59.217991109	-144.198	-4.281	160.281021130	-145.686	-4.281	29.859704562	-145.125	-4.272		153.2205	9.0224	7.5343	8.0952	153.1845	0.0524	0.1573	0.7612	-102431.81	46.31	48.12	49.16
Rx-537_10kHz_01	372	1	13:11:37	0.100005755	47.7205367	16.8221363	112.420	-4.52	17.21	17.80	10000.0	88.606172152	-157.499	-4.278	0.000000000	0.000	0.000	59.215746914	-148.478	-4.280	160.311635145	-149.966	-4.280	29.851468643	-149.418	-4.293		157.4986	9.0201	7.5326	8.0804	157.4626	0.0501	0.1556	0.7464	-84093.04	44.31	47.61	48.21
Rx-537_10kHz_01	373	1	13:11:37	0.200005754	47.7205357	16.8221370	112.440	-4.51	17.09	17.68	10000.0	88.612913071	-161.780	-4.281	0.000000000	0.000	0.000	59.203032021	-152.760	-4.282	160.320446291	-154.246	-4.280	29.871291878	-153.688	-4.270		161.7797	9.0193	7.5338	8.0918	161.7437	0.0493	0.1568	0.7578	-66846.74	43.58	47.98	48.95
Rx-537_10kHz_01	374	1	13:11:37	0.300005753	47.7205347	16.8221376	112.460	-4.50	16.97	17.56	10000.0	88.602124135	-166.061	-4.282	0.000000000	0.000	0.000	59.184001941	-157.042	-4.282	160.290622661	-158.526	-4.280	29.868732987	-157.970	-4.282		166.0612	9.0193	7.5355	8.0917	166.0252	0.0493	0.1585	0.7577	-50430.21	43.57	48.49	48.94
Rx-537_10kHz_01	375	1	13:11:37	0.400005752	47.7205337	16.8221383	112.480	-4.49	16.85	17.44	10000.0	88.593406804	-170.342	-4.281	0.000000000	0.000	0.000	59.183168556	-161.322	-4.280	160.273361245	-162.808	-4.282	29.881292537	-162.251	-4.282		170.3422	9.0199	7.5347	8.0909	170.3062	0.0499	0.1577	0.7569	-34616.30	44.12	48.25	48.89
Rx-537_10kHz_01	376	1	13:11:37	0.500005751	47.7205327	16.8221389	112.500	-4.49	16.73	17.32	10000.0	88.592834763	-174.622	-4.280	0.000000000	0.000	0.000	59.207746996	-165.601	-4.279	160.274517093	-167.089	-4.282	29.852802437	-166.534	-4.282		174.6221	9.0210	7.5328	8.0883	174.5861	0.0510	0.1558	0.7543	-19205.59	45.08	47.67	48.72
Rx-537_10kHz_01	377	1	13:11:37	0.600005750	47.7205317	16.8221396	112.520	-4.48	16.61	17.20	10000.0	88.591339382	-178.900	-4.278	0.000000000	0.000	0.000	59.219433436	-169.880	-4.279	160.285602571	-171.372	-4.283	29.861261016	-170.840	-4.306		178.9004	9.0207	7.5282	8.0608	178.8644	0.0507	0.1512	0.7268	-4017.33	44.86	46.25	46.94
Rx-537_10kHz_01	378	1	13:11:37	0.700005748	47.7205307	16.8221402	112.540	-4.47	16.49	17.08	10000.0	88.590277437	176.822	-4.277	0.000000000	0.000	0.000	59.226636550	-174.157	-4.277	160.305512694	-175.650	-4.278	29.846462581	-175.094	-4.255		-176.8222	9.0206	7.5280	8.0835	-176.8582	0.0506	0.1510	0.7495	11123.38	44.71	46.19	48.41
Rx-537_10kHz_01	379	1	13:11:37	0.800005747	47.7205297	16.8221409	112.560	-4.46	16.37	16.96	10000.0	88.588877268	172.544	-4.278	0.000000000	0.000	0.000	59.222272716	-178.435	-4.278	160.284376356	-179.929	-4.279	29.853172106	-179.401	-4.307		-172.5445	9.0204	7.5266	8.0541	-172.5805	0.0504	0.1496	0.7201	26389.49	44.52	45.76	46.51
Rx-537_10kHz_01	380	1	13:11:37	0.900005746	47.7205287	16.8221415	112.580	-4.45	16.25	16.85	10000.0	88.588647812	168.266	-4.279	0.000000000	0.000	0.000	59.217514172	177.287	-4.278	160.277554443	175.794	-4.277	29.864826742	176.358	-4.240		-168.2656	9.0209	7.5282	8.0927	-168.3016	0.0509	0.1512	0.7587	41959.86	45.04	46.26	49.00
Rx-537_10kHz_01	381	1	13:11:38	0.000005745	47.7205277	16.8221422	112.600	-4.45	16.12	16.73	10000.0	88.585368075	163.987	-4.279	0.000000000	0.000	0.000	59.209589033	173.007	-4.279	160.265395216	171.514	-4.280	29.857349450	172.047	-4.311		-163.9866	9.0208	7.5270	8.0603	-164.0226	0.0508	0.1500	0.7263	58020.71	44.90	45.90	46.91
Rx-537_10kHz_01	382	1	13:11:38	0.100005744	47.7205268	16.8221430	112.650	-4.42	16.01	16.61	10000.0	88.598183355	159.710	-4.277	0.000000000	0.000	0.000	59.222799280	168.730	-4.278	160.293933276	167.236	-4.278	29.881998328	167.808	-4.239		-159.7095	9.0201	7.5265	8.0981	-159.7455	0.0501	0.1495	0.7641	74777.28	44.27	45.75	49.36
Rx-537_10kHz_01	383	1	13:11:38	0.200005743	47.7205259	16.8221438	112.700	-4.40	15.90	16.49	10000.0	88.601861825	155.433	-4.276	0.000000000	0.000	0.000	59.227534095	164.451	-4.278	160.292489172	162.956	-4.280	29.840090080	163.507	-4.301		-155.4331	9.0182	7.5229	8.0737	-155.4691	0.0482	0.1459	0.7397	92482.22	42.58	44.64	47.78
Rx-537_10kHz_01	384	1	13:11:38	0.300005741	47.7205250	16.8221446	112.750	-4.38	15.78	16.38	10000.0	88.598669920	151.158	-4.275	0.000000000	0.000	0.000	59.214324539	160.175	-4.276	160.302048553	158.679	-4.277	29.872104982	159.216	-4.291		-151.1583	9.0164	7.5205	8.0576	-151.1943	0.0464	0.1435	0.7236	111430.42	41.05	43.91	46.74
Rx-537_10kHz_01	385	1	13:11:38	0.400005740	47.7205241	16.8221454	112.800	-4.36	15.67	16.26	10000.0	88.592071093	146.881	-4.277	0.000000000	0.000	0.000	59.181437393	155.896	-4.279	160.264585100	154.404	-4.275	29.841486677	154.990	-4.226		-146.8811	9.0145	7.5233	8.1090	-146.9171	0.0445	0.1463	0.7750	132015.79	39.35	44.76	50.06
Rx-537_10kHz_01	386	1	13:11:38	0.500005739	47.7205232	16.8221462	112.850	-4.34	15.55	16.15	10000.0	88.590121985	142.602	-4.280	0.000000000	0.000	0.000	59.178874085	151.616	-4.280	160.266927519	150.121	-4.283	29.879883155	150.631	-4.359		-142.6015	9.0142	7.5195	8.0297	-142.6375	0.0442	0.1425	0.6957	154722.60	39.10	43.59	44.94
Rx-537_10kHz_01	387	1	13:11:38	0.600005738	47.7205223	16.8221470	112.900	-4.31	15.44	16.03	10000.0	88.585964430	138.323	-4.279	0.000000000	0.000	0.000	59.199268499	147.340	-4.276	160.254283899	145.845	-4.276	29.864689119	146.450	-4.181		-138.3227	9.0168	7.5219	8.1270	-138.3587	0.0468	0.1449	0.7930	180176.47	41.35	44.34	51.22
Rx-537_10kHz_01	388	1	13:11:38	0.700005737	47.7205214	16.8221478	112.950	-4.29	15.32	15.91	10000.0	88.587430833	134.045	-4.278	0.000000000	0.000	0.000	59.214370981	143.062	-4.277	160.263140377	141.561	-4.284	29.850810158	142.067	-4.382		-134.0452	9.0169	7.5154	8.0221	-134.0812	0.0469	0.1384	0.6881	209249.07	41.47	42.36	44.45
Rx-537_10kHz_01	389	1	13:11:38	0.800005736	47.7205205	16.8221486	113.000	-4.27	15.21	15.80	10000.0	88.584812794	129.768	-4.277	0.000000000	0.000	0.000	59.221480909	138.785	-4.277	160.295841646	137.285	-4.275	29.866789632	137.869	-4.199		-129.7679	9.0168	7.5173	8.1008	-129.8039	0.0468	0.1403	0.7668	243186.49	41.40	42.93	49.53
Rx-537_10kHz_01	390	1	13:11:38	0.900005734	47.7205196	16.8221494	113.050	-4.25	15.09	15.68	10000.0	88.586284432	125.491	-4.277	0.000000000	0.000	0.000	59.221960368	134.508	-4.276	160.277470518	133.006	-4.279	29.821175908	133.530	-4.339		-125.4913	9.0169	7.5147	8.0388	-125.5273	0.0469	0.1377	0.7048	283809.15	41.49	42.13	45.52
Rx-537_10kHz_01	391	1	13:11:39	0.000005733	47.7205187	16.8221502	113.100	-4.23	14.98	15.57	10000.0	88.587680044	121.214	-4.277	0.000000000	0.000	0.000	59.218870979	130.231	-4.277	160.286388825	128.730	-4.276	29.884747390	129.285	-4.245		-121.2143	9.0169	7.5160	8.0710	-121.2503	0.0469	0.1390	0.7370	333941.89	41.48	42.52	47.60
Rx-537_10kHz_01	392	1	13:11:39	0.100005732	47.7205176	16.8221509	113.150	-4.21	14.85	15.44	10000.0	88.605974328	116.936	-4.278	0.000000000	0.000	0.000	59.222749947	125.953	-4.278	160.298144428	124.455	-4.276	29.837550435	125.040	-4.245		-116.9363	9.0171	7.5184	8.1040	-116.9723	0.0471	0.1414	0.7700	398186.80	41.64	43.26	49.74
Rx-537_10kHz_01	393	1	13:11:39	0.200005731	47.7205165	16.8221517	113.200	-4.20	14.72	15.31	10000.0	88.609271770	112.657	-4.279	0.000000000	0.000	0.000	59.232331062	121.673	-4.280	160.319591585	120.171	-4.284	29.896241735	120.680	-4.360		-112.6568	9.0165	7.5137	8.0234	-112.6928	0.0465	0.1367	0.6894	484605.20	41.14	41.81	44.53
Rx-537_10kHz_01	394	1	13:11:39	0.300005730	47.7205155	16.8221525	113.250	-4.19	14.59	15.18	10000.0	88.601325165	108.380	-4.277	0.000000000	0.000	0.000	59.224855309	117.396	-4.277	160.282380235	115.898	-4.273	29.842630665	116.532	-4.148		-108.3798	9.0162	7.5180	8.1522	-108.4158	0.0462	0.1410	0.8182	608609.41	40.87	43.15	52.85
Rx-537_10kHz_01	395	1	13:11:39	0.400005729	47.7205144	16.8221532	113.300	-4.17	14.46	15.05	10000.0	88.590987988	104.103	-4.277	0.000000000	0.000	0.000	59.210628982	113.116	-4.280	160.284086030	111.612	-4.286	29.844764817	112.071	-4.461		-104.1031	9.0134	7.5089	7.9680	-104.1391	0.0434	0.1319	0.6340	804438.65	38.36	40.35	40.95
Rx-537_10kHz_01	396	1	13:11:39	0.500005727	47.7205133	16.8221540	113.350	-4.16	14.33	14.92	10000.0	88.590303124	99.826	-4.277	0.000000000	0.000	0.000	59.183337502	108.838	-4.278	160.272483929	107.343	-4.269	29.876214177	107.957	-4.114		-99.8264	9.0120	7.5171	8.1309	-99.8624	0.0420	0.1401	0.7969	1165619.61	37.17	42.85	51.47
Rx-537_10kHz_01	397	1	13:11:39	0.600005726	47.7205123	16.8221548	113.400	-4.15	14.19	14.79	10000.0	88.575016761	95.549	-4.277	0.000000000	0.000	0.000	59.156304596	104.560	-4.279	160.232195999	103.064	-4.280	29.836572363	103.591	-4.366		-95.5489	9.0108	7.5147	8.0425	-95.5849	0.0408	0.1377	0.7085	2072371.68	36.04	42.13	45.76
Rx-537_10kHz_01	398	1	13:11:39	0.700005725	47.7205112	16.8221555	113.450	-4.13	14.06	14.66	10000.0	88.578612093	91.271	-4.278	0.000000000	0.000	0.000	59.173587021	100.284	-4.276	160.250452196	98.787	-4.277	29.896162796	99.359	-4.232		-91.2714	9.0127	7.5152	8.0878	-91.3074	0.0427	0.1382	0.7538	8879828.21	37.72	42.27	48.69
Rx-537_10kHz_01	399	1	13:11:39	0.800005724	47.7205101	16.8221563	113.500	-4.12	13.93	14.53	10000.0	88.590782591	86.993	-4.278	0.000000000	0.000	0.000	59.210525324	96.008	-4.276	160.263498859	94.506	-4.280	29.812697413	95.047	-4.312		-86.9932	9.0149	7.5132	8.0536	-87.0292	0.0449	0.1362	0.7196	-3904673.03	39.74	41.67	46.48
Rx-537_10kHz_01	400	1	13:11:39	0.900005723	47.7205091	16.8221571	113.550	-4.11	13.80	14.40	10000.0	88.577870293	82.717	-4.276	0.000000000	0.000	0.000	59.212326738	91.732	-4.276	160.266360311	90.225	-4.282	29.871422908	90.715	-4.332		-82.7171	9.0149	7.5078	7.9978	-82.7531	0.0449	0.1308	0.6638	-1593571.60	39.71	40.02	42.88
Rx-537_10kHz_01	401	1	13:11:40	0.000005722	47.7205080	16.8221578	113.600	-4.09	13.67	14.27	10000.0	88.571064270	78.443	-4.274	0.000000000	0.000	0.000	59.216796940	87.459	-4.273	160.271299415	85.954	-4.271	29.821825441	86.502	-4.213		-78.4431	9.0156	7.5111	8.0587	-78.4791	0.0456	0.1341	0.7247	-994156.99	40.33	41.01	46.81
Rx-537_10kHz_01	402	1	13:11:40	0.100005720	47.7205069	16.8221585	113.630	-4.09	13.54	14.14	10000.0	88.585530275	74.168	-4.275	0.000000000	0.000	0.000	59.221997604	83.183	-4.276	160.282423481	81.675	-4.280	29.856230753	82.127	-4.375		-74.1681	9.0150	7.5065	7.9584	-74.2041	0.0450	0.1295	0.6244	-716317.39	39.79	39.61	40.33
Rx-537_10kHz_01	403	1	13:11:40	0.200005719	47.7205058	16.8221592	113.660	-4.08	13.41	14.01	10000.0	88.587991910	69.890	-4.278	0.000000000	0.000	0.000	59.217102157	78.906	-4.277	160.285431095	77.404	-4.271	29.871015147	77.997	-4.130		-69.8903	9.0157	7.5134	8.1066	-69.9263	0.0457	0.1364	0.7726	-554533.71	40.45	41.74	49.90
Rx-537_10kHz_01	404	1	13:11:40	0.300005718	47.7205047	16.8221599	113.690	-4.07	13.27	13.88	10000.0	88.596444076	65.612	-4.278	0.000000000	0.000	0.000	59.218474377	74.628	-4.278	160.287282533	73.124	-4.280	29.840929749	73.617	-4.380		-65.6120	9.0159	7.5115	8.0050	-65.6480	0.0459	0.1345	0.6710	-447719.26	40.55	41.15	43.34
Rx-537_10kHz_01	405	1	13:11:40	0.400005717	47.7205036	16.8221606	113.720	-4.06	13.14	13.75	10000.0	88.586251499	61.335	-4.277	0.000000000	0.000	0.000	59.214990534	70.350	-4.277	160.268949371	68.846	-4.277	29.879524205	69.408	-4.209		-61.3352	9.0152	7.5109	8.0729	-61.3712	0.0452	0.1339	0.7389	-371228.33	39.96	40.98	47.73
Rx-537_10kHz_01	406	1	13:11:40	0.500005716	47.7205025	16.8221613	113.750	-4.06	13.01	13.62	10000.0	88.586797597	57.061	-4.275	0.000000000	0.000	0.000	59.212627442	66.075	-4.276	160.268415748	64.571	-4.276	29.801621154	65.095	-4.314		-57.0607	9.0142	7.5099	8.0339	-57.0967	0.0442	0.1329	0.6999	-313197.27	39.04	40.67	45.21
Rx-537_10kHz_01	407	1	13:11:40	0.600005715	47.7205014	16.8221620	113.780	-4.05	12.87	13.50	10000.0	88.584374172	52.786	-4.275	0.000000000	0.000	0.000	59.191566342	61.798	-4.277	160.271267699	60.293	-4.278	29.849959500	60.796	-4.299		-52.7861	9.0120	7.5068	8.0099	-52.8221	0.0420	0.1298	0.6759	-267185.62	37.12	39.70	43.66
Rx-537_10kHz_01	408	1	13:11:40	0.700005713	47.7205003	16.8221627	113.810	-4.04	12.74	13.37	10000.0	88.585465075	48.511	-4.275	0.000000000	0.000	0.000	59.171603654	57.522	-4.276	160.262072624	56.023	-4.270	29.835701539	56.569	-4.227		-48.5109	9.0114	7.5117	8.0578	-48.5469	0.0414	0.1347	0.7238	-229423.68	36.63	41.23	46.75
Rx-537_10kHz_01	409	1	13:11:40	0.800005712	47.7204992	16.8221634	113.840	-4.03	12.61	13.24	10000.0	88.583152050	44.235	-4.276	0.000000000	0.000	0.000	59.160502678	53.246	-4.276	160.246271201	51.745	-4.278	29.851435084	52.241	-4.328		-44.2350	9.0109	7.5097	8.0061	-44.2710	0.0409	0.1327	0.6721	-197550.59	36.19	40.61	43.41
Rx-537_10kHz_01	410	1	13:11:40	0.900005711	47.7204981	16.8221641	113.870	-4.03	12.48	13.11	10000.0	88.581365932	39.960	-4.275	0.000000000	0.000	0.000	59.182813488	48.972	-4.274	160.255771761	47.466	-4.278	29.877295986	47.950	-4.291		-39.9597	9.0119	7.5068	7.9907	-39.9957	0.0419	0.1298	0.6567	-170011.15	37.04	39.72	42.42
Rx-537_10kHz_01	411	1	13:11:41	0.000005710	47.7204970	16.8221648	113.900	-4.02	12.34	12.98	10000.0	88.585483836	35.685	-4.275	0.000000000	0.000	0.000	59.207621108	44.699	-4.273	160.253759529	43.193	-4.273	29.839325786	43.703	-4.248		-35.6845	9.0141	7.5089	8.0181	-35.7205	0.0441	0.1319	0.6841	-145723.42	38.97	40.35	44.18
Rx-537_10kHz_01	412	1	13:11:41	0.100005709	47.7204960	16.8221655	113.930	-4.01	12.23	12.87	10000.0	88.597665882	31.410	-4.275	0.000000000	0.000	0.000	59.233391910	40.424	-4.274	160.319906256	38.915	-4.278	29.856129995	39.429	-4.273		-31.4099	9.0144	7.5050	8.0196	-31.4459	0.0444	0.1280	0.6856	-123916.44	39.22	39.17	44.28
Rx-537_10kHz_01	413	1	13:11:41	0.200005708	47.7204951	16.8221661	113.960	-4.00	12.11	12.75	10000.0	88.599898009	27.137	-4.273	0.000000000	0.000	0.000	59.235431790	36.151	-4.273	160.309286603	34.642	-4.273	29.817776075	35.111	-4.318		-27.1365	9.0143	7.5051	7.9747	-27.1725	0.0443	0.1281	0.6407	-104021.26	39.21	39.18	41.38
Rx-537_10kHz_01	414	1	13:11:41	0.300005706	47.7204941	16.8221668	113.990	-3.99	11.99	12.64	10000.0	88.595943927	22.864	-4.273	0.000000000	0.000	0.000	59.227690051	31.878	-4.272	160.305463398	30.368	-4.273	29.892331713	30.867	-4.244		-22.8638	9.0147	7.5047	8.0032	-22.8998	0.0447	0.1277	0.6692	-85598.55	39.55	39.08	43.22
Rx-537_10kHz_01	415	1	13:11:41	0.400005705	47.7204931	16.8221674	114.020	-3.98	11.87	12.52	10000.0	88.585496106	18.588	-4.276	0.000000000	0.000	0.000	59.211742482	27.604	-4.275	160.267547882	26.099	-4.270	29.854540453	26.661	-4.206		-18.5881	9.0157	7.5109	8.0727	-18.6241	0.0457	0.1339	0.7387	-68291.48	40.37	40.96	47.71
Rx-537_10kHz_01	416	1	13:11:41	0.500005704	47.7204922	16.8221681	114.050	-3.98	11.76	12.41	10000.0	88.581122335	14.311	-4.277	0.000000000	0.000	0.000	59.207304322	23.327	-4.277	160.231589425	21.819	-4.280	29.830642354	22.341	-4.319		-14.3114	9.0152	7.5077	8.0299	-14.3474	0.0452	0.1307	0.6959	-51831.68	40.00	39.99	44.95
Rx-537_10kHz_01	417	1	13:11:41	0.600005703	47.7204912	16.8221687	114.080	-3.97	11.64	12.29	10000.0	88.582387040	10.037	-4.275	0.000000000	0.000	0.000	59.209213339	19.050	-4.276	160.253783423	17.540	-4.279	29.862833377	18.048	-4.294		-10.0368	9.0134	7.5030	8.0109	-10.0728	0.0434	0.1260	0.6769	-35996.92	38.36	38.54	43.72
Rx-537_10kHz_01	418	1	13:11:41	0.700005702	47.7204902	16.8221694	114.110	-3.96	11.52	12.18	10000.0	88.584167763	5.764	-4.273	0.000000000	0.000	0.000	59.202404008	14.775	-4.275	160.273833496	13.268	-4.272	29.835563693	13.743	-4.305		-5.7635	9.0117	7.5040	7.9793	-5.7995	0.0417	0.1270	0.6453	-20581.97	36.90	38.85	41.68
Rx-537_10kHz_01	419	1	13:11:41	0.800005701	47.7204893	16.8221700	114.140	-3.95	11.40	12.07	10000.0	88.585607238	1.490	-4.274	0.000000000	0.000	0.000	59.175096948	10.500	-4.276	160.269479731	8.996	-4.272	29.852435124	9.551	-4.192		-1.4900	9.0095	7.5057	8.0607	-1.5260	0.0395	0.1287	0.7267	-5398.46	34.93	39.37	46.94
Rx-537_10kHz_01	420	1	13:11:41	0.900005699	47.7204883	16.8221707	114.170	-3.94	11.28	11.95	10000.0	88.582087700	-2.784	-4.274	0.000000000	0.000	0.000	59.155553095	6.225	-4.275	160.242124040	4.725	-4.271	29.807053885	5.251	-4.300		2.7842	9.0092	7.5088	8.0353	2.7482	0.0392	0.1318	0.7013	9727.13	34.64	40.34	45.30
Rx-537_10kHz_01	421	1	13:11:42	0.000005698	47.7204873	16.8221713	114.200	-3.93	11.17	11.84	10000.0	88.579899010	-7.059	-4.275	0.000000000	0.000	0.000	59.144069352	1.948	-4.277	160.228805113	0.441	-4.283	29.833071773	0.905	-4.346		7.0589	9.0073	7.5002	7.9636	7.0229	0.0373	0.1232	0.6296	24963.74	32.96	37.70	40.66
Rx-537_10kHz_01	422	1	13:11:42	0.100005697	47.7204863	16.8221720	114.240	-3.92	11.04	11.72	10000.0	88.592810935	-11.334	-4.275	0.000000000	0.000	0.000	59.188366320	-2.322	-4.271	160.289252911	-3.824	-4.265	29.903854418	-3.258	-4.163		11.3342	9.0120	7.5101	8.0763	11.2982	0.0420	0.1331	0.7423	40485.18	37.10	40.73	47.94
Rx-537_10kHz_01	423	1	13:11:42	0.200005696	47.7204853	16.8221727	114.280	-3.91	10.92	11.60	10000.0	88.599181873	-15.607	-4.273	0.000000000	0.000	0.000	59.219984438	-6.593	-4.271	160.268271227	-8.103	-4.279	29.815657155	-7.616	-4.358		15.6070	9.0140	7.5040	7.9908	15.5710	0.0440	0.1270	0.6568	56468.30	38.92	38.87	42.42
Rx-537_10kHz_01	424	1	13:11:42	0.300005695	47.7204842	16.8221734	114.320	-3.90	10.79	11.48	10000.0	88.582144323	-19.880	-4.273	0.000000000	0.000	0.000	59.223210187	-10.866	-4.273	160.293550043	-12.379	-4.276	29.845389848	-11.893	-4.277		19.8796	9.0139	7.5004	7.9867	19.8436	0.0439	0.1234	0.6527	73130.00	38.79	37.74	42.16
Rx-537_10kHz_01	425	1	13:11:42	0.400005694	47.7204832	16.8221741	114.360	-3.90	10.67	11.36	10000.0	88.565927682	-24.150	-4.270	0.000000000	0.000	0.000	59.211467823	-15.135	-4.270	160.242646248	-16.646	-4.267	29.830376747	-16.169	-4.276		24.1500	9.0146	7.5035	7.9814	24.1140	0.0446	0.1265	0.6474	90705.67	39.39	38.70	41.81
Rx-537_10kHz_01	426	1	13:11:42	0.500005692	47.7204822	16.8221748	114.400	-3.89	10.54	11.23	10000.0	88.565064550	-28.422	-4.272	0.000000000	0.000	0.000	59.207598210	-19.407	-4.272	160.240768798	-20.915	-4.268	29.837013558	-20.375	-4.206		28.4223	9.0150	7.5075	8.0474	28.3863	0.0450	0.1305	0.7134	109505.82	39.78	39.93	46.08
Rx-537_10kHz_01	427	1	13:11:42	0.600005691	47.7204811	16.8221754	114.440	-3.88	10.42	11.11	10000.0	88.569300633	-32.697	-4.274	0.000000000	0.000	0.000	59.200309505	-23.681	-4.274	160.219200868	-25.187	-4.273	29.818363766	-24.660	-4.285		32.6966	9.0157	7.5091	8.0367	32.6606	0.0457	0.1321	0.7027	129897.32	40.42	40.41	45.38
Rx-537_10kHz_01	428	1	13:11:42	0.700005690	47.7204801	16.8221761	114.480	-3.87	10.29	10.99	10000.0	88.564376952	-36.971	-4.274	0.000000000	0.000	0.000	59.199758136	-27.958	-4.277	160.208455345	-29.476	-4.289	29.815275229	-29.059	-4.399		36.9710	9.0133	7.4946	7.9121	36.9350	0.0433	0.1176	0.5781	152342.14	38.30	35.99	37.34
Rx-537_10kHz_01	429	1	13:11:42	0.800005689	47.7204791	16.8221768	114.520	-3.86	10.16	10.87	10000.0	88.568834758	-41.245	-4.274	0.000000000	0.000	0.000	59.203375428	-32.230	-4.273	160.237461145	-33.738	-4.262	29.862579388	-33.213	-4.155		41.2447	9.0144	7.5067	8.0312	41.2087	0.0444	0.1297	0.6972	177454.28	39.23	39.69	45.03
Rx-537_10kHz_01	430	1	13:11:42	0.900005688	47.7204780	16.8221775	114.560	-3.85	10.04	10.75	10000.0	88.571729036	-45.516	-4.272	0.000000000	0.000	0.000	59.196150493	-36.505	-4.274	160.241376851	-38.014	-4.276	29.824561041	-37.531	-4.317		45.5163	9.0118	7.5022	7.9854	45.4803	0.0418	0.1252	0.6514	206068.88	36.97	38.32	42.08
Rx-537_10kHz_01	431	1	13:11:43	0.000005687	47.7204770	16.8221782	114.600	-3.84	9.91	10.63	10000.0	88.568442463	-49.788	-4.272	0.000000000	0.000	0.000	59.169890713	-40.778	-4.273	160.237542687	-42.282	-4.268	29.837771034	-41.762	-4.231		49.7880	9.0101	7.5060	8.0258	49.7520	0.0401	0.1290	0.6918	239387.77	35.45	39.48	44.68
Rx-537_10kHz_01	432	1	13:11:43	0.100005685	47.7204760	16.8221791	114.630	-3.82	9.79	10.51	10000.0	88.582006740	-54.060	-4.272	0.000000000	0.000	0.000	59.162724059	-45.051	-4.273	160.245014005	-46.556	-4.274	29.832461755	-46.063	-4.300		54.0601	9.0095	7.5045	7.9975	54.0241	0.0395	0.1275	0.6635	279159.75	34.94	39.01	42.86
Rx-537_10kHz_01	433	1	13:11:43	0.200005684	47.7204750	16.8221799	114.660	-3.80	9.66	10.38	10000.0	88.590820236	-58.333	-4.273	0.000000000	0.000	0.000	59.190773840	-49.322	-4.271	160.281213450	-50.829	-4.274	29.867783396	-50.325	-4.263		58.3333	9.0114	7.5039	8.0078	58.2973	0.0414	0.1269	0.6738	328070.93	36.60	38.83	43.52
Rx-537_10kHz_01	434	1	13:11:43	0.300005683	47.7204740	16.8221808	114.690	-3.77	9.53	10.25	10000.0	88.591456253	-62.606	-4.273	0.000000000	0.000	0.000	59.213923970	-53.592	-4.270	160.269483595	-55.099	-4.270	29.835352789	-54.597	-4.272		62.6059	9.0140	7.5065	8.0087	62.5699	0.0440	0.1295	0.6747	390434.79	38.91	39.61	43.58
Rx-537_10kHz_01	435	1	13:11:43	0.400005682	47.7204730	16.8221817	114.720	-3.75	9.41	10.12	10000.0	88.584168633	-66.880	-4.274	0.000000000	0.000	0.000	59.217648922	-57.867	-4.275	160.274122494	-59.380	-4.280	29.838821046	-58.904	-4.306		66.8804	9.0136	7.5005	7.9767	66.8444	0.0436	0.1235	0.6427	473812.36	38.55	37.78	41.51
Rx-537_10kHz_01	436	1	13:11:43	0.500005681	47.7204720	16.8221826	114.750	-3.72	9.28	10.00	10000.0	88.586570467	-71.155	-4.274	0.000000000	0.000	0.000	59.224141583	-62.140	-4.273	160.293140749	-63.649	-4.269	29.837967480	-63.140	-4.237		71.1547	9.0146	7.5058	8.0146	71.1187	0.0446	0.1288	0.6806	592500.88	39.43	39.41	43.96
Rx-537_10kHz_01	437	1	13:11:43	0.600005679	47.7204710	16.8221835	114.780	-3.70	9.15	9.87	10000.0	88.584393111	-75.427	-4.272	0.000000000	0.000	0.000	59.217675640	-66.413	-4.272	160.274306037	-67.924	-4.275	29.839599164	-67.451	-4.311		75.4271	9.0145	7.5035	7.9764	75.3911	0.0445	0.1265	0.6424	777457.08	39.35	38.70	41.49
Rx-537_10kHz_01	438	1	13:11:43	0.700005678	47.7204700	16.8221844	114.810	-3.68	9.02	9.74	10000.0	88.585709026	-79.698	-4.271	0.000000000	0.000	0.000	59.210468743	-70.683	-4.270	160.263466332	-72.191	-4.267	29.855456268	-71.690	-4.239		79.6983	9.0152	7.5075	8.0085	79.6623	0.0452	0.1305	0.6745	1110902.99	40.00	39.94	43.57
Rx-537_10kHz_01	439	1	13:11:43	0.800005677	47.7204690	16.8221852	114.840	-3.65	8.90	9.62	10000.0	88.583892780	-83.969	-4.271	0.000000000	0.000	0.000	59.209288632	-74.954	-4.271	160.260637490	-76.466	-4.275	29.840025774	-76.008	-4.318		83.9690	9.0147	7.5031	7.9614	83.9330	0.0447	0.1261	0.6274	1906548.48	39.55	38.57	40.52
Rx-537_10kHz_01	440	1	13:11:43	0.900005676	47.7204680	16.8221861	114.870	-3.63	8.77	9.49	10000.0	88.587078513	-88.239	-4.270	0.000000000	0.000	0.000	59.215725509	-79.224	-4.270	160.267683373	-80.733	-4.268	29.863792993	-80.252	-4.245		88.2388	9.0145	7.5054	7.9867	88.2028	0.0445	0.1284	0.6527	6458147.89	39.34	39.27	42.16
Rx-537_10kHz_01	441	1	13:11:44	0.000005675	47.7204670	16.8221870	114.900	-3.60	8.64	9.36	10000.0	88.586169476	-92.509	-4.270	0.000000000	0.000	0.000	59.211266212	-83.497	-4.273	160.271230011	-85.008	-4.274	29.827665545	-84.542	-4.290		92.5091	9.0120	7.5015	7.9667	92.4731	0.0420	0.1245	0.6327	-4691902.10	37.12	38.11	40.87
Rx-537_10kHz_01	442	1	13:11:44	0.100005674	47.7204659	16.8221878	114.930	-3.59	8.51	9.24	10000.0	88.597657669	-96.779	-4.270	0.000000000	0.000	0.000	59.192077632	-87.769	-4.272	160.298104671	-89.273	-4.265	29.849128991	-88.799	-4.257		96.7791	9.0102	7.5062	7.9800	96.7431	0.0402	0.1292	0.6460	-1713898.41	35.57	39.53	41.73
Rx-537_10kHz_01	443	1	13:11:44	0.200005672	47.7204649	16.8221886	114.960	-3.57	8.38	9.11	10000.0	88.600437576	-101.052	-4.273	0.000000000	0.000	0.000	59.165066525	-92.044	-4.275	160.279670633	-93.547	-4.274	29.842541986	-93.062	-4.263		101.0519	9.0080	7.5052	7.9894	101.0159	0.0380	0.1282	0.6554	-1040974.76	33.56	39.22	42.33
Rx-537_10kHz_01	444	1	13:11:44	0.300005671	47.7204638	16.8221894	114.990	-3.56	8.25	8.98	10000.0	88.598775739	-105.324	-4.272	0.000000000	0.000	0.000	59.168746677	-96.316	-4.272	160.283168367	-97.822	-4.276	29.853717132	-97.377	-4.315		105.3240	9.0081	7.5017	7.9467	105.2880	0.0381	0.1247	0.6127	-741351.05	33.65	38.16	39.58
Rx-537_10kHz_01	445	1	13:11:44	0.400005670	47.7204627	16.8221902	115.020	-3.54	8.12	8.85	10000.0	88.586179882	-109.596	-4.272	0.000000000	0.000	0.000	59.194045404	-100.583	-4.267	160.265676304	-102.089	-4.267	29.867972294	-101.600	-4.223		109.5961	9.0128	7.5072	7.9958	109.5601	0.0428	0.1302	0.6618	-570345.07	37.84	39.85	42.75
Rx-537_10kHz_01	446	1	13:11:44	0.500005669	47.7204617	16.8221910	115.050	-3.52	7.98	8.73	10000.0	88.576313685	-113.868	-4.272	0.000000000	0.000	0.000	59.207471950	-104.855	-4.271	160.243341335	-106.367	-4.278	29.825335256	-105.915	-4.315		113.8683	9.0135	7.5013	7.9532	113.8323	0.0435	0.1243	0.6192	-458755.00	38.47	38.02	39.99
Rx-537_10kHz_01	447	1	13:11:44	0.600005668	47.7204606	16.8221918	115.080	-3.51	7.85	8.60	10000.0	88.577138368	-118.138	-4.270	0.000000000	0.000	0.000	59.216751172	-109.124	-4.269	160.284297453	-110.637	-4.270	29.847087165	-110.189	-4.274		118.1381	9.0139	7.5010	7.9491	118.1021	0.0439	0.1240	0.6151	-379484.60	38.84	37.95	39.73
Rx-537_10kHz_01	448	1	13:11:44	0.700005667	47.7204595	16.8221926	115.110	-3.49	7.72	8.47	10000.0	88.575461771	-122.408	-4.270	0.000000000	0.000	0.000	59.213120967	-113.393	-4.269	160.260569963	-114.905	-4.268	29.820584464	-114.450	-4.261		122.4077	9.0144	7.5028	7.9574	122.3717	0.0444	0.1258	0.6234	-319664.41	39.23	38.49	40.27
Rx-537_10kHz_01	449	1	13:11:44	0.800005665	47.7204585	16.8221934	115.140	-3.48	7.59	8.35	10000.0	88.574103127	-126.679	-4.271	0.000000000	0.000	0.000	59.205529144	-117.664	-4.271	160.256728143	-119.175	-4.270	29.849012612	-118.730	-4.280		126.6789	9.0147	7.5036	7.9490	126.6429	0.0447	0.1266	0.6150	-272433.62	39.49	38.73	39.72
Rx-537_10kHz_01	450	1	13:11:44	0.900005664	47.7204574	16.8221942	115.170	-3.46	7.46	8.22	10000.0	88.582064342	-130.951	-4.272	0.000000000	0.000	0.000	59.208533110	-121.936	-4.272	160.259332367	-123.445	-4.270	29.841238210	-122.969	-4.239		130.9513	9.0149	7.5065	7.9822	130.9153	0.0449	0.1295	0.6482	-233811.77	39.73	39.63	41.86
Rx-537_10kHz_01	451	1	13:11:45	0.000005663	47.7204563	16.8221950	115.200	-3.45	7.33	8.10	10000.0	88.592173682	-135.225	-4.274	0.000000000	0.000	0.000	59.217268904	-126.212	-4.275	160.273259698	-127.725	-4.280	29.851654124	-127.290	-4.320		135.2254	9.0139	7.5008	7.9359	135.1894	0.0439	0.1238	0.6019	-201307.93	38.80	37.88	38.88
Rx-537_10kHz_01	452	1	13:11:45	0.100005662	47.7204554	16.8221957	115.230	-3.44	7.21	7.99	10000.0	88.602965816	-139.498	-4.273	0.000000000	0.000	0.000	59.225090270	-130.485	-4.274	160.300773731	-131.995	-4.270	29.849311586	-131.529	-4.239		139.4982	9.0131	7.5034	7.9694	139.4622	0.0431	0.1264	0.6354	-173305.58	38.07	38.67	41.04
Rx-537_10kHz_01	453	1	13:11:45	0.200005661	47.7204545	16.8221963	115.260	-3.42	7.10	7.88	10000.0	88.604539438	-143.767	-4.269	0.000000000	0.000	0.000	59.212100872	-134.756	-4.271	160.304407312	-136.269	-4.274	29.830898905	-135.841	-4.312		143.7668	9.0103	7.4979	7.9256	143.7308	0.0403	0.1209	0.5916	-148689.07	35.61	36.99	38.21
Rx-537_10kHz_01	454	1	13:11:45	0.300005660	47.7204536	16.8221970	115.290	-3.41	6.99	7.78	10000.0	88.583929963	-148.035	-4.268	0.000000000	0.000	0.000	59.177545983	-139.026	-4.269	160.268763974	-140.534	-4.265	29.845276550	-140.084	-4.243		148.0350	9.0095	7.5012	7.9506	147.9990	0.0395	0.1242	0.6166	-126630.93	34.89	38.01	39.83
Rx-537_10kHz_01	455	1	13:11:45	0.400005658	47.7204527	16.8221976	115.320	-3.40	6.88	7.67	10000.0	88.575256904	-152.306	-4.271	0.000000000	0.000	0.000	59.156262973	-143.297	-4.271	160.233973998	-144.805	-4.271	29.839968828	-144.360	-4.275		152.3058	9.0090	7.5013	7.9463	152.2698	0.0390	0.1243	0.6123	-106526.66	34.44	38.02	39.55
Rx-537_10kHz_01	456	1	13:11:45	0.500005657	47.7204517	16.8221983	115.350	-3.39	6.76	7.57	10000.0	88.578334383	-156.579	-4.273	0.000000000	0.000	0.000	59.169091441	-147.569	-4.272	160.246477954	-149.077	-4.273	29.858042539	-148.640	-4.281		156.5789	9.0104	7.5016	7.9389	156.5429	0.0404	0.1246	0.6049	-87931.58	35.75	38.13	39.07
Rx-537_10kHz_01	457	1	13:11:45	0.600005656	47.7204508	16.8221989	115.380	-3.38	6.65	7.46	10000.0	88.589989671	-160.851	-4.272	0.000000000	0.000	0.000	59.202382644	-151.838	-4.270	160.260411055	-153.349	-4.272	29.835774465	-152.894	-4.254		160.8510	9.0126	7.5017	7.9568	160.8150	0.0426	0.1247	0.6228	-70508.80	37.63	38.17	40.23
Rx-537_10kHz_01	458	1	13:11:45	0.700005655	47.7204499	16.8221996	115.410	-3.37	6.54	7.36	10000.0	88.590674436	-165.123	-4.272	0.000000000	0.000	0.000	59.218480755	-156.110	-4.271	160.277762752	-157.626	-4.277	29.837987258	-157.204	-4.309		165.1225	9.0128	7.4964	7.9190	165.0865	0.0428	0.1194	0.5850	-53970.66	37.87	36.52	37.78
Rx-537_10kHz_01	459	1	13:11:45	0.800005654	47.7204490	16.8222002	115.440	-3.36	6.43	7.25	10000.0	88.588047570	-169.393	-4.270	0.000000000	0.000	0.000	59.227388009	-160.379	-4.270	160.297992928	-161.893	-4.267	29.830887349	-161.446	-4.243		169.3926	9.0133	7.4992	7.9465	169.3566	0.0433	0.1222	0.6125	-38083.10	38.31	37.38	39.56
Rx-537_10kHz_01	460	1	13:11:45	0.900005653	47.7204481	16.8222009	115.470	-3.35	6.31	7.15	10000.0	88.586339573	-173.663	-4.270	0.000000000	0.000	0.000	59.222146020	-164.650	-4.271	160.275362087	-166.167	-4.274	29.829899652	-165.747	-4.301		173.6630	9.0128	7.4959	7.9156	173.6270	0.0428	0.1189	0.5816	-22633.69	37.85	36.38	37.56
Rx-537_10kHz_01	461	1	13:11:46	0.000005651	47.7204472	16.8222015	115.500	-3.34	6.20	7.04	10000.0	88.587616140	-177.936	-4.273	0.000000000	0.000	0.000	59.219435588	-168.922	-4.272	160.274836134	-170.436	-4.269	29.847438352	-169.993	-4.245		177.9361	9.0138	7.4999	7.9436	177.9001	0.0438	0.1229	0.6096	-7430.90	38.69	37.61	39.37
Rx-537_10kHz_01	462	1	13:11:46	0.100005650	47.7204463	16.8222021	115.540	-3.33	6.09	6.94	10000.0	88.602290537	177.791	-4.273	0.000000000	0.000	0.000	59.224148827	-173.195	-4.273	160.297528651	-174.710	-4.273	29.849328005	-174.274	-4.281		-177.7913	9.0134	7.4991	7.9348	-177.8273	0.0434	0.1221	0.6008	7688.43	38.42	37.37	38.81
Rx-537_10kHz_01	463	1	13:11:46	0.200005649	47.7204454	16.8222027	115.580	-3.32	5.98	6.85	10000.0	88.586915768	173.521	-4.270	0.000000000	0.000	0.000	59.217126756	-177.465	-4.270	160.267572318	-178.978	-4.269	29.855334445	-178.531	-4.257		-173.5212	9.0134	7.5004	7.9476	-173.5572	0.0434	0.1234	0.6136	22883.69	38.33	37.76	39.63
Rx-537_10kHz_01	464	1	13:11:46	0.300005648	47.7204445	16.8222033	115.620	-3.32	5.87	6.75	10000.0	88.582887673	169.253	-4.268	0.000000000	0.000	0.000	59.213566987	178.265	-4.270	160.244616510	176.752	-4.269	29.833279767	177.207	-4.261		-169.2529	9.0122	7.4995	7.9546	-169.2889	0.0422	0.1225	0.6206	38330.90	37.30	37.47	40.08
Rx-537_10kHz_01	465	1	13:11:46	0.400005647	47.7204436	16.8222038	115.660	-3.31	5.77	6.65	10000.0	88.574609880	164.985	-4.268	0.000000000	0.000	0.000	59.201952587	173.995	-4.270	160.244357722	172.481	-4.271	29.832729825	172.911	-4.296		-164.9847	9.0106	7.4964	7.9263	-165.0207	0.0406	0.1194	0.5923	54219.84	35.86	36.53	38.26
Rx-537_10kHz_01	466	1	13:11:46	0.500005646	47.7204427	16.8222044	115.700	-3.30	5.66	6.55	10000.0	88.576553904	160.715	-4.269	0.000000000	0.000	0.000	59.189346555	169.725	-4.270	160.239913866	168.215	-4.267	29.830152440	168.666	-4.245		-160.7155	9.0099	7.4990	7.9507	-160.7515	0.0399	0.1220	0.6167	70760.63	35.24	37.34	39.83
Rx-537_10kHz_01	467	1	13:11:46	0.600005644	47.7204418	16.8222050	115.740	-3.30	5.55	6.45	10000.0	88.575223193	156.445	-4.271	0.000000000	0.000	0.000	59.171024200	165.454	-4.272	160.239620832	163.943	-4.271	29.837759732	164.375	-4.291		-156.4447	9.0091	7.4986	7.9302	-156.4807	0.0391	0.1216	0.5962	88193.48	34.55	37.19	38.51
Rx-537_10kHz_01	468	1	13:11:46	0.700005643	47.7204409	16.8222056	115.780	-3.29	5.44	6.36	10000.0	88.584472699	152.173	-4.272	0.000000000	0.000	0.000	59.170723757	161.182	-4.272	160.250076175	159.674	-4.269	29.854444176	160.129	-4.246		-152.1728	9.0093	7.5013	7.9559	-152.2088	0.0393	0.1243	0.6219	106802.06	34.79	38.01	40.17
Rx-537_10kHz_01	469	1	13:11:46	0.800005642	47.7204400	16.8222062	115.820	-3.28	5.33	6.26	10000.0	88.580629395	147.901	-4.272	0.000000000	0.000	0.000	59.188691304	156.911	-4.271	160.241870540	155.399	-4.276	29.839108762	155.828	-4.301		-147.9010	9.0105	7.4976	7.9268	-147.9370	0.0405	0.1206	0.5928	126936.03	35.78	36.89	38.29
Rx-537_10kHz_01	470	1	13:11:46	0.900005641	47.7204391	16.8222068	115.860	-3.28	5.22	6.16	10000.0	88.588202668	143.631	-4.270	0.000000000	0.000	0.000	59.212349269	152.643	-4.269	160.262371000	151.128	-4.270	29.843258169	151.567	-4.261		-143.6308	9.0121	7.4977	7.9363	-143.6668	0.0421	0.1207	0.6023	149037.35	37.19	36.91	38.90
Rx-537_10kHz_01	471	1	13:11:47	0.000005640	47.7204382	16.8222073	115.900	-3.27	5.11	6.07	10000.0	88.590048233	139.363	-4.268	0.000000000	0.000	0.000	59.224309411	148.375	-4.268	160.279439177	146.858	-4.271	29.823765025	147.288	-4.279		-139.3626	9.0121	7.4951	7.9256	-139.3986	0.0421	0.1181	0.5916	173695.02	37.22	36.12	38.21
Rx-537_10kHz_01	472	1	13:11:47	0.100005639	47.7204372	16.8222081	115.930	-3.26	5.00	5.96	10000.0	88.603114059	135.097	-4.266	0.000000000	0.000	0.000	59.238963618	144.109	-4.266	160.326191692	142.590	-4.268	29.840288561	143.008	-4.280		-135.0967	9.0120	7.4933	7.9116	-135.1327	0.0420	0.1163	0.5776	201707.15	37.13	35.59	37.30
Rx-537_10kHz_01	473	1	13:11:47	0.200005637	47.7204363	16.8222088	115.960	-3.24	4.88	5.86	10000.0	88.608655858	130.829	-4.268	0.000000000	0.000	0.000	59.239856456	139.841	-4.267	160.320386207	138.325	-4.265	29.839864569	138.767	-4.241		-130.8289	9.0125	7.4964	7.9380	-130.8649	0.0425	0.1194	0.6040	234227.98	37.55	36.54	39.02
Rx-537_10kHz_01	474	1	13:11:47	0.300005636	47.7204353	16.8222095	115.990	-3.23	4.76	5.75	10000.0	88.604936650	126.559	-4.270	0.000000000	0.000	0.000	59.227138356	135.572	-4.270	160.305681466	134.055	-4.270	29.853937057	134.478	-4.289		-126.5594	9.0122	7.4958	7.9184	-126.5954	0.0422	0.1188	0.5844	272905.65	37.27	36.36	37.74
Rx-537_10kHz_01	475	1	13:11:47	0.400005635	47.7204344	16.8222102	116.020	-3.21	4.64	5.65	10000.0	88.593135160	122.287	-4.272	0.000000000	0.000	0.000	59.217045736	131.300	-4.272	160.279570891	129.786	-4.269	29.855813813	130.240	-4.237		-122.2869	9.0129	7.4992	7.9535	-122.3229	0.0429	0.1222	0.6195	320266.93	37.91	37.38	40.01
Rx-537_10kHz_01	476	1	13:11:47	0.500005634	47.7204334	16.8222109	116.050	-3.20	4.53	5.54	10000.0	88.597403097	118.016	-4.271	0.000000000	0.000	0.000	59.224631452	127.028	-4.272	160.270008637	125.510	-4.276	29.841638969	125.939	-4.301		-118.0156	9.0120	7.4946	7.9235	-118.0516	0.0420	0.1176	0.5895	380290.96	37.11	35.97	38.07
Rx-537_10kHz_01	477	1	13:11:47	0.600005633	47.7204325	16.8222116	116.080	-3.19	4.41	5.44	10000.0	88.594965067	113.746	-4.269	0.000000000	0.000	0.000	59.226109675	122.757	-4.270	160.284326060	121.241	-4.269	29.839718280	121.679	-4.260		-113.7462	9.0112	7.4945	7.9325	-113.7822	0.0412	0.1175	0.5985	459841.08	36.40	35.96	38.66
Rx-537_10kHz_01	478	1	13:11:47	0.700005632	47.7204315	16.8222124	116.110	-3.17	4.29	5.33	10000.0	88.592570735	109.478	-4.268	0.000000000	0.000	0.000	59.209795332	118.488	-4.270	160.272474457	116.972	-4.269	29.823303505	117.408	-4.271		-109.4779	9.0096	7.4937	7.9300	-109.5139	0.0396	0.1167	0.5960	571807.57	35.04	35.71	38.49
Rx-537_10kHz_01	479	1	13:11:47	0.800005630	47.7204306	16.8222131	116.140	-3.16	4.17	5.23	10000.0	88.590794474	105.208	-4.270	0.000000000	0.000	0.000	59.185197759	114.216	-4.272	160.268389806	112.702	-4.269	29.850207696	113.138	-4.269		-105.2082	9.0077	7.4943	7.9303	-105.2442	0.0377	0.1173	0.5963	743585.70	33.34	35.88	38.51
Rx-537_10kHz_01	480	1	13:11:47	0.900005629	47.7204296	16.8222138	116.170	-3.14	4.05	5.13	10000.0	88.595765996	100.936	-4.272	0.000000000	0.000	0.000	59.189028332	109.945	-4.271	160.268719472	108.432	-4.270	29.842547506	108.883	-4.255		-100.9361	9.0086	7.4963	7.9469	-100.9721	0.0386	0.1193	0.6129	1045230.42	34.10	36.50	39.59
Rx-537_10kHz_01	481	1	13:11:48	0.000005628	47.7204287	16.8222145	116.200	-3.13	3.94	5.03	10000.0	88.594405143	96.666	-4.270	0.000000000	0.000	0.000	59.211183260	105.676	-4.268	160.272221685	104.158	-4.274	29.844902916	104.585	-4.298		-96.6657	9.0107	7.4925	7.9192	-96.7017	0.0407	0.1155	0.5852	1724605.35	35.99	35.35	37.80
Rx-537_10kHz_01	482	1	13:11:48	0.100005627	47.7204276	16.8222154	116.230	-3.11	3.81	4.91	10000.0	88.611413572	92.396	-4.270	0.000000000	0.000	0.000	59.233266373	101.407	-4.269	160.313954759	99.891	-4.267	29.848129739	100.352	-4.233		-92.3957	9.0118	7.4954	7.9563	-92.4317	0.0418	0.1184	0.6223	4771964.65	36.92	36.21	40.19
Rx-537_10kHz_01	483	1	13:11:48	0.200005626	47.7204266	16.8222162	116.260	-3.09	3.67	4.80	10000.0	88.610665711	88.126	-4.270	0.000000000	0.000	0.000	59.241020619	97.137	-4.271	160.336206180	95.616	-4.275	29.831511926	96.044	-4.308		-88.1255	9.0110	7.4906	7.9188	-88.1615	0.0410	0.1136	0.5848	-6312889.52	36.26	34.76	37.77
Rx-537_10kHz_01	484	1	13:11:48	0.300005625	47.7204255	16.8222171	116.290	-3.07	3.54	4.69	10000.0	88.606282692	83.857	-4.269	0.000000000	0.000	0.000	59.236582458	92.868	-4.268	160.323465902	91.351	-4.265	29.845745465	91.803	-4.242		-83.8569	9.0115	7.4938	7.9459	-83.8929	0.0415	0.1168	0.6119	-1893925.45	36.70	35.72	39.52
Rx-537_10kHz_01	485	1	13:11:48	0.400005623	47.7204245	16.8222179	116.320	-3.05	3.41	4.58	10000.0	88.592873979	79.588	-4.269	0.000000000	0.000	0.000	59.223497776	88.600	-4.268	160.285110705	87.083	-4.268	29.829371941	87.529	-4.274		-79.5883	9.0120	7.4944	7.9407	-79.6243	0.0420	0.1174	0.6067	-1106753.59	37.13	35.90	39.19
Rx-537_10kHz_01	486	1	13:11:48	0.500005622	47.7204234	16.8222188	116.350	-3.03	3.28	4.47	10000.0	88.596800750	75.318	-4.271	0.000000000	0.000	0.000	59.217039242	84.330	-4.271	160.291776403	82.813	-4.270	29.864733311	83.266	-4.263		-75.3177	9.0120	7.4951	7.9482	-75.3537	0.0420	0.1181	0.6142	-775383.96	37.15	36.12	39.67
Rx-537_10kHz_01	487	1	13:11:48	0.600005621	47.7204224	16.8222196	116.380	-3.01	3.15	4.36	10000.0	88.594467962	71.045	-4.273	0.000000000	0.000	0.000	59.222211150	80.057	-4.273	160.281409469	78.541	-4.272	29.833827941	79.005	-4.261		-71.0451	9.0119	7.4958	7.9601	-71.0811	0.0419	0.1188	0.6261	-591231.29	37.04	36.34	40.44
Rx-537_10kHz_01	488	1	13:11:48	0.700005620	47.7204213	16.8222205	116.410	-2.99	3.02	4.25	10000.0	88.593808120	66.774	-4.271	0.000000000	0.000	0.000	59.222235861	75.785	-4.272	160.271816308	74.266	-4.275	29.841920833	74.708	-4.297		-66.7739	9.0108	7.4920	7.9346	-66.8099	0.0408	0.1150	0.6006	-473024.25	36.06	35.17	38.79
Rx-537_10kHz_01	489	1	13:11:48	0.800005619	47.7204203	16.8222213	116.440	-2.97	2.89	4.14	10000.0	88.594653154	62.505	-4.269	0.000000000	0.000	0.000	59.218658815	71.515	-4.270	160.292348854	69.999	-4.267	29.826301239	70.456	-4.252		-62.5049	9.0100	7.4943	7.9515	-62.5409	0.0400	0.1173	0.6175	-389951.88	35.39	35.90	39.89
Rx-537_10kHz_01	490	1	13:11:48	0.900005618	47.7204192	16.8222222	116.470	-2.95	2.75	4.04	10000.0	88.596285748	58.235	-4.270	0.000000000	0.000	0.000	59.191842030	67.242	-4.273	160.277109778	65.727	-4.272	29.838110015	66.165	-4.291		-58.2345	9.0078	7.4923	7.9306	-58.2705	0.0378	0.1153	0.5966	-327728.67	33.45	35.28	38.54
Rx-537_10kHz_01	491	1	13:11:49	0.000005616	47.7204182	16.8222230	116.500	-2.93	2.62	3.93	10000.0	88.598504928	53.964	-4.271	0.000000000	0.000	0.000	59.190656959	62.973	-4.270	160.282717144	61.459	-4.268	29.853421208	61.918	-4.247		-53.9639	9.0088	7.4953	7.9541	-53.9999	0.0388	0.1183	0.6201	-278912.46	34.29	36.19	40.05
Rx-537_10kHz_01	492	1	13:11:49	0.100005615	47.7204171	16.8222238	116.530	-2.92	2.49	3.84	10000.0	88.610345283	49.695	-4.269	0.000000000	0.000	0.000	59.217756083	58.705	-4.268	160.298242319	57.187	-4.272	29.847765054	57.638	-4.280		-49.6946	9.0103	7.4928	7.9437	-49.7306	0.0403	0.1158	0.6097	-239206.89	35.65	35.42	39.38
Rx-537_10kHz_01	493	1	13:11:49	0.200005614	47.7204161	16.8222245	116.560	-2.90	2.37	3.75	10000.0	88.612863563	45.425	-4.270	0.000000000	0.000	0.000	59.232971586	54.436	-4.269	160.320043475	52.917	-4.271	29.848089365	53.370	-4.268		-45.4246	9.0110	7.4923	7.9457	-45.4606	0.0410	0.1153	0.6117	-205926.97	36.23	35.27	39.51
Rx-537_10kHz_01	494	1	13:11:49	0.300005613	47.7204150	16.8222253	116.590	-2.89	2.24	3.66	10000.0	88.606779433	41.156	-4.269	0.000000000	0.000	0.000	59.238595815	50.167	-4.269	160.329341909	48.647	-4.270	29.824507836	49.091	-4.279		-41.1557	9.0110	7.4910	7.9353	-41.1917	0.0410	0.1140	0.6013	-177348.28	36.22	34.89	38.84
Rx-537_10kHz_01	495	1	13:11:49	0.400005612	47.7204140	16.8222260	116.620	-2.88	2.11	3.57	10000.0	88.598828869	36.888	-4.268	0.000000000	0.000	0.000	59.233017310	45.899	-4.268	160.307951598	44.378	-4.269	29.833234122	44.811	-4.280		-36.8878	9.0110	7.4900	7.9235	-36.9238	0.0410	0.1130	0.5895	-152280.19	36.21	34.57	38.08
Rx-537_10kHz_01	496	1	13:11:49	0.500005611	47.7204129	16.8222268	116.650	-2.87	1.98	3.48	10000.0	88.594163280	32.621	-4.267	0.000000000	0.000	0.000	59.225334772	41.632	-4.266	160.290031004	40.113	-4.264	29.830564555	40.566	-4.245		-32.6207	9.0116	7.4927	7.9458	-32.6567	0.0416	0.1157	0.6118	-129878.03	36.82	35.39	39.51
Rx-537_10kHz_01	497	1	13:11:49	0.600005609	47.7204119	16.8222275	116.680	-2.85	1.85	3.40	10000.0	88.594367885	28.351	-4.269	0.000000000	0.000	0.000	59.215811347	37.363	-4.270	160.283532529	35.842	-4.271	29.847217919	36.286	-4.281		-28.3513	9.0115	7.4910	7.9347	-28.3873	0.0415	0.1140	0.6007	-109510.20	36.65	34.88	38.80
Rx-537_10kHz_01	498	1	13:11:49	0.700005608	47.7204108	16.8222283	116.710	-2.84	1.72	3.32	10000.0	88.594758955	24.081	-4.270	0.000000000	0.000	0.000	59.221969756	33.092	-4.271	160.288262496	31.573	-4.269	29.839284926	32.028	-4.258		-24.0808	9.0113	7.4920	7.9474	-24.1168	0.0413	0.1150	0.6134	-90717.65	36.54	35.19	39.62
Rx-537_10kHz_01	499	1	13:11:49	0.800005607	47.7204098	16.8222290	116.740	-2.83	1.59	3.25	10000.0	88.593586293	19.810	-4.271	0.000000000	0.000	0.000	59.222689173	28.820	-4.272	160.271843735	27.298	-4.274	29.831664508	27.738	-4.290		-19.8100	9.0103	7.4884	7.9281	-19.8460	0.0403	0.1114	0.5941	-73139.66	35.62	34.08	38.38
Rx-537_10kHz_01	500	1	13:11:49	0.900005606	47.7204087	16.8222298	116.770	-2.82	1.46	3.17	10000.0	88.593243584	15.540	-4.270	0.000000000	0.000	0.000	59.218588197	24.550	-4.271	160.293658653	23.029	-4.269	29.829888935	23.467	-4.271		-15.5404	9.0091	7.4887	7.9269	-15.5764	0.0391	0.1117	0.5929	-56488.90	34.60	34.16	38.30
Rx-537_10kHz_01	501	1	13:11:50	0.000005605	47.7204077	16.8222305	116.800	-2.80	1.34	3.10	10000.0	88.596763651	11.271	-4.269	0.000000000	0.000	0.000	59.195895856	20.279	-4.271	160.282281376	18.760	-4.269	29.825387243	19.199	-4.269		-11.2714	9.0074	7.4885	7.9271	-11.3074	0.0374	0.1115	0.5931	-40519.34	33.08	34.11	38.31
Rx-537_10kHz_01	502	1	13:11:50	0.100005604	47.7204066	16.8222312	116.830	-2.80	1.21	3.05	10000.0	88.614416384	7.001	-4.270	0.000000000	0.000	0.000	59.194949751	16.007	-4.272	160.316772718	14.490	-4.270	29.850715753	14.926	-4.273		-7.0010	9.0062	7.4885	7.9245	-7.0370	0.0362	0.1115	0.5905	-25014.34	31.99	34.13	38.14
Rx-537_10kHz_01	503	1	13:11:50	0.200005602	47.7204056	16.8222318	116.860	-2.79	1.09	2.99	10000.0	88.618118010	2.729	-4.272	0.000000000	0.000	0.000	59.207081638	11.737	-4.270	160.315284366	10.219	-4.271	29.850804553	10.670	-4.256		-2.7294	9.0077	7.4895	7.9402	-2.7654	0.0377	0.1125	0.6062	-9788.30	33.32	34.43	39.16
Rx-537_10kHz_01	504	1	13:11:50	0.300005601	47.7204046	16.8222325	116.890	-2.78	0.97	2.94	10000.0	88.610546784	-1.542	-4.271	0.000000000	0.000	0.000	59.225813492	7.467	-4.270	160.309236044	5.945	-4.274	29.836083840	6.379	-4.291		1.5420	9.0092	7.4869	7.9210	1.5060	0.0392	0.1099	0.5870	5327.69	34.68	33.63	37.91
Rx-537_10kHz_01	505	1	13:11:50	0.400005600	47.7204036	16.8222331	116.920	-2.77	0.84	2.90	10000.0	88.596529035	-5.811	-4.269	0.000000000	0.000	0.000	59.224876075	3.199	-4.269	160.291255838	1.676	-4.269	29.831024789	2.116	-4.263		5.8114	9.0101	7.4872	7.9276	5.7754	0.0401	0.1102	0.5936	20495.91	35.47	33.72	38.34
Rx-537_10kHz_01	506	1	13:11:50	0.500005599	47.7204026	16.8222338	116.950	-2.77	0.72	2.86	10000.0	88.591026490	-10.079	-4.267	0.000000000	0.000	0.000	59.227858731	-1.068	-4.267	160.297142228	-2.593	-4.269	29.823550603	-2.172	-4.288		10.0785	9.0101	7.4853	7.9068	10.0425	0.0401	0.1083	0.5728	35886.39	35.44	33.12	37.00
Rx-537_10kHz_01	507	1	13:11:50	0.600005598	47.7204016	16.8222344	116.980	-2.76	0.60	2.82	10000.0	88.587944963	-14.346	-4.268	0.000000000	0.000	0.000	59.224335052	-5.336	-4.268	160.282800843	-6.860	-4.266	29.830092983	-6.427	-4.256		14.3462	9.0102	7.4866	7.9188	14.3102	0.0402	0.1096	0.5848	51691.36	35.58	33.53	37.77
Rx-537_10kHz_01	508	1	13:11:50	0.700005597	47.7204005	16.8222351	117.010	-2.75	0.48	2.79	10000.0	88.596855875	-18.614	-4.267	0.000000000	0.000	0.000	59.223670460	-9.603	-4.267	160.288372492	-11.126	-4.267	29.835703424	-10.692	-4.265		18.6136	9.0104	7.4873	7.9214	18.5776	0.0404	0.1103	0.5874	68108.44	35.72	33.74	37.94
Rx-537_10kHz_01	509	1	13:11:50	0.800005595	47.7203995	16.8222357	117.040	-2.75	0.35	2.77	10000.0	88.596240991	-22.882	-4.269	0.000000000	0.000	0.000	59.220872010	-13.872	-4.268	160.291759578	-15.394	-4.268	29.844650062	-14.960	-4.268		22.8824	9.0108	7.4881	7.9225	22.8464	0.0408	0.1111	0.5885	85376.08	36.11	34.00	38.01
Rx-537_10kHz_01	510	1	13:11:50	0.900005594	47.7203985	16.8222364	117.070	-2.74	0.23	2.75	10000.0	88.596558055	-27.149	-4.267	0.000000000	0.000	0.000	59.222743604	-18.139	-4.267	160.278341398	-19.662	-4.267	29.836975485	-19.218	-4.258		27.1494	9.0104	7.4878	7.9315	27.1134	0.0404	0.1108	0.5975	103757.09	35.70	33.89	38.60
Rx-537_10kHz_01	511	1	13:11:51	0.000005593	47.7203975	16.8222370	117.100	-2.73	0.11	2.73	10000.0	88.603726358	-31.418	-4.269	0.000000000	0.000	0.000	59.228670090	-22.409	-4.270	160.295926419	-23.933	-4.271	29.834276675	-23.504	-4.286		31.4184	9.0090	7.4853	7.9148	31.3824	0.0390	0.1083	0.5808	123608.31	34.49	33.15	37.51
Rx-537_10kHz_01	512	1	13:11:51	0.100005592	47.7203965	16.8222377	117.110	-2.72	-0.01	2.72	10000.0	88.610868713	-35.688	-4.270	0.000000000	0.000	0.000	59.223874489	-26.681	-4.271	160.317275119	-28.202	-4.269	29.830094254	-27.769	-4.265		35.6881	9.0076	7.4859	7.9192	35.6521	0.0376	0.1089	0.5852	145356.86	33.22	33.32	37.80
Rx-537_10kHz_01	513	1	13:11:51	0.200005591	47.7203956	16.8222383	117.120	-2.71	-0.12	2.72	10000.0	88.616307385	-39.959	-4.271	0.000000000	0.000	0.000	59.209555746	-30.953	-4.272	160.322046056	-32.474	-4.272	29.839281783	-32.053	-4.284		39.9592	9.0067	7.4848	7.9063	39.9232	0.0367	0.1078	0.5723	169575.14	32.45	32.98	36.96
Rx-537_10kHz_01	514	1	13:11:51	0.300005590	47.7203946	16.8222390	117.130	-2.70	-0.24	2.71	10000.0	88.610267589	-44.228	-4.269	0.000000000	0.000	0.000	59.197587814	-35.221	-4.269	160.309531584	-36.741	-4.266	29.848262158	-36.305	-4.252		44.2280	9.0067	7.4871	7.9232	44.1920	0.0367	0.1101	0.5892	197005.90	32.42	33.67	38.06
Rx-537_10kHz_01	515	1	13:11:51	0.400005588	47.7203937	16.8222396	117.140	-2.69	-0.36	2.72	10000.0	88.598837738	-48.498	-4.270	0.000000000	0.000	0.000	59.196453007	-39.490	-4.269	160.278943520	-41.013	-4.272	29.837313505	-40.582	-4.277		48.4981	9.0076	7.4856	7.9160	48.4621	0.0376	0.1086	0.5820	228740.55	33.29	33.22	37.59
Rx-537_10kHz_01	516	1	13:11:51	0.500005587	47.7203927	16.8222403	117.150	-2.68	-0.47	2.73	10000.0	88.601864026	-52.768	-4.270	0.000000000	0.000	0.000	59.221444993	-43.759	-4.269	160.295073638	-45.284	-4.271	29.833680700	-44.858	-4.276		52.7684	9.0092	7.4846	7.9105	52.7324	0.0392	0.1076	0.5765	266318.63	34.69	32.93	37.23
Rx-537_10kHz_01	517	1	13:11:51	0.600005586	47.7203918	16.8222409	117.160	-2.67	-0.59	2.74	10000.0	88.603498917	-57.038	-4.270	0.000000000	0.000	0.000	59.228846015	-48.029	-4.269	160.303272665	-49.555	-4.271	29.829903898	-49.125	-4.267		57.0383	9.0096	7.4837	7.9131	57.0023	0.0396	0.1067	0.5791	312068.72	35.02	32.64	37.40
Rx-537_10kHz_01	518	1	13:11:51	0.700005585	47.7203908	16.8222416	117.170	-2.67	-0.70	2.76	10000.0	88.600926045	-61.306	-4.268	0.000000000	0.000	0.000	59.234342814	-52.296	-4.268	160.322812167	-53.823	-4.269	29.825959054	-53.411	-4.286		61.3059	9.0095	7.4824	7.8946	61.2699	0.0395	0.1054	0.5606	369671.96	34.89	32.25	36.21
Rx-537_10kHz_01	519	1	13:11:51	0.800005584	47.7203899	16.8222422	117.180	-2.66	-0.82	2.78	10000.0	88.599456042	-65.572	-4.266	0.000000000	0.000	0.000	59.228996165	-56.563	-4.266	160.304056673	-58.089	-4.265	29.828943388	-57.662	-4.251		65.5721	9.0095	7.4833	7.9103	65.5361	0.0395	0.1063	0.5763	445401.80	34.96	32.53	37.22
Rx-537_10kHz_01	520	1	13:11:51	0.900005583	47.7203889	16.8222429	117.190	-2.65	-0.93	2.81	10000.0	88.606013003	-69.841	-4.268	0.000000000	0.000	0.000	59.229493388	-60.831	-4.268	160.311329601	-62.357	-4.268	29.837246061	-61.942	-4.280		69.8406	9.0098	7.4834	7.8987	69.8046	0.0398	0.1064	0.5647	550900.60	35.19	32.56	36.47
Rx-537_10kHz_01	521	1	13:11:52	0.000005581	47.7203880	16.8222435	117.200	-2.64	-1.05	2.84	10000.0	88.607233542	-74.111	-4.270	0.000000000	0.000	0.000	59.223306976	-65.101	-4.271	160.308066058	-66.626	-4.269	29.850048583	-66.200	-4.258		74.1111	9.0098	7.4849	7.9110	74.0751	0.0398	0.1079	0.5770	710206.49	35.15	33.02	37.27
Rx-537_10kHz_01	522	1	13:11:52	0.100005580	47.7203871	16.8222439	117.230	-2.64	-1.15	2.88	10000.0	88.614885165	-78.382	-4.271	0.000000000	0.000	0.000	59.232547904	-69.372	-4.271	160.323445812	-70.898	-4.272	29.843480621	-70.476	-4.276		78.3816	9.0095	7.4839	7.9052	78.3456	0.0395	0.1069	0.5712	982457.07	34.95	32.70	36.89
Rx-537_10kHz_01	523	1	13:11:52	0.200005579	47.7203863	16.8222442	117.260	-2.65	-1.25	2.93	10000.0	88.618910479	-82.651	-4.269	0.000000000	0.000	0.000	59.235211632	-73.642	-4.270	160.324763421	-75.167	-4.270	29.849591239	-74.742	-4.265		82.6505	9.0088	7.4832	7.9090	82.6145	0.0388	0.1062	0.5750	1563355.01	34.30	32.50	37.14
Rx-537_10kHz_01	524	1	13:11:52	0.300005578	47.7203854	16.8222446	117.290	-2.66	-1.35	2.98	10000.0	88.606931096	-86.920	-4.269	0.000000000	0.000	0.000	59.221160617	-77.912	-4.270	160.311984830	-79.437	-4.270	29.826847853	-79.020	-4.279		86.9195	9.0075	7.4822	7.8993	86.8835	0.0375	0.1052	0.5653	3721759.39	33.14	32.18	36.52
Rx-537_10kHz_01	525	1	13:11:52	0.400005577	47.7203846	16.8222450	117.320	-2.66	-1.44	3.03	10000.0	88.603014009	-91.188	-4.268	0.000000000	0.000	0.000	59.199275748	-82.182	-4.270	160.300532012	-83.706	-4.269	29.834101402	-83.293	-4.273		91.1877	9.0061	7.4817	7.8950	91.1517	0.0361	0.1047	0.5610	-10080396.99	31.91	32.05	36.24
Rx-537_10kHz_01	526	1	13:11:52	0.500005576	47.7203837	16.8222453	117.350	-2.67	-1.54	3.08	10000.0	88.606361223	-95.458	-4.270	0.000000000	0.000	0.000	59.187106102	-86.452	-4.270	160.297300157	-87.975	-4.269	29.839221182	-87.552	-4.260		95.4578	9.0058	7.4831	7.9054	95.4218	0.0358	0.1061	0.5714	-2135086.07	31.63	32.47	36.90
Rx-537_10kHz_01	527	1	13:11:52	0.600005574	47.7203829	16.8222457	117.380	-2.68	-1.64	3.14	10000.0	88.601099139	-99.728	-4.270	0.000000000	0.000	0.000	59.188862239	-90.721	-4.269	160.289364129	-92.246	-4.271	29.842777667	-91.831	-4.278		99.7278	9.0063	7.4822	7.8968	99.6918	0.0363	0.1052	0.5628	-1186544.97	32.13	32.20	36.35
Rx-537_10kHz_01	528	1	13:11:52	0.700005573	47.7203820	16.8222461	117.410	-2.68	-1.74	3.20	10000.0	88.604364102	-103.998	-4.270	0.000000000	0.000	0.000	59.216288656	-94.989	-4.268	160.300553655	-96.515	-4.270	29.838467065	-96.093	-4.263		103.9976	9.0082	7.4824	7.9042	103.9616	0.0382	0.1054	0.5702	-815086.79	33.81	32.24	36.83
Rx-537_10kHz_01	529	1	13:11:52	0.800005572	47.7203812	16.8222464	117.440	-2.69	-1.84	3.26	10000.0	88.601557538	-108.267	-4.270	0.000000000	0.000	0.000	59.227467723	-99.258	-4.269	160.308443578	-100.786	-4.271	29.830330039	-100.379	-4.285		108.2672	9.0093	7.4807	7.8887	108.2312	0.0393	0.1037	0.5547	-615215.12	34.71	31.73	35.83
Rx-537_10kHz_01	530	1	13:11:52	0.900005571	47.7203803	16.8222468	117.470	-2.70	-1.93	3.32	10000.0	88.602381964	-112.536	-4.269	0.000000000	0.000	0.000	59.232791459	-103.527	-4.269	160.323634858	-105.055	-4.269	29.830363023	-104.647	-4.268		112.5357	9.0089	7.4805	7.8890	112.4997	0.0389	0.1035	0.5550	-489232.14	34.37	31.67	35.85
Rx-537_10kHz_01	531	1	13:11:53	0.000005570	47.7203795	16.8222472	117.500	-2.70	-2.03	3.38	10000.0	88.599473941	-116.805	-4.269	0.000000000	0.000	0.000	59.232568974	-107.796	-4.269	160.312178753	-109.325	-4.270	29.825991822	-108.920	-4.274		116.8049	9.0086	7.4800	7.8846	116.7689	0.0386	0.1030	0.5506	-401707.35	34.15	31.51	35.56
Rx-537_10kHz_01	532	1	13:11:53	0.100005569	47.7203786	16.8222469	117.520	-2.76	-2.11	3.47	10000.0	88.614805827	-121.074	-4.269	0.000000000	0.000	0.000	59.244841840	-112.065	-4.269	160.340119282	-113.594	-4.269	29.839120836	-113.190	-4.269		121.0740	9.0089	7.4802	7.8842	121.0380	0.0389	0.1032	0.5502	-336749.21	34.42	31.58	35.54
Rx-537_10kHz_01	533	1	13:11:53	0.200005567	47.7203778	16.8222466	117.540	-2.81	-2.19	3.56	10000.0	88.615776028	-125.345	-4.271	0.000000000	0.000	0.000	59.245652209	-116.336	-4.271	160.335077851	-117.864	-4.271	29.844919031	-117.457	-4.267		125.3453	9.0088	7.4809	7.8885	125.3093	0.0388	0.1039	0.5545	-286105.70	34.30	31.80	35.81
Rx-537_10kHz_01	534	1	13:11:53	0.300005566	47.7203769	16.8222463	117.560	-2.86	-2.28	3.66	10000.0	88.609052078	-129.615	-4.269	0.000000000	0.000	0.000	59.248174862	-120.606	-4.270	160.325610929	-122.134	-4.270	29.848794860	-121.747	-4.290		129.6146	9.0082	7.4805	7.8674	129.5786	0.0382	0.1035	0.5334	-245140.60	33.79	31.66	34.45
Rx-537_10kHz_01	535	1	13:11:53	0.400005565	47.7203761	16.8222460	117.580	-2.92	-2.36	3.75	10000.0	88.599410635	-133.883	-4.268	0.000000000	0.000	0.000	59.252442621	-124.873	-4.267	160.305466555	-126.403	-4.269	29.831765459	-125.998	-4.251		133.8830	9.0095	7.4802	7.8848	133.8470	0.0395	0.1032	0.5508	-210968.14	34.92	31.58	35.58
Rx-537_10kHz_01	536	1	13:11:53	0.500005564	47.7203752	16.8222457	117.600	-2.97	-2.44	3.84	10000.0	88.601114079	-138.151	-4.268	0.000000000	0.000	0.000	59.260313703	-129.140	-4.266	160.311631034	-130.673	-4.270	29.826991680	-130.286	-4.288		138.1511	9.0114	7.4784	7.8654	138.1151	0.0414	0.1014	0.5314	-181725.25	36.60	31.02	34.32
Rx-537_10kHz_01	537	1	13:11:53	0.600005563	47.7203744	16.8222454	117.620	-3.02	-2.52	3.93	10000.0	88.600112259	-142.419	-4.268	0.000000000	0.000	0.000	59.251911876	-133.408	-4.268	160.307448719	-134.941	-4.268	29.828579985	-134.545	-4.260		142.4195	9.0117	7.4789	7.8740	142.3835	0.0417	0.1019	0.5400	-156149.64	36.91	31.18	34.88
Rx-537_10kHz_01	538	1	13:11:53	0.700005562	47.7203735	16.8222451	117.640	-3.08	-2.60	4.03	10000.0	88.608044051	-146.689	-4.270	0.000000000	0.000	0.000	59.247215985	-137.678	-4.271	160.324122177	-139.211	-4.271	29.821578076	-138.825	-4.279		146.6894	9.0110	7.4780	7.8646	146.6534	0.0410	0.1010	0.5306	-133348.12	36.25	30.90	34.27
Rx-537_10kHz_01	539	1	13:11:53	0.800005560	47.7203727	16.8222448	117.660	-3.13	-2.68	4.12	10000.0	88.603363159	-150.958	-4.269	0.000000000	0.000	0.000	59.230624204	-141.947	-4.269	160.310312732	-143.480	-4.269	29.832863374	-143.089	-4.264		150.9582	9.0109	7.4782	7.8690	150.9222	0.0409	0.1012	0.5350	-112687.22	36.21	30.97	34.56
Rx-537_10kHz_01	540	1	13:11:53	0.900005559	47.7203718	16.8222445	117.680	-3.18	-2.76	4.21	10000.0	88.601262248	-155.226	-4.268	0.000000000	0.000	0.000	59.235203002	-146.215	-4.267	160.308591737	-147.748	-4.268	29.821582013	-147.363	-4.274		155.2264	9.0116	7.4784	7.8635	155.1904	0.0416	0.1014	0.5295	-93676.05	36.82	31.02	34.20
Rx-537_10kHz_01	541	1	13:11:54	0.000005558	47.7203710	16.8222442	117.700	-3.24	-2.84	4.31	10000.0	88.600978465	-159.496	-4.269	0.000000000	0.000	0.000	59.268336367	-150.482	-4.267	160.291558422	-152.018	-4.270	29.813895198	-151.633	-4.270		159.4956	9.0134	7.4773	7.8628	159.4596	0.0434	0.1003	0.5288	-75928.49	38.38	30.69	34.15
Rx-537_10kHz_01	542	1	13:11:54	0.100005557	47.7203704	16.8222432	117.720	-3.32	-2.88	4.40	10000.0	88.618507756	-163.764	-4.269	0.000000000	0.000	0.000	59.302600682	-154.750	-4.268	160.354129556	-156.287	-4.268	29.808872498	-155.901	-4.268		163.7643	9.0140	7.4776	7.8632	163.7283	0.0440	0.1006	0.5292	-59148.76	38.88	30.77	34.18
Rx-537_10kHz_01	543	1	13:11:54	0.200005556	47.7203698	16.8222423	117.740	-3.41	-2.92	4.49	10000.0	88.620905522	-168.033	-4.268	0.000000000	0.000	0.000	59.301761920	-159.020	-4.269	160.372218575	-160.556	-4.269	29.824042391	-160.178	-4.277		168.0328	9.0132	7.4766	7.8546	167.9968	0.0432	0.0996	0.5206	-43085.58	38.17	30.48	33.63
Rx-537_10kHz_01	544	1	13:11:54	0.300005555	47.7203692	16.8222414	117.760	-3.50	-2.96	4.58	10000.0	88.619912817	-172.302	-4.269	0.000000000	0.000	0.000	59.293941270	-163.288	-4.269	160.362497251	-164.825	-4.268	29.829447365	-164.438	-4.260		172.3018	9.0133	7.4773	7.8637	172.2658	0.0433	0.1003	0.5297	-27522.15	38.30	30.67	34.22
Rx-537_10kHz_01	545	1	13:11:54	0.400005553	47.7203687	16.8222405	117.780	-3.58	-2.99	4.67	10000.0	88.604683344	-176.571	-4.269	0.000000000	0.000	0.000	59.272365436	-167.557	-4.268	160.327085262	-169.094	-4.270	29.818514899	-168.708	-4.270		176.5706	9.0141	7.4764	7.8627	176.5346	0.0441	0.0994	0.5287	-12271.77	39.00	30.40	34.15
Rx-537_10kHz_01	546	1	13:11:54	0.500005552	47.7203681	16.8222396	117.800	-3.67	-3.03	4.76	10000.0	88.593390732	179.160	-4.269	0.000000000	0.000	0.000	59.278289524	-171.823	-4.266	160.296337109	-173.363	-4.269	29.820514703	-172.973	-4.265		-179.1601	9.0174	7.4771	7.8667	-179.1961	0.0474	0.1001	0.5327	2843.86	41.87	30.62	34.41
Rx-537_10kHz_01	547	1	13:11:54	0.600005551	47.7203675	16.8222387	117.820	-3.76	-3.07	4.85	10000.0	88.592607378	174.891	-4.269	0.000000000	0.000	0.000	59.282924910	-176.091	-4.269	160.292798920	-177.632	-4.269	29.812008515	-177.244	-4.271		-174.8907	9.0183	7.4772	7.8652	-174.9267	0.0483	0.1002	0.5312	17990.82	42.69	30.64	34.31
Rx-537_10kHz_01	548	1	13:11:54	0.700005550	47.7203669	16.8222377	117.840	-3.84	-3.11	4.94	10000.0	88.594489125	170.622	-4.269	0.000000000	0.000	0.000	59.253358786	179.636	-4.273	160.298663612	178.098	-4.270	29.821356009	178.482	-4.273		-170.6215	9.0147	7.4763	7.8609	-170.6575	0.0447	0.0993	0.5269	33338.81	39.51	30.39	34.03
Rx-537_10kHz_01	549	1	13:11:54	0.800005549	47.7203663	16.8222368	117.860	-3.93	-3.14	5.03	10000.0	88.595468500	166.352	-4.270	0.000000000	0.000	0.000	59.233618504	175.363	-4.273	160.300276181	173.828	-4.270	29.815917821	174.210	-4.273		-166.3518	9.0114	7.4762	7.8581	-166.3878	0.0414	0.0992	0.5241	49070.64	36.63	30.35	33.85
Rx-537_10kHz_01	550	1	13:11:54	0.900005548	47.7203657	16.8222359	117.880	-4.01	-3.18	5.12	10000.0	88.606873322	162.081	-4.270	0.000000000	0.000	0.000	59.235655201	171.092	-4.271	160.328958853	169.557	-4.271	29.822514437	169.934	-4.276		-162.0814	9.0103	7.4753	7.8522	-162.1174	0.0403	0.0983	0.5182	65384.32	35.65	30.07	33.47
Rx-537_10kHz_01	551	1	13:11:55	0.000005546	47.7203652	16.8222350	117.900	-4.10	-3.22	5.21	10000.0	88.604241814	157.811	-4.270	0.000000000	0.000	0.000	59.233489036	166.821	-4.271	160.307315235	165.287	-4.269	29.816152019	165.675	-4.259		-157.8112	9.0097	7.4761	7.8637	-157.8472	0.0397	0.0991	0.5297	82502.92	35.14	30.32	34.22
Rx-537_10kHz_01	552	1	13:11:55	0.100005545	47.7203654	16.8222339	117.910	-4.17	-3.17	5.24	10000.0	88.597637376	153.541	-4.270	0.000000000	0.000	0.000	59.223388894	162.551	-4.270	160.275501999	161.018	-4.269	29.833529848	161.385	-4.289		-153.5412	9.0098	7.4771	7.8443	-153.5772	0.0398	0.1001	0.5103	100693.99	35.17	30.63	32.96
Rx-537_10kHz_01	553	1	13:11:55	0.200005544	47.7203656	16.8222328	117.920	-4.24	-3.12	5.26	10000.0	88.601277891	149.271	-4.270	0.000000000	0.000	0.000	59.218027011	158.280	-4.271	160.183977383	156.749	-4.269	29.838944032	157.121	-4.265		-149.2708	9.0092	7.4785	7.8498	-149.3068	0.0392	0.1015	0.5158	120288.36	34.67	31.05	33.32
Rx-537_10kHz_01	554	1	13:11:55	0.300005543	47.7203658	16.8222317	117.930	-4.31	-3.07	5.29	10000.0	88.599311017	145.004	-4.267	0.000000000	0.000	0.000	59.247959408	154.014	-4.267	160.276517358	152.481	-4.268	29.789467838	152.875	-4.246		-145.0043	9.0092	7.4767	7.8708	-145.0403	0.0392	0.0997	0.5368	141680.47	34.70	30.51	34.67
Rx-537_10kHz_01	555	1	13:11:55	0.400005542	47.7203660	16.8222307	117.940	-4.37	-3.02	5.31	10000.0	88.600608872	140.737	-4.267	0.000000000	0.000	0.000	59.250229592	149.747	-4.267	160.295836578	148.214	-4.267	29.820105541	148.615	-4.260		-140.7374	9.0094	7.4761	7.8774	-140.7734	0.0394	0.0991	0.5434	165428.87	34.83	30.33	35.10
Rx-537_10kHz_01	556	1	13:11:55	0.500005541	47.7203663	16.8222296	117.950	-4.44	-2.97	5.34	10000.0	88.604406742	136.471	-4.267	0.000000000	0.000	0.000	59.251175548	145.479	-4.267	160.300740519	143.946	-4.267	29.814879480	144.354	-4.261		-136.4708	9.0087	7.4756	7.8828	-136.5068	0.0387	0.0986	0.5488	192255.64	34.19	30.17	35.45
Rx-537_10kHz_01	557	1	13:11:55	0.600005539	47.7203665	16.8222285	117.960	-4.51	-2.92	5.37	10000.0	88.600122702	132.204	-4.267	0.000000000	0.000	0.000	59.242778355	141.212	-4.268	160.291540368	139.680	-4.266	29.814085687	140.088	-4.266		-132.2038	9.0081	7.4762	7.8842	-132.2398	0.0381	0.0992	0.5502	223172.84	33.68	30.34	35.54
Rx-537_10kHz_01	558	1	13:11:55	0.700005538	47.7203667	16.8222274	117.970	-4.58	-2.87	5.40	10000.0	88.599801594	127.937	-4.267	0.000000000	0.000	0.000	59.235458465	136.945	-4.267	160.287741190	135.414	-4.266	29.819369562	135.835	-4.253		-127.9366	9.0085	7.4775	7.8983	-127.9726	0.0385	0.1005	0.5643	259627.29	34.01	30.76	36.45
Rx-537_10kHz_01	559	1	13:11:55	0.800005537	47.7203669	16.8222263	117.980	-4.64	-2.82	5.43	10000.0	88.599575581	123.670	-4.267	0.000000000	0.000	0.000	59.231604523	132.678	-4.267	160.286062367	131.147	-4.267	29.821487929	131.565	-4.269		-123.6698	9.0082	7.4774	7.8957	-123.7058	0.0382	0.1004	0.5617	303784.06	33.79	30.72	36.28
Rx-537_10kHz_01	560	1	13:11:55	0.900005536	47.7203671	16.8222252	117.990	-4.71	-2.76	5.46	10000.0	88.604697796	119.404	-4.266	0.000000000	0.000	0.000	59.233922373	128.412	-4.266	160.297133725	126.882	-4.265	29.825333736	127.307	-4.259		-119.4041	9.0081	7.4783	7.9029	-119.4401	0.0381	0.1013	0.5689	359047.01	33.68	30.98	36.75
Rx-537_10kHz_01	561	1	13:11:56	0.000005535	47.7203673	16.8222242	118.000	-4.78	-2.71	5.50	10000.0	88.601169714	115.138	-4.266	0.000000000	0.000	0.000	59.230249560	124.146	-4.266	160.280026622	122.616	-4.266	29.832225508	123.030	-4.277		-115.1379	9.0080	7.4782	7.8916	-115.1739	0.0380	0.1012	0.5576	431148.54	33.60	30.97	36.01
Rx-537_10kHz_01	562	1	13:11:56	0.100005534	47.7203681	16.8222233	118.020	-4.81	-2.61	5.47	10000.0	88.615621195	110.872	-4.266	0.000000000	0.000	0.000	59.242715865	119.880	-4.266	160.311887638	118.351	-4.266	29.847920581	118.761	-4.269		-110.8717	9.0081	7.4790	7.8889	-110.9077	0.0381	0.1020	0.5549	530457.73	33.72	31.20	35.84
Rx-537_10kHz_01	563	1	13:11:56	0.200005532	47.7203689	16.8222224	118.040	-4.84	-2.50	5.45	10000.0	88.614597842	106.604	-4.268	0.000000000	0.000	0.000	59.237150703	115.612	-4.268	160.292443286	114.084	-4.266	29.857748128	114.494	-4.267		-106.6038	9.0081	7.4805	7.8901	-106.6398	0.0381	0.1035	0.5561	678032.71	33.67	31.67	35.92
Rx-537_10kHz_01	564	1	13:11:56	0.300005531	47.7203697	16.8222216	118.060	-4.87	-2.40	5.43	10000.0	88.614305554	102.334	-4.270	0.000000000	0.000	0.000	59.230330652	111.342	-4.270	160.291012383	109.814	-4.270	29.854763386	110.237	-4.257		-102.3337	9.0080	7.4805	7.9030	-102.3697	0.0380	0.1035	0.5690	924011.18	33.58	31.66	36.75
Rx-537_10kHz_01	565	1	13:11:56	0.400005530	47.7203705	16.8222207	118.080	-4.90	-2.29	5.41	10000.0	88.604404794	98.064	-4.269	0.000000000	0.000	0.000	59.227100118	107.072	-4.269	160.285164321	105.545	-4.269	29.837739090	105.980	-4.257		-98.0643	9.0079	7.4810	7.9154	-98.1003	0.0379	0.1040	0.5814	1423806.86	33.54	31.82	37.55
Rx-537_10kHz_01	566	1	13:11:56	0.500005529	47.7203713	16.8222198	118.100	-4.93	-2.19	5.40	10000.0	88.606018980	93.795	-4.269	0.000000000	0.000	0.000	59.236225682	102.803	-4.269	160.300431668	101.275	-4.271	29.826711049	101.694	-4.285		-93.7954	9.0075	7.4792	7.8989	-93.8314	0.0375	0.1022	0.5649	3025884.98	33.18	31.26	36.49
Rx-537_10kHz_01	567	1	13:11:56	0.600005528	47.7203721	16.8222190	118.120	-4.96	-2.08	5.38	10000.0	88.605529300	89.527	-4.269	0.000000000	0.000	0.000	59.235692280	98.535	-4.268	160.300926613	97.007	-4.268	29.830789842	97.435	-4.259		-89.5269	9.0079	7.4801	7.9080	-89.5629	0.0379	0.1031	0.5740	-26556964.24	33.49	31.56	37.08
Rx-537_10kHz_01	568	1	13:11:56	0.700005527	47.7203729	16.8222181	118.140	-4.99	-1.97	5.37	10000.0	88.603105349	85.257	-4.269	0.000000000	0.000	0.000	59.225108555	94.266	-4.269	160.296715335	92.738	-4.269	29.836926791	93.162	-4.273		-85.2574	9.0084	7.4810	7.9045	-85.2934	0.0384	0.1040	0.5705	-2461276.77	33.96	31.83	36.85
Rx-537_10kHz_01	569	1	13:11:56	0.800005525	47.7203737	16.8222172	118.160	-5.02	-1.87	5.36	10000.0	88.599478357	80.985	-4.272	0.000000000	0.000	0.000	59.222369011	89.994	-4.272	160.293568602	88.466	-4.272	29.841911424	88.893	-4.269		-80.9851	9.0084	7.4812	7.9083	-81.0211	0.0384	0.1042	0.5743	-1282480.65	33.97	31.87	37.09
Rx-537_10kHz_01	570	1	13:11:56	0.900005524	47.7203745	16.8222164	118.180	-5.05	-1.76	5.35	10000.0	88.603629187	76.713	-4.272	0.000000000	0.000	0.000	59.230068499	85.721	-4.272	160.312599503	84.194	-4.272	29.827185553	84.610	-4.283		-76.7130	9.0085	7.4808	7.8969	-76.7490	0.0385	0.1038	0.5629	-860523.49	34.01	31.76	36.36
Rx-537_10kHz_01	571	1	13:11:57	0.000005523	47.7203753	16.8222155	118.200	-5.08	-1.66	5.35	10000.0	88.602037182	72.444	-4.269	0.000000000	0.000	0.000	59.232946825	81.453	-4.269	160.312028833	79.924	-4.270	29.826944479	80.333	-4.277		-72.4437	9.0091	7.4801	7.8893	-72.4797	0.0391	0.1031	0.5553	-641903.49	34.56	31.54	35.87
Rx-537_10kHz_01	572	1	13:11:57	0.100005522	47.7203763	16.8222148	118.210	-5.10	-1.54	5.32	10000.0	88.611529377	68.174	-4.269	0.000000000	0.000	0.000	59.244150787	77.184	-4.269	160.334616750	75.655	-4.268	29.821031254	76.068	-4.265		-68.1745	9.0091	7.4808	7.8930	-68.2105	0.0391	0.1038	0.5590	-506910.37	34.57	31.75	36.11
Rx-537_10kHz_01	573	1	13:11:57	0.200005521	47.7203773	16.8222141	118.220	-5.11	-1.42	5.30	10000.0	88.616258174	63.904	-4.271	0.000000000	0.000	0.000	59.243159461	72.913	-4.271	160.329058682	71.385	-4.271	29.822863986	71.792	-4.275		-63.9039	9.0090	7.4807	7.8883	-63.9399	0.0390	0.1037	0.5543	-414374.54	34.50	31.72	35.80
Rx-537_10kHz_01	574	1	13:11:57	0.300005520	47.7203782	16.8222134	118.230	-5.12	-1.30	5.28	10000.0	88.611667531	59.633	-4.271	0.000000000	0.000	0.000	59.235904382	68.643	-4.270	160.319999645	67.116	-4.268	29.827556578	67.534	-4.258		-59.6333	9.0095	7.4831	7.9010	-59.6693	0.0395	0.1061	0.5670	-346355.14	34.94	32.45	36.62
Rx-537_10kHz_01	575	1	13:11:57	0.400005518	47.7203792	16.8222128	118.240	-5.13	-1.18	5.26	10000.0	88.599885264	55.361	-4.272	0.000000000	0.000	0.000	59.218987557	64.371	-4.272	160.299647214	62.844	-4.272	29.833994690	63.257	-4.277		-55.3612	9.0095	7.4829	7.8961	-55.3972	0.0395	0.1059	0.5621	-293716.39	34.94	32.39	36.31
Rx-537_10kHz_01	576	1	13:11:57	0.500005517	47.7203802	16.8222121	118.250	-5.14	-1.07	5.25	10000.0	88.601871075	51.089	-4.272	0.000000000	0.000	0.000	59.223568640	60.098	-4.272	160.305326195	58.572	-4.272	29.837460103	58.992	-4.265		-51.0890	9.0093	7.4831	7.9035	-51.1250	0.0393	0.1061	0.5695	-251362.05	34.73	32.47	36.78
Rx-537_10kHz_01	577	1	13:11:57	0.600005516	47.7203811	16.8222114	118.260	-5.15	-0.95	5.24	10000.0	88.601272686	46.819	-4.270	0.000000000	0.000	0.000	59.234204890	55.828	-4.270	160.318408969	54.301	-4.271	29.819712385	54.715	-4.278		-46.8192	9.0091	7.4820	7.8954	-46.8552	0.0391	0.1050	0.5614	-216209.49	34.53	32.14	36.26
Rx-537_10kHz_01	578	1	13:11:57	0.700005515	47.7203821	16.8222107	118.270	-5.16	-0.83	5.23	10000.0	88.602087333	42.551	-4.268	0.000000000	0.000	0.000	59.230561431	51.561	-4.268	160.310451428	50.034	-4.267	29.831109821	50.451	-4.263		-42.5514	9.0093	7.4825	7.9000	-42.5874	0.0393	0.1055	0.5660	-186256.92	34.72	32.26	36.56
Rx-537_10kHz_01	579	1	13:11:57	0.800005514	47.7203831	16.8222100	118.280	-5.18	-0.71	5.22	10000.0	88.607037162	38.284	-4.267	0.000000000	0.000	0.000	59.228943694	47.294	-4.267	160.309448757	45.768	-4.266	29.836031814	46.196	-4.255		-38.2844	9.0095	7.4834	7.9120	-38.3204	0.0395	0.1064	0.5780	-160154.41	34.90	32.56	37.33
Rx-537_10kHz_01	580	1	13:11:57	0.900005513	47.7203840	16.8222093	118.290	-5.19	-0.59	5.22	10000.0	88.605289127	34.017	-4.267	0.000000000	0.000	0.000	59.223361842	43.027	-4.267	160.306441706	41.501	-4.267	29.844024224	41.925	-4.271		-34.0175	9.0092	7.4835	7.9078	-34.0535	0.0392	0.1065	0.5738	-136959.54	34.64	32.57	37.06
Rx-537_10kHz_01	581	1	13:11:58	0.000005511	47.7203850	16.8222087	118.300	-5.20	-0.47	5.22	10000.0	88.602943228	29.748	-4.269	0.000000000	0.000	0.000	59.222133707	38.758	-4.269	160.301446522	37.232	-4.269	29.843192299	37.664	-4.262		-29.7483	9.0092	7.4834	7.9154	-29.7843	0.0392	0.1064	0.5814	-115980.92	34.69	32.56	37.55
Rx-537_10kHz_01	582	1	13:11:58	0.100005510	47.7203860	16.8222080	118.310	-5.21	-0.35	5.22	10000.0	88.617266396	25.477	-4.271	0.000000000	0.000	0.000	59.241475699	34.486	-4.271	160.337237912	32.959	-4.273	29.835433498	33.378	-4.285		-25.4771	9.0090	7.4816	7.9014	-25.5131	0.0390	0.1046	0.5674	-96712.39	34.51	31.99	36.65
Rx-537_10kHz_01	583	1	13:11:58	0.200005509	47.7203870	16.8222073	118.320	-5.22	-0.23	5.22	10000.0	88.621855924	21.207	-4.270	0.000000000	0.000	0.000	59.245892248	30.216	-4.270	160.346159013	28.690	-4.269	29.839228915	29.117	-4.261		-21.2071	9.0089	7.4824	7.9103	-21.2431	0.0389	0.1054	0.5763	-78775.47	34.44	32.25	37.22
Rx-537_10kHz_01	584	1	13:11:58	0.300005508	47.7203881	16.8222066	118.330	-5.23	-0.10	5.23	10000.0	88.616444790	16.938	-4.269	0.000000000	0.000	0.000	59.240074167	25.947	-4.269	160.329898235	24.421	-4.269	29.836864064	24.846	-4.272		-16.9380	9.0092	7.4827	7.9078	-16.9740	0.0392	0.1057	0.5738	-61853.59	34.64	32.35	37.06
Rx-537_10kHz_01	585	1	13:11:58	0.400005507	47.7203891	16.8222059	118.340	-5.24	0.02	5.24	10000.0	88.605886952	12.667	-4.271	0.000000000	0.000	0.000	59.227691996	21.676	-4.271	160.306518790	20.151	-4.269	29.848032745	20.583	-4.263		-12.6669	9.0096	7.4844	7.9162	-12.7029	0.0396	0.1074	0.5822	-45678.15	34.99	32.86	37.60
Rx-537_10kHz_01	586	1	13:11:58	0.500005506	47.7203901	16.8222052	118.350	-5.24	0.14	5.25	10000.0	88.604098816	8.395	-4.272	0.000000000	0.000	0.000	59.220177621	17.405	-4.272	160.295872547	15.881	-4.271	29.850988369	16.319	-4.264		-8.3947	9.0099	7.4859	7.9242	-8.4307	0.0399	0.1089	0.5902	-30034.75	35.32	33.32	38.12
Rx-537_10kHz_01	587	1	13:11:58	0.600005504	47.7203911	16.8222046	118.360	-5.25	0.27	5.26	10000.0	88.607131554	4.123	-4.272	0.000000000	0.000	0.000	59.217360135	13.133	-4.272	160.298696558	11.608	-4.272	29.861965443	12.040	-4.279		-4.1228	9.0099	7.4854	7.9170	-4.1588	0.0399	0.1084	0.5830	-14734.81	35.26	33.15	37.65
Rx-537_10kHz_01	588	1	13:11:58	0.700005503	47.7203921	16.8222039	118.370	-5.26	0.39	5.28	10000.0	88.603982836	-0.147	-4.270	0.000000000	0.000	0.000	59.228402350	8.863	-4.270	160.307257439	7.338	-4.270	29.838132862	7.772	-4.267		0.1470	9.0097	7.4853	7.9194	0.1110	0.0397	0.1083	0.5854	392.67	35.07	33.14	37.81
Rx-537_10kHz_01	589	1	13:11:58	0.800005502	47.7203931	16.8222032	118.380	-5.27	0.52	5.30	10000.0	88.600512386	-4.415	-4.268	0.000000000	0.000	0.000	59.233486366	4.594	-4.269	160.307953292	3.069	-4.270	29.830636159	3.491	-4.282		4.4153	9.0094	7.4840	7.9061	4.3793	0.0394	0.1070	0.5721	15518.87	34.84	32.75	36.95
Rx-537_10kHz_01	590	1	13:11:58	0.900005501	47.7203942	16.8222025	118.390	-5.28	0.64	5.32	10000.0	88.602818533	-8.686	-4.271	0.000000000	0.000	0.000	59.230515776	0.324	-4.270	160.302159111	-1.200	-4.269	29.838624269	-0.765	-4.256		8.6861	9.0098	7.4858	7.9213	8.6501	0.0398	0.1088	0.5873	30828.20	35.21	33.28	37.93
Rx-537_10kHz_01	591	1	13:11:59	0.000005500	47.7203952	16.8222018	118.400	-5.29	0.76	5.35	10000.0	88.600817296	-12.957	-4.271	0.000000000	0.000	0.000	59.226596467	-3.947	-4.271	160.294346999	-5.471	-4.271	29.836561142	-5.041	-4.277		12.9569	9.0100	7.4859	7.9155	12.9209	0.0400	0.1089	0.5815	46489.20	35.35	33.31	37.56
Rx-537_10kHz_01	592	1	13:11:59	0.100005499	47.7203962	16.8222011	118.400	-5.30	0.89	5.38	10000.0	88.613511533	-17.227	-4.270	0.000000000	0.000	0.000	59.230252573	-8.217	-4.270	160.318474193	-9.740	-4.269	29.852555898	-9.309	-4.267		17.2266	9.0101	7.4870	7.9180	17.1906	0.0401	0.1100	0.5840	62691.98	35.44	33.64	37.72
Rx-537_10kHz_01	593	1	13:11:59	0.200005497	47.7203973	16.8222004	118.400	-5.31	1.02	5.41	10000.0	88.615230826	-21.496	-4.269	0.000000000	0.000	0.000	59.232377137	-12.485	-4.269	160.322167112	-14.009	-4.270	29.842747320	-13.580	-4.272		21.4956	9.0101	7.4862	7.9152	21.4596	0.0401	0.1092	0.5812	79657.93	35.46	33.40	37.54
Rx-537_10kHz_01	594	1	13:11:59	0.300005496	47.7203984	16.8221997	118.400	-5.32	1.15	5.44	10000.0	88.607266236	-25.766	-4.270	0.000000000	0.000	0.000	59.240819857	-16.756	-4.270	160.326885684	-18.281	-4.271	29.831341630	-17.864	-4.283		25.7656	9.0099	7.4850	7.9019	25.7296	0.0399	0.1080	0.5679	97654.31	35.28	33.05	36.68
Rx-537_10kHz_01	595	1	13:11:59	0.400005495	47.7203994	16.8221990	118.400	-5.33	1.28	5.48	10000.0	88.601897410	-30.036	-4.270	0.000000000	0.000	0.000	59.234047418	-21.025	-4.270	160.305564650	-22.549	-4.269	29.827681745	-22.124	-4.261		30.0359	9.0107	7.4864	7.9115	29.9999	0.0407	0.1094	0.5775	116995.46	36.01	33.49	37.30
Rx-537_10kHz_01	596	1	13:11:59	0.500005494	47.7204005	16.8221982	118.400	-5.34	1.41	5.52	10000.0	88.593783521	-34.305	-4.269	0.000000000	0.000	0.000	59.224753995	-25.295	-4.269	160.288107700	-26.818	-4.269	29.830340653	-26.398	-4.273		34.3054	9.0107	7.4872	7.9079	34.2694	0.0407	0.1102	0.5739	138074.73	36.03	33.72	37.06
Rx-537_10kHz_01	597	1	13:11:59	0.600005493	47.7204016	16.8221975	118.400	-5.35	1.54	5.57	10000.0	88.586805453	-38.576	-4.271	0.000000000	0.000	0.000	59.214701722	-29.564	-4.270	160.268635455	-31.086	-4.267	29.836889431	-30.652	-4.255		38.5759	9.0115	7.4904	7.9235	38.5399	0.0415	0.1134	0.5895	161419.80	36.69	34.68	38.08
Rx-537_10kHz_01	598	1	13:11:59	0.700005492	47.7204026	16.8221968	118.400	-5.36	1.67	5.61	10000.0	88.590257327	-42.847	-4.271	0.000000000	0.000	0.000	59.207276946	-33.835	-4.271	160.272459306	-35.356	-4.271	29.847013012	-34.930	-4.278		42.8470	9.0117	7.4910	7.9168	42.8110	0.0417	0.1140	0.5828	187721.45	36.83	34.87	37.64
Rx-537_10kHz_01	599	1	13:11:59	0.800005490	47.7204037	16.8221961	118.400	-5.37	1.80	5.66	10000.0	88.588815418	-47.119	-4.272	0.000000000	0.000	0.000	59.212723816	-38.107	-4.272	160.278357766	-39.628	-4.272	29.842249845	-39.198	-4.268		47.1185	9.0115	7.4908	7.9205	47.0825	0.0415	0.1138	0.5865	217936.07	36.73	34.81	37.88
Rx-537_10kHz_01	600	1	13:11:59	0.900005489	47.7204048	16.8221954	118.400	-5.38	1.93	5.72	10000.0	88.588965167	-51.390	-4.271	0.000000000	0.000	0.000	59.224469039	-42.378	-4.271	160.287956314	-43.900	-4.272	29.822532889	-43.478	-4.280		51.3896	9.0114	7.4899	7.9116	51.3536	0.0414	0.1129	0.5776	253424.50	36.59	34.54	37.31
Rx-537_10kHz_02	1	1	13:12:00	0.000005488	47.7204058	16.8221947	118.400	-5.39	2.06	5.77	10000.0	88.588455172	-55.660	-55.660	0.000000000	0.000	0.000	59.222929931	-46.648	-46.648	160.287871114	-48.169	-48.169	29.825847060	-47.745	-47.745		55.6596	9.0114	7.4902	7.9149	55.6236	0.0414	0.1132	0.5809	296213.40	36.62	34.63	37.52
Rx-537_10kHz_02	2	1	13:12:00	0.100005487	47.7204070	16.8221939	118.400	-5.40	2.20	5.83	10000.0	88.602178486	-59.930	-4.270	0.000000000	0.000	0.000	59.227377673	-50.918	-4.270	160.302390955	-52.438	-4.268	29.833191053	-52.007	-4.262		59.9296	9.0118	7.4918	7.9227	59.8936	0.0418	0.1148	0.5887	349487.01	36.92	35.12	38.03
Rx-537_10kHz_02	3	1	13:12:00	0.200005486	47.7204081	16.8221931	118.400	-5.41	2.34	5.89	10000.0	88.619141440	-64.199	-4.269	0.000000000	0.000	0.000	59.236214573	-55.187	-4.269	160.338476158	-56.707	-4.269	29.850125677	-56.285	-4.278		64.1986	9.0118	7.4920	7.9133	64.1626	0.0418	0.1150	0.5793	418488.60	36.95	35.19	37.42
Rx-537_10kHz_02	4	1	13:12:00	0.300005485	47.7204093	16.8221924	118.400	-5.42	2.48	5.96	10000.0	88.616760183	-68.468	-4.269	0.000000000	0.000	0.000	59.233041580	-59.456	-4.269	160.329810468	-60.974	-4.268	29.854338996	-60.543	-4.257		68.4676	9.0119	7.4932	7.9250	68.4316	0.0419	0.1162	0.5910	512642.27	37.03	35.56	38.17
Rx-537_10kHz_02	5	1	13:12:00	0.400005483	47.7204104	16.8221916	118.400	-5.43	2.62	6.03	10000.0	88.606325802	-72.737	-4.269	0.000000000	0.000	0.000	59.231370573	-63.725	-4.270	160.313307641	-65.246	-4.271	29.832794376	-64.828	-4.285		72.7369	9.0115	7.4911	7.9091	72.7009	0.0415	0.1141	0.5751	650643.24	36.72	34.92	37.15
Rx-537_10kHz_02	6	1	13:12:00	0.500005482	47.7204116	16.8221908	118.400	-5.44	2.76	6.10	10000.0	88.605530245	-77.005	-4.268	0.000000000	0.000	0.000	59.235348554	-67.993	-4.268	160.314511109	-69.513	-4.268	29.833032765	-69.084	-4.256		77.0053	9.0121	7.4919	7.9213	76.9693	0.0421	0.1149	0.5873	875598.49	37.27	35.15	37.93
Rx-537_10kHz_02	7	1	13:12:00	0.600005481	47.7204127	16.8221901	118.400	-5.45	2.90	6.17	10000.0	88.606373306	-81.273	-4.268	0.000000000	0.000	0.000	59.236694562	-72.261	-4.268	160.318985362	-73.781	-4.267	29.829337633	-73.357	-4.272		81.2734	9.0124	7.4926	7.9169	81.2374	0.0424	0.1156	0.5829	1314653.17	37.46	35.38	37.65
Rx-537_10kHz_02	8	1	13:12:00	0.700005480	47.7204139	16.8221893	118.400	-5.46	3.04	6.25	10000.0	88.603351435	-85.544	-4.271	0.000000000	0.000	0.000	59.224356182	-76.531	-4.270	160.305090365	-78.049	-4.268	29.848206520	-77.614	-4.258		85.5441	9.0129	7.4951	7.9298	85.5081	0.0429	0.1181	0.5958	2579419.77	37.95	36.14	38.49
Rx-537_10kHz_02	9	1	13:12:00	0.800005479	47.7204150	16.8221885	118.400	-5.47	3.18	6.33	10000.0	88.606336407	-89.815	-4.271	0.000000000	0.000	0.000	59.222732591	-80.802	-4.271	160.307187898	-82.319	-4.270	29.844004475	-81.882	-4.267		89.8154	9.0133	7.4965	7.9337	89.7794	0.0433	0.1195	0.5997	52606608.37	38.31	36.56	38.74
Rx-537_10kHz_02	10	1	13:12:00	0.900005478	47.7204162	16.8221878	118.400	-5.48	3.32	6.41	10000.0	88.605936818	-94.085	-4.270	0.000000000	0.000	0.000	59.219577315	-85.073	-4.271	160.310181286	-86.590	-4.271	29.851784727	-86.158	-4.277		94.0855	9.0129	7.4956	7.9273	94.0495	0.0429	0.1186	0.5933	-2862470.70	37.93	36.28	38.32
Rx-537_10kHz_02	11	1	13:12:01	0.000005476	47.7204173	16.8221870	118.400	-5.49	3.46	6.49	10000.0	88.608907469	-98.357	-4.271	0.000000000	0.000	0.000	59.233485365	-89.344	-4.271	160.326087025	-90.861	-4.272	29.838607602	-90.428	-4.269		98.3565	9.0126	7.4951	7.9289	98.3205	0.0426	0.1181	0.5949	-1385602.16	37.65	36.14	38.42
Rx-537_10kHz_02	12	1	13:12:01	0.100005475	47.7204184	16.8221863	118.400	-5.50	3.59	6.57	10000.0	88.619254400	-102.628	-4.272	0.000000000	0.000	0.000	59.248094634	-93.616	-4.272	160.354332207	-95.135	-4.274	29.838270082	-94.713	-4.285		102.6281	9.0122	7.4928	7.9154	102.5921	0.0422	0.1158	0.5814	-907165.07	37.33	35.43	37.55
Rx-537_10kHz_02	13	1	13:12:01	0.200005474	47.7204195	16.8221856	118.400	-5.51	3.72	6.65	10000.0	88.621784533	-106.900	-4.272	0.000000000	0.000	0.000	59.245020141	-97.887	-4.271	160.347437259	-99.405	-4.270	29.846134224	-98.964	-4.251		106.8999	9.0126	7.4946	7.9363	106.8639	0.0426	0.1176	0.6023	-668492.87	37.71	35.97	38.90
Rx-537_10kHz_02	14	1	13:12:01	0.300005473	47.7204206	16.8221848	118.400	-5.52	3.85	6.73	10000.0	88.613058483	-111.171	-4.271	0.000000000	0.000	0.000	59.232226307	-102.159	-4.271	160.325758336	-103.677	-4.271	29.847087707	-103.244	-4.280		111.1711	9.0125	7.4944	7.9272	111.1351	0.0425	0.1174	0.5932	-524207.57	37.60	35.93	38.31
Rx-537_10kHz_02	15	1	13:12:01	0.400005472	47.7204217	16.8221841	118.400	-5.53	3.98	6.81	10000.0	88.606348831	-115.441	-4.270	0.000000000	0.000	0.000	59.216766832	-106.429	-4.270	160.304022343	-107.946	-4.269	29.871037904	-107.504	-4.260		115.4414	9.0126	7.4953	7.9378	115.4054	0.0426	0.1183	0.6038	-426661.99	37.62	36.19	39.00
Rx-537_10kHz_02	16	1	13:12:01	0.500005471	47.7204228	16.8221834	118.400	-5.54	4.11	6.90	10000.0	88.604466476	-119.711	-4.270	0.000000000	0.000	0.000	59.227827060	-110.699	-4.270	160.303397630	-112.218	-4.272	29.836754373	-111.781	-4.278		119.7114	9.0122	7.4938	7.9302	119.6754	0.0422	0.1168	0.5962	-355626.24	37.29	35.72	38.51
Rx-537_10kHz_02	17	1	13:12:01	0.600005469	47.7204238	16.8221827	118.400	-5.55	4.25	6.98	10000.0	88.605537604	-123.979	-4.268	0.000000000	0.000	0.000	59.237618301	-114.967	-4.268	160.314615038	-116.487	-4.270	29.835537954	-116.058	-4.277		123.9792	9.0119	7.4919	7.9211	123.9432	0.0419	0.1149	0.5871	-301074.28	37.05	35.16	37.92
Rx-537_10kHz_02	18	1	13:12:01	0.700005468	47.7204249	16.8221820	118.400	-5.55	4.38	7.07	10000.0	88.604083081	-128.247	-4.268	0.000000000	0.000	0.000	59.233079756	-119.236	-4.268	160.306984331	-120.755	-4.267	29.838775709	-120.318	-4.260		128.2474	9.0117	7.4928	7.9292	128.2114	0.0417	0.1158	0.5952	-257408.64	36.84	35.43	38.44
Rx-537_10kHz_02	19	1	13:12:01	0.800005467	47.7204260	16.8221813	118.400	-5.56	4.51	7.16	10000.0	88.600677329	-132.515	-4.268	0.000000000	0.000	0.000	59.226880046	-123.504	-4.268	160.300932540	-125.023	-4.268	29.849613682	-124.596	-4.278		132.5153	9.0117	7.4924	7.9191	132.4793	0.0417	0.1154	0.5851	-221307.02	36.83	35.30	37.79
Rx-537_10kHz_02	20	1	13:12:01	0.900005466	47.7204271	16.8221805	118.400	-5.57	4.64	7.25	10000.0	88.603163742	-136.785	-4.270	0.000000000	0.000	0.000	59.219287584	-127.773	-4.270	160.294766292	-129.290	-4.267	29.865698521	-128.845	-4.249		136.7852	9.0121	7.4953	7.9405	136.7492	0.0421	0.1183	0.6065	-190633.00	37.21	36.20	39.17
Rx-537_10kHz_02	21	1	13:12:02	0.000005465	47.7204282	16.8221798	118.400	-5.58	4.77	7.34	10000.0	88.605123128	-141.056	-4.271	0.000000000	0.000	0.000	59.218517159	-132.045	-4.272	160.295118627	-133.563	-4.273	29.866452254	-133.130	-4.285		141.0563	9.0113	7.4932	7.9261	141.0203	0.0413	0.1162	0.5921	-163978.73	36.54	35.55	38.24
Rx-537_10kHz_02	22	1	13:12:02	0.100005464	47.7204292	16.8221793	118.400	-5.58	4.89	7.42	10000.0	88.614527903	-145.328	-4.272	0.000000000	0.000	0.000	59.233395017	-136.317	-4.272	160.321681169	-137.835	-4.272	29.861989749	-137.393	-4.263		145.3279	9.0110	7.4929	7.9346	145.2919	0.0410	0.1159	0.6006	-140359.74	36.28	35.45	38.79
Rx-537_10kHz_02	23	1	13:12:02	0.200005462	47.7204302	16.8221788	118.400	-5.58	5.01	7.50	10000.0	88.616990920	-149.597	-4.269	0.000000000	0.000	0.000	59.245931047	-140.586	-4.270	160.334064456	-142.106	-4.271	29.839082034	-141.676	-4.282		149.5972	9.0109	7.4916	7.9217	149.5612	0.0409	0.1146	0.5877	-119074.67	36.14	35.05	37.96
Rx-537_10kHz_02	24	1	13:12:02	0.300005461	47.7204312	16.8221782	118.400	-5.58	5.13	7.58	10000.0	88.614375106	-153.866	-4.269	0.000000000	0.000	0.000	59.236798730	-144.855	-4.269	160.321583070	-146.374	-4.268	29.852215743	-145.940	-4.265		153.8662	9.0109	7.4921	7.9261	153.8302	0.0409	0.1151	0.5921	-99580.71	36.19	35.23	38.24
Rx-537_10kHz_02	25	1	13:12:02	0.400005460	47.7204322	16.8221777	118.400	-5.58	5.24	7.66	10000.0	88.601629591	-158.134	-4.268	0.000000000	0.000	0.000	59.222120893	-149.123	-4.268	160.290449723	-150.641	-4.267	29.850408036	-150.201	-4.261		158.1344	9.0113	7.4935	7.9334	158.0984	0.0413	0.1165	0.5994	-81469.15	36.48	35.63	38.71
Rx-537_10kHz_02	26	1	13:12:02	0.500005459	47.7204332	16.8221772	118.400	-5.58	5.36	7.74	10000.0	88.604606469	-162.404	-4.269	0.000000000	0.000	0.000	59.223625419	-153.393	-4.270	160.299339760	-154.912	-4.271	29.854487432	-154.481	-4.280		162.4036	9.0107	7.4921	7.9227	162.3676	0.0407	0.1151	0.5887	-64408.79	35.96	35.21	38.03
Rx-537_10kHz_02	27	1	13:12:02	0.600005458	47.7204342	16.8221766	118.400	-5.58	5.48	7.82	10000.0	88.605002523	-166.673	-4.269	0.000000000	0.000	0.000	59.224638199	-157.662	-4.269	160.304543457	-159.180	-4.268	29.847780641	-158.742	-4.261		166.6728	9.0105	7.4928	7.9307	166.6368	0.0405	0.1158	0.5967	-48139.48	35.80	35.41	38.54
Rx-537_10kHz_02	28	1	13:12:02	0.700005457	47.7204352	16.8221761	118.400	-5.58	5.60	7.90	10000.0	88.602888027	-170.942	-4.269	0.000000000	0.000	0.000	59.230724216	-161.932	-4.269	160.309180744	-163.452	-4.272	29.839976086	-163.025	-4.283		170.9417	9.0101	7.4901	7.9170	170.9057	0.0401	0.1131	0.5830	-32437.81	35.45	34.61	37.65
Rx-537_10kHz_02	29	1	13:12:02	0.800005455	47.7204362	16.8221756	118.400	-5.58	5.72	7.99	10000.0	88.604988271	-175.208	-4.266	0.000000000	0.000	0.000	59.234820772	-166.197	-4.266	160.313920826	-167.717	-4.265	29.842317615	-167.281	-4.256		175.2080	9.0107	7.4914	7.9273	175.1720	0.0407	0.1144	0.5933	-17116.80	35.97	35.00	38.32
Rx-537_10kHz_02	30	1	13:12:02	0.900005454	47.7204372	16.8221750	118.400	-5.58	5.83	8.07	10000.0	88.608376220	-179.477	-4.269	0.000000000	0.000	0.000	59.232927748	-170.466	-4.269	160.311780366	-171.985	-4.268	29.840973822	-171.551	-4.271		179.4767	9.0105	7.4918	7.9252	179.4407	0.0405	0.1148	0.5912	-1978.67	35.80	35.11	38.19
Rx-537_10kHz_02	31	1	13:12:03	0.000005453	47.7204382	16.8221745	118.400	-5.58	5.95	8.16	10000.0	88.602672163	176.254	-4.269	0.000000000	0.000	0.000	59.225223168	-174.735	-4.268	160.301132419	-176.252	-4.267	29.849343259	-175.812	-4.261		-176.2541	9.0113	7.4940	7.9334	-176.2901	0.0413	0.1170	0.5994	13139.89	36.48	35.80	38.71
Rx-537_10kHz_02	32	1	13:12:03	0.100005452	47.7204391	16.8221740	118.410	-5.58	6.06	8.24	10000.0	88.610640073	171.987	-4.268	0.000000000	0.000	0.000	59.229202891	-179.002	-4.267	160.311471786	179.482	-4.266	29.845206212	179.923	-4.265		-171.9865	9.0114	7.4952	7.9362	-172.0225	0.0414	0.1182	0.6022	28398.79	36.63	36.16	38.90
Rx-537_10kHz_02	33	1	13:12:03	0.200005451	47.7204400	16.8221735	118.420	-5.58	6.17	8.32	10000.0	88.613239073	167.718	-4.269	0.000000000	0.000	0.000	59.226590454	176.729	-4.269	160.323927069	175.212	-4.269	29.855983649	175.651	-4.272		-167.7176	9.0111	7.4947	7.9334	-167.7536	0.0411	0.1177	0.5994	43985.26	36.38	36.00	38.72
Rx-537_10kHz_02	34	1	13:12:03	0.300005450	47.7204410	16.8221729	118.430	-5.58	6.28	8.40	10000.0	88.611799730	163.449	-4.269	0.000000000	0.000	0.000	59.234496769	172.460	-4.269	160.329629778	170.943	-4.269	29.838579365	171.384	-4.267		-163.4490	9.0111	7.4941	7.9349	-163.4850	0.0411	0.1171	0.6009	60083.91	36.32	35.82	38.81
Rx-537_10kHz_02	35	1	13:12:03	0.400005448	47.7204419	16.8221724	118.440	-5.58	6.39	8.49	10000.0	88.599545080	159.181	-4.268	0.000000000	0.000	0.000	59.230055620	168.192	-4.268	160.309176985	166.674	-4.269	29.833871401	167.107	-4.277		-159.1812	9.0111	7.4928	7.9261	-159.2172	0.0411	0.1158	0.5921	76907.81	36.35	35.43	38.24
Rx-537_10kHz_02	36	1	13:12:03	0.500005447	47.7204428	16.8221719	118.450	-5.58	6.51	8.57	10000.0	88.599278105	154.914	-4.267	0.000000000	0.000	0.000	59.227910239	163.925	-4.267	160.304461762	162.408	-4.266	29.833615918	162.849	-4.259		-154.9142	9.0113	7.4942	7.9344	-154.9502	0.0413	0.1172	0.6004	94709.11	36.51	35.87	38.78
Rx-537_10kHz_02	37	1	13:12:03	0.600005446	47.7204438	16.8221714	118.460	-5.58	6.62	8.66	10000.0	88.598070683	150.648	-4.266	0.000000000	0.000	0.000	59.223573265	159.660	-4.266	160.299191692	158.142	-4.266	29.836576129	158.577	-4.272		-150.6479	9.0117	7.4943	7.9291	-150.6839	0.0417	0.1173	0.5951	113793.42	36.88	35.90	38.44
Rx-537_10kHz_02	38	1	13:12:03	0.700005445	47.7204447	16.8221709	118.470	-5.58	6.73	8.74	10000.0	88.598018424	146.381	-4.267	0.000000000	0.000	0.000	59.218495753	155.393	-4.267	160.296979093	153.877	-4.266	29.849100035	154.322	-4.255		-146.3809	9.0117	7.4957	7.9413	-146.4169	0.0417	0.1187	0.6073	134550.14	36.89	36.33	39.22
Rx-537_10kHz_02	39	1	13:12:03	0.800005444	47.7204456	16.8221704	118.480	-5.58	6.84	8.83	10000.0	88.596918346	142.111	-4.270	0.000000000	0.000	0.000	59.217325602	151.123	-4.269	160.295487372	149.606	-4.270	29.844112186	150.046	-4.276		-142.1113	9.0119	7.4951	7.9346	-142.1473	0.0419	0.1181	0.6006	157485.43	37.08	36.13	38.79
Rx-537_10kHz_02	40	1	13:12:03	0.900005443	47.7204466	16.8221698	118.490	-5.58	6.95	8.91	10000.0	88.601424267	137.842	-4.269	0.000000000	0.000	0.000	59.231445905	146.854	-4.269	160.315627076	145.337	-4.270	29.835496692	145.772	-4.274		-137.8423	9.0116	7.4943	7.9299	-137.8783	0.0416	0.1173	0.5959	183242.05	36.74	35.90	38.49
Rx-537_10kHz_02	41	1	13:12:04	0.000005441	47.7204475	16.8221693	118.500	-5.59	7.06	9.00	10000.0	88.599615571	133.574	-4.268	0.000000000	0.000	0.000	59.230534892	142.586	-4.268	160.306357768	141.069	-4.268	29.834891407	141.510	-4.263		-133.5740	9.0120	7.4949	7.9357	-133.6100	0.0420	0.1179	0.6017	212722.49	37.18	36.07	38.86
Rx-537_10kHz_02	42	1	13:12:04	0.100005440	47.7204485	16.8221687	118.490	-5.59	7.18	9.10	10000.0	88.616736884	129.305	-4.269	0.000000000	0.000	0.000	59.242213410	138.317	-4.269	160.338577501	136.800	-4.269	29.841569940	137.238	-4.272		-129.3049	9.0120	7.4954	7.9331	-129.3409	0.0420	0.1184	0.5991	247221.75	37.10	36.22	38.70
Rx-537_10kHz_02	43	1	13:12:04	0.200005439	47.7204495	16.8221680	118.480	-5.60	7.30	9.20	10000.0	88.605288615	125.035	-4.270	0.000000000	0.000	0.000	59.228671917	134.048	-4.269	160.310716071	132.533	-4.267	29.844280622	132.985	-4.253		-125.0351	9.0125	7.4981	7.9500	-125.0711	0.0425	0.1211	0.6160	288641.96	37.58	37.06	39.78
Rx-537_10kHz_02	44	1	13:12:04	0.300005438	47.7204505	16.8221673	118.470	-5.61	7.42	9.30	10000.0	88.598457983	120.765	-4.270	0.000000000	0.000	0.000	59.210577193	129.778	-4.269	160.295815077	128.265	-4.269	29.858721382	128.718	-4.268		-120.7650	9.0133	7.4996	7.9526	-120.8010	0.0433	0.1226	0.6186	339924.78	38.24	37.50	39.95
Rx-537_10kHz_02	45	1	13:12:04	0.400005437	47.7204514	16.8221667	118.460	-5.62	7.54	9.40	10000.0	88.595508265	116.493	-4.272	0.000000000	0.000	0.000	59.216163077	125.505	-4.273	160.298619018	123.992	-4.272	29.848837598	124.451	-4.266		-116.4925	9.0126	7.4997	7.9588	-116.5285	0.0426	0.1227	0.6248	405934.28	37.64	37.55	40.36
Rx-537_10kHz_02	46	1	13:12:04	0.500005436	47.7204524	16.8221660	118.450	-5.63	7.66	9.51	10000.0	88.598484562	112.222	-4.271	0.000000000	0.000	0.000	59.232541660	121.235	-4.270	160.316000091	119.721	-4.272	29.829104572	120.172	-4.280		-112.2220	9.0127	7.4985	7.9497	-112.2580	0.0427	0.1215	0.6157	495129.72	37.75	37.18	39.77
Rx-537_10kHz_02	47	1	13:12:04	0.600005434	47.7204534	16.8221653	118.440	-5.64	7.78	9.61	10000.0	88.603377963	107.953	-4.269	0.000000000	0.000	0.000	59.229770527	116.966	-4.269	160.316986920	115.453	-4.268	29.839991032	115.910	-4.261		-107.9529	9.0128	7.4997	7.9574	-107.9889	0.0428	0.1227	0.6234	624085.73	37.87	37.53	40.26
Rx-537_10kHz_02	48	1	13:12:04	0.700005433	47.7204544	16.8221647	118.430	-5.65	7.90	9.71	10000.0	88.599827594	103.685	-4.268	0.000000000	0.000	0.000	59.220962191	112.698	-4.267	160.297959626	111.186	-4.266	29.847511895	111.657	-4.253		-103.6850	9.0132	7.5013	7.9725	-103.7210	0.0432	0.1243	0.6385	829957.47	38.21	38.04	41.24
Rx-537_10kHz_02	49	1	13:12:04	0.800005432	47.7204554	16.8221640	118.420	-5.66	8.02	9.81	10000.0	88.593438743	99.417	-4.268	0.000000000	0.000	0.000	59.212078868	108.430	-4.268	160.292725924	106.919	-4.267	29.854229911	107.386	-4.271		-99.4169	9.0136	7.5025	7.9695	-99.4529	0.0436	0.1255	0.6355	1217098.80	38.52	38.39	41.05
Rx-537_10kHz_02	50	1	13:12:04	0.900005431	47.7204564	16.8221633	118.410	-5.67	8.14	9.92	10000.0	88.593628750	95.148	-4.269	0.000000000	0.000	0.000	59.212532252	104.162	-4.268	160.291633838	102.652	-4.268	29.851632602	103.131	-4.255		-95.1483	9.0140	7.5033	7.9831	-95.1843	0.0440	0.1263	0.6491	2233494.19	38.90	38.63	41.93
Rx-537_10kHz_02	51	1	13:12:05	0.000005430	47.7204573	16.8221627	118.400	-5.68	8.26	10.02	10000.0	88.594155288	90.880	-4.268	0.000000000	0.000	0.000	59.225914090	99.893	-4.269	160.299796555	98.382	-4.270	29.838663612	98.855	-4.277		-90.8798	9.0136	7.5018	7.9749	-90.9158	0.0436	0.1248	0.6409	12677762.50	38.59	38.20	41.40
Rx-537_10kHz_02	52	1	13:12:05	0.100005429	47.7204584	16.8221620	118.390	-5.69	8.38	10.13	10000.0	88.607364025	86.612	-4.268	0.000000000	0.000	0.000	59.239611040	95.626	-4.268	160.328170946	94.115	-4.267	29.840076220	94.594	-4.260		-86.6123	9.0137	7.5026	7.9821	-86.6483	0.0437	0.1256	0.6481	-3460066.38	38.60	38.42	41.86
Rx-537_10kHz_02	53	1	13:12:05	0.200005427	47.7204594	16.8221614	118.380	-5.69	8.51	10.23	10000.0	88.610353193	82.345	-4.267	0.000000000	0.000	0.000	59.236804894	91.359	-4.267	160.321399918	89.849	-4.266	29.846919871	90.330	-4.264		-82.3449	9.0141	7.5039	7.9854	-82.3809	0.0441	0.1269	0.6514	-1514862.84	39.01	38.84	42.08
Rx-537_10kHz_02	54	1	13:12:05	0.300005426	47.7204604	16.8221607	118.370	-5.70	8.63	10.34	10000.0	88.607612824	78.078	-4.267	0.000000000	0.000	0.000	59.226907953	87.093	-4.266	160.311703445	85.584	-4.264	29.857020784	86.083	-4.247		-78.0778	9.0147	7.5066	8.0054	-78.1138	0.0447	0.1296	0.6714	-962755.79	39.49	39.66	43.36
Rx-537_10kHz_02	55	1	13:12:05	0.400005425	47.7204615	16.8221601	118.360	-5.71	8.75	10.45	10000.0	88.597010195	73.811	-4.267	0.000000000	0.000	0.000	59.219154755	82.826	-4.267	160.289768078	81.318	-4.266	29.854560048	81.818	-4.265		-73.8109	9.0148	7.5075	8.0075	-73.8469	0.0448	0.1305	0.6735	-699632.98	39.64	39.91	43.50
Rx-537_10kHz_02	56	1	13:12:05	0.500005424	47.7204625	16.8221594	118.350	-5.71	8.88	10.56	10000.0	88.598437765	69.545	-4.266	0.000000000	0.000	0.000	59.214299966	78.560	-4.266	160.289877181	77.053	-4.266	29.870992690	77.555	-4.263		-69.5453	9.0147	7.5073	8.0099	-69.5813	0.0447	0.1303	0.6759	-544344.86	39.55	39.87	43.66
Rx-537_10kHz_02	57	1	13:12:05	0.600005423	47.7204635	16.8221588	118.340	-5.72	9.00	10.67	10000.0	88.596820040	65.279	-4.267	0.000000000	0.000	0.000	59.231846600	74.293	-4.267	160.311565334	72.785	-4.267	29.840032295	73.278	-4.277		-65.2786	9.0141	7.5067	7.9995	-65.3146	0.0441	0.1297	0.6655	-440871.57	38.96	39.68	42.99
Rx-537_10kHz_02	58	1	13:12:05	0.700005422	47.7204646	16.8221581	118.330	-5.72	9.13	10.77	10000.0	88.598739152	61.012	-4.266	0.000000000	0.000	0.000	59.227518568	70.027	-4.266	160.303287514	68.519	-4.266	29.851048991	69.015	-4.263		-61.0123	9.0144	7.5068	8.0024	-61.0483	0.0444	0.1298	0.6684	-366303.87	39.22	39.71	43.17
Rx-537_10kHz_02	59	1	13:12:05	0.800005420	47.7204656	16.8221575	118.320	-5.73	9.25	10.88	10000.0	88.599318541	56.744	-4.268	0.000000000	0.000	0.000	59.221785439	65.758	-4.268	160.291974564	64.252	-4.267	29.857437520	64.757	-4.258		-56.7438	9.0146	7.5086	8.0134	-56.7798	0.0446	0.1316	0.6794	-309431.51	39.43	40.26	43.88
Rx-537_10kHz_02	60	1	13:12:05	0.900005419	47.7204666	16.8221568	118.310	-5.74	9.38	10.99	10000.0	88.597876267	52.475	-4.269	0.000000000	0.000	0.000	59.216928777	61.490	-4.268	160.297359629	59.985	-4.268	29.863401577	60.492	-4.265		-52.4751	9.0152	7.5095	8.0169	-52.5111	0.0452	0.1325	0.6829	-264194.27	39.97	40.55	44.11
Rx-537_10kHz_02	61	1	13:12:06	0.000005418	47.7204677	16.8221562	118.300	-5.74	9.50	11.10	10000.0	88.595573029	48.206	-4.269	0.000000000	0.000	0.000	59.213150367	57.221	-4.269	160.291664941	55.716	-4.269	29.864820632	56.227	-4.265		-48.2059	9.0152	7.5096	8.0211	-48.2419	0.0452	0.1326	0.6871	-226976.95	39.93	40.58	44.38
Rx-537_10kHz_02	62	1	13:12:06	0.100005417	47.7204686	16.8221555	118.300	-5.75	9.62	11.21	10000.0	88.610473378	43.936	-4.270	0.000000000	0.000	0.000	59.238807082	52.950	-4.271	160.330131312	51.443	-4.273	29.848547810	51.947	-4.280		-43.9359	9.0145	7.5070	8.0112	-43.9719	0.0445	0.1300	0.6772	-195497.85	39.38	39.78	43.74
Rx-537_10kHz_02	63	1	13:12:06	0.200005416	47.7204696	16.8221549	118.300	-5.76	9.73	11.31	10000.0	88.615273900	39.667	-4.269	0.000000000	0.000	0.000	59.247700565	48.682	-4.269	160.346095740	47.174	-4.269	29.845104365	47.676	-4.272		-39.6670	9.0148	7.5072	8.0086	-39.7030	0.0448	0.1302	0.6746	-168254.65	39.60	39.84	43.57
Rx-537_10kHz_02	64	1	13:12:06	0.300005415	47.7204706	16.8221543	118.300	-5.76	9.85	11.41	10000.0	88.609243183	35.397	-4.270	0.000000000	0.000	0.000	59.236686495	44.412	-4.269	160.319763179	42.906	-4.268	29.842699583	43.416	-4.260		-35.3973	9.0150	7.5088	8.0183	-35.4333	0.0450	0.1318	0.6843	-144187.78	39.77	40.32	44.20
Rx-537_10kHz_02	65	1	13:12:06	0.400005413	47.7204715	16.8221537	118.300	-5.77	9.97	11.52	10000.0	88.597263182	31.127	-4.270	0.000000000	0.000	0.000	59.223656765	40.143	-4.269	160.296907399	38.638	-4.268	29.852343606	39.146	-4.269		-31.1272	9.0158	7.5105	8.0190	-31.1632	0.0458	0.1335	0.6850	-122546.83	40.50	40.85	44.24
Rx-537_10kHz_02	66	1	13:12:06	0.500005412	47.7204725	16.8221531	118.300	-5.78	10.09	11.62	10000.0	88.584458449	26.857	-4.270	0.000000000	0.000	0.000	59.210051082	35.873	-4.270	160.267252432	34.370	-4.268	29.849961728	34.893	-4.253		-26.8568	9.0163	7.5128	8.0362	-26.8928	0.0463	0.1358	0.7022	-102774.43	40.94	41.54	45.36
Rx-537_10kHz_02	67	1	13:12:06	0.600005411	47.7204735	16.8221525	118.300	-5.78	10.20	11.73	10000.0	88.582482786	22.585	-4.272	0.000000000	0.000	0.000	59.202251156	31.601	-4.272	160.265331422	30.097	-4.273	29.860591862	30.611	-4.282		-22.5848	9.0163	7.5118	8.0257	-22.6208	0.0463	0.1348	0.6917	-84438.42	40.95	41.24	44.68
Rx-537_10kHz_02	68	1	13:12:06	0.700005410	47.7204744	16.8221518	118.300	-5.79	10.32	11.83	10000.0	88.577855103	18.313	-4.272	0.000000000	0.000	0.000	59.212351491	27.329	-4.273	160.270953313	25.823	-4.274	29.842539345	26.335	-4.275		-18.3125	9.0160	7.5106	8.0227	-18.3485	0.0460	0.1336	0.6887	-67208.00	40.69	40.86	44.49
Rx-537_10kHz_02	69	1	13:12:06	0.800005409	47.7204754	16.8221512	118.300	-5.80	10.44	11.94	10000.0	88.578709552	14.042	-4.271	0.000000000	0.000	0.000	59.218730199	23.058	-4.271	160.280314941	21.551	-4.272	29.834200531	22.054	-4.281		-14.0417	9.0161	7.5089	8.0120	-14.0777	0.0461	0.1319	0.6780	-50816.56	40.72	40.34	43.79
Rx-537_10kHz_02	70	1	13:12:06	0.900005408	47.7204764	16.8221506	118.300	-5.80	10.55	12.04	10000.0	88.577003341	9.770	-4.271	0.000000000	0.000	0.000	59.212052478	18.786	-4.271	160.263140139	17.280	-4.270	29.842063408	17.793	-4.261		-9.7704	9.0161	7.5099	8.0224	-9.8064	0.0461	0.1329	0.6884	-35025.78	40.75	40.67	44.47
Rx-537_10kHz_02	71	1	13:12:07	0.000005406	47.7204773	16.8221500	118.300	-5.81	10.67	12.15	10000.0	88.577258243	5.499	-4.272	0.000000000	0.000	0.000	59.206714508	14.515	-4.271	160.258006470	13.009	-4.272	29.846268710	13.520	-4.272		-5.4985	9.0166	7.5100	8.0218	-5.5345	0.0466	0.1330	0.6878	-19635.44	41.19	40.69	44.43
Rx-537_10kHz_02	72	1	13:12:07	0.100005405	47.7204782	16.8221494	118.320	-5.82	10.78	12.25	10000.0	88.603497739	1.228	-4.271	0.000000000	0.000	0.000	59.223441991	10.244	-4.271	160.301685862	8.738	-4.271	29.862173275	9.251	-4.269		-1.2280	9.0159	7.5098	8.0229	-1.2640	0.0459	0.1328	0.6889	-4471.19	40.55	40.62	44.50
Rx-537_10kHz_02	73	1	13:12:07	0.200005404	47.7204791	16.8221487	118.340	-5.83	10.89	12.35	10000.0	88.603647750	-3.043	-4.271	0.000000000	0.000	0.000	59.229947342	5.973	-4.271	160.317201899	4.465	-4.272	29.843668992	4.970	-4.281		3.0429	9.0158	7.5082	8.0130	3.0069	0.0458	0.1312	0.6790	10644.57	40.47	40.14	43.86
Rx-537_10kHz_02	74	1	13:12:07	0.300005403	47.7204800	16.8221481	118.360	-5.84	11.00	12.45	10000.0	88.600101379	-7.314	-4.271	0.000000000	0.000	0.000	59.234191550	1.702	-4.271	160.317806039	0.193	-4.273	29.836529836	0.685	-4.285		7.3142	9.0157	7.5068	7.9995	7.2782	0.0457	0.1298	0.6655	25880.64	40.44	39.72	42.98
Rx-537_10kHz_02	75	1	13:12:07	0.400005402	47.7204809	16.8221475	118.380	-5.85	11.11	12.56	10000.0	88.582764716	-11.586	-4.271	0.000000000	0.000	0.000	59.219346997	-2.570	-4.271	160.276822411	-4.079	-4.271	29.836134313	-3.585	-4.270		11.5856	9.0158	7.5070	8.0010	11.5496	0.0458	0.1300	0.6670	41410.98	40.52	39.78	43.08
Rx-537_10kHz_02	76	1	13:12:07	0.500005401	47.7204818	16.8221468	118.400	-5.86	11.22	12.66	10000.0	88.593222379	-15.858	-4.272	0.000000000	0.000	0.000	59.224412587	-6.841	-4.271	160.291694888	-8.349	-4.271	29.846838707	-7.854	-4.269		15.8575	9.0164	7.5082	8.0040	15.8215	0.0464	0.1312	0.6700	57424.32	40.99	40.14	43.27
Rx-537_10kHz_02	77	1	13:12:07	0.600005399	47.7204827	16.8221462	118.420	-5.87	11.33	12.76	10000.0	88.591071126	-20.130	-4.273	0.000000000	0.000	0.000	59.217319976	-11.113	-4.272	160.283906568	-12.620	-4.271	29.848369471	-12.117	-4.263		20.1301	9.0170	7.5102	8.0131	20.0941	0.0470	0.1332	0.6791	74132.92	41.55	40.76	43.87
Rx-537_10kHz_02	78	1	13:12:07	0.700005398	47.7204836	16.8221456	118.440	-5.88	11.44	12.86	10000.0	88.592822686	-24.402	-4.272	0.000000000	0.000	0.000	59.211659574	-15.385	-4.272	160.281397297	-16.892	-4.272	29.861095351	-16.391	-4.274		24.4022	9.0171	7.5107	8.0116	24.3662	0.0471	0.1337	0.6776	91778.80	41.62	40.91	43.77
Rx-537_10kHz_02	79	1	13:12:07	0.800005397	47.7204845	16.8221449	118.460	-5.89	11.55	12.97	10000.0	88.589471189	-28.674	-4.272	0.000000000	0.000	0.000	59.211686651	-19.658	-4.272	160.279528147	-21.164	-4.273	29.851725783	-20.668	-4.277		28.6745	9.0169	7.5103	8.0065	28.6385	0.0469	0.1333	0.6725	110660.78	41.44	40.78	43.44
Rx-537_10kHz_02	80	1	13:12:07	0.900005396	47.7204854	16.8221443	118.480	-5.90	11.66	13.07	10000.0	88.587835789	-32.946	-4.271	0.000000000	0.000	0.000	59.217258424	-23.929	-4.272	160.287527686	-25.437	-4.273	29.839855301	-24.948	-4.280		32.9457	9.0163	7.5083	7.9974	32.9097	0.0463	0.1313	0.6634	131143.73	40.97	40.17	42.85
Rx-537_10kHz_02	81	1	13:12:08	0.000005395	47.7204863	16.8221437	118.500	-5.91	11.77	13.17	10000.0	88.591461905	-37.216	-4.270	0.000000000	0.000	0.000	59.224038766	-28.200	-4.270	160.302998696	-29.708	-4.271	29.840353145	-29.224	-4.276		37.2159	9.0162	7.5079	7.9922	37.1799	0.0462	0.1309	0.6582	153702.01	40.84	40.05	42.51
Rx-537_10kHz_02	82	1	13:12:08	0.100005394	47.7204873	16.8221431	118.490	-5.92	11.89	13.28	10000.0	88.604886651	-41.486	-4.270	0.000000000	0.000	0.000	59.227633657	-32.469	-4.270	160.315328115	-33.976	-4.268	29.849955248	-33.481	-4.257		41.4857	9.0163	7.5094	8.0047	41.4497	0.0463	0.1324	0.6707	178965.92	40.90	40.51	43.32
Rx-537_10kHz_02	83	1	13:12:08	0.200005392	47.7204883	16.8221425	118.480	-5.92	12.01	13.39	10000.0	88.603559455	-45.758	-4.272	0.000000000	0.000	0.000	59.222113630	-36.741	-4.272	160.306291886	-38.249	-4.273	29.856057007	-37.763	-4.282		45.7577	9.0164	7.5088	7.9945	45.7217	0.0464	0.1318	0.6605	207812.68	41.04	40.33	42.66
Rx-537_10kHz_02	84	1	13:12:08	0.300005391	47.7204893	16.8221419	118.470	-5.92	12.13	13.50	10000.0	88.598880887	-50.030	-4.272	0.000000000	0.000	0.000	59.217808450	-41.013	-4.272	160.296010657	-42.520	-4.272	29.859839137	-42.027	-4.264		50.0295	9.0163	7.5091	8.0024	49.9935	0.0463	0.1321	0.6684	241444.60	40.93	40.42	43.17
Rx-537_10kHz_02	85	1	13:12:08	0.400005390	47.7204903	16.8221413	118.460	-5.93	12.25	13.61	10000.0	88.591831670	-54.299	-4.269	0.000000000	0.000	0.000	59.214299619	-45.283	-4.270	160.288736563	-46.791	-4.271	29.842407831	-46.310	-4.283		54.2989	9.0160	7.5077	7.9885	54.2629	0.0460	0.1307	0.6545	281621.83	40.69	39.98	42.27
Rx-537_10kHz_02	86	1	13:12:08	0.500005389	47.7204913	16.8221407	118.450	-5.93	12.37	13.72	10000.0	88.590339451	-58.570	-4.271	0.000000000	0.000	0.000	59.220076622	-49.555	-4.272	160.293402519	-51.063	-4.272	29.846119487	-50.585	-4.275		58.5702	9.0156	7.5070	7.9847	58.5342	0.0456	0.1300	0.6507	331125.06	40.35	39.78	42.03
Rx-537_10kHz_02	87	1	13:12:08	0.600005388	47.7204923	16.8221401	118.440	-5.94	12.49	13.83	10000.0	88.591198106	-62.843	-4.273	0.000000000	0.000	0.000	59.221888965	-53.827	-4.273	160.287098062	-55.336	-4.273	29.840140083	-54.856	-4.270		62.8433	9.0159	7.5071	7.9875	62.8073	0.0459	0.1301	0.6535	394423.36	40.62	39.80	42.21
Rx-537_10kHz_02	88	1	13:12:08	0.700005387	47.7204933	16.8221395	118.430	-5.94	12.61	13.94	10000.0	88.586293639	-67.118	-4.275	0.000000000	0.000	0.000	59.216845428	-58.102	-4.275	160.280179785	-59.611	-4.274	29.849039471	-59.134	-4.278		67.1183	9.0161	7.5078	7.9843	67.0823	0.0461	0.1308	0.6503	479308.30	40.80	40.02	42.00
Rx-537_10kHz_02	89	1	13:12:08	0.800005385	47.7204943	16.8221389	118.420	-5.95	12.73	14.05	10000.0	88.589768343	-71.393	-4.275	0.000000000	0.000	0.000	59.215279492	-62.376	-4.274	160.280502218	-63.881	-4.270	29.848534128	-63.382	-4.248		71.3930	9.0172	7.5122	8.0114	71.3570	0.0472	0.1352	0.6774	600645.43	41.77	41.35	43.75
Rx-537_10kHz_02	90	1	13:12:08	0.900005384	47.7204953	16.8221383	118.410	-5.95	12.85	14.16	10000.0	88.589709656	-75.666	-4.273	0.000000000	0.000	0.000	59.208719121	-66.649	-4.273	160.275289891	-68.155	-4.274	29.858041987	-67.669	-4.287		75.6661	9.0174	7.5115	7.9972	75.6301	0.0474	0.1345	0.6632	790963.19	41.88	41.15	42.84
Rx-537_10kHz_02	91	1	13:12:09	0.000005383	47.7204963	16.8221377	118.400	-5.95	12.97	14.27	10000.0	88.588965180	-79.939	-4.273	0.000000000	0.000	0.000	59.209511015	-70.922	-4.273	160.279817077	-72.426	-4.271	29.856551272	-71.923	-4.254		79.9393	9.0172	7.5136	8.0161	79.9033	0.0472	0.1366	0.6821	1138003.75	41.76	41.78	44.05
Rx-537_10kHz_02	92	1	13:12:09	0.100005382	47.7204974	16.8221371	118.400	-5.95	13.09	14.38	10000.0	88.599706023	-84.211	-4.272	0.000000000	0.000	0.000	59.226864728	-75.194	-4.272	160.310678177	-76.700	-4.274	29.843561599	-76.212	-4.289		84.2111	9.0168	7.5112	7.9993	84.1751	0.0468	0.1342	0.6653	1986376.61	41.38	41.04	42.97
Rx-537_10kHz_02	93	1	13:12:09	0.200005381	47.7204985	16.8221365	118.400	-5.95	13.22	14.50	10000.0	88.601221222	-88.483	-4.272	0.000000000	0.000	0.000	59.232327913	-79.466	-4.272	160.326221467	-80.971	-4.271	29.848440974	-80.476	-4.264		88.4829	9.0169	7.5123	8.0069	88.4469	0.0469	0.1353	0.6729	7473317.44	41.44	41.41	43.47
Rx-537_10kHz_02	94	1	13:12:09	0.300005380	47.7204995	16.8221359	118.400	-5.96	13.35	14.62	10000.0	88.597250155	-92.753	-4.271	0.000000000	0.000	0.000	59.222490371	-83.736	-4.270	160.297266889	-85.240	-4.269	29.845317149	-84.736	-4.260		92.7534	9.0173	7.5137	8.0174	92.7174	0.0473	0.1367	0.6834	-4269536.16	41.82	41.82	44.14
Rx-537_10kHz_02	95	1	13:12:09	0.400005378	47.7205006	16.8221353	118.400	-5.96	13.47	14.73	10000.0	88.588346874	-97.024	-4.270	0.000000000	0.000	0.000	59.213393780	-88.006	-4.270	160.280256019	-89.510	-4.270	29.857268894	-89.017	-4.281		97.0237	9.0173	7.5139	8.0072	96.9877	0.0473	0.1369	0.6732	-1653338.79	41.85	41.87	43.48
Rx-537_10kHz_02	96	1	13:12:09	0.500005377	47.7205017	16.8221347	118.400	-5.96	13.60	14.85	10000.0	88.589171642	-101.294	-4.270	0.000000000	0.000	0.000	59.210607882	-92.276	-4.270	160.284907062	-93.777	-4.268	29.846472434	-93.268	-4.251		101.2936	9.0173	7.5162	8.0261	101.2576	0.0473	0.1392	0.6921	-1018052.91	41.86	42.58	44.70
Rx-537_10kHz_02	97	1	13:12:09	0.600005376	47.7205027	16.8221342	118.400	-5.96	13.73	14.96	10000.0	88.585194515	-105.569	-4.275	0.000000000	0.000	0.000	59.206590206	-96.551	-4.275	160.272309385	-98.055	-4.277	29.860778406	-97.563	-4.295		105.5685	9.0170	7.5138	8.0055	105.5325	0.0470	0.1368	0.6715	-729103.13	41.59	41.86	43.37
Rx-537_10kHz_02	98	1	13:12:09	0.700005375	47.7205038	16.8221336	118.400	-5.96	13.85	15.08	10000.0	88.581875752	-109.843	-4.274	0.000000000	0.000	0.000	59.220570543	-100.825	-4.274	160.281152010	-102.328	-4.273	29.839408213	-101.826	-4.263		109.8427	9.0173	7.5151	8.0171	109.8067	0.0473	0.1381	0.6831	-562656.95	41.85	42.25	44.12
Rx-537_10kHz_02	99	1	13:12:09	0.800005374	47.7205049	16.8221330	118.400	-5.96	13.98	15.19	10000.0	88.582357236	-114.117	-4.275	0.000000000	0.000	0.000	59.218964315	-105.100	-4.275	160.273875428	-106.604	-4.277	29.835420768	-106.114	-4.289		114.1173	9.0170	7.5130	8.0029	114.0813	0.0470	0.1360	0.6689	-453413.00	41.57	41.62	43.20
Rx-537_10kHz_02	100	1	13:12:09	0.900005373	47.7205059	16.8221324	118.400	-5.96	14.10	15.31	10000.0	88.583174834	-118.393	-4.275	0.000000000	0.000	0.000	59.214907293	-109.375	-4.275	160.275114077	-110.875	-4.271	29.853048218	-110.361	-4.246		118.3927	9.0178	7.5172	8.0318	118.3567	0.0478	0.1402	0.6978	-375459.44	42.29	42.89	45.07
Rx-537_10kHz_02	101	1	13:12:10	0.000005371	47.7205070	16.8221318	118.400	-5.96	14.23	15.43	10000.0	88.586521046	-122.669	-4.276	0.000000000	0.000	0.000	59.211081258	-113.650	-4.276	160.270008207	-115.150	-4.275	29.845195677	-114.633	-4.272		122.6686	9.0182	7.5185	8.0357	122.6326	0.0482	0.1415	0.7017	-316467.79	42.61	43.30	45.33
Rx-537_10kHz_02	102	1	13:12:10	0.100005370	47.7205081	16.8221312	118.410	-5.96	14.36	15.55	10000.0	88.593959341	-126.943	-4.275	0.000000000	0.000	0.000	59.216713036	-117.925	-4.275	160.288715667	-119.425	-4.275	29.865518048	-118.905	-4.272		126.9434	9.0183	7.5186	8.0388	126.9074	0.0483	0.1416	0.7048	-269822.96	42.75	43.32	45.52
Rx-537_10kHz_02	103	1	13:12:10	0.200005369	47.7205091	16.8221306	118.420	-5.96	14.48	15.66	10000.0	88.598216484	-131.218	-4.274	0.000000000	0.000	0.000	59.218846941	-122.200	-4.275	160.294319853	-123.698	-4.274	29.849433594	-123.170	-4.265		131.2177	9.0180	7.5192	8.0481	131.1817	0.0480	0.1422	0.7141	-231627.19	42.45	43.52	46.13
Rx-537_10kHz_02	104	1	13:12:10	0.300005368	47.7205102	16.8221300	118.430	-5.96	14.61	15.78	10000.0	88.593117460	-135.493	-4.275	0.000000000	0.000	0.000	59.224426433	-126.476	-4.276	160.303066860	-127.977	-4.279	29.845257999	-127.471	-4.302		135.4931	9.0173	7.5160	8.0217	135.4571	0.0473	0.1390	0.6877	-199435.50	41.84	42.52	44.42
Rx-537_10kHz_02	105	1	13:12:10	0.400005367	47.7205113	16.8221294	118.440	-5.96	14.74	15.90	10000.0	88.586961045	-139.767	-4.274	0.000000000	0.000	0.000	59.221575114	-130.749	-4.273	160.285781407	-132.248	-4.271	29.842244209	-131.715	-4.243		139.7670	9.0182	7.5190	8.0525	139.7310	0.0482	0.1420	0.7185	-171665.78	42.62	43.45	46.41
Rx-537_10kHz_02	106	1	13:12:10	0.500005366	47.7205123	16.8221288	118.450	-5.97	14.86	16.02	10000.0	88.585246338	-144.042	-4.275	0.000000000	0.000	0.000	59.213855646	-135.024	-4.275	160.267936576	-136.525	-4.277	29.848195920	-136.013	-4.299		144.0422	9.0182	7.5176	8.0288	144.0062	0.0482	0.1406	0.6948	-147195.65	42.63	43.01	44.87
Rx-537_10kHz_02	107	1	13:12:10	0.600005364	47.7205134	16.8221282	118.460	-5.97	14.99	16.14	10000.0	88.582624347	-148.317	-4.275	0.000000000	0.000	0.000	59.211153272	-139.298	-4.274	160.269459900	-140.794	-4.270	29.857453507	-140.257	-4.243		148.3167	9.0191	7.5222	8.0598	148.2807	0.0491	0.1452	0.7258	-125249.56	43.37	44.43	46.88
Rx-537_10kHz_02	108	1	13:12:10	0.700005363	47.7205145	16.8221276	118.470	-5.97	15.12	16.25	10000.0	88.583329351	-152.590	-4.273	0.000000000	0.000	0.000	59.207212347	-143.571	-4.273	160.267286688	-145.069	-4.274	29.851934051	-144.545	-4.288		152.5899	9.0190	7.5210	8.0450	152.5539	0.0490	0.1440	0.7110	-105247.65	43.30	44.07	45.92
Rx-537_10kHz_02	109	1	13:12:10	0.800005362	47.7205155	16.8221270	118.480	-5.97	15.24	16.37	10000.0	88.584028010	-156.864	-4.274	0.000000000	0.000	0.000	59.212923256	-147.846	-4.275	160.280193744	-149.344	-4.275	29.860204094	-148.814	-4.269		156.8642	9.0187	7.5206	8.0505	156.8282	0.0487	0.1436	0.7165	-86735.13	43.04	43.95	46.28
Rx-537_10kHz_02	110	1	13:12:10	0.900005361	47.7205166	16.8221264	118.490	-5.97	15.37	16.49	10000.0	88.584380118	-161.138	-4.274	0.000000000	0.000	0.000	59.226474277	-152.119	-4.274	160.284415064	-153.618	-4.274	29.828842350	-153.089	-4.275		161.1378	9.0186	7.5200	8.0489	161.1018	0.0486	0.1430	0.7149	-69373.54	42.93	43.74	46.17
Rx-537_10kHz_02	111	1	13:12:11	0.000005360	47.7205177	16.8221258	118.500	-5.97	15.50	16.61	10000.0	88.584521813	-165.411	-4.273	0.000000000	0.000	0.000	59.221469196	-156.392	-4.273	160.287948054	-157.892	-4.274	29.849689336	-157.377	-4.288		165.4110	9.0187	7.5193	8.0338	165.3750	0.0487	0.1423	0.6998	-52879.42	43.04	43.53	45.20
Rx-537_10kHz_02	112	1	13:12:11	0.100005359	47.7205187	16.8221252	118.500	-5.98	15.62	16.73	10000.0	88.591174955	-169.684	-4.273	0.000000000	0.000	0.000	59.221361141	-160.664	-4.271	160.290090543	-162.158	-4.266	29.846954563	-161.608	-4.230		169.6836	9.0201	7.5255	8.0761	169.6476	0.0501	0.1485	0.7421	-37018.49	44.27	45.45	47.93
Rx-537_10kHz_02	113	1	13:12:11	0.200005357	47.7205197	16.8221245	118.500	-5.99	15.74	16.84	10000.0	88.599434436	-173.958	-4.275	0.000000000	0.000	0.000	59.218583774	-164.938	-4.275	160.300877285	-166.435	-4.277	29.864664316	-165.919	-4.311		173.9585	9.0201	7.5234	8.0398	173.9225	0.0501	0.1464	0.7058	-21576.40	44.33	44.78	45.59
Rx-537_10kHz_02	114	1	13:12:11	0.300005356	47.7205207	16.8221239	118.500	-6.00	15.86	16.96	10000.0	88.591684952	-178.232	-4.274	0.000000000	0.000	0.000	59.214190048	-169.211	-4.273	160.289414981	-170.704	-4.269	29.864904495	-170.151	-4.232		178.2324	9.0210	7.5288	8.0816	178.1964	0.0510	0.1518	0.7476	-6381.47	45.12	46.44	48.29
Rx-537_10kHz_02	115	1	13:12:11	0.400005355	47.7205217	16.8221232	118.500	-6.01	15.98	17.07	10000.0	88.583383179	177.494	-4.274	0.000000000	0.000	0.000	59.209121121	-173.486	-4.275	160.265468406	-174.983	-4.279	29.848068064	-174.459	-4.308		-177.4937	9.0201	7.5238	8.0470	-177.5297	0.0501	0.1468	0.7130	8743.02	44.26	44.91	46.05
Rx-537_10kHz_02	116	1	13:12:11	0.500005354	47.7205227	16.8221226	118.500	-6.01	16.10	17.19	10000.0	88.579965643	173.222	-4.271	0.000000000	0.000	0.000	59.219784717	-177.758	-4.271	160.290089885	-179.253	-4.270	29.850824810	-178.719	-4.260		-173.2223	9.0201	7.5249	8.0587	-173.2583	0.0501	0.1479	0.7247	23955.28	44.33	45.26	46.81
Rx-537_10kHz_02	117	1	13:12:11	0.600005353	47.7205237	16.8221219	118.500	-6.02	16.22	17.31	10000.0	88.579831133	168.951	-4.272	0.000000000	0.000	0.000	59.213637172	177.971	-4.272	160.266026892	176.476	-4.271	29.837428588	177.007	-4.274		-168.9507	9.0202	7.5252	8.0560	-168.9867	0.0502	0.1482	0.7220	39439.25	44.40	45.35	46.63
Rx-537_10kHz_02	118	1	13:12:11	0.700005352	47.7205247	16.8221213	118.500	-6.03	16.35	17.42	10000.0	88.576428231	164.677	-4.273	0.000000000	0.000	0.000	59.207425415	173.698	-4.273	160.263990548	172.203	-4.273	29.862866660	172.729	-4.278		-164.6772	9.0206	7.5257	8.0516	-164.7132	0.0506	0.1487	0.7176	55387.08	44.78	45.51	46.35
Rx-537_10kHz_02	119	1	13:12:11	0.800005350	47.7205257	16.8221206	118.500	-6.04	16.47	17.54	10000.0	88.582340562	160.402	-4.275	0.000000000	0.000	0.000	59.207514392	169.423	-4.275	160.263201279	167.932	-4.271	29.847358435	168.485	-4.244		-160.4019	9.0211	7.5299	8.0831	-160.4379	0.0511	0.1529	0.7491	72007.36	45.15	46.78	48.38
Rx-537_10kHz_02	120	1	13:12:11	0.900005349	47.7205267	16.8221200	118.500	-6.04	16.59	17.65	10000.0	88.579665684	156.128	-4.273	0.000000000	0.000	0.000	59.204519665	165.149	-4.274	160.264815068	163.654	-4.278	29.864654503	164.171	-4.314		-156.1284	9.0205	7.5258	8.0429	-156.1644	0.0505	0.1488	0.7089	89527.02	44.64	45.53	45.79
Rx-537_10kHz_02	121	1	13:12:12	0.000005348	47.7205277	16.8221193	118.500	-6.05	16.71	17.77	10000.0	88.582191050	151.857	-4.272	0.000000000	0.000	0.000	59.213700408	160.878	-4.271	160.272480848	159.387	-4.267	29.851817260	159.947	-4.224		-151.8568	9.0209	7.5305	8.0905	-151.8928	0.0509	0.1535	0.7565	108234.27	45.03	46.96	48.86
Rx-537_10kHz_02	122	1	13:12:12	0.100005347	47.7205286	16.8221187	118.510	-6.06	16.82	17.88	10000.0	88.596541604	147.585	-4.272	0.000000000	0.000	0.000	59.232575948	156.605	-4.273	160.305311102	155.108	-4.279	29.838814673	155.615	-4.333		-147.5846	9.0201	7.5235	8.0300	-147.6206	0.0501	0.1465	0.6960	128499.36	44.27	44.82	44.95
Rx-537_10kHz_02	123	1	13:12:12	0.200005346	47.7205296	16.8221180	118.520	-6.07	16.94	18.00	10000.0	88.595826667	143.313	-4.272	0.000000000	0.000	0.000	59.226576551	152.334	-4.271	160.306307832	150.843	-4.265	29.865277294	151.393	-4.221		-143.3127	9.0212	7.5304	8.0804	-143.3487	0.0512	0.1534	0.7464	150778.33	45.23	46.92	48.21
Rx-537_10kHz_02	124	1	13:12:12	0.300005345	47.7205305	16.8221173	118.530	-6.08	17.06	18.11	10000.0	88.595731851	139.040	-4.273	0.000000000	0.000	0.000	59.222755992	148.061	-4.272	160.289102446	146.571	-4.273	29.841820646	147.101	-4.292		-139.0401	9.0214	7.5304	8.0614	-139.0761	0.0514	0.1534	0.7274	175683.65	45.43	46.95	46.98
Rx-537_10kHz_02	125	1	13:12:12	0.400005343	47.7205315	16.8221167	118.540	-6.09	17.17	18.22	10000.0	88.584692343	134.766	-4.274	0.000000000	0.000	0.000	59.209550898	143.788	-4.273	160.282533033	142.299	-4.272	29.874303954	142.837	-4.264		-134.7658	9.0224	7.5331	8.0717	-134.8018	0.0524	0.1561	0.7377	204050.69	46.30	47.77	47.65
Rx-537_10kHz_02	126	1	13:12:12	0.500005342	47.7205324	16.8221160	118.550	-6.10	17.29	18.34	10000.0	88.583594768	130.491	-4.275	0.000000000	0.000	0.000	59.206744278	139.514	-4.275	160.263955843	138.026	-4.272	29.847451734	138.581	-4.256		-130.4906	9.0230	7.5359	8.0907	-130.5266	0.0530	0.1589	0.7567	237042.49	46.85	48.61	48.88
Rx-537_10kHz_02	127	1	13:12:12	0.600005341	47.7205334	16.8221153	118.560	-6.12	17.41	18.45	10000.0	88.582385136	126.215	-4.276	0.000000000	0.000	0.000	59.208469898	135.237	-4.277	160.279336495	133.745	-4.281	29.870845013	134.265	-4.316		-126.2149	9.0217	7.5306	8.0501	-126.2509	0.0517	0.1536	0.7161	276361.89	45.74	47.00	46.25
Rx-537_10kHz_02	128	1	13:12:12	0.700005340	47.7205343	16.8221147	118.570	-6.13	17.52	18.56	10000.0	88.582554782	121.940	-4.275	0.000000000	0.000	0.000	59.218162101	130.962	-4.275	160.284191176	129.477	-4.268	29.842532838	130.055	-4.210		-121.9396	9.0225	7.5377	8.1155	-121.9756	0.0525	0.1607	0.7815	324604.59	46.40	49.15	50.48
Rx-537_10kHz_02	129	1	13:12:12	0.800005339	47.7205353	16.8221140	118.580	-6.14	17.64	18.68	10000.0	88.583377078	117.665	-4.275	0.000000000	0.000	0.000	59.218773226	126.686	-4.276	160.279432147	125.193	-4.284	29.839351433	125.697	-4.358		-117.6647	9.0214	7.5286	8.0324	-117.7007	0.0514	0.1516	0.6984	385968.36	45.48	46.39	45.11
Rx-537_10kHz_02	130	1	13:12:12	0.900005338	47.7205362	16.8221133	118.590	-6.15	17.75	18.79	10000.0	88.589210147	113.391	-4.274	0.000000000	0.000	0.000	59.217176748	122.414	-4.272	160.289907698	120.931	-4.263	29.872902755	121.510	-4.187		-113.3906	9.0231	7.5400	8.1194	-113.4266	0.0531	0.1630	0.7854	467686.80	46.94	49.88	50.73
Rx-537_10kHz_02	131	1	13:12:13	0.000005336	47.7205372	16.8221127	118.600	-6.16	17.87	18.90	10000.0	88.588832426	109.117	-4.273	0.000000000	0.000	0.000	59.214806075	118.140	-4.274	160.271789604	116.653	-4.277	29.836247229	117.189	-4.321		-109.1173	9.0227	7.5360	8.0713	-109.1533	0.0527	0.1590	0.7373	583444.24	46.58	48.64	47.62
Rx-537_10kHz_02	132	1	13:12:13	0.100005335	47.7205382	16.8221121	118.600	-6.16	17.99	19.02	10000.0	88.602246764	104.845	-4.272	0.000000000	0.000	0.000	59.220365802	113.868	-4.272	160.315058742	112.384	-4.269	29.890584739	112.943	-4.246		-104.8451	9.0234	7.5392	8.0975	-104.8811	0.0534	0.1622	0.7635	762605.80	47.22	49.62	49.31
Rx-537_10kHz_02	133	1	13:12:13	0.200005334	47.7205391	16.8221115	118.600	-6.17	18.11	19.13	10000.0	88.600816993	100.572	-4.273	0.000000000	0.000	0.000	59.226244813	109.594	-4.274	160.297466523	108.110	-4.275	29.839128972	108.667	-4.275		-100.5716	9.0227	7.5381	8.0956	-100.6076	0.0527	0.1611	0.7616	1082025.70	46.58	49.29	49.19
Rx-537_10kHz_02	134	1	13:12:13	0.300005333	47.7205401	16.8221109	118.600	-6.17	18.23	19.24	10000.0	88.600528893	96.299	-4.273	0.000000000	0.000	0.000	59.235612820	105.321	-4.273	160.333354067	103.833	-4.277	29.868378724	104.355	-4.312		-96.2988	9.0221	7.5338	8.0559	-96.3348	0.0521	0.1568	0.7219	1825365.91	46.03	47.97	46.63
Rx-537_10kHz_02	135	1	13:12:13	0.400005332	47.7205411	16.8221103	118.600	-6.18	18.34	19.36	10000.0	88.587804315	92.026	-4.272	0.000000000	0.000	0.000	59.218621723	101.050	-4.271	160.280214040	99.570	-4.262	29.848238621	100.161	-4.193		-92.0264	9.0237	7.5439	8.1349	-92.0624	0.0537	0.1669	0.8009	5627508.34	47.48	51.05	51.73
Rx-537_10kHz_02	136	1	13:12:13	0.500005331	47.7205421	16.8221097	118.600	-6.18	18.46	19.47	10000.0	88.588743295	87.751	-4.275	0.000000000	0.000	0.000	59.219814007	96.775	-4.275	160.288559708	95.289	-4.281	29.860962288	95.806	-4.356		-87.7515	9.0235	7.5376	8.0543	-87.7875	0.0535	0.1606	0.7203	-5244837.97	47.28	49.12	46.52
Rx-537_10kHz_02	137	1	13:12:13	0.600005329	47.7205431	16.8221091	118.600	-6.19	18.58	19.58	10000.0	88.585058473	83.476	-4.276	0.000000000	0.000	0.000	59.209855371	92.502	-4.273	160.277904782	91.026	-4.263	29.877304701	91.636	-4.170		-83.4756	9.0262	7.5502	8.1604	-83.5116	0.0562	0.1732	0.8264	-1781758.70	49.67	52.99	53.38
Rx-537_10kHz_02	138	1	13:12:13	0.700005328	47.7205441	16.8221085	118.600	-6.19	18.70	19.70	10000.0	88.586959646	79.200	-4.276	0.000000000	0.000	0.000	59.212334174	88.225	-4.277	160.271562304	86.743	-4.283	29.845536552	87.283	-4.354		-79.1995	9.0252	7.5430	8.0830	-79.2355	0.0552	0.1660	0.7490	-1065872.53	48.85	50.78	48.38
Rx-537_10kHz_02	139	1	13:12:13	0.800005327	47.7205450	16.8221079	118.600	-6.20	18.82	19.81	10000.0	88.583968395	74.923	-4.276	0.000000000	0.000	0.000	59.211651471	83.949	-4.276	160.286244378	82.472	-4.271	29.884506683	83.060	-4.223		-74.9233	9.0258	7.5485	8.1363	-74.9593	0.0558	0.1715	0.8023	-754128.98	49.36	52.47	51.82
Rx-537_10kHz_02	140	1	13:12:13	0.900005326	47.7205460	16.8221073	118.600	-6.20	18.93	19.92	10000.0	88.582103875	70.648	-4.276	0.000000000	0.000	0.000	59.221844377	79.673	-4.276	160.278450496	78.192	-4.280	29.825574963	78.748	-4.311		-70.6478	9.0253	7.5441	8.1007	-70.6838	0.0553	0.1671	0.7667	-578130.98	48.87	51.12	49.52
Rx-537_10kHz_02	141	1	13:12:14	0.000005325	47.7205470	16.8221067	118.600	-6.21	19.05	20.04	10000.0	88.579869131	66.375	-4.273	0.000000000	0.000	0.000	59.215926688	75.401	-4.273	160.290706015	73.920	-4.271	29.880082777	74.477	-4.272		-66.3749	9.0257	7.5455	8.1019	-66.4109	0.0557	0.1685	0.7679	-464070.24	49.23	51.56	49.60
Rx-537_10kHz_02	142	1	13:12:14	0.100005324	47.7205480	16.8221060	118.590	-6.21	19.17	20.15	10000.0	88.588258347	62.102	-4.273	0.000000000	0.000	0.000	59.214356335	71.130	-4.270	160.259937485	69.659	-4.262	29.840029863	70.284	-4.192		-62.1021	9.0280	7.5566	8.1823	-62.1381	0.0580	0.1796	0.8483	-383340.69	51.27	54.95	54.79
Rx-537_10kHz_02	143	1	13:12:14	0.200005322	47.7205490	16.8221054	118.580	-6.22	19.29	20.27	10000.0	88.589212216	57.830	-4.272	0.000000000	0.000	0.000	59.211618879	66.855	-4.275	160.296049882	65.370	-4.289	29.886094482	65.876	-4.408		-57.8297	9.0254	7.5403	8.0468	-57.8657	0.0554	0.1633	0.7128	-322610.17	48.95	49.97	46.04
Rx-537_10kHz_02	144	1	13:12:14	0.300005321	47.7205500	16.8221048	118.570	-6.22	19.41	20.38	10000.0	88.591609665	53.555	-4.275	0.000000000	0.000	0.000	59.215709587	62.584	-4.271	160.305008279	61.119	-4.251	29.878944395	61.786	-4.091		-53.5549	9.0292	7.5639	8.2308	-53.5909	0.0592	0.1869	0.8968	-274766.38	52.37	57.17	57.93
Rx-537_10kHz_02	145	1	13:12:14	0.400005320	47.7205510	16.8221042	118.560	-6.23	19.53	20.50	10000.0	88.582020041	49.282	-4.273	0.000000000	0.000	0.000	59.213896268	58.308	-4.276	160.257273834	56.823	-4.295	29.827770247	57.346	-4.440		-49.2823	9.0256	7.5411	8.0637	-49.3183	0.0556	0.1641	0.7297	-235745.57	49.16	50.21	47.13
Rx-537_10kHz_02	146	1	13:12:14	0.500005319	47.7205520	16.8221036	118.550	-6.23	19.65	20.62	10000.0	88.580212335	45.009	-4.273	0.000000000	0.000	0.000	59.224373886	54.037	-4.271	160.310235114	52.564	-4.260	29.879313441	53.180	-4.166		-45.0088	9.0277	7.5549	8.1713	-45.0448	0.0577	0.1779	0.8373	-202959.48	51.04	54.42	54.08
Rx-537_10kHz_02	147	1	13:12:14	0.600005318	47.7205530	16.8221030	118.540	-6.24	19.77	20.73	10000.0	88.580275591	40.735	-4.274	0.000000000	0.000	0.000	59.214920321	49.762	-4.274	160.256118240	48.286	-4.277	29.819203975	48.870	-4.310		-40.7345	9.0279	7.5517	8.1356	-40.7705	0.0579	0.1747	0.8016	-174734.37	51.23	53.46	51.78
Rx-537_10kHz_02	148	1	13:12:14	0.700005317	47.7205540	16.8221023	118.530	-6.24	19.89	20.85	10000.0	88.580091094	36.459	-4.275	0.000000000	0.000	0.000	59.215794349	45.488	-4.274	160.292254906	44.015	-4.271	29.887412230	44.606	-4.265		-36.4592	9.0292	7.5558	8.1464	-36.4952	0.0592	0.1788	0.8124	-149921.38	52.36	54.71	52.47
Rx-537_10kHz_02	149	1	13:12:14	0.800005315	47.7205550	16.8221017	118.520	-6.25	20.01	20.97	10000.0	88.581077828	32.183	-4.277	0.000000000	0.000	0.000	59.210127046	41.213	-4.275	160.252664223	39.744	-4.271	29.822925279	40.374	-4.231		-32.1826	9.0306	7.5610	8.1918	-32.2186	0.0606	0.1840	0.8578	-127702.67	53.56	56.31	55.41
Rx-537_10kHz_02	150	1	13:12:14	0.900005314	47.7205560	16.8221011	118.510	-6.25	20.13	21.08	10000.0	88.580037651	27.906	-4.277	0.000000000	0.000	0.000	59.207499710	36.936	-4.278	160.287982204	35.456	-4.287	29.891845505	35.991	-4.384		-27.9060	9.0296	7.5502	8.0848	-27.9420	0.0596	0.1732	0.7508	-107484.00	52.69	52.98	48.49
Rx-537_10kHz_02	151	1	13:12:15	0.000005313	47.7205570	16.8221005	118.500	-6.26	20.25	21.20	10000.0	88.583527221	23.631	-4.275	0.000000000	0.000	0.000	59.213094508	32.663	-4.272	160.277862307	31.201	-4.256	29.854240691	31.891	-4.100		-23.6310	9.0324	7.5696	8.2600	-23.6670	0.0624	0.1926	0.9260	-88814.82	55.22	58.93	59.81
Rx-537_10kHz_02	152	1	13:12:15	0.100005312	47.7205579	16.8221000	118.510	-6.26	20.36	21.30	10000.0	88.595836650	19.357	-4.274	0.000000000	0.000	0.000	59.230644568	28.385	-4.279	160.310657534	26.900	-4.300	29.843404142	27.408	-4.483		-19.3568	9.0280	7.5435	8.0513	-19.3928	0.0580	0.1665	0.7173	-71332.88	51.33	50.95	46.33
Rx-537_10kHz_02	153	1	13:12:15	0.200005311	47.7205588	16.8220996	118.520	-6.26	20.47	21.40	10000.0	88.597026488	15.083	-4.274	0.000000000	0.000	0.000	59.230973288	24.115	-4.270	160.338298146	22.649	-4.251	29.895763542	23.323	-4.085		-15.0825	9.0320	7.5663	8.2404	-15.1185	0.0620	0.1893	0.9064	-54747.51	54.80	57.93	58.55
Rx-537_10kHz_02	154	1	13:12:15	0.300005310	47.7205598	16.8220991	118.530	-6.25	20.58	21.51	10000.0	88.593816923	10.808	-4.274	0.000000000	0.000	0.000	59.221025954	19.839	-4.276	160.271333459	18.362	-4.287	29.822839339	18.935	-4.388		-10.8083	9.0302	7.5539	8.1264	-10.8443	0.0602	0.1769	0.7924	-38818.66	53.21	54.13	51.18
Rx-537_10kHz_02	155	1	13:12:15	0.400005308	47.7205607	16.8220986	118.540	-6.25	20.68	21.61	10000.0	88.586545532	6.535	-4.274	0.000000000	0.000	0.000	59.219324818	15.567	-4.272	160.314455489	14.096	-4.266	29.911743871	14.717	-4.217		-6.5347	9.0322	7.5614	8.1827	-6.5707	0.0622	0.1844	0.8487	-23341.53	54.96	56.41	54.82
Rx-537_10kHz_02	156	1	13:12:15	0.500005307	47.7205616	16.8220982	118.550	-6.25	20.79	21.71	10000.0	88.583773435	2.260	-4.274	0.000000000	0.000	0.000	59.206399130	11.293	-4.274	160.233307415	9.824	-4.272	29.806481228	10.465	-4.253		-2.2605	9.0328	7.5639	8.2044	-2.2965	0.0628	0.1869	0.8704	-8126.42	55.51	57.20	56.22
Rx-537_10kHz_02	157	1	13:12:15	0.600005306	47.7205625	16.8220977	118.560	-6.25	20.90	21.81	10000.0	88.582758339	-2.014	-4.274	0.000000000	0.000	0.000	59.212213560	7.017	-4.277	160.318102622	5.534	-4.290	29.925255782	6.062	-4.403		2.0137	9.0303	7.5477	8.0752	1.9777	0.0603	0.1707	0.7412	6997.42	53.31	52.21	47.88
Rx-537_10kHz_02	158	1	13:12:15	0.700005305	47.7205634	16.8220972	118.570	-6.24	21.01	21.92	10000.0	88.582616414	-6.286	-4.272	0.000000000	0.000	0.000	59.216355375	2.749	-4.268	160.266328199	1.295	-4.239	29.826767498	2.052	-4.009		6.2861	9.0349	7.5806	8.3382	6.2501	0.0649	0.2036	1.0042	22193.31	57.35	62.30	64.86
Rx-537_10kHz_02	159	1	13:12:15	0.800005304	47.7205643	16.8220968	118.580	-6.24	21.11	22.02	10000.0	88.579250849	-10.557	-4.271	0.000000000	0.000	0.000	59.215763244	-1.529	-4.277	160.269529250	-3.018	-4.313	29.845375059	-2.552	-4.604		10.5574	9.0287	7.5394	8.0055	10.5214	0.0587	0.1624	0.6715	37635.80	51.89	49.67	43.37
Rx-537_10kHz_02	160	1	13:12:15	0.900005303	47.7205653	16.8220963	118.590	-6.24	21.22	22.12	10000.0	88.583195285	-14.830	-4.273	0.000000000	0.000	0.000	59.218976204	-5.796	-4.267	160.305945225	-7.256	-4.238	29.891074843	-6.538	-3.986		14.8302	9.0343	7.5744	8.2922	14.7942	0.0643	0.1974	0.9582	53518.38	56.87	60.40	61.89
Rx-537_10kHz_02	161	1	13:12:16	0.000005301	47.7205662	16.8220958	118.600	-6.24	21.33	22.22	10000.0	88.580745421	-19.103	-4.272	0.000000000	0.000	0.000	59.211724341	-10.070	-4.274	160.254764398	-11.545	-4.289	29.824699723	-10.979	-4.441		19.1025	9.0329	7.5580	8.1236	19.0665	0.0629	0.1810	0.7896	70038.78	55.65	55.38	51.00
Rx-537_10kHz_02	162	1	13:12:16	0.100005300	47.7205671	16.8220953	118.600	-6.24	21.44	22.33	10000.0	88.594870711	-23.377	-4.274	0.000000000	0.000	0.000	59.220415354	-14.340	-4.271	160.332863393	-15.800	-4.255	29.930756499	-15.097	-4.118		23.3767	9.0363	7.5770	8.2794	23.3407	0.0663	0.2000	0.9454	87442.50	58.66	61.19	61.07
Rx-537_10kHz_02	163	1	13:12:16	0.200005299	47.7205680	16.8220948	118.600	-6.24	21.54	22.43	10000.0	88.594981779	-27.650	-4.273	0.000000000	0.000	0.000	59.212203422	-18.614	-4.274	160.235407183	-20.079	-4.279	29.776336994	-19.432	-4.335		27.6500	9.0359	7.5709	8.2176	27.6140	0.0659	0.1939	0.8836	106002.20	58.25	59.33	57.08
Rx-537_10kHz_02	164	1	13:12:16	0.300005298	47.7205689	16.8220943	118.600	-6.24	21.65	22.53	10000.0	88.592285306	-31.922	-4.272	0.000000000	0.000	0.000	59.221381751	-22.888	-4.274	160.354811920	-24.365	-4.286	29.954200460	-23.824	-4.392		31.9220	9.0335	7.5570	8.0979	31.8860	0.0635	0.1800	0.7639	126064.99	56.12	55.06	49.34
Rx-537_10kHz_02	165	1	13:12:16	0.400005297	47.7205698	16.8220938	118.600	-6.24	21.76	22.63	10000.0	88.579399974	-36.192	-4.270	0.000000000	0.000	0.000	59.214037649	-27.154	-4.266	160.253838124	-28.605	-4.240	29.798261543	-27.838	-4.014		36.1923	9.0380	7.5875	8.3547	36.1563	0.0680	0.2105	1.0207	148074.79	60.16	64.39	65.93
Rx-537_10kHz_02	166	1	13:12:16	0.500005296	47.7205707	16.8220933	118.600	-6.24	21.86	22.74	10000.0	88.582738346	-40.462	-4.270	0.000000000	0.000	0.000	59.218163446	-31.430	-4.276	160.303664868	-32.913	-4.308	29.884068902	-32.467	-4.629		40.4623	9.0322	7.5489	7.9953	40.4263	0.0622	0.1719	0.6613	172622.51	55.04	52.60	42.71
Rx-537_10kHz_02	167	1	13:12:16	0.600005294	47.7205716	16.8220928	118.600	-6.24	21.97	22.84	10000.0	88.584389932	-44.735	-4.273	0.000000000	0.000	0.000	59.215282999	-35.696	-4.266	160.298335203	-37.145	-4.231	29.890859659	-36.369	-3.902		44.7353	9.0392	7.5907	8.3659	44.6993	0.0692	0.2137	1.0319	200526.36	61.22	65.37	66.65
Rx-537_10kHz_02	168	1	13:12:16	0.700005293	47.7205725	16.8220923	118.600	-6.25	22.08	22.94	10000.0	88.583744649	-49.008	-4.273	0.000000000	0.000	0.000	59.210894996	-39.973	-4.277	160.261953362	-41.449	-4.304	29.829693141	-40.954	-4.584		49.0082	9.0354	7.5595	8.0546	48.9722	0.0654	0.1825	0.7206	232884.76	57.80	55.82	46.55
Rx-537_10kHz_02	169	1	13:12:16	0.800005292	47.7205734	16.8220918	118.600	-6.25	22.18	23.05	10000.0	88.585166122	-53.281	-4.273	0.000000000	0.000	0.000	59.213712620	-44.241	-4.268	160.334636713	-45.690	-4.241	29.974882071	-44.947	-3.994		53.2807	9.0400	7.5906	8.3336	53.2447	0.0700	0.2136	0.9996	271319.14	61.91	65.34	64.56
Rx-537_10kHz_02	170	1	13:12:16	0.900005291	47.7205743	16.8220913	118.600	-6.25	22.29	23.15	10000.0	88.581774463	-57.553	-4.273	0.000000000	0.000	0.000	59.206623884	-48.516	-4.275	160.220227949	-49.979	-4.289	29.760771451	-49.389	-4.442		57.5533	9.0372	7.5741	8.1638	57.5173	0.0672	0.1971	0.8298	318297.15	59.44	60.30	53.60
Rx-537_10kHz_02	171	1	13:12:17	0.000005290	47.7205752	16.8220908	118.600	-6.25	22.40	23.25	10000.0	88.586156406	-61.825	-4.272	0.000000000	0.000	0.000	59.222391488	-52.789	-4.273	160.355402799	-54.254	-4.275	29.969286023	-53.677	-4.287		61.8253	9.0364	7.5715	8.1487	61.7893	0.0664	0.1945	0.8147	377757.39	58.74	59.51	52.62
Rx-537_10kHz_02	172	1	13:12:17	0.100005289	47.7205760	16.8220903	118.610	-6.25	22.50	23.35	10000.0	88.601102254	-66.095	-4.270	0.000000000	0.000	0.000	59.227479070	-57.056	-4.267	160.273910590	-58.505	-4.251	29.781178224	-57.765	-4.088		66.0952	9.0388	7.5903	8.3301	66.0592	0.0688	0.2133	0.9961	456409.78	60.84	65.26	64.34
Rx-537_10kHz_02	173	1	13:12:17	0.200005287	47.7205768	16.8220898	118.620	-6.26	22.60	23.45	10000.0	88.601669096	-70.366	-4.271	0.000000000	0.000	0.000	59.232609147	-61.332	-4.275	160.357641169	-62.808	-4.303	29.941004629	-62.376	-4.611		70.3663	9.0345	7.5584	7.9905	70.3303	0.0645	0.1814	0.6565	566901.24	57.07	55.50	42.41
Rx-537_10kHz_02	174	1	13:12:17	0.300005286	47.7205777	16.8220892	118.630	-6.27	22.70	23.55	10000.0	88.595328332	-74.638	-4.272	0.000000000	0.000	0.000	59.225958113	-65.596	-4.265	160.307805399	-67.033	-4.225	29.871724242	-66.190	-3.814		74.6380	9.0416	7.6052	8.4483	74.6020	0.0716	0.2282	1.1143	735788.03	63.34	69.80	71.98
Rx-537_10kHz_02	175	1	13:12:17	0.400005285	47.7205785	16.8220887	118.640	-6.27	22.80	23.65	10000.0	88.582585879	-78.912	-4.274	0.000000000	0.000	0.000	59.211171172	-69.874	-4.278	160.265690054	-71.342	-4.309	29.840991218	-70.865	-4.675		78.9117	9.0375	7.5695	8.0466	78.8757	0.0675	0.1925	0.7126	1030558.08	59.69	58.89	46.03
Rx-537_10kHz_02	176	1	13:12:17	0.500005284	47.7205793	16.8220882	118.650	-6.28	22.90	23.75	10000.0	88.581314677	-83.186	-4.274	0.000000000	0.000	0.000	59.210343012	-74.143	-4.269	160.301059988	-75.581	-4.239	29.936717707	-74.792	-3.927		83.1858	9.0431	7.6048	8.3939	83.1498	0.0731	0.2278	1.0599	1686815.59	64.61	69.70	68.47
Rx-537_10kHz_02	177	1	13:12:17	0.600005283	47.7205802	16.8220876	118.660	-6.28	23.00	23.84	10000.0	88.579417916	-87.458	-4.273	0.000000000	0.000	0.000	59.203006498	-78.419	-4.276	160.217363601	-79.879	-4.298	29.767293110	-79.352	-4.560		87.4585	9.0393	7.5795	8.1070	87.4225	0.0693	0.2025	0.7730	4501400.72	61.27	61.95	49.93
Rx-537_10kHz_02	178	1	13:12:17	0.700005282	47.7205810	16.8220871	118.670	-6.29	23.10	23.94	10000.0	88.583159817	-91.729	-4.271	0.000000000	0.000	0.000	59.217350140	-82.689	-4.270	160.351084644	-84.140	-4.261	29.993222915	-83.510	-4.158		91.7293	9.0405	7.5897	8.2196	91.6933	0.0705	0.2127	0.8856	-6854995.97	62.33	65.06	57.20
Rx-537_10kHz_02	179	1	13:12:17	0.800005280	47.7205818	16.8220866	118.680	-6.29	23.20	24.04	10000.0	88.585596416	-96.001	-4.272	0.000000000	0.000	0.000	59.215413199	-86.960	-4.271	160.239734758	-88.405	-4.265	29.749167362	-87.694	-4.185		96.0011	9.0413	7.5966	8.3067	95.9651	0.0713	0.2196	0.9727	-1939409.79	63.05	67.18	62.83
Rx-537_10kHz_02	180	1	13:12:17	0.900005279	47.7205827	16.8220860	118.690	-6.30	23.30	24.14	10000.0	88.586364285	-100.272	-4.271	0.000000000	0.000	0.000	59.221977177	-91.233	-4.274	160.339823831	-92.696	-4.292	29.952566965	-92.219	-4.525		100.2725	9.0390	7.5762	8.0531	100.2365	0.0690	0.1992	0.7191	-1122151.72	61.01	60.93	46.44
Rx-537_10kHz_02	181	1	13:12:18	0.000005278	47.7205835	16.8220855	118.700	-6.31	23.40	24.24	10000.0	88.585540951	-104.544	-4.271	0.000000000	0.000	0.000	59.212351343	-95.499	-4.265	160.258149474	-96.931	-4.234	29.812824266	-96.079	-3.859		104.5439	9.0450	7.6133	8.4652	104.5079	0.0750	0.2363	1.1312	-783121.12	66.31	72.29	73.07
Rx-537_10kHz_02	182	1	13:12:18	0.100005277	47.7205842	16.8220851	118.690	-6.31	23.49	24.32	10000.0	88.593504757	-108.815	-4.271	0.000000000	0.000	0.000	59.218178958	-99.776	-4.277	160.304858574	-101.246	-4.315	29.870401281	-100.895	-4.816		108.8151	9.0396	7.5693	7.9200	108.7791	0.0696	0.1923	0.5860	-595974.59	61.50	58.84	37.85
Rx-537_10kHz_02	183	1	13:12:18	0.200005276	47.7205849	16.8220847	118.680	-6.31	23.57	24.40	10000.0	88.599476625	-113.085	-4.270	0.000000000	0.000	0.000	59.223960079	-104.038	-4.263	160.343866186	-105.467	-4.221	29.948503234	-104.586	-3.690		113.0850	9.0465	7.6180	8.4995	113.0490	0.0765	0.2410	1.1655	-476265.88	67.68	73.73	75.28
Rx-537_10kHz_02	184	1	13:12:18	0.300005275	47.7205857	16.8220843	118.670	-6.31	23.66	24.49	10000.0	88.600457016	-117.354	-4.269	0.000000000	0.000	0.000	59.221263593	-108.313	-4.274	160.268527744	-109.774	-4.307	29.769400336	-109.315	-4.729		117.3544	9.0417	7.5809	8.0395	117.3184	0.0717	0.2039	0.7055	-392305.79	63.36	62.37	45.57
Rx-537_10kHz_02	185	1	13:12:18	0.400005273	47.7205864	16.8220839	118.660	-6.31	23.74	24.57	10000.0	88.586683414	-121.624	-4.269	0.000000000	0.000	0.000	59.223583508	-112.579	-4.267	160.357245122	-114.021	-4.248	30.009132953	-113.313	-3.998		121.6236	9.0443	7.6025	8.3110	121.5876	0.0743	0.2255	0.9770	-329552.10	65.73	69.00	63.11
Rx-537_10kHz_02	186	1	13:12:18	0.500005272	47.7205871	16.8220835	118.650	-6.31	23.83	24.65	10000.0	88.582477486	-125.893	-4.269	0.000000000	0.000	0.000	59.213367931	-116.849	-4.269	160.227553211	-118.294	-4.273	29.722662809	-117.630	-4.318		125.8925	9.0439	7.5985	8.2624	125.8565	0.0739	0.2215	0.9284	-280388.77	65.33	67.76	59.97
Rx-537_10kHz_02	187	1	13:12:18	0.600005271	47.7205878	16.8220831	118.640	-6.31	23.91	24.73	10000.0	88.580544770	-130.162	-4.269	0.000000000	0.000	0.000	59.217483699	-121.118	-4.270	160.334646792	-122.573	-4.279	29.993404214	-122.060	-4.430		130.1616	9.0432	7.5889	8.1014	130.1256	0.0732	0.2119	0.7674	-240428.59	64.70	64.82	49.56
Rx-537_10kHz_02	188	1	13:12:18	0.700005270	47.7205885	16.8220827	118.630	-6.31	24.00	24.82	10000.0	88.581117275	-134.431	-4.269	0.000000000	0.000	0.000	59.211962658	-125.383	-4.265	160.242661729	-126.813	-4.240	29.778931749	-125.969	-3.909		134.4311	9.0478	7.6179	8.4617	134.3951	0.0778	0.2409	1.1277	-206968.20	68.81	73.72	72.84
Rx-537_10kHz_02	189	1	13:12:18	0.800005269	47.7205892	16.8220823	118.620	-6.31	24.08	24.90	10000.0	88.581286430	-138.702	-4.271	0.000000000	0.000	0.000	59.209534163	-129.658	-4.275	160.294666563	-131.120	-4.307	29.921706078	-130.748	-4.778		138.7023	9.0441	7.5826	7.9546	138.6663	0.0741	0.2056	0.6206	-178237.90	65.50	62.91	40.08
Rx-537_10kHz_02	190	1	13:12:18	0.900005268	47.7205900	16.8220819	118.610	-6.31	24.17	24.98	10000.0	88.580113991	-142.973	-4.270	0.000000000	0.000	0.000	59.207935847	-133.923	-4.264	160.285122756	-135.345	-4.225	29.907861631	-134.397	-3.649		142.9727	9.0500	7.6280	8.5760	142.9367	0.0800	0.2510	1.2420	-153054.24	70.77	76.79	80.23
Rx-537_10kHz_02	191	1	13:12:19	0.000005266	47.7205907	16.8220815	118.600	-6.31	24.25	25.06	10000.0	88.581604594	-147.244	-4.271	0.000000000	0.000	0.000	59.206877670	-138.199	-4.277	160.249661065	-139.657	-4.312	29.791264912	-139.258	-4.861		147.2437	9.0443	7.5865	7.9855	147.2077	0.0743	0.2095	0.6515	-130556.39	65.71	64.11	42.08
Rx-537_10kHz_02	192	1	13:12:19	0.100005265	47.7205913	16.8220812	118.610	-6.31	24.33	25.13	10000.0	88.593226133	-151.515	-4.271	0.000000000	0.000	0.000	59.225090115	-142.467	-4.267	160.369940777	-143.897	-4.240	30.021814811	-143.086	-3.828		151.5145	9.0479	7.6172	8.4285	151.4785	0.0779	0.2402	1.0945	-110125.01	68.90	73.49	70.70
Rx-537_10kHz_02	193	1	13:12:19	0.200005264	47.7205920	16.8220810	118.620	-6.30	24.40	25.20	10000.0	88.581891530	-155.784	-4.269	0.000000000	0.000	0.000	59.214232424	-146.739	-4.272	160.238285012	-148.183	-4.286	29.700135162	-147.602	-4.516		155.7839	9.0453	7.6004	8.1815	155.7479	0.0753	0.2234	0.8475	-91293.46	66.59	68.35	54.74
Rx-537_10kHz_02	194	1	13:12:19	0.300005263	47.7205926	16.8220807	118.630	-6.30	24.48	25.28	10000.0	88.575695327	-160.051	-4.267	0.000000000	0.000	0.000	59.218441559	-151.005	-4.267	160.344912517	-152.450	-4.267	30.045168350	-151.890	-4.288		160.0508	9.0453	7.6004	8.1605	160.0148	0.0753	0.2234	0.8265	-73697.26	66.59	68.34	53.38
Rx-537_10kHz_02	195	1	13:12:19	0.400005262	47.7205933	16.8220804	118.640	-6.29	24.55	25.35	10000.0	88.571105539	-164.317	-4.266	0.000000000	0.000	0.000	59.207245990	-155.270	-4.264	160.220232525	-156.699	-4.248	29.740841363	-155.861	-3.971		164.3172	9.0476	7.6185	8.4558	164.2812	0.0776	0.2415	1.1218	-57032.59	68.58	73.87	72.46
Rx-537_10kHz_02	196	1	13:12:19	0.500005261	47.7205939	16.8220802	118.650	-6.28	24.63	25.42	10000.0	88.584242069	-168.585	-4.268	0.000000000	0.000	0.000	59.219404301	-159.541	-4.272	160.326236299	-160.995	-4.296	29.957263209	-160.606	-4.745		168.5848	9.0436	7.5900	7.9788	168.5488	0.0736	0.2130	0.6448	-41048.91	65.08	65.17	41.64
Rx-537_10kHz_02	197	1	13:12:19	0.600005259	47.7205946	16.8220799	118.660	-6.28	24.70	25.49	10000.0	88.584603800	-172.854	-4.269	0.000000000	0.000	0.000	59.219389257	-163.806	-4.265	160.296455787	-165.228	-4.233	29.868906742	-164.287	-3.681		172.8543	9.0479	7.6264	8.5671	172.8183	0.0779	0.2494	1.2331	-25534.62	68.89	76.31	79.65
Rx-537_10kHz_02	198	1	13:12:19	0.700005258	47.7205952	16.8220796	118.670	-6.27	24.78	25.56	10000.0	88.588410222	-177.124	-4.270	0.000000000	0.000	0.000	59.218272223	-168.081	-4.274	160.287167374	-169.530	-4.302	29.826548805	-169.046	-4.758		177.1243	9.0435	7.5946	8.0787	177.0883	0.0735	0.2176	0.7447	-10307.45	65.01	66.58	48.10
Rx-537_10kHz_02	199	1	13:12:19	0.800005257	47.7205959	16.8220794	118.680	-6.27	24.85	25.63	10000.0	88.589679965	178.605	-4.270	0.000000000	0.000	0.000	59.223042492	-172.349	-4.268	160.321722897	-173.781	-4.251	29.913541762	-173.053	-4.008		-178.6055	9.0455	7.6138	8.3411	-178.6415	0.0755	0.2368	1.0071	4806.24	66.73	72.46	65.05
Rx-537_10kHz_02	200	1	13:12:19	0.900005256	47.7205965	16.8220791	118.690	-6.26	24.93	25.70	10000.0	88.585298790	174.335	-4.271	0.000000000	0.000	0.000	59.218642761	-176.621	-4.272	160.286628824	-178.060	-4.280	29.852155386	-177.421	-4.367		-174.3347	9.0439	7.6050	8.2446	-174.3707	0.0739	0.2280	0.9106	19974.50	65.31	69.76	58.82
Rx-537_10kHz_02	201	1	13:12:20	0.000005255	47.7205972	16.8220788	118.700	-6.25	25.00	25.77	10000.0	88.583631856	170.066	-4.269	0.000000000	0.000	0.000	59.218515606	179.110	-4.269	160.298699013	177.675	-4.265	29.877434677	178.346	-4.233		-170.0656	9.0443	7.6091	8.2802	-170.1016	0.0743	0.2321	0.9462	35361.52	65.70	71.02	61.12
Rx-537_10kHz_02	202	1	13:12:20	0.100005254	47.7205976	16.8220788	118.720	-6.24	25.05	25.81	10000.0	88.597654469	165.797	-4.269	0.000000000	0.000	0.000	59.226750880	174.841	-4.269	160.312067612	173.404	-4.271	29.869255584	174.035	-4.311		-165.7969	9.0437	7.6071	8.2379	-165.8329	0.0737	0.2301	0.9039	51153.36	65.20	70.41	58.38
Rx-537_10kHz_02	203	1	13:12:20	0.200005252	47.7205980	16.8220787	118.740	-6.23	25.10	25.86	10000.0	88.600763867	161.528	-4.269	0.000000000	0.000	0.000	59.228785801	170.572	-4.268	160.332664081	169.139	-4.265	29.904289890	169.810	-4.225		-161.5280	9.0441	7.6110	8.2820	-161.5640	0.0741	0.2340	0.9480	67552.09	65.55	71.58	61.24
Rx-537_10kHz_02	204	1	13:12:20	0.300005251	47.7205985	16.8220786	118.760	-6.22	25.14	25.90	10000.0	88.596801629	157.258	-4.270	0.000000000	0.000	0.000	59.223217964	166.303	-4.269	160.307523871	164.872	-4.267	29.872132648	165.553	-4.257		-157.2581	9.0452	7.6138	8.2948	-157.2941	0.0752	0.2368	0.9608	84792.46	66.50	72.46	62.06
Rx-537_10kHz_02	205	1	13:12:20	0.400005250	47.7205989	16.8220786	118.780	-6.21	25.19	25.94	10000.0	88.588533509	152.988	-4.270	0.000000000	0.000	0.000	59.223980912	162.033	-4.270	160.311518936	160.600	-4.272	29.886866109	161.253	-4.300		-152.9881	9.0451	7.6122	8.2652	-153.0241	0.0751	0.2352	0.9312	103144.97	66.43	71.95	60.15
Rx-537_10kHz_02	206	1	13:12:20	0.500005249	47.7205993	16.8220785	118.800	-6.20	25.24	25.99	10000.0	88.590513193	148.720	-4.268	0.000000000	0.000	0.000	59.231155739	157.765	-4.268	160.315287693	156.332	-4.268	29.871527702	156.977	-4.276		-148.7203	9.0447	7.6120	8.2571	-148.7563	0.0747	0.2350	0.9231	122936.69	66.02	71.89	59.63
Rx-537_10kHz_02	207	1	13:12:20	0.600005248	47.7205998	16.8220784	118.820	-6.18	25.28	26.03	10000.0	88.592450874	144.456	-4.264	0.000000000	0.000	0.000	59.242429988	153.500	-4.265	160.345473471	152.068	-4.264	29.916904882	152.759	-4.219		-144.4560	9.0441	7.6124	8.3028	-144.4920	0.0741	0.2354	0.9688	144586.92	65.55	72.03	62.58
Rx-537_10kHz_02	208	1	13:12:20	0.700005247	47.7206002	16.8220784	118.840	-6.17	25.33	26.07	10000.0	88.589870667	140.192	-4.264	0.000000000	0.000	0.000	59.246005180	149.236	-4.264	160.324758534	147.805	-4.264	29.848775366	148.479	-4.280		-140.1916	9.0441	7.6133	8.2876	-140.2276	0.0741	0.2363	0.9536	168670.70	65.48	72.29	61.60
Rx-537_10kHz_02	209	1	13:12:20	0.800005245	47.7206006	16.8220783	118.860	-6.16	25.38	26.11	10000.0	88.590176011	135.926	-4.265	0.000000000	0.000	0.000	59.260183645	144.970	-4.265	160.326377555	143.536	-4.269	29.908086847	144.174	-4.306		-135.9263	9.0442	7.6094	8.2473	-135.9623	0.0742	0.2324	0.9133	195948.58	65.57	71.10	58.99
Rx-537_10kHz_02	210	1	13:12:20	0.900005244	47.7206011	16.8220782	118.880	-6.15	25.42	26.16	10000.0	88.593859064	131.660	-4.266	0.000000000	0.000	0.000	59.284402340	140.706	-4.264	160.328598481	139.272	-4.263	29.852600452	139.974	-4.200		-131.6600	9.0461	7.6125	8.3138	-131.6960	0.0761	0.2355	0.9798	227473.82	67.28	72.04	63.29
Rx-537_10kHz_02	211	1	13:12:21	0.000005243	47.7206015	16.8220782	118.900	-6.14	25.47	26.20	10000.0	88.591016977	127.394	-4.266	0.000000000	0.000	0.000	59.297651360	136.442	-4.264	160.314291786	135.001	-4.271	29.929389724	135.557	-4.417		-127.3940	9.0484	7.6070	8.1630	-127.4300	0.0784	0.2300	0.8290	264759.63	69.31	70.38	53.55
Rx-537_10kHz_02	212	1	13:12:21	0.100005242	47.7206014	16.8220776	118.910	-6.18	25.48	26.22	10000.0	88.607820968	123.129	-4.265	0.000000000	0.000	0.000	59.294006910	132.177	-4.266	160.338346549	130.748	-4.253	29.898308114	131.582	-3.975		-123.1292	9.0474	7.6184	8.4532	-123.1652	0.0774	0.2414	1.1192	310082.96	68.48	73.87	72.29
Rx-537_10kHz_02	213	1	13:12:21	0.200005241	47.7206014	16.8220770	118.920	-6.22	25.49	26.24	10000.0	88.610608720	118.865	-4.264	0.000000000	0.000	0.000	59.273450038	127.910	-4.267	160.318608494	126.474	-4.273	29.866885612	127.030	-4.552		-118.8650	9.0446	7.6092	8.1649	-118.9010	0.0746	0.2322	0.8309	367072.43	65.98	71.05	53.67
Rx-537_10kHz_02	214	1	13:12:21	0.300005240	47.7206013	16.8220764	118.930	-6.27	25.50	26.25	10000.0	88.605831710	114.601	-4.264	0.000000000	0.000	0.000	59.262669323	123.646	-4.263	160.326160330	122.217	-4.257	29.949808181	122.961	-4.069		-114.6011	9.0451	7.6158	8.3600	-114.6371	0.0751	0.2388	1.0260	441856.60	66.43	73.06	66.27
Rx-537_10kHz_02	215	1	13:12:21	0.400005238	47.7206012	16.8220758	118.940	-6.31	25.50	26.27	10000.0	88.592308213	110.334	-4.267	0.000000000	0.000	0.000	59.246156330	119.380	-4.267	160.290623473	117.948	-4.269	29.841159769	118.604	-4.357		-110.3344	9.0452	7.6139	8.2695	-110.3704	0.0752	0.2369	0.9355	545756.12	66.45	72.47	60.42
Rx-537_10kHz_02	216	1	13:12:21	0.500005237	47.7206012	16.8220752	118.950	-6.35	25.51	26.29	10000.0	88.592703771	106.066	-4.268	0.000000000	0.000	0.000	59.238841427	115.110	-4.269	160.319676475	113.677	-4.271	29.913983257	114.322	-4.282		-106.0660	9.0442	7.6108	8.2558	-106.1020	0.0742	0.2338	0.9218	701982.40	65.59	71.54	59.54
Rx-537_10kHz_02	217	1	13:12:21	0.600005236	47.7206011	16.8220747	118.960	-6.40	25.52	26.31	10000.0	88.578081569	101.798	-4.268	0.000000000	0.000	0.000	59.222066803	110.843	-4.268	160.287060505	109.412	-4.265	29.841655340	110.118	-4.204		-101.7983	9.0444	7.6137	8.3197	-101.8343	0.0744	0.2367	0.9857	967107.01	65.75	72.42	63.67
Rx-537_10kHz_02	218	1	13:12:21	0.700005235	47.7206010	16.8220741	118.970	-6.44	25.53	26.33	10000.0	88.577910119	97.529	-4.269	0.000000000	0.000	0.000	59.219194839	106.574	-4.269	160.288457430	105.139	-4.273	29.886681296	105.761	-4.357		-97.5294	9.0447	7.6097	8.2319	-97.5654	0.0747	0.2327	0.8979	1525771.79	66.04	71.20	58.00
Rx-537_10kHz_02	219	1	13:12:21	0.800005234	47.7206010	16.8220735	118.980	-6.48	25.53	26.35	10000.0	88.580212242	93.258	-4.272	0.000000000	0.000	0.000	59.220138056	102.304	-4.270	160.286432902	100.872	-4.267	29.864418536	101.615	-4.147		-93.2579	9.0462	7.6146	8.3567	-93.2939	0.0762	0.2376	1.0227	3521109.63	67.34	72.69	66.06
Rx-537_10kHz_02	220	1	13:12:21	0.900005233	47.7206009	16.8220729	118.990	-6.53	25.54	26.36	10000.0	88.576754748	88.984	-4.274	0.000000000	0.000	0.000	59.249194015	98.032	-4.272	160.288076596	96.592	-4.281	29.855516498	97.185	-4.429		-88.9842	9.0473	7.6075	8.2010	-89.0202	0.0773	0.2305	0.8670	-11848434.48	68.38	70.53	56.00
Rx-537_10kHz_02	221	1	13:12:22	0.000005231	47.7206008	16.8220723	119.000	-6.57	25.55	26.38	10000.0	88.576356864	84.710	-4.274	0.000000000	0.000	0.000	59.273473319	93.758	-4.273	160.307795866	92.319	-4.272	29.887411423	93.017	-4.168		-84.7100	9.0485	7.6093	8.3075	-84.7460	0.0785	0.2323	0.9735	-2203612.41	69.37	71.08	62.88
Rx-537_10kHz_02	222	1	13:12:22	0.100005230	47.7206006	16.8220715	119.010	-6.64	25.55	26.40	10000.0	88.585852736	80.433	-4.277	0.000000000	0.000	0.000	59.278761745	89.480	-4.279	160.322190818	88.039	-4.281	29.844568779	88.672	-4.345		-80.4328	9.0467	7.6058	8.2395	-80.4688	0.0767	0.2288	0.9055	-1206904.33	67.83	69.99	58.49
Rx-537_10kHz_02	223	1	13:12:22	0.200005229	47.7206004	16.8220706	119.020	-6.71	25.55	26.41	10000.0	88.593055029	76.157	-4.276	0.000000000	0.000	0.000	59.269287433	85.201	-4.279	160.349759616	83.761	-4.278	29.896519744	84.397	-4.275		-76.1568	9.0442	7.6038	8.2405	-76.1928	0.0742	0.2268	0.9065	-824563.15	65.62	69.40	58.55
Rx-537_10kHz_02	224	1	13:12:22	0.300005228	47.7206002	16.8220698	119.030	-6.78	25.55	26.43	10000.0	88.590296687	71.884	-4.273	0.000000000	0.000	0.000	59.262281648	80.929	-4.272	160.339028745	79.492	-4.269	29.877529793	80.166	-4.232		-71.8837	9.0450	7.6080	8.2818	-71.9197	0.0750	0.2310	0.9478	-620707.38	66.29	70.69	61.22
Rx-537_10kHz_02	225	1	13:12:22	0.400005227	47.7206000	16.8220689	119.040	-6.84	25.55	26.45	10000.0	88.582975337	67.610	-4.274	0.000000000	0.000	0.000	59.254114576	76.657	-4.272	160.310246483	75.218	-4.273	29.883393070	75.870	-4.296		-67.6102	9.0465	7.6083	8.2597	-67.6462	0.0765	0.2313	0.9257	-492772.97	67.66	70.76	59.79
Rx-537_10kHz_02	226	1	13:12:22	0.500005226	47.7205997	16.8220681	119.050	-6.91	25.55	26.46	10000.0	88.590213079	63.337	-4.273	0.000000000	0.000	0.000	59.275374488	72.386	-4.271	160.323942376	70.950	-4.268	29.861783698	71.656	-4.214		-63.3371	9.0489	7.6130	8.3188	-63.3731	0.0789	0.2360	0.9848	-404193.18	69.78	72.19	63.61
Rx-537_10kHz_02	227	1	13:12:22	0.600005224	47.7205995	16.8220672	119.060	-6.98	25.55	26.48	10000.0	88.595271120	59.066	-4.271	0.000000000	0.000	0.000	59.292747530	68.115	-4.271	160.327321939	66.676	-4.274	29.872508374	67.304	-4.352		-59.0657	9.0494	7.6107	8.2386	-59.1017	0.0794	0.2337	0.9046	-338612.99	70.23	71.49	58.43
Rx-537_10kHz_02	228	1	13:12:22	0.700005223	47.7205993	16.8220664	119.070	-7.05	25.54	26.50	10000.0	88.594080396	54.795	-4.270	0.000000000	0.000	0.000	59.288033429	63.844	-4.271	160.336397059	62.406	-4.270	29.882320833	63.082	-4.222		-54.7952	9.0487	7.6109	8.2870	-54.8312	0.0787	0.2339	0.9530	-287596.45	69.54	71.56	61.56
Rx-537_10kHz_02	229	1	13:12:22	0.800005222	47.7205991	16.8220655	119.080	-7.12	25.54	26.52	10000.0	88.591431024	50.525	-4.270	0.000000000	0.000	0.000	59.267597161	59.572	-4.272	160.314916238	58.135	-4.271	29.857753411	58.779	-4.303		-50.5249	9.0470	7.6105	8.2544	-50.5609	0.0770	0.2335	0.9204	-246358.14	68.13	71.43	59.45
Rx-537_10kHz_02	230	1	13:12:22	0.900005221	47.7205989	16.8220647	119.090	-7.18	25.54	26.53	10000.0	88.591876911	46.255	-4.270	0.000000000	0.000	0.000	59.249263554	55.300	-4.272	160.322315505	53.865	-4.270	29.891021304	54.531	-4.248		-46.2549	9.0451	7.6104	8.2760	-46.2909	0.0751	0.2334	0.9420	-211985.60	66.37	71.42	60.85
Rx-537_10kHz_02	231	1	13:12:23	0.000005220	47.7205987	16.8220638	119.100	-7.25	25.54	26.55	10000.0	88.591527004	41.983	-4.272	0.000000000	0.000	0.000	59.234197371	51.028	-4.272	160.306679773	49.595	-4.270	29.854743151	50.257	-4.273		-41.9832	9.0446	7.6122	8.2742	-42.0192	0.0746	0.2352	0.9402	-182583.15	65.96	71.97	60.73
Rx-537_10kHz_02	232	1	13:12:23	0.100005219	47.7205984	16.8220630	119.100	-7.32	25.53	26.56	10000.0	88.609308830	37.712	-4.271	0.000000000	0.000	0.000	59.240287751	46.756	-4.271	160.354364018	45.322	-4.273	29.893321824	45.948	-4.309		-37.7124	9.0440	7.6100	8.2356	-37.7484	0.0740	0.2330	0.9016	-156893.65	65.46	71.27	58.23
Rx-537_10kHz_02	233	1	13:12:23	0.200005217	47.7205981	16.8220623	119.100	-7.38	25.52	26.57	10000.0	88.606373881	33.442	-4.270	0.000000000	0.000	0.000	59.230955352	42.486	-4.270	160.342732480	41.056	-4.266	29.870744039	41.736	-4.212		-33.4420	9.0440	7.6143	8.2936	-33.4780	0.0740	0.2373	0.9596	-134014.05	65.47	72.61	61.99
Rx-537_10kHz_02	234	1	13:12:23	0.300005216	47.7205978	16.8220615	119.100	-7.45	25.51	26.57	10000.0	88.605398562	29.173	-4.269	0.000000000	0.000	0.000	59.230233227	38.218	-4.268	160.336980628	36.785	-4.271	29.888836586	37.395	-4.340		-29.1731	9.0445	7.6120	8.2220	-29.2091	0.0745	0.2350	0.8880	-113295.53	65.85	71.89	57.36
Rx-537_10kHz_02	235	1	13:12:23	0.400005215	47.7205975	16.8220607	119.100	-7.52	25.50	26.58	10000.0	88.591221561	24.904	-4.269	0.000000000	0.000	0.000	59.254418694	33.951	-4.267	160.315665080	32.520	-4.266	29.884935678	33.216	-4.179		-24.9044	9.0464	7.6152	8.3120	-24.9404	0.0764	0.2382	0.9780	-94237.25	67.58	72.88	63.17
Rx-537_10kHz_02	236	1	13:12:23	0.500005214	47.7205972	16.8220599	119.100	-7.58	25.49	26.59	10000.0	88.596964325	20.635	-4.269	0.000000000	0.000	0.000	59.281863688	29.683	-4.268	160.325895463	28.247	-4.272	29.858971288	28.872	-4.345		-20.6355	9.0474	7.6118	8.2365	-20.6715	0.0774	0.2348	0.9025	-76456.88	68.43	71.83	58.29
Rx-537_10kHz_02	237	1	13:12:23	0.600005213	47.7205969	16.8220591	119.100	-7.65	25.47	26.60	10000.0	88.595968669	16.365	-4.271	0.000000000	0.000	0.000	59.276825331	25.410	-4.273	160.340453020	23.974	-4.273	29.891085239	24.611	-4.261		-16.3649	9.0454	7.6093	8.2465	-16.4009	0.0754	0.2323	0.9125	-59644.33	66.67	71.07	58.94
Rx-537_10kHz_02	238	1	13:12:23	0.700005211	47.7205966	16.8220583	119.100	-7.72	25.46	26.61	10000.0	88.594802183	12.095	-4.270	0.000000000	0.000	0.000	59.260622203	21.139	-4.272	160.336587245	19.706	-4.268	29.871300348	20.351	-4.260		-12.0950	9.0437	7.6107	8.2565	-12.1310	0.0737	0.2337	0.9225	-43557.55	65.16	71.50	59.58
Rx-537_10kHz_02	239	1	13:12:23	0.800005210	47.7205963	16.8220576	119.100	-7.78	25.45	26.61	10000.0	88.594853905	7.825	-4.270	0.000000000	0.000	0.000	59.254992445	16.868	-4.271	160.337893670	15.434	-4.272	29.883464540	16.057	-4.295		-7.8252	9.0426	7.6083	8.2316	-7.8612	0.0726	0.2313	0.8976	-27979.10	64.21	70.77	57.98
Rx-537_10kHz_02	240	1	13:12:23	0.900005209	47.7205960	16.8220568	119.100	-7.85	25.44	26.62	10000.0	88.594423466	3.557	-4.269	0.000000000	0.000	0.000	59.253985599	12.601	-4.267	160.331200229	11.169	-4.264	29.868815060	11.825	-4.232		-3.5567	9.0444	7.6124	8.2681	-3.5927	0.0744	0.2354	0.9341	-12723.11	65.81	72.02	60.34
Rx-537_10kHz_02	241	1	13:12:24	0.000005208	47.7205957	16.8220560	119.100	-7.92	25.43	26.63	10000.0	88.595634081	-0.713	-4.269	0.000000000	0.000	0.000	59.257371048	8.333	-4.268	160.329510883	6.899	-4.270	29.879679120	7.515	-4.310		0.7128	9.0459	7.6120	8.2276	0.6768	0.0759	0.2350	0.8936	2393.70	67.09	71.90	57.72
Rx-537_10kHz_02	242	1	13:12:24	0.100005207	47.7205953	16.8220557	119.100	-7.95	25.40	26.61	10000.0	88.608502075	-4.981	-4.268	0.000000000	0.000	0.000	59.270580922	4.066	-4.267	160.355781168	2.636	-4.263	29.890853655	3.301	-4.214		4.9809	9.0467	7.6168	8.2819	4.9449	0.0767	0.2398	0.9479	17532.73	67.80	73.36	61.22
Rx-537_10kHz_02	243	1	13:12:24	0.200005206	47.7205949	16.8220554	119.100	-7.99	25.36	26.59	10000.0	88.617955060	-9.250	-4.269	0.000000000	0.000	0.000	59.264469616	-0.205	-4.271	160.364692770	-1.632	-4.268	29.882839753	-1.005	-4.306		9.2497	9.0447	7.6176	8.2446	9.2137	0.0747	0.2406	0.9106	32870.72	66.08	73.60	58.82
Rx-537_10kHz_02	244	1	13:12:24	0.300005204	47.7205945	16.8220551	119.100	-8.02	25.33	26.57	10000.0	88.611188483	-13.519	-4.269	0.000000000	0.000	0.000	59.245830186	-4.474	-4.269	160.356516839	-5.901	-4.269	29.896321293	-5.249	-4.244		13.5192	9.0448	7.6183	8.2705	13.4832	0.0748	0.2413	0.9365	48587.16	66.11	73.83	60.49
Rx-537_10kHz_02	245	1	13:12:24	0.400005203	47.7205941	16.8220548	119.100	-8.06	25.30	26.55	10000.0	88.602523096	-17.791	-4.272	0.000000000	0.000	0.000	59.231682329	-8.746	-4.271	160.333383231	-10.172	-4.271	29.867678727	-9.538	-4.289		17.7908	9.0452	7.6193	8.2527	17.7548	0.0752	0.2423	0.9187	64885.19	66.48	74.14	59.34
Rx-537_10kHz_02	246	1	13:12:24	0.500005202	47.7205937	16.8220545	119.100	-8.09	25.27	26.53	10000.0	88.601075053	-22.063	-4.272	0.000000000	0.000	0.000	59.223979273	-13.018	-4.272	160.335545236	-14.444	-4.273	29.893943688	-13.819	-4.281		22.0625	9.0449	7.6182	8.2437	22.0265	0.0749	0.2412	0.9097	81981.94	66.19	73.80	58.76
Rx-537_10kHz_02	247	1	13:12:24	0.600005201	47.7205934	16.8220542	119.100	-8.13	25.23	26.51	10000.0	88.601978498	-26.333	-4.271	0.000000000	0.000	0.000	59.221590575	-17.287	-4.270	160.337493613	-18.712	-4.268	29.871985481	-18.061	-4.242		26.3332	9.0458	7.6213	8.2724	26.2972	0.0758	0.2443	0.9384	100140.01	67.02	74.76	60.61
Rx-537_10kHz_02	248	1	13:12:24	0.700005200	47.7205930	16.8220539	119.100	-8.17	25.20	26.49	10000.0	88.602123842	-30.604	-4.271	0.000000000	0.000	0.000	59.214686618	-21.558	-4.271	160.332496433	-22.984	-4.272	29.881712181	-22.361	-4.300		30.6040	9.0456	7.6204	8.2427	30.5680	0.0756	0.2434	0.9087	119689.89	66.86	74.47	58.69
Rx-537_10kHz_02	249	1	13:12:24	0.800005199	47.7205926	16.8220536	119.100	-8.20	25.17	26.47	10000.0	88.604367455	-34.876	-4.272	0.000000000	0.000	0.000	59.209204203	-25.831	-4.272	160.336285306	-27.253	-4.269	29.873777340	-26.589	-4.227		34.8762	9.0455	7.6236	8.2874	34.8402	0.0755	0.2466	0.9534	141051.23	66.77	75.45	61.58
Rx-537_10kHz_02	250	1	13:12:24	0.900005197	47.7205922	16.8220533	119.100	-8.24	25.14	26.45	10000.0	88.605939248	-39.148	-4.272	0.000000000	0.000	0.000	59.204677041	-30.104	-4.273	160.332603476	-31.527	-4.274	29.867579434	-30.911	-4.322		39.1485	9.0446	7.6215	8.2378	39.1125	0.0746	0.2445	0.9038	164756.46	66.00	74.79	58.38
Rx-537_10kHz_02	251	1	13:12:25	0.000005196	47.7205918	16.8220530	119.100	-8.27	25.11	26.43	10000.0	88.600385416	-43.419	-4.270	0.000000000	0.000	0.000	59.204693317	-34.375	-4.271	160.326315313	-35.799	-4.272	29.892950967	-35.168	-4.257		43.4189	9.0442	7.6202	8.2509	43.3829	0.0742	0.2432	0.9169	191514.91	65.64	74.41	59.23
Rx-537_10kHz_02	252	1	13:12:25	0.100005195	47.7205915	16.8220530	119.090	-8.29	25.07	26.41	10000.0	88.615560396	-47.688	-4.269	0.000000000	0.000	0.000	59.235588261	-38.643	-4.269	160.357762966	-40.068	-4.269	29.877691125	-39.422	-4.254		47.6883	9.0448	7.6207	8.2666	47.6523	0.0748	0.2437	0.9326	222328.97	66.15	74.55	60.24
Rx-537_10kHz_02	253	1	13:12:25	0.200005194	47.7205912	16.8220529	119.080	-8.30	25.04	26.38	10000.0	88.620855526	-51.958	-4.270	0.000000000	0.000	0.000	59.245025976	-42.914	-4.270	160.362131588	-44.341	-4.274	29.893700800	-43.713	-4.291		51.9581	9.0446	7.6168	8.2455	51.9221	0.0746	0.2398	0.9115	258645.25	65.93	73.37	58.87
Rx-537_10kHz_02	254	1	13:12:25	0.300005193	47.7205908	16.8220529	119.070	-8.32	25.00	26.35	10000.0	88.613117090	-56.227	-4.269	0.000000000	0.000	0.000	59.241559230	-47.183	-4.269	160.354615070	-48.609	-4.267	29.878546552	-47.962	-4.249		56.2273	9.0448	7.6185	8.2651	56.1913	0.0748	0.2415	0.9311	302603.72	66.10	73.88	60.14
Rx-537_10kHz_02	255	1	13:12:25	0.400005192	47.7205905	16.8220529	119.060	-8.33	24.97	26.32	10000.0	88.606239195	-60.496	-4.268	0.000000000	0.000	0.000	59.236333642	-51.451	-4.269	160.339318489	-52.880	-4.271	29.888263556	-52.258	-4.296		60.4956	9.0443	7.6157	8.2375	60.4596	0.0743	0.2387	0.9035	357580.21	65.68	73.03	58.36
Rx-537_10kHz_02	256	1	13:12:25	0.500005190	47.7205902	16.8220528	119.050	-8.35	24.94	26.30	10000.0	88.604158473	-64.764	-4.268	0.000000000	0.000	0.000	59.235050225	-55.719	-4.268	160.344359008	-57.146	-4.266	29.879593696	-56.489	-4.231		64.7639	9.0448	7.6175	8.2747	64.7279	0.0748	0.2405	0.9407	429233.15	66.11	73.59	60.76
Rx-537_10kHz_02	257	1	13:12:25	0.600005189	47.7205898	16.8220528	119.040	-8.36	24.90	26.27	10000.0	88.602683017	-69.032	-4.268	0.000000000	0.000	0.000	59.232842856	-59.987	-4.268	160.330085249	-61.415	-4.268	29.875188290	-60.787	-4.298		69.0316	9.0450	7.6168	8.2441	68.9956	0.0750	0.2398	0.9101	527778.96	66.30	73.35	58.79
Rx-537_10kHz_02	258	1	13:12:25	0.700005188	47.7205895	16.8220528	119.030	-8.38	24.87	26.24	10000.0	88.605598392	-73.301	-4.269	0.000000000	0.000	0.000	59.233287173	-64.255	-4.269	160.335694687	-65.683	-4.268	29.886518443	-65.038	-4.251		73.3009	9.0454	7.6177	8.2628	73.2649	0.0754	0.2407	0.9288	673940.11	66.68	73.65	59.99
Rx-537_10kHz_02	259	1	13:12:25	0.800005187	47.7205892	16.8220527	119.020	-8.39	24.83	26.21	10000.0	88.591129504	-77.570	-4.269	0.000000000	0.000	0.000	59.222367771	-68.524	-4.269	160.302751500	-69.952	-4.268	29.872987209	-69.335	-4.297		77.5697	9.0454	7.6181	8.2350	77.5337	0.0754	0.2411	0.9010	916605.30	66.66	73.77	58.20
Rx-537_10kHz_02	260	1	13:12:25	0.900005186	47.7205888	16.8220527	119.010	-8.41	24.80	26.19	10000.0	88.594191319	-81.839	-4.269	0.000000000	0.000	0.000	59.224838056	-72.794	-4.269	160.311054739	-74.220	-4.268	29.897684673	-73.566	-4.231		81.8389	9.0453	7.6189	8.2733	81.8029	0.0753	0.2419	0.9393	1406733.91	66.60	74.00	60.67
Rx-537_10kHz_02	261	1	13:12:26	0.000005185	47.7205885	16.8220527	119.000	-8.42	24.77	26.16	10000.0	88.590084431	-86.108	-4.269	0.000000000	0.000	0.000	59.221781365	-77.063	-4.269	160.293314982	-78.490	-4.270	29.864139920	-77.865	-4.300		86.1077	9.0451	7.6178	8.2422	86.0717	0.0751	0.2408	0.9082	2950898.93	66.36	73.68	58.66
Rx-537_10kHz_02	262	1	13:12:26	0.100005183	47.7205880	16.8220530	119.000	-8.42	24.71	26.10	10000.0	88.604932145	-90.377	-4.270	0.000000000	0.000	0.000	59.232193003	-81.333	-4.270	160.328090924	-82.759	-4.270	29.914538878	-82.118	-4.253		90.3773	9.0447	7.6178	8.2588	90.3413	0.0747	0.2408	0.9248	-34030783.41	66.09	73.68	59.74
Rx-537_10kHz_02	263	1	13:12:26	0.200005182	47.7205875	16.8220533	119.000	-8.41	24.65	26.05	10000.0	88.618984675	-94.646	-4.269	0.000000000	0.000	0.000	59.237648146	-85.601	-4.269	160.338864539	-87.026	-4.267	29.869871842	-86.360	-4.241		94.6460	9.0447	7.6196	8.2864	94.6100	0.0747	0.2426	0.9524	-2513145.32	66.05	74.23	61.52
Rx-537_10kHz_02	264	1	13:12:26	0.300005181	47.7205870	16.8220536	119.000	-8.41	24.59	25.99	10000.0	88.619555677	-98.914	-4.268	0.000000000	0.000	0.000	59.234775639	-89.870	-4.269	160.343142094	-91.299	-4.272	29.904024544	-90.687	-4.328		98.9143	9.0441	7.6158	8.2270	98.8783	0.0741	0.2388	0.8930	-1297276.66	65.55	73.06	57.68
Rx-537_10kHz_02	265	1	13:12:26	0.400005180	47.7205866	16.8220539	119.000	-8.41	24.53	25.93	10000.0	88.605039166	-103.183	-4.269	0.000000000	0.000	0.000	59.222158230	-94.139	-4.269	160.316956930	-95.565	-4.267	29.875143563	-94.890	-4.202		103.1829	9.0440	7.6178	8.2933	103.1469	0.0740	0.2408	0.9593	-867590.92	65.41	73.66	61.96
Rx-537_10kHz_02	266	1	13:12:26	0.500005179	47.7205861	16.8220543	119.000	-8.40	24.47	25.88	10000.0	88.603260460	-107.453	-4.270	0.000000000	0.000	0.000	59.215119005	-98.409	-4.270	160.314552613	-99.839	-4.274	29.879965608	-99.247	-4.357		107.4526	9.0437	7.6136	8.2058	107.4166	0.0737	0.2366	0.8718	-645981.88	65.13	72.40	56.31
Rx-537_10kHz_02	267	1	13:12:26	0.600005178	47.7205856	16.8220546	119.000	-8.40	24.41	25.82	10000.0	88.606576031	-111.722	-4.269	0.000000000	0.000	0.000	59.209886406	-102.678	-4.269	160.324881681	-104.104	-4.265	29.895459505	-103.416	-4.169		111.7219	9.0436	7.6176	8.3058	111.6859	0.0736	0.2406	0.9718	-509587.19	65.11	73.62	62.77
Rx-537_10kHz_02	268	1	13:12:26	0.700005176	47.7205851	16.8220549	119.000	-8.40	24.36	25.76	10000.0	88.605239284	-115.989	-4.267	0.000000000	0.000	0.000	59.206926713	-106.946	-4.267	160.314209910	-108.375	-4.271	29.860967493	-107.776	-4.360		115.9888	9.0432	7.6135	8.2129	115.9528	0.0732	0.2365	0.8789	-416351.03	64.74	72.36	56.77
Rx-537_10kHz_02	269	1	13:12:26	0.800005175	47.7205846	16.8220552	119.000	-8.39	24.30	25.71	10000.0	88.606972017	-120.257	-4.268	0.000000000	0.000	0.000	59.212727594	-111.212	-4.267	160.328046855	-112.643	-4.267	29.915032083	-111.990	-4.215		120.2570	9.0446	7.6144	8.2665	120.2210	0.0746	0.2374	0.9325	-347883.07	65.93	72.62	60.23
Rx-537_10kHz_02	270	1	13:12:26	0.900005174	47.7205842	16.8220555	119.000	-8.39	24.24	25.65	10000.0	88.604270613	-124.524	-4.267	0.000000000	0.000	0.000	59.224805455	-115.479	-4.267	160.313563439	-116.912	-4.269	29.862302529	-116.260	-4.269		124.5240	9.0446	7.6121	8.2642	124.4880	0.0746	0.2351	0.9302	-294980.49	65.99	71.92	60.08
Rx-537_10kHz_02	271	1	13:12:27	0.000005173	47.7205837	16.8220558	119.000	-8.38	24.18	25.59	10000.0	88.609903623	-128.792	-4.268	0.000000000	0.000	0.000	59.237485663	-119.748	-4.268	160.337971273	-121.185	-4.273	29.898416443	-120.566	-4.306		128.7918	9.0440	7.6069	8.2259	128.7558	0.0740	0.2299	0.8919	-252436.05	65.47	70.33	57.61
Rx-537_10kHz_02	272	1	13:12:27	0.100005172	47.7205830	16.8220561	119.010	-8.39	24.10	25.52	10000.0	88.624310232	-133.061	-4.270	0.000000000	0.000	0.000	59.247137805	-124.018	-4.270	160.370183678	-125.454	-4.269	29.879873194	-124.777	-4.212		133.0614	9.0435	7.6076	8.2839	133.0254	0.0735	0.2306	0.9499	-217115.84	64.97	70.56	61.35
Rx-537_10kHz_02	273	1	13:12:27	0.200005171	47.7205822	16.8220564	119.020	-8.40	24.01	25.44	10000.0	88.626292703	-137.331	-4.270	0.000000000	0.000	0.000	59.250235228	-128.289	-4.271	160.385928046	-129.730	-4.276	29.887140567	-129.124	-4.346		137.3311	9.0422	7.6014	8.2072	137.2951	0.0722	0.2244	0.8732	-187026.21	63.87	68.66	56.40
Rx-537_10kHz_02	274	1	13:12:27	0.300005169	47.7205815	16.8220567	119.030	-8.40	23.93	25.36	10000.0	88.620862728	-141.601	-4.270	0.000000000	0.000	0.000	59.246421147	-132.558	-4.269	160.375974567	-133.998	-4.268	29.891248882	-133.327	-4.203		141.6008	9.0426	7.6031	8.2743	141.5648	0.0726	0.2261	0.9403	-160816.01	64.18	69.19	60.74
Rx-537_10kHz_02	275	1	13:12:27	0.400005168	47.7205808	16.8220570	119.040	-8.41	23.85	25.29	10000.0	88.605333132	-145.870	-4.269	0.000000000	0.000	0.000	59.235024847	-136.826	-4.268	160.330202179	-138.268	-4.271	29.871093292	-137.656	-4.329		145.8700	9.0436	7.6015	8.2144	145.8340	0.0736	0.2245	0.8804	-137540.75	65.04	68.69	56.87
Rx-537_10kHz_02	276	1	13:12:27	0.500005167	47.7205801	16.8220573	119.050	-8.41	23.77	25.21	10000.0	88.606567826	-150.137	-4.267	0.000000000	0.000	0.000	59.236261308	-141.092	-4.266	160.337851212	-142.534	-4.266	29.898250863	-141.902	-4.246		150.1366	9.0446	7.6021	8.2350	150.1006	0.0746	0.2251	0.9010	-116522.38	65.94	68.88	58.20
Rx-537_10kHz_02	277	1	13:12:27	0.600005166	47.7205794	16.8220576	119.060	-8.42	23.68	25.14	10000.0	88.605758084	-154.405	-4.269	0.000000000	0.000	0.000	59.233925495	-145.360	-4.268	160.326359597	-146.800	-4.266	29.878016093	-146.155	-4.253		154.4054	9.0456	7.6050	8.2508	154.3694	0.0756	0.2280	0.9168	-97223.67	66.86	69.77	59.22
Rx-537_10kHz_02	278	1	13:12:27	0.700005165	47.7205787	16.8220579	119.070	-8.43	23.60	25.06	10000.0	88.605445466	-158.675	-4.270	0.000000000	0.000	0.000	59.234435396	-149.631	-4.271	160.325767124	-151.073	-4.273	29.894188666	-150.445	-4.290		158.6752	9.0447	7.6020	8.2301	158.6392	0.0747	0.2250	0.8961	-79255.36	66.05	68.83	57.88
Rx-537_10kHz_02	279	1	13:12:27	0.800005164	47.7205779	16.8220582	119.080	-8.43	23.52	24.99	10000.0	88.607443703	-162.946	-4.271	0.000000000	0.000	0.000	59.237589668	-153.903	-4.273	160.329778391	-155.345	-4.272	29.881028424	-154.688	-4.243		162.9463	9.0428	7.6013	8.2579	162.9103	0.0728	0.2243	0.9239	-62301.78	64.40	68.61	59.67
Rx-537_10kHz_02	280	1	13:12:27	0.900005162	47.7205772	16.8220585	119.090	-8.44	23.44	24.91	10000.0	88.608292471	-167.216	-4.270	0.000000000	0.000	0.000	59.228303659	-158.176	-4.272	160.325059729	-159.618	-4.273	29.886300070	-158.996	-4.308		167.2161	9.0402	7.5977	8.2197	167.1801	0.0702	0.2207	0.8857	-46113.86	62.08	67.51	57.21
Rx-537_10kHz_02	281	1	13:12:28	0.000005161	47.7205765	16.8220588	119.100	-8.45	23.35	24.83	10000.0	88.605025996	-171.487	-4.271	0.000000000	0.000	0.000	59.211711471	-162.448	-4.272	160.322195858	-163.888	-4.269	29.878623047	-163.211	-4.215		171.4866	9.0384	7.5988	8.2751	171.4506	0.0684	0.2218	0.9411	-30464.23	60.48	67.86	60.79
Rx-537_10kHz_02	282	1	13:12:28	0.100005160	47.7205756	16.8220591	119.100	-8.46	23.26	24.75	10000.0	88.607838445	-175.754	-4.268	0.000000000	0.000	0.000	59.201748990	-166.717	-4.268	160.325604736	-168.158	-4.270	29.870562146	-167.546	-4.335		175.7542	9.0376	7.5959	8.2078	175.7182	0.0676	0.2189	0.8738	-15172.67	59.75	66.98	56.44
Rx-537_10kHz_02	283	1	13:12:28	0.200005159	47.7205747	16.8220594	119.100	-8.47	23.16	24.66	10000.0	88.623197794	179.979	-4.267	0.000000000	0.000	0.000	59.202214149	-170.984	-4.267	160.361746741	-172.423	-4.265	29.901561728	-171.773	-4.227		-179.9789	9.0372	7.5976	8.2481	179.9851	0.0672	0.2206	0.9141	-53.17	59.41	67.51	59.05
Rx-537_10kHz_02	284	1	13:12:28	0.300005158	47.7205739	16.8220597	119.100	-8.48	23.06	24.57	10000.0	88.618160005	175.712	-4.267	0.000000000	0.000	0.000	59.193246333	-175.251	-4.267	160.341821664	-176.690	-4.266	29.880833402	-176.046	-4.273		-175.7118	9.0371	7.5985	8.2425	-175.7478	0.0671	0.2215	0.9085	15067.30	59.36	67.76	58.68
Rx-537_10kHz_02	285	1	13:12:28	0.400005157	47.7205730	16.8220600	119.100	-8.50	22.96	24.48	10000.0	88.610100545	171.445	-4.267	0.000000000	0.000	0.000	59.204554166	-179.518	-4.267	160.331910561	179.040	-4.270	29.898550156	179.684	-4.270		-171.4446	9.0372	7.5952	8.2393	-171.4806	0.0672	0.2182	0.9053	30355.78	59.45	66.77	58.48
Rx-537_10kHz_02	286	1	13:12:28	0.500005155	47.7205721	16.8220603	119.100	-8.51	22.86	24.39	10000.0	88.594736561	167.178	-4.267	0.000000000	0.000	0.000	59.217269782	176.216	-4.266	160.305841905	174.771	-4.268	29.861443995	175.432	-4.252		-167.1777	9.0380	7.5938	8.2545	-167.2137	0.0680	0.2168	0.9205	45989.03	60.16	66.33	59.46
Rx-537_10kHz_02	287	1	13:12:28	0.600005154	47.7205712	16.8220606	119.100	-8.52	22.76	24.30	10000.0	88.591928436	162.911	-4.267	0.000000000	0.000	0.000	59.225749872	171.947	-4.268	160.314034404	170.498	-4.273	29.884944616	171.121	-4.311		-162.9107	9.0366	7.5873	8.2104	-162.9467	0.0666	0.2103	0.8764	62160.63	58.91	64.35	56.61
Rx-537_10kHz_02	288	1	13:12:28	0.700005153	47.7205703	16.8220609	119.100	-8.53	22.66	24.21	10000.0	88.593445865	158.644	-4.266	0.000000000	0.000	0.000	59.228613902	167.680	-4.268	160.326089376	166.231	-4.267	29.865446998	166.904	-4.217		-158.6443	9.0353	7.5864	8.2593	-158.6803	0.0653	0.2094	0.9253	79087.92	57.72	64.07	59.77
Rx-537_10kHz_02	289	1	13:12:28	0.800005152	47.7205694	16.8220612	119.100	-8.55	22.56	24.12	10000.0	88.596315335	154.379	-4.265	0.000000000	0.000	0.000	59.233419865	163.414	-4.266	160.329599480	161.961	-4.270	29.865505792	162.576	-4.328		-154.3790	9.0345	7.5819	8.1967	-154.4150	0.0645	0.2049	0.8627	97025.28	57.04	62.70	55.72
Rx-537_10kHz_02	290	1	13:12:28	0.900005151	47.7205686	16.8220615	119.100	-8.56	22.46	24.03	10000.0	88.591763709	150.113	-4.266	0.000000000	0.000	0.000	59.228272662	159.148	-4.266	160.317969663	157.697	-4.264	29.881403632	158.356	-4.220		-150.1126	9.0351	7.5840	8.2430	-150.1486	0.0651	0.2070	0.9090	116296.71	57.59	63.33	58.72
Rx-537_10kHz_02	291	1	13:12:29	0.000005150	47.7205677	16.8220618	119.100	-8.57	22.36	23.94	10000.0	88.596790905	145.845	-4.268	0.000000000	0.000	0.000	59.227511756	154.882	-4.266	160.314043416	153.432	-4.265	29.872994990	154.086	-4.270		-145.8447	9.0369	7.5868	8.2411	-145.8807	0.0669	0.2098	0.9071	137299.38	59.13	64.18	58.59
Rx-537_10kHz_02	292	1	13:12:29	0.100005148	47.7205668	16.8220622	119.110	-8.58	22.26	23.85	10000.0	88.621669063	141.576	-4.269	0.000000000	0.000	0.000	59.244734507	150.613	-4.269	160.365087880	149.162	-4.270	29.897316907	149.821	-4.265		-141.5759	9.0371	7.5859	8.2447	-141.6119	0.0671	0.2089	0.9107	160544.78	59.31	63.92	58.82
Rx-537_10kHz_02	293	1	13:12:29	0.200005147	47.7205659	16.8220626	119.120	-8.58	22.16	23.76	10000.0	88.621633812	137.308	-4.268	0.000000000	0.000	0.000	59.240700349	146.345	-4.268	160.350431232	144.894	-4.268	29.885644958	145.565	-4.255		-137.3081	9.0366	7.5859	8.2572	-137.3441	0.0666	0.2089	0.9232	186705.18	58.87	63.92	59.63
Rx-537_10kHz_02	294	1	13:12:29	0.300005146	47.7205651	16.8220630	119.130	-8.59	22.05	23.67	10000.0	88.619606058	133.041	-4.267	0.000000000	0.000	0.000	59.236311687	142.075	-4.270	160.354063223	140.621	-4.273	29.878922702	141.256	-4.309		-133.0415	9.0335	7.5794	8.2148	-133.0775	0.0635	0.2024	0.8808	216720.39	56.12	61.93	56.90
Rx-537_10kHz_02	295	1	13:12:29	0.400005145	47.7205642	16.8220634	119.140	-8.59	21.95	23.58	10000.0	88.600834352	128.776	-4.265	0.000000000	0.000	0.000	59.206033314	137.807	-4.267	160.322875470	136.354	-4.266	29.874360435	137.017	-4.240		-128.7760	9.0315	7.5785	8.2405	-128.8120	0.0615	0.2015	0.9065	251929.78	54.37	61.64	58.55
Rx-537_10kHz_02	296	1	13:12:29	0.500005144	47.7205633	16.8220637	119.150	-8.60	21.85	23.49	10000.0	88.607785785	124.509	-4.267	0.000000000	0.000	0.000	59.200365177	133.541	-4.267	160.330286984	132.086	-4.268	29.863146983	132.734	-4.282		-124.5092	9.0314	7.5772	8.2252	-124.5452	0.0614	0.2002	0.8912	294350.59	54.27	61.24	57.57
Rx-537_10kHz_02	297	1	13:12:29	0.600005143	47.7205625	16.8220641	119.160	-8.61	21.75	23.39	10000.0	88.605008131	120.241	-4.268	0.000000000	0.000	0.000	59.188487872	129.272	-4.269	160.328375602	127.818	-4.268	29.880786810	128.476	-4.258		-120.2409	9.0311	7.5772	8.2355	-120.2769	0.0611	0.2002	0.9015	347103.46	53.99	61.25	58.23
Rx-537_10kHz_02	298	1	13:12:29	0.700005141	47.7205616	16.8220645	119.170	-8.61	21.65	23.30	10000.0	88.607792490	115.972	-4.269	0.000000000	0.000	0.000	59.189315531	125.004	-4.268	160.323208848	123.549	-4.269	29.872839347	124.203	-4.273		-115.9724	9.0312	7.5764	8.2309	-116.0084	0.0612	0.1994	0.8969	415326.61	54.08	61.00	57.93
Rx-537_10kHz_02	299	1	13:12:29	0.800005140	47.7205607	16.8220649	119.180	-8.62	21.55	23.21	10000.0	88.607197370	111.702	-4.270	0.000000000	0.000	0.000	59.206148828	120.733	-4.270	160.327392357	119.274	-4.274	29.883428676	119.922	-4.282		-111.7019	9.0313	7.5725	8.2197	-111.7379	0.0613	0.1955	0.8857	508242.50	54.18	59.80	57.21
Rx-537_10kHz_02	300	1	13:12:29	0.900005139	47.7205599	16.8220653	119.190	-8.62	21.45	23.12	10000.0	88.610845523	107.433	-4.269	0.000000000	0.000	0.000	59.227934556	116.465	-4.268	160.335035506	115.004	-4.271	29.864598765	115.652	-4.270		-107.4331	9.0320	7.5705	8.2190	-107.4691	0.0620	0.1935	0.8850	643916.42	54.84	59.21	57.16
Rx-537_10kHz_02	301	1	13:12:30	0.000005138	47.7205590	16.8220657	119.200	-8.63	21.35	23.03	10000.0	88.611397716	103.165	-4.268	0.000000000	0.000	0.000	59.238737597	112.197	-4.268	160.352323399	110.732	-4.272	29.878926666	111.365	-4.287		-103.1653	9.0313	7.5668	8.2000	-103.2013	0.0613	0.1898	0.8660	863889.55	54.23	58.06	55.93
Rx-537_10kHz_02	302	1	13:12:30	0.100005137	47.7205581	16.8220662	119.220	-8.63	21.24	22.93	10000.0	88.621916473	98.897	-4.269	0.000000000	0.000	0.000	59.249272114	107.927	-4.269	160.372279169	106.464	-4.268	29.868058780	107.124	-4.241		-98.8967	9.0306	7.5669	8.2274	-98.9327	0.0606	0.1899	0.8934	1289242.03	53.61	58.11	57.71
Rx-537_10kHz_02	303	1	13:12:30	0.200005136	47.7205572	16.8220667	119.240	-8.62	21.13	22.83	10000.0	88.626032557	94.629	-4.268	0.000000000	0.000	0.000	59.253475458	103.659	-4.268	160.375831281	102.194	-4.270	29.873077627	102.815	-4.309		-94.6291	9.0302	7.5644	8.1864	-94.6651	0.0602	0.1874	0.8524	2483355.82	53.26	57.34	55.06
Rx-537_10kHz_02	304	1	13:12:30	0.300005134	47.7205563	16.8220673	119.260	-8.62	21.02	22.72	10000.0	88.623109030	90.363	-4.266	0.000000000	0.000	0.000	59.248850309	99.394	-4.266	160.374754292	97.929	-4.264	29.885590921	98.579	-4.237		-90.3628	9.0308	7.5667	8.2160	-90.3988	0.0608	0.1897	0.8820	29119012.92	53.74	58.03	56.97
Rx-537_10kHz_02	305	1	13:12:30	0.400005133	47.7205553	16.8220678	119.280	-8.62	20.92	22.62	10000.0	88.612369438	86.097	-4.266	0.000000000	0.000	0.000	59.238815773	95.129	-4.265	160.345856062	93.666	-4.264	29.873282466	94.307	-4.272		-86.0968	9.0319	7.5691	8.2100	-86.1328	0.0619	0.1921	0.8760	-2997683.91	54.71	58.77	56.58
Rx-537_10kHz_02	306	1	13:12:30	0.500005132	47.7205544	16.8220683	119.300	-8.62	20.81	22.52	10000.0	88.608673786	81.831	-4.266	0.000000000	0.000	0.000	59.232631657	90.863	-4.266	160.331922909	89.400	-4.266	29.895741196	90.065	-4.242		-81.8311	9.0319	7.5689	8.2336	-81.8671	0.0619	0.1919	0.8996	-1417993.61	54.73	58.70	58.11
Rx-537_10kHz_02	307	1	13:12:30	0.600005131	47.7205535	16.8220689	119.320	-8.61	20.70	22.42	10000.0	88.605864309	77.564	-4.267	0.000000000	0.000	0.000	59.230957415	86.594	-4.269	160.315799720	85.131	-4.269	29.871108440	85.773	-4.292		-77.5638	9.0305	7.5673	8.2090	-77.5998	0.0605	0.1903	0.8750	-921650.58	53.51	58.23	56.52
Rx-537_10kHz_02	308	1	13:12:30	0.700005130	47.7205526	16.8220694	119.340	-8.61	20.59	22.32	10000.0	88.608314188	73.296	-4.268	0.000000000	0.000	0.000	59.223408283	82.324	-4.271	160.324353031	80.860	-4.271	29.891043879	81.504	-4.269		-73.2959	9.0278	7.5643	8.2084	-73.3319	0.0578	0.1873	0.8744	-676809.72	51.15	57.29	56.48
Rx-537_10kHz_02	309	1	13:12:30	0.800005129	47.7205517	16.8220699	119.360	-8.61	20.48	22.21	10000.0	88.609003582	69.030	-4.266	0.000000000	0.000	0.000	59.211570818	78.056	-4.268	160.327038961	76.594	-4.266	29.856773895	77.247	-4.257		-69.0300	9.0256	7.5645	8.2175	-69.0660	0.0556	0.1875	0.8835	-529722.47	49.13	57.35	57.07
Rx-537_10kHz_02	310	1	13:12:30	0.900005127	47.7205508	16.8220705	119.380	-8.61	20.37	22.11	10000.0	88.610969052	64.766	-4.264	0.000000000	0.000	0.000	59.197905989	73.790	-4.265	160.327808138	72.329	-4.265	29.884253466	72.950	-4.297		-64.7657	9.0244	7.5632	8.1844	-64.8017	0.0544	0.1862	0.8504	-430669.78	48.09	56.98	54.93
Rx-537_10kHz_02	311	1	13:12:31	0.000005126	47.7205498	16.8220710	119.400	-8.60	20.26	22.01	10000.0	88.613860988	60.500	-4.265	0.000000000	0.000	0.000	59.186888556	69.524	-4.266	160.333553590	68.067	-4.262	29.877517922	68.743	-4.207		-60.5003	9.0241	7.5669	8.2429	-60.5363	0.0541	0.1899	0.9089	-358699.27	47.86	58.11	58.71
Rx-537_10kHz_02	312	1	13:12:31	0.100005125	47.7205489	16.8220716	119.400	-8.60	20.14	21.90	10000.0	88.620831926	56.233	-4.267	0.000000000	0.000	0.000	59.203757440	65.258	-4.266	160.342469294	63.797	-4.270	29.883827069	64.406	-4.337		-56.2334	9.0249	7.5640	8.1729	-56.2694	0.0549	0.1870	0.8389	-303498.51	48.55	57.20	54.18
Rx-537_10kHz_02	313	1	13:12:31	0.200005124	47.7205479	16.8220722	119.400	-8.59	20.02	21.79	10000.0	88.613360118	51.965	-4.268	0.000000000	0.000	0.000	59.224883418	60.991	-4.267	160.336696541	59.529	-4.269	29.883748370	60.191	-4.215		-51.9653	9.0261	7.5632	8.2256	-52.0013	0.0561	0.1862	0.8916	-259382.51	49.58	56.97	57.59
Rx-537_10kHz_02	314	1	13:12:31	0.300005123	47.7205469	16.8220729	119.400	-8.59	19.90	21.68	10000.0	88.603877088	47.698	-4.267	0.000000000	0.000	0.000	59.234080606	56.724	-4.267	160.323116111	55.256	-4.273	29.857839762	55.853	-4.338		-47.6983	9.0261	7.5576	8.1542	-47.7343	0.0561	0.1806	0.8202	-222969.14	49.62	55.26	52.98
Rx-537_10kHz_02	315	1	13:12:31	0.400005122	47.7205459	16.8220735	119.400	-8.58	19.79	21.57	10000.0	88.605050382	43.433	-4.265	0.000000000	0.000	0.000	59.241738428	52.459	-4.266	160.352668495	50.989	-4.266	29.887615078	51.625	-4.228		-43.4329	9.0258	7.5566	8.1919	-43.4689	0.0558	0.1796	0.8579	-192091.70	49.37	54.94	55.41
Rx-537_10kHz_02	316	1	13:12:31	0.500005120	47.7205449	16.8220741	119.400	-8.57	19.67	21.45	10000.0	88.607707935	39.168	-4.265	0.000000000	0.000	0.000	59.239298207	48.194	-4.265	160.334119069	46.725	-4.265	29.847506083	47.345	-4.280		-39.1677	9.0259	7.5568	8.1772	-39.2037	0.0559	0.1798	0.8432	-165293.25	49.39	55.01	54.47
Rx-537_10kHz_02	317	1	13:12:31	0.600005119	47.7205439	16.8220747	119.400	-8.57	19.55	21.34	10000.0	88.607625162	34.902	-4.266	0.000000000	0.000	0.000	59.237134739	43.928	-4.266	160.331915863	42.458	-4.267	29.890388327	43.055	-4.290		-34.9016	9.0265	7.5560	8.1532	-34.9376	0.0565	0.1790	0.8192	-141563.13	49.95	54.76	52.91
Rx-537_10kHz_02	318	1	13:12:31	0.700005118	47.7205430	16.8220753	119.400	-8.56	19.43	21.23	10000.0	88.597068052	30.636	-4.266	0.000000000	0.000	0.000	59.225346888	39.663	-4.265	160.309321279	38.195	-4.263	29.871101991	38.830	-4.224		-30.6357	9.0271	7.5592	8.1947	-30.6717	0.0571	0.1822	0.8607	-120184.79	50.47	55.73	55.60
Rx-537_10kHz_02	319	1	13:12:31	0.800005117	47.7205420	16.8220759	119.400	-8.56	19.31	21.12	10000.0	88.599690718	26.371	-4.265	0.000000000	0.000	0.000	59.229794511	35.397	-4.266	160.305435443	33.926	-4.269	29.879890786	34.504	-4.326		-26.3708	9.0261	7.5552	8.1332	-26.4068	0.0561	0.1782	0.7992	-100622.48	49.58	54.52	51.62
Rx-537_10kHz_02	320	1	13:12:31	0.900005116	47.7205410	16.8220765	119.400	-8.55	19.19	21.01	10000.0	88.593241487	22.105	-4.266	0.000000000	0.000	0.000	59.216852432	31.130	-4.267	160.297915163	29.660	-4.266	29.873404253	30.300	-4.204		-22.1051	9.0246	7.5548	8.1945	-22.1411	0.0546	0.1778	0.8605	-82454.13	48.24	54.39	55.58
Rx-537_10kHz_02	321	1	13:12:32	0.000005115	47.7205400	16.8220772	119.400	-8.54	19.07	20.90	10000.0	88.605991160	17.840	-4.265	0.000000000	0.000	0.000	59.208491182	26.862	-4.267	160.321457243	25.392	-4.268	29.856381783	25.974	-4.325		-17.8400	9.0223	7.5522	8.1343	-17.8760	0.0523	0.1752	0.8003	-65358.21	46.20	53.61	51.69
Rx-537_10kHz_02	322	1	13:12:32	0.100005113	47.7205390	16.8220778	119.390	-8.54	18.95	20.79	10000.0	88.621448647	13.574	-4.266	0.000000000	0.000	0.000	59.201048224	22.595	-4.267	160.353653519	21.125	-4.267	29.886430316	21.734	-4.240		-13.5742	9.0209	7.5511	8.1602	-13.6102	0.0509	0.1741	0.8262	-49062.45	45.01	53.27	53.37
Rx-537_10kHz_02	323	1	13:12:32	0.200005112	47.7205380	16.8220784	119.380	-8.54	18.84	20.68	10000.0	88.624093707	9.307	-4.267	0.000000000	0.000	0.000	59.190576401	18.328	-4.267	160.354911535	16.861	-4.264	29.876238427	17.479	-4.255		-9.3073	9.0207	7.5539	8.1717	-9.3433	0.0507	0.1769	0.8377	-33341.16	44.80	54.11	54.11
Rx-537_10kHz_02	324	1	13:12:32	0.300005111	47.7205370	16.8220790	119.370	-8.53	18.72	20.57	10000.0	88.618299824	5.042	-4.265	0.000000000	0.000	0.000	59.201673623	14.064	-4.264	160.334567798	12.592	-4.270	29.881796905	13.175	-4.304		-5.0421	9.0217	7.5494	8.1332	-5.0781	0.0517	0.1724	0.7992	-18007.15	45.70	52.76	51.62
Rx-537_10kHz_02	325	1	13:12:32	0.400005110	47.7205360	16.8220796	119.360	-8.53	18.60	20.46	10000.0	88.604420867	0.776	-4.266	0.000000000	0.000	0.000	59.220947219	9.800	-4.264	160.318541318	8.324	-4.267	29.867816157	8.925	-4.250		-0.7763	9.0232	7.5479	8.1486	-0.8123	0.0532	0.1709	0.8146	-2873.21	47.04	52.30	52.62
Rx-537_10kHz_02	326	1	13:12:32	0.500005109	47.7205350	16.8220802	119.350	-8.52	18.48	20.35	10000.0	88.605882878	-3.489	-4.266	0.000000000	0.000	0.000	59.235506191	5.534	-4.266	160.318470704	4.055	-4.269	29.851520730	4.631	-4.294		3.4895	9.0234	7.5443	8.1204	3.4535	0.0534	0.1673	0.7864	12228.99	47.21	51.20	50.80
Rx-537_10kHz_02	327	1	13:12:32	0.600005108	47.7205340	16.8220808	119.340	-8.52	18.36	20.24	10000.0	88.604678930	-7.755	-4.265	0.000000000	0.000	0.000	59.243816700	1.268	-4.266	160.343614267	-0.214	-4.269	29.870494279	0.346	-4.285		7.7549	9.0230	7.5409	8.1009	7.7189	0.0530	0.1639	0.7669	27466.52	46.84	50.14	49.53
Rx-537_10kHz_02	328	1	13:12:32	0.700005106	47.7205330	16.8220814	119.330	-8.52	18.24	20.13	10000.0	88.608507570	-12.020	-4.265	0.000000000	0.000	0.000	59.242550770	-2.996	-4.264	160.333759372	-4.474	-4.260	29.856436807	-3.876	-4.222		12.0195	9.0236	7.5451	8.1438	11.9835	0.0536	0.1681	0.8098	43012.14	47.43	51.42	52.31
Rx-537_10kHz_02	329	1	13:12:32	0.800005105	47.7205320	16.8220820	119.320	-8.51	18.12	20.02	10000.0	88.609546734	-16.285	-4.265	0.000000000	0.000	0.000	59.237732205	-7.261	-4.265	160.334665070	-8.742	-4.268	29.877630017	-8.199	-4.324		16.2846	9.0239	7.5423	8.0852	16.2486	0.0539	0.1653	0.7512	59059.44	47.65	50.58	48.52
Rx-537_10kHz_02	330	1	13:12:32	0.900005104	47.7205310	16.8220826	119.310	-8.51	18.00	19.91	10000.0	88.604997932	-20.550	-4.265	0.000000000	0.000	0.000	59.230922455	-11.524	-4.263	160.327771461	-12.998	-4.256	29.887782329	-12.363	-4.164		20.5497	9.0256	7.5515	8.1866	20.5137	0.0556	0.1745	0.8526	75820.15	49.20	53.38	55.07
Rx-537_10kHz_02	331	1	13:12:33	0.000005103	47.7205300	16.8220832	119.300	-8.50	17.88	19.80	10000.0	88.604553065	-24.814	-4.264	0.000000000	0.000	0.000	59.231148003	-15.790	-4.266	160.303693473	-17.271	-4.272	29.844597989	-16.734	-4.371		24.8139	9.0237	7.5432	8.0794	24.7779	0.0537	0.1662	0.7454	93539.05	47.50	50.86	48.15
Rx-537_10kHz_02	332	1	13:12:33	0.100005102	47.7205290	16.8220837	119.310	-8.50	17.76	19.69	10000.0	88.616548987	-29.078	-4.264	0.000000000	0.000	0.000	59.232768458	-20.056	-4.266	160.345153379	-21.534	-4.264	29.894253700	-20.961	-4.226		29.0784	9.0221	7.5442	8.1177	29.0424	0.0521	0.1672	0.7837	112522.47	46.07	51.16	50.62
Rx-537_10kHz_02	333	1	13:12:33	0.200005101	47.7205281	16.8220842	119.320	-8.50	17.65	19.59	10000.0	88.619041799	-33.343	-4.265	0.000000000	0.000	0.000	59.217428944	-24.324	-4.267	160.341588554	-25.802	-4.267	29.850276660	-25.245	-4.284		33.3431	9.0195	7.5415	8.0984	33.3071	0.0495	0.1645	0.7644	133147.30	43.80	50.34	49.37
Rx-537_10kHz_02	334	1	13:12:33	0.300005099	47.7205271	16.8220848	119.330	-8.50	17.53	19.49	10000.0	88.619678717	-37.607	-4.264	0.000000000	0.000	0.000	59.201208263	-28.588	-4.265	160.355152358	-30.066	-4.264	29.886447630	-29.517	-4.272		37.6069	9.0186	7.5411	8.0902	37.5709	0.0486	0.1641	0.7562	155891.96	42.95	50.21	48.84
Rx-537_10kHz_02	335	1	13:12:33	0.400005098	47.7205261	16.8220853	119.340	-8.50	17.42	19.38	10000.0	88.608481523	-41.872	-4.265	0.000000000	0.000	0.000	59.178321454	-32.853	-4.265	160.314275861	-34.326	-4.261	29.862128956	-33.750	-4.233		41.8720	9.0187	7.5455	8.1223	41.8360	0.0487	0.1685	0.7883	181412.49	43.10	51.55	50.92
Rx-537_10kHz_02	336	1	13:12:33	0.500005097	47.7205252	16.8220858	119.350	-8.50	17.30	19.28	10000.0	88.607888778	-46.138	-4.266	0.000000000	0.000	0.000	59.183080934	-37.120	-4.266	160.319506443	-38.598	-4.271	29.883007722	-38.080	-4.330		46.1375	9.0178	7.5395	8.0573	46.1015	0.0478	0.1625	0.7233	210587.91	42.28	49.73	46.72
Rx-537_10kHz_02	337	1	13:12:33	0.600005096	47.7205242	16.8220864	119.360	-8.50	17.19	19.18	10000.0	88.609118544	-50.403	-4.265	0.000000000	0.000	0.000	59.207378470	-41.383	-4.264	160.315580017	-42.860	-4.262	29.871926108	-42.280	-4.199		50.4030	9.0197	7.5428	8.1233	50.3670	0.0497	0.1658	0.7893	244665.31	43.94	50.73	50.98
Rx-537_10kHz_02	338	1	13:12:33	0.700005095	47.7205232	16.8220869	119.370	-8.50	17.08	19.07	10000.0	88.604506098	-54.668	-4.265	0.000000000	0.000	0.000	59.230331749	-45.647	-4.264	160.316264280	-47.134	-4.274	29.854539598	-46.621	-4.341		54.6677	9.0202	7.5337	8.0467	54.6317	0.0502	0.1567	0.7127	285479.64	44.40	47.94	46.03
Rx-537_10kHz_02	339	1	13:12:33	0.800005094	47.7205223	16.8220874	119.380	-8.50	16.96	18.97	10000.0	88.607007414	-58.932	-4.264	0.000000000	0.000	0.000	59.244129951	-49.911	-4.264	160.343669886	-51.396	-4.262	29.871830755	-50.839	-4.218		58.9317	9.0208	7.5354	8.0931	58.8957	0.0508	0.1584	0.7591	335867.65	44.90	48.46	49.03
Rx-537_10kHz_02	340	1	13:12:33	0.900005092	47.7205213	16.8220880	119.390	-8.50	16.85	18.87	10000.0	88.605991044	-63.196	-4.264	0.000000000	0.000	0.000	59.239195286	-54.176	-4.265	160.322350657	-55.664	-4.267	29.844515740	-55.141	-4.302		63.1959	9.0204	7.5321	8.0553	63.1599	0.0504	0.1551	0.7213	400467.51	44.57	47.45	46.59
Rx-537_10kHz_02	341	1	13:12:34	0.000005091	47.7205203	16.8220885	119.400	-8.50	16.73	18.76	10000.0	88.602189166	-67.462	-4.266	0.000000000	0.000	0.000	59.233933068	-58.442	-4.266	160.325681934	-59.929	-4.265	29.880163478	-59.405	-4.265		67.4623	9.0206	7.5335	8.0570	67.4263	0.0506	0.1565	0.7230	487446.89	44.72	47.88	46.70
Rx-537_10kHz_02	342	1	13:12:34	0.100005090	47.7205193	16.8220892	119.420	-8.49	16.61	18.65	10000.0	88.611601399	-71.729	-4.267	0.000000000	0.000	0.000	59.235200232	-62.707	-4.266	160.326018259	-64.193	-4.264	29.862644021	-63.657	-4.252		71.7289	9.0215	7.5362	8.0718	71.6929	0.0515	0.1592	0.7378	612477.89	45.56	48.72	47.65
Rx-537_10kHz_02	343	1	13:12:34	0.200005089	47.7205183	16.8220898	119.440	-8.48	16.48	18.54	10000.0	88.612841568	-75.994	-4.266	0.000000000	0.000	0.000	59.239117326	-66.974	-4.266	160.339274352	-68.462	-4.269	29.892030777	-67.959	-4.302		75.9944	9.0208	7.5324	8.0352	75.9584	0.0508	0.1554	0.7012	810247.14	44.90	47.53	45.29
Rx-537_10kHz_02	344	1	13:12:34	0.300005088	47.7205172	16.8220905	119.460	-8.48	16.36	18.42	10000.0	88.613749843	-80.260	-4.265	0.000000000	0.000	0.000	59.237141894	-71.239	-4.266	160.327440416	-72.723	-4.261	29.866022085	-72.154	-4.195		80.2597	9.0204	7.5371	8.1055	80.2237	0.0504	0.1601	0.7715	1176071.19	44.58	48.99	49.83
Rx-537_10kHz_02	345	1	13:12:34	0.400005087	47.7205162	16.8220911	119.480	-8.47	16.23	18.31	10000.0	88.604666753	-84.523	-4.264	0.000000000	0.000	0.000	59.217986485	-75.506	-4.266	160.310906833	-76.994	-4.272	29.855257562	-76.509	-4.355		84.5234	9.0178	7.5290	8.0144	84.4874	0.0478	0.1520	0.6804	2099664.07	42.30	46.50	43.94
Rx-537_10kHz_02	346	1	13:12:34	0.500005085	47.7205152	16.8220917	119.500	-8.46	16.11	18.20	10000.0	88.599867924	-88.787	-4.264	0.000000000	0.000	0.000	59.195327831	-79.770	-4.265	160.310146153	-81.252	-4.257	29.873166968	-80.694	-4.185		88.7875	9.0170	7.5355	8.0933	88.7515	0.0470	0.1585	0.7593	9297240.56	41.58	48.51	49.04
Rx-537_10kHz_02	347	1	13:12:34	0.600005084	47.7205141	16.8220924	119.520	-8.46	15.98	18.08	10000.0	88.598155090	-93.052	-4.265	0.000000000	0.000	0.000	59.173369854	-84.037	-4.266	160.286555102	-85.521	-4.269	29.844243453	-85.021	-4.327		93.0524	9.0157	7.5317	8.0310	93.0164	0.0457	0.1547	0.6970	-3845694.75	40.37	47.32	45.02
Rx-537_10kHz_02	348	1	13:12:34	0.700005083	47.7205131	16.8220930	119.540	-8.45	15.86	17.97	10000.0	88.603160117	-97.318	-4.266	0.000000000	0.000	0.000	59.175449725	-88.303	-4.266	160.313194136	-89.785	-4.264	29.895802957	-89.261	-4.239		97.3182	9.0157	7.5335	8.0574	97.2822	0.0457	0.1565	0.7234	-1585802.05	40.38	47.89	46.72
Rx-537_10kHz_02	349	1	13:12:34	0.800005082	47.7205121	16.8220937	119.560	-8.44	15.74	17.86	10000.0	88.599845319	-101.583	-4.265	0.000000000	0.000	0.000	59.199009065	-92.566	-4.263	160.286563927	-94.051	-4.267	29.848224758	-93.523	-4.262		101.5830	9.0175	7.5316	8.0601	101.5470	0.0475	0.1546	0.7261	-991859.30	42.02	47.31	46.90
Rx-537_10kHz_02	350	1	13:12:34	0.900005081	47.7205110	16.8220944	119.580	-8.44	15.61	17.75	10000.0	88.599051705	-105.847	-4.264	0.000000000	0.000	0.000	59.224494563	-96.829	-4.263	160.311121373	-98.322	-4.270	29.887583982	-97.841	-4.318		105.8466	9.0180	7.5248	8.0057	105.8106	0.0480	0.1478	0.6717	-715624.87	42.43	45.22	43.39
Rx-537_10kHz_02	351	1	13:12:35	0.000005080	47.7205100	16.8220950	119.600	-8.43	15.49	17.63	10000.0	88.601842857	-110.111	-4.264	0.000000000	0.000	0.000	59.239797437	-101.091	-4.263	160.323837223	-102.582	-4.260	29.841869354	-102.016	-4.175		110.1106	9.0193	7.5288	8.0948	110.0746	0.0493	0.1518	0.7608	-554511.64	43.57	46.43	49.14
Rx-537_10kHz_02	352	1	13:12:35	0.100005078	47.7205090	16.8220957	119.600	-8.42	15.37	17.52	10000.0	88.615941271	-114.375	-4.264	0.000000000	0.000	0.000	59.250991208	-105.357	-4.266	160.355781630	-106.856	-4.274	29.858246469	-106.409	-4.394		114.3750	9.0181	7.5192	7.9656	114.3390	0.0481	0.1422	0.6316	-447992.26	42.49	43.52	40.79
Rx-537_10kHz_02	353	1	13:12:35	0.200005077	47.7205081	16.8220963	119.600	-8.41	15.25	17.42	10000.0	88.602407481	-118.641	-4.266	0.000000000	0.000	0.000	59.237679590	-109.622	-4.265	160.329133799	-111.112	-4.256	29.876721453	-110.547	-4.137		118.6414	9.0199	7.5293	8.0947	118.6054	0.0499	0.1523	0.7607	-371590.63	44.15	46.60	49.14
Rx-537_10kHz_02	354	1	13:12:35	0.300005076	47.7205071	16.8220970	119.600	-8.40	15.13	17.31	10000.0	88.595194880	-122.909	-4.268	0.000000000	0.000	0.000	59.225785487	-113.889	-4.268	160.286689366	-115.386	-4.273	29.839945233	-114.910	-4.363		122.9094	9.0200	7.5239	7.9993	122.8734	0.0500	0.1469	0.6653	-313558.43	44.18	44.94	42.97
Rx-537_10kHz_02	355	1	13:12:35	0.400005075	47.7205061	16.8220977	119.600	-8.39	15.01	17.20	10000.0	88.584213242	-127.175	-4.266	0.000000000	0.000	0.000	59.219139007	-118.154	-4.265	160.286043665	-119.647	-4.262	29.892942755	-119.122	-4.211		127.1751	9.0210	7.5279	8.0534	127.1391	0.0510	0.1509	0.7194	-267563.48	45.09	46.16	46.47
Rx-537_10kHz_02	356	1	13:12:35	0.500005074	47.7205052	16.8220983	119.600	-8.38	14.90	17.09	10000.0	88.583098689	-131.437	-4.262	0.000000000	0.000	0.000	59.215823774	-122.418	-4.264	160.254494901	-123.912	-4.265	29.819217268	-123.401	-4.280		131.4372	9.0192	7.5248	8.0358	131.4012	0.0492	0.1478	0.7018	-229843.87	43.51	45.22	45.33
Rx-537_10kHz_02	357	1	13:12:35	0.600005073	47.7205042	16.8220990	119.600	-8.37	14.78	16.98	10000.0	88.600517049	-135.700	-4.263	0.000000000	0.000	0.000	59.218153564	-126.683	-4.265	160.318888314	-128.180	-4.268	29.891901972	-127.716	-4.314		135.6999	9.0165	7.5196	7.9842	135.6639	0.0465	0.1426	0.6502	-198001.12	41.11	43.64	41.99
Rx-537_10kHz_02	358	1	13:12:35	0.700005071	47.7205032	16.8220997	119.600	-8.36	14.66	16.88	10000.0	88.596132613	-139.964	-4.264	0.000000000	0.000	0.000	59.191648207	-130.950	-4.266	160.289669712	-132.438	-4.257	29.820029030	-131.861	-4.146		139.9642	9.0147	7.5265	8.1029	139.9282	0.0447	0.1495	0.7689	-170471.35	39.52	45.74	49.66
Rx-537_10kHz_02	359	1	13:12:35	0.800005070	47.7205023	16.8221003	119.600	-8.35	14.54	16.77	10000.0	88.599558332	-144.231	-4.267	0.000000000	0.000	0.000	59.172449750	-135.219	-4.269	160.299659702	-136.714	-4.276	29.866877026	-136.293	-4.432		144.2310	9.0122	7.5168	7.9377	144.1950	0.0422	0.1398	0.6037	-146177.98	37.35	42.79	38.99
Rx-537_10kHz_02	360	1	13:12:35	0.900005069	47.7205013	16.8221010	119.600	-8.34	14.42	16.66	10000.0	88.600236361	-148.498	-4.267	0.000000000	0.000	0.000	59.173421976	-139.484	-4.265	160.303207110	-140.971	-4.257	29.875396983	-140.411	-4.117		148.4980	9.0140	7.5270	8.0872	148.4620	0.0440	0.1500	0.7532	-124365.39	38.89	45.90	48.65
Rx-537_10kHz_02	361	1	13:12:36	0.000005068	47.7205003	16.8221017	119.600	-8.33	14.31	16.56	10000.0	88.603161606	-152.766	-4.268	0.000000000	0.000	0.000	59.202344217	-143.750	-4.266	160.295469198	-145.247	-4.277	29.853232241	-144.769	-4.358		152.7662	9.0158	7.5188	7.9972	152.7302	0.0458	0.1418	0.6632	-104457.05	40.49	43.38	42.83
Rx-537_10kHz_02	362	1	13:12:36	0.100005067	47.7204994	16.8221023	119.610	-8.32	14.19	16.45	10000.0	88.610383285	-157.031	-4.265	0.000000000	0.000	0.000	59.234734349	-148.014	-4.264	160.331395549	-149.512	-4.264	29.862894162	-149.007	-4.238		157.0311	9.0169	7.5194	8.0240	156.9951	0.0469	0.1424	0.6900	-86037.82	41.51	43.57	44.57
Rx-537_10kHz_02	363	1	13:12:36	0.200005066	47.7204984	16.8221029	119.620	-8.32	14.08	16.35	10000.0	88.612080693	-161.294	-4.262	0.000000000	0.000	0.000	59.244838648	-152.277	-4.263	160.340911355	-153.778	-4.266	29.842319142	-153.299	-4.291		161.2936	9.0167	7.5157	7.9950	161.2576	0.0467	0.1387	0.6610	-68758.60	41.28	42.42	42.69
Rx-537_10kHz_02	364	1	13:12:36	0.300005064	47.7204975	16.8221035	119.630	-8.31	13.96	16.25	10000.0	88.617024616	-165.556	-4.262	0.000000000	0.000	0.000	59.248757533	-156.539	-4.262	160.359119899	-158.040	-4.262	29.858390531	-157.549	-4.250		165.5558	9.0166	7.5158	8.0068	165.5198	0.0466	0.1388	0.6728	-52332.68	41.20	42.47	43.45
Rx-537_10kHz_02	365	1	13:12:36	0.400005063	47.7204965	16.8221041	119.640	-8.31	13.85	16.15	10000.0	88.602355008	-169.820	-4.265	0.000000000	0.000	0.000	59.235188206	-160.803	-4.264	160.320358847	-162.303	-4.263	29.846572572	-161.821	-4.272		169.8204	9.0172	7.5174	7.9989	169.7844	0.0472	0.1404	0.6649	-36518.62	41.70	42.94	42.95
Rx-537_10kHz_02	366	1	13:12:36	0.500005062	47.7204956	16.8221047	119.650	-8.30	13.73	16.05	10000.0	88.601798598	-174.087	-4.267	0.000000000	0.000	0.000	59.229130255	-165.069	-4.266	160.312399974	-166.569	-4.266	29.866401161	-166.077	-4.255		174.0871	9.0178	7.5178	8.0106	174.0511	0.0478	0.1408	0.6766	-21116.41	42.22	43.09	43.70
Rx-537_10kHz_02	367	1	13:12:36	0.600005061	47.7204946	16.8221053	119.660	-8.29	13.62	15.95	10000.0	88.599498244	-178.351	-4.264	0.000000000	0.000	0.000	59.227848355	-169.333	-4.264	160.309316012	-170.832	-4.262	29.855355913	-170.366	-4.290		178.3512	9.0183	7.5196	7.9848	178.3152	0.0483	0.1426	0.6508	-5960.91	42.69	43.63	42.03
Rx-537_10kHz_02	368	1	13:12:36	0.700005060	47.7204937	16.8221059	119.670	-8.29	13.50	15.85	10000.0	88.598101907	177.387	-4.262	0.000000000	0.000	0.000	59.226095601	-173.596	-4.263	160.299271973	-175.093	-4.261	29.874567636	-174.568	-4.202		-177.3866	9.0179	7.5207	8.0453	-177.4226	0.0479	0.1437	0.7113	9122.52	42.31	43.95	45.94
Rx-537_10kHz_02	369	1	13:12:36	0.800005059	47.7204927	16.8221065	119.680	-8.28	13.39	15.74	10000.0	88.596627604	173.124	-4.263	0.000000000	0.000	0.000	59.223242387	-177.860	-4.264	160.289228063	-179.359	-4.266	29.827517283	-178.917	-4.348		-173.1237	9.0163	7.5171	7.9598	-173.1597	0.0463	0.1401	0.6258	24308.78	40.93	42.87	40.42
Rx-537_10kHz_02	370	1	13:12:36	0.900005057	47.7204918	16.8221071	119.690	-8.28	13.28	15.64	10000.0	88.592953474	168.859	-4.264	0.000000000	0.000	0.000	59.205394500	177.874	-4.266	160.300854478	176.379	-4.262	29.900123301	176.888	-4.196		-168.8595	9.0144	7.5191	8.0282	-168.8955	0.0444	0.1421	0.6942	39774.03	39.27	43.48	44.84
Rx-537_10kHz_02	371	1	13:12:37	0.000005056	47.7204908	16.8221077	119.700	-8.27	13.16	15.54	10000.0	88.594007952	164.595	-4.265	0.000000000	0.000	0.000	59.187120936	173.608	-4.266	160.281883125	172.114	-4.264	29.795532222	172.618	-4.269		-164.5949	9.0132	7.5192	8.0234	-164.6309	0.0432	0.1422	0.6894	55699.95	38.16	43.51	44.53
Rx-537_10kHz_02	372	1	13:12:37	0.100005055	47.7204899	16.8221082	119.690	-8.27	13.05	15.45	10000.0	88.609392961	160.330	-4.265	0.000000000	0.000	0.000	59.181479677	169.342	-4.266	160.328567451	167.847	-4.268	29.897963683	168.272	-4.346		-160.3299	9.0119	7.5167	7.9426	-160.3659	0.0419	0.1397	0.6086	72294.47	37.05	42.75	39.31
Rx-537_10kHz_02	373	1	13:12:37	0.200005054	47.7204889	16.8221088	119.680	-8.26	12.93	15.35	10000.0	88.611463290	156.065	-4.265	0.000000000	0.000	0.000	59.178500105	165.077	-4.265	160.317247853	163.587	-4.260	29.859992968	164.130	-4.143		-156.0651	9.0120	7.5218	8.0646	-156.1011	0.0420	0.1448	0.7306	89794.96	37.16	44.30	47.19
Rx-537_10kHz_02	374	1	13:12:37	0.300005053	47.7204880	16.8221094	119.670	-8.26	12.82	15.25	10000.0	88.605821574	151.800	-4.265	0.000000000	0.000	0.000	59.205217821	160.814	-4.263	160.310233763	159.315	-4.272	29.861736235	159.729	-4.401		-151.8000	9.0137	7.5147	7.9290	-151.8360	0.0437	0.1377	0.5950	108492.73	38.64	42.12	38.43
Rx-537_10kHz_02	375	1	13:12:37	0.400005052	47.7204870	16.8221099	119.660	-8.26	12.71	15.15	10000.0	88.596368128	147.534	-4.266	0.000000000	0.000	0.000	59.221985720	156.550	-4.263	160.301736820	155.052	-4.263	29.868775182	155.586	-4.143		-147.5343	9.0161	7.5173	8.0516	-147.5703	0.0461	0.1403	0.7176	128749.22	40.74	42.93	46.35
Rx-537_10kHz_02	376	1	13:12:37	0.500005050	47.7204861	16.8221105	119.650	-8.25	12.59	15.06	10000.0	88.595549222	143.269	-4.265	0.000000000	0.000	0.000	59.232076110	152.285	-4.265	160.312754857	150.782	-4.270	29.827997699	151.230	-4.356		-143.2694	9.0159	7.5124	7.9609	-143.3054	0.0459	0.1354	0.6269	151015.97	40.57	41.44	40.49
Rx-537_10kHz_02	377	1	13:12:37	0.600005049	47.7204851	16.8221111	119.640	-8.25	12.48	14.96	10000.0	88.595646557	139.005	-4.264	0.000000000	0.000	0.000	59.232659086	148.021	-4.264	160.315653519	146.517	-4.265	29.864464632	146.992	-4.238		-139.0051	9.0159	7.5122	7.9868	-139.0411	0.0459	0.1352	0.6528	175900.14	40.63	41.37	42.16
Rx-537_10kHz_02	378	1	13:12:37	0.700005048	47.7204842	16.8221116	119.630	-8.24	12.36	14.86	10000.0	88.596640998	134.741	-4.264	0.000000000	0.000	0.000	59.230101219	143.758	-4.263	160.305881172	142.255	-4.262	29.844609204	142.739	-4.253		-134.7411	9.0165	7.5143	7.9978	-134.7771	0.0465	0.1373	0.6638	204226.09	41.12	42.01	42.87
Rx-537_10kHz_02	379	1	13:12:37	0.800005047	47.7204832	16.8221122	119.620	-8.24	12.25	14.76	10000.0	88.596433716	130.477	-4.265	0.000000000	0.000	0.000	59.224667704	139.493	-4.264	160.291078684	137.990	-4.265	29.855807929	138.448	-4.291		-130.4766	9.0168	7.5136	7.9718	-130.5126	0.0468	0.1366	0.6378	237159.24	41.39	41.80	41.19
Rx-537_10kHz_02	380	1	13:12:37	0.900005046	47.7204823	16.8221128	119.610	-8.24	12.14	14.67	10000.0	88.599446984	126.212	-4.265	0.000000000	0.000	0.000	59.228477521	135.228	-4.265	160.304268892	133.725	-4.265	29.859105398	134.192	-4.257		-126.2117	9.0167	7.5131	7.9799	-126.2477	0.0467	0.1361	0.6459	276393.76	41.25	41.63	41.72
Rx-537_10kHz_02	381	1	13:12:38	0.000005045	47.7204813	16.8221133	119.600	-8.23	12.02	14.57	10000.0	88.598517303	121.946	-4.265	0.000000000	0.000	0.000	59.227222059	130.962	-4.266	160.291599514	129.459	-4.266	29.849511735	129.902	-4.289		-121.9464	9.0158	7.5121	7.9559	-121.9824	0.0458	0.1351	0.6219	324518.85	40.52	41.33	40.17
Rx-537_10kHz_02	382	1	13:12:38	0.100005043	47.7204804	16.8221139	119.610	-8.23	11.92	14.48	10000.0	88.606136903	117.680	-4.267	0.000000000	0.000	0.000	59.224874274	126.693	-4.269	160.317326399	125.189	-4.270	29.847396481	125.657	-4.245		-117.6795	9.0134	7.5093	7.9779	-117.7155	0.0434	0.1323	0.6439	385725.00	38.36	40.48	41.59
Rx-537_10kHz_02	383	1	13:12:38	0.200005042	47.7204795	16.8221145	119.620	-8.22	11.81	14.39	10000.0	88.611573980	113.415	-4.265	0.000000000	0.000	0.000	59.209029419	122.426	-4.267	160.325188094	120.923	-4.266	29.850758523	121.334	-4.324		-113.4147	9.0112	7.5079	7.9191	-113.4507	0.0412	0.1309	0.5851	467146.69	36.47	40.06	37.79
Rx-537_10kHz_02	384	1	13:12:38	0.300005041	47.7204786	16.8221150	119.630	-8.22	11.70	14.30	10000.0	88.611871780	109.150	-4.264	0.000000000	0.000	0.000	59.192162130	118.161	-4.265	160.328408783	116.664	-4.259	29.888311515	117.211	-4.123		-109.1504	9.0106	7.5134	8.0607	-109.1864	0.0406	0.1364	0.7267	582359.46	35.93	41.72	46.93
Rx-537_10kHz_02	385	1	13:12:38	0.400005040	47.7204777	16.8221156	119.640	-8.21	11.59	14.20	10000.0	88.593890616	104.887	-4.263	0.000000000	0.000	0.000	59.166178882	113.897	-4.264	160.269734147	112.395	-4.269	29.788610822	112.807	-4.404		-104.8871	9.0096	7.5082	7.9204	-104.9231	0.0396	0.1312	0.5864	760360.16	35.01	40.13	37.87
Rx-537_10kHz_02	386	1	13:12:38	0.500005039	47.7204768	16.8221162	119.650	-8.21	11.48	14.11	10000.0	88.592023669	100.623	-4.265	0.000000000	0.000	0.000	59.166812722	109.633	-4.264	160.296715157	108.132	-4.263	29.918812486	108.577	-4.231		-100.6225	9.0103	7.5095	7.9544	-100.6585	0.0403	0.1325	0.6204	1076737.49	35.61	40.55	40.07
Rx-537_10kHz_02	387	1	13:12:38	0.600005038	47.7204759	16.8221167	119.660	-8.20	11.37	14.02	10000.0	88.595632984	96.359	-4.264	0.000000000	0.000	0.000	59.194123412	105.371	-4.261	160.277479105	103.870	-4.262	29.819773785	104.378	-4.199		-96.3586	9.0128	7.5113	8.0198	-96.3946	0.0428	0.1343	0.6858	1808153.95	37.88	41.09	44.29
Rx-537_10kHz_02	388	1	13:12:38	0.700005036	47.7204750	16.8221173	119.670	-8.19	11.26	13.93	10000.0	88.593260274	92.094	-4.264	0.000000000	0.000	0.000	59.218626875	101.108	-4.263	160.296938893	99.600	-4.270	29.879662911	100.004	-4.374		-92.0944	9.0140	7.5053	7.9097	-92.1304	0.0440	0.1283	0.5757	5447739.22	38.87	39.27	37.19
Rx-537_10kHz_02	389	1	13:12:38	0.800005035	47.7204741	16.8221179	119.680	-8.19	11.16	13.84	10000.0	88.589899666	87.828	-4.266	0.000000000	0.000	0.000	59.226424029	96.843	-4.265	160.297512515	95.338	-4.262	29.831555060	95.873	-4.131		-87.8283	9.0151	7.5097	8.0452	-87.8643	0.0451	0.1327	0.7112	-5433648.79	39.86	40.60	45.93
Rx-537_10kHz_02	390	1	13:12:38	0.900005034	47.7204732	16.8221184	119.690	-8.18	11.05	13.75	10000.0	88.589187269	83.562	-4.266	0.000000000	0.000	0.000	59.226759848	92.577	-4.267	160.296431211	91.067	-4.271	29.832676362	91.468	-4.406		-83.5620	9.0148	7.5045	7.9056	-83.5980	0.0448	0.1275	0.5716	-1806023.87	39.57	39.02	36.92
Rx-537_10kHz_02	391	1	13:12:39	0.000005033	47.7204723	16.8221190	119.700	-8.18	10.94	13.66	10000.0	88.591872390	79.297	-4.265	0.000000000	0.000	0.000	59.228868898	88.312	-4.264	160.301398352	86.805	-4.262	29.862736545	87.291	-4.177		-79.2971	9.0154	7.5078	7.9938	-79.3331	0.0454	0.1308	0.6598	-1075854.43	40.15	40.02	42.62
Rx-537_10kHz_02	392	1	13:12:39	0.100005032	47.7204714	16.8221195	119.710	-8.18	10.83	13.57	10000.0	88.605377519	75.032	-4.265	0.000000000	0.000	0.000	59.235274688	84.048	-4.264	160.314315980	82.540	-4.264	29.842732920	82.998	-4.293		-75.0324	9.0157	7.5080	7.9655	-75.0684	0.0457	0.1310	0.6315	-759897.81	40.38	40.09	40.79
Rx-537_10kHz_02	393	1	13:12:39	0.200005031	47.7204705	16.8221201	119.720	-8.17	10.72	13.48	10000.0	88.607496184	70.768	-4.264	0.000000000	0.000	0.000	59.234018488	79.784	-4.264	160.320739406	78.275	-4.265	29.866529933	78.723	-4.275		-70.7682	9.0160	7.5069	7.9552	-70.8042	0.0460	0.1299	0.6212	-582044.61	40.65	39.74	40.12
Rx-537_10kHz_02	394	1	13:12:39	0.300005029	47.7204695	16.8221206	119.730	-8.17	10.61	13.39	10000.0	88.607881744	66.504	-4.264	0.000000000	0.000	0.000	59.235408469	75.519	-4.265	160.322725986	74.011	-4.264	29.878224744	74.492	-4.231		-66.5039	9.0153	7.5075	7.9882	-66.5399	0.0453	0.1305	0.6542	-466934.88	40.09	39.93	42.25
Rx-537_10kHz_02	395	1	13:12:39	0.400005028	47.7204686	16.8221211	119.740	-8.17	10.49	13.30	10000.0	88.594233643	62.238	-4.266	0.000000000	0.000	0.000	59.218251485	71.252	-4.267	160.282185466	69.745	-4.267	29.843016533	70.225	-4.267		-62.2382	9.0137	7.5066	7.9865	-62.2742	0.0437	0.1296	0.6525	-385554.19	38.63	39.64	42.14
Rx-537_10kHz_02	396	1	13:12:39	0.500005027	47.7204677	16.8221217	119.750	-8.17	10.38	13.21	10000.0	88.591117617	57.974	-4.265	0.000000000	0.000	0.000	59.194995278	66.984	-4.268	160.290671610	65.478	-4.267	29.853241986	65.949	-4.276		-57.9736	9.0107	7.5041	7.9751	-58.0096	0.0407	0.1271	0.6411	-324416.07	35.95	38.89	41.41
Rx-537_10kHz_02	397	1	13:12:39	0.600005026	47.7204667	16.8221222	119.760	-8.17	10.27	13.12	10000.0	88.594740577	53.710	-4.264	0.000000000	0.000	0.000	59.175498678	62.720	-4.265	160.288069244	61.217	-4.261	29.845169923	61.721	-4.228		-53.7097	9.0100	7.5074	8.0114	-53.7457	0.0400	0.1304	0.6774	-276326.33	35.32	39.90	43.76
Rx-537_10kHz_02	398	1	13:12:39	0.700005025	47.7204658	16.8221227	119.770	-8.16	10.16	13.03	10000.0	88.593591753	49.445	-4.265	0.000000000	0.000	0.000	59.162144199	58.454	-4.266	160.287616819	56.948	-4.270	29.854753173	57.393	-4.328		-49.4450	9.0089	7.5026	7.9481	-49.4810	0.0389	0.1256	0.6141	-237104.21	34.37	38.44	39.66
Rx-537_10kHz_02	399	1	13:12:39	0.800005024	47.7204649	16.8221233	119.780	-8.16	10.05	12.95	10000.0	88.587747503	45.179	-4.266	0.000000000	0.000	0.000	59.165305893	54.188	-4.265	160.277108493	52.684	-4.264	29.868061859	53.170	-4.223		-45.1790	9.0095	7.5049	7.9914	-45.2150	0.0395	0.1279	0.6574	-204168.80	34.91	39.12	42.46
Rx-537_10kHz_02	400	1	13:12:39	0.900005022	47.7204639	16.8221238	119.790	-8.16	9.94	12.86	10000.0	88.588434193	40.914	-4.265	0.000000000	0.000	0.000	59.200343275	49.926	-4.263	160.280276723	48.416	-4.268	29.854589790	48.891	-4.279		-40.9137	9.0119	7.5020	7.9774	-40.9497	0.0419	0.1250	0.6434	-175842.23	37.06	38.24	41.55
Rx-537_10kHz_02	401	1	13:12:40	0.000005021	47.7204630	16.8221243	119.800	-8.16	9.83	12.77	10000.0	88.589496211	36.649	-4.264	0.000000000	0.000	0.000	59.222361195	45.663	-4.263	160.295698670	44.152	-4.264	29.848556519	44.645	-4.246		-36.6493	9.0137	7.5024	7.9960	-36.6853	0.0437	0.1254	0.6620	-150964.25	38.62	38.37	42.76
Rx-537_10kHz_02	402	1	13:12:40	0.100005020	47.7204620	16.8221249	119.790	-8.16	9.71	12.69	10000.0	88.599224216	32.384	-4.266	0.000000000	0.000	0.000	59.235811231	41.398	-4.265	160.313464157	39.884	-4.267	29.828053483	40.362	-4.283		-32.3838	9.0139	7.5005	7.9783	-32.4198	0.0439	0.1235	0.6443	-128699.02	38.78	37.79	41.62
Rx-537_10kHz_02	403	1	13:12:40	0.200005019	47.7204611	16.8221254	119.780	-8.16	9.60	12.60	10000.0	88.606595969	28.118	-4.266	0.000000000	0.000	0.000	59.241087337	37.132	-4.266	160.332000111	35.617	-4.267	29.853815024	36.084	-4.278		-28.1180	9.0137	7.4994	7.9662	-28.1540	0.0437	0.1224	0.6322	-108446.69	38.62	37.44	40.83
Rx-537_10kHz_02	404	1	13:12:40	0.300005018	47.7204601	16.8221259	119.770	-8.16	9.49	12.51	10000.0	88.599921110	23.853	-4.265	0.000000000	0.000	0.000	59.232450122	32.867	-4.265	160.304580546	31.356	-4.262	29.871122889	31.826	-4.258		-23.8526	9.0143	7.5032	7.9735	-23.8886	0.0443	0.1262	0.6395	-89750.38	39.21	38.61	41.30
Rx-537_10kHz_02	405	1	13:12:40	0.400005017	47.7204591	16.8221264	119.760	-8.16	9.37	12.43	10000.0	88.589238249	19.586	-4.266	0.000000000	0.000	0.000	59.220881741	28.601	-4.266	160.282046084	27.091	-4.265	29.844800598	27.657	-4.169		-19.5863	9.0147	7.5044	8.0707	-19.6223	0.0447	0.1274	0.7367	-72246.59	39.48	38.98	47.58
Rx-537_10kHz_02	406	1	13:12:40	0.500005015	47.7204582	16.8221269	119.750	-8.16	9.26	12.34	10000.0	88.588272687	15.320	-4.266	0.000000000	0.000	0.000	59.221089906	24.335	-4.266	160.272174856	22.820	-4.270	29.848847383	23.181	-4.476		-15.3204	9.0141	7.5000	7.8604	-15.3564	0.0441	0.1230	0.5264	-55651.33	39.00	37.63	34.00
Rx-537_10kHz_02	407	1	13:12:40	0.600005014	47.7204572	16.8221274	119.740	-8.16	9.14	12.26	10000.0	88.590418038	11.056	-4.264	0.000000000	0.000	0.000	59.222059720	20.070	-4.265	160.284770878	18.562	-4.259	29.914354196	19.165	-4.015		-11.0560	9.0137	7.5056	8.1095	-11.0920	0.0437	0.1286	0.7755	-39727.56	38.60	39.35	50.09
Rx-537_10kHz_02	408	1	13:12:40	0.700005013	47.7204562	16.8221279	119.730	-8.16	9.03	12.17	10000.0	88.590067417	6.792	-4.264	0.000000000	0.000	0.000	59.203937203	15.803	-4.266	160.265880095	14.295	-4.267	29.778202431	14.737	-4.428		-6.7924	9.0110	7.5026	7.9449	-6.8284	0.0410	0.1256	0.6109	-24265.67	36.24	38.42	39.46
Rx-537_10kHz_02	409	1	13:12:40	0.800005012	47.7204553	16.8221285	119.720	-8.16	8.91	12.09	10000.0	88.586000319	2.530	-4.263	0.000000000	0.000	0.000	59.178537099	11.539	-4.265	160.280551095	10.033	-4.262	29.928864568	10.532	-4.206		-2.5298	9.0091	7.5036	8.0018	-2.5658	0.0391	0.1266	0.6678	-9080.58	34.57	38.72	43.13
Rx-537_10kHz_02	410	1	13:12:40	0.900005011	47.7204543	16.8221290	119.710	-8.16	8.80	12.00	10000.0	88.590178054	-1.734	-4.264	0.000000000	0.000	0.000	59.161058378	7.274	-4.265	160.269927633	5.772	-4.261	29.780181854	6.335	-4.196		1.7340	9.0079	7.5060	8.0694	1.6980	0.0379	0.1290	0.7354	6007.09	33.51	39.46	47.50
Rx-537_10kHz_02	411	1	13:12:41	0.000005010	47.7204533	16.8221295	119.700	-8.16	8.69	11.92	10000.0	88.590288345	-6.000	-4.266	0.000000000	0.000	0.000	59.162243116	3.008	-4.266	160.291541669	1.501	-4.271	29.919619599	1.872	-4.463		5.9999	9.0080	7.5010	7.8720	5.9639	0.0380	0.1240	0.5380	21169.35	33.63	37.93	34.75
Rx-537_10kHz_02	412	1	13:12:41	0.100005008	47.7204524	16.8221300	119.700	-8.16	8.58	11.84	10000.0	88.603899501	-10.264	-4.265	0.000000000	0.000	0.000	59.199174329	-1.254	-4.262	160.302579838	-2.756	-4.257	29.835440915	-2.124	-3.996		10.2644	9.0108	7.5089	8.1401	10.2284	0.0408	0.1319	0.8061	36565.02	36.04	40.36	52.07
Rx-537_10kHz_02	413	1	13:12:41	0.200005007	47.7204515	16.8221306	119.700	-8.16	8.46	11.76	10000.0	88.603018345	-14.528	-4.264	0.000000000	0.000	0.000	59.227055562	-5.516	-4.263	160.310209542	-7.031	-4.275	29.854452946	-6.717	-4.593		14.5282	9.0119	7.4973	7.8111	14.4922	0.0419	0.1203	0.4771	52377.64	37.09	36.81	30.82
Rx-537_10kHz_02	414	1	13:12:41	0.300005006	47.7204505	16.8221311	119.700	-8.16	8.35	11.67	10000.0	88.599411624	-18.792	-4.264	0.000000000	0.000	0.000	59.235981741	-9.779	-4.262	160.330761572	-11.285	-4.254	29.886148588	-10.630	-3.912		18.7922	9.0136	7.5076	8.1626	18.7562	0.0436	0.1306	0.8286	68812.25	38.53	39.95	53.52
Rx-537_10kHz_02	415	1	13:12:41	0.400005005	47.7204496	16.8221316	119.700	-8.15	8.24	11.59	10000.0	88.582050214	-23.058	-4.266	0.000000000	0.000	0.000	59.222201308	-14.045	-4.267	160.267074668	-15.562	-4.277	29.759564849	-15.248	-4.618		23.0582	9.0131	7.4966	7.8105	23.0222	0.0431	0.1196	0.4765	86109.37	38.08	36.60	30.78
Rx-537_10kHz_02	416	1	13:12:41	0.500005004	47.7204487	16.8221322	119.700	-8.15	8.13	11.51	10000.0	88.583895337	-27.323	-4.265	0.000000000	0.000	0.000	59.223141176	-18.308	-4.263	160.310180647	-19.815	-4.254	29.983662524	-19.242	-3.994		27.3228	9.0143	7.5074	8.0808	27.2868	0.0443	0.1304	0.7468	104532.52	39.19	39.88	48.23
Rx-537_10kHz_02	417	1	13:12:41	0.600005003	47.7204477	16.8221327	119.700	-8.15	8.02	11.43	10000.0	88.589231413	-31.587	-4.265	0.000000000	0.000	0.000	59.218445100	-22.573	-4.265	160.250386566	-24.082	-4.266	29.698514923	-23.571	-4.329		31.5874	9.0144	7.5057	8.0168	31.5514	0.0444	0.1287	0.6828	124429.90	39.28	39.37	44.10
Rx-537_10kHz_02	418	1	13:12:41	0.700005001	47.7204468	16.8221332	119.700	-8.15	7.91	11.36	10000.0	88.585878272	-35.852	-4.264	0.000000000	0.000	0.000	59.220764019	-26.839	-4.266	160.306658612	-28.355	-4.274	29.986132110	-28.032	-4.462		35.8518	9.0130	7.4964	7.8194	35.8158	0.0430	0.1194	0.4854	146235.15	37.99	36.53	31.35
Rx-537_10kHz_02	419	1	13:12:41	0.800005000	47.7204459	16.8221338	119.700	-8.15	7.80	11.28	10000.0	88.585256477	-40.116	-4.265	0.000000000	0.000	0.000	59.211418447	-31.104	-4.265	160.256740072	-32.605	-4.249	29.805799508	-31.941	-3.908		40.1165	9.0130	7.5118	8.1757	40.0805	0.0430	0.1348	0.8417	170522.83	37.99	41.25	54.37
Rx-537_10kHz_02	420	1	13:12:41	0.900004999	47.7204449	16.8221343	119.700	-8.14	7.69	11.20	10000.0	88.585247528	-44.381	-4.265	0.000000000	0.000	0.000	59.196269711	-35.372	-4.269	160.276683580	-36.886	-4.281	29.860893460	-36.573	-4.633		44.3811	9.0090	7.4953	7.8076	44.3451	0.0390	0.1183	0.4736	198061.81	34.46	36.20	30.59
Rx-537_10kHz_02	421	1	13:12:42	0.000004998	47.7204440	16.8221348	119.700	-8.14	7.58	11.12	10000.0	88.586529676	-48.646	-4.265	0.000000000	0.000	0.000	59.181266821	-39.637	-4.264	160.276010293	-41.135	-4.249	29.860388164	-40.454	-3.881		48.6456	9.0091	7.5104	8.1912	48.6096	0.0391	0.1334	0.8572	229930.61	34.58	40.82	55.37
Rx-537_10kHz_02	422	1	13:12:42	0.100004997	47.7204434	16.8221353	119.700	-8.13	7.50	11.06	10000.0	88.599741909	-52.911	-4.266	0.000000000	0.000	0.000	59.181104194	-43.903	-4.267	160.275178708	-45.415	-4.280	29.791641982	-45.080	-4.626		52.9112	9.0077	7.4957	7.8309	52.8752	0.0377	0.1187	0.4969	267699.95	33.36	36.32	32.09
Rx-537_10kHz_02	423	1	13:12:42	0.200004996	47.7204427	16.8221358	119.700	-8.12	7.42	11.00	10000.0	88.599595332	-57.175	-4.263	0.000000000	0.000	0.000	59.191961795	-48.166	-4.262	160.297753054	-49.673	-4.257	29.924014106	-49.158	-4.078		57.1745	9.0087	7.5018	8.0164	57.1385	0.0387	0.1248	0.6824	313699.72	34.18	38.18	44.08
Rx-537_10kHz_02	424	1	13:12:42	0.300004994	47.7204421	16.8221363	119.700	-8.11	7.33	10.94	10000.0	88.600205524	-61.437	-4.263	0.000000000	0.000	0.000	59.220331077	-52.427	-4.261	160.271778468	-53.940	-4.267	29.777337854	-53.497	-4.339		61.4374	9.0104	7.4975	7.9401	61.4014	0.0404	0.1205	0.6061	371693.39	35.69	36.85	39.14
Rx-537_10kHz_02	425	1	13:12:42	0.400004993	47.7204414	16.8221368	119.700	-8.11	7.25	10.88	10000.0	88.585257196	-65.701	-4.263	0.000000000	0.000	0.000	59.221618022	-56.690	-4.263	160.280236930	-58.209	-4.269	29.899428354	-57.808	-4.310		65.7007	9.0109	7.4919	7.8930	65.6647	0.0409	0.1149	0.5590	448065.51	36.15	35.14	36.11
Rx-537_10kHz_02	426	1	13:12:42	0.500004992	47.7204408	16.8221372	119.700	-8.10	7.17	10.82	10000.0	88.586752648	-69.965	-4.264	0.000000000	0.000	0.000	59.226491886	-60.953	-4.263	160.276356056	-62.467	-4.258	29.766409176	-61.945	-4.138		69.9646	9.0115	7.4974	8.0194	69.9286	0.0415	0.1204	0.6854	554602.07	36.71	36.83	44.27
Rx-537_10kHz_02	427	1	13:12:42	0.600004991	47.7204401	16.8221377	119.700	-8.09	7.09	10.76	10000.0	88.585561861	-74.227	-4.263	0.000000000	0.000	0.000	59.223638774	-65.217	-4.264	160.300898763	-66.740	-4.273	29.863557098	-66.426	-4.481		74.2274	9.0107	7.4874	7.8009	74.1914	0.0407	0.1104	0.4669	715709.70	35.96	33.77	30.16
Rx-537_10kHz_02	428	1	13:12:42	0.700004990	47.7204395	16.8221382	119.700	-8.08	7.01	10.70	10000.0	88.585075790	-78.492	-4.265	0.000000000	0.000	0.000	59.220610872	-69.481	-4.264	160.292289078	-70.992	-4.252	29.843668706	-70.415	-3.989		78.4923	9.0115	7.5000	8.0774	78.4563	0.0415	0.1230	0.7434	992144.98	36.66	37.64	48.01
Rx-537_10kHz_02	429	1	13:12:42	0.800004989	47.7204388	16.8221387	119.700	-8.07	6.93	10.64	10000.0	88.584965159	-82.758	-4.265	0.000000000	0.000	0.000	59.218694089	-73.747	-4.266	160.283754047	-75.271	-4.278	29.820716829	-74.977	-4.562		82.7578	9.0107	7.4873	7.7809	82.7218	0.0407	0.1103	0.4469	1586653.73	36.00	33.74	28.87
Rx-537_10kHz_02	430	1	13:12:42	0.900004987	47.7204381	16.8221392	119.700	-8.06	6.85	10.58	10000.0	88.585243893	-87.022	-4.265	0.000000000	0.000	0.000	59.213232818	-78.010	-4.263	160.302272841	-79.522	-4.251	29.922497085	-78.946	-3.969		87.0225	9.0120	7.5009	8.0767	86.9865	0.0420	0.1239	0.7427	3849169.33	37.13	37.90	47.97
Rx-537_10kHz_02	431	1	13:12:43	0.000004986	47.7204375	16.8221397	119.700	-8.05	6.77	10.52	10000.0	88.586301040	-91.287	-4.264	0.000000000	0.000	0.000	59.219311741	-82.276	-4.266	160.264887330	-83.794	-4.272	29.793180429	-83.364	-4.418		91.2869	9.0108	7.4929	7.9230	91.2509	0.0408	0.1159	0.5890	-9281038.13	36.11	35.46	38.05
Rx-537_10kHz_02	432	1	13:12:43	0.100004985	47.7204369	16.8221402	119.710	-8.03	6.70	10.46	10000.0	88.598267900	-95.550	-4.263	0.000000000	0.000	0.000	59.229789106	-86.540	-4.264	160.307625936	-88.058	-4.264	29.902311038	-87.596	-4.232		95.5499	9.0097	7.4916	7.9537	95.5139	0.0397	0.1146	0.6197	-2099231.65	35.08	35.06	40.03
Rx-537_10kHz_02	433	1	13:12:43	0.200004984	47.7204363	16.8221408	119.720	-8.02	6.62	10.40	10000.0	88.599822495	-99.812	-4.262	0.000000000	0.000	0.000	59.226074523	-90.804	-4.264	160.275550357	-92.320	-4.262	29.762826062	-91.848	-4.252		99.8124	9.0085	7.4921	7.9640	99.7764	0.0385	0.1151	0.6300	-1176080.30	34.02	35.22	40.69
Rx-537_10kHz_02	434	1	13:12:43	0.300004983	47.7204358	16.8221413	119.730	-8.00	6.55	10.34	10000.0	88.602068812	-104.077	-4.264	0.000000000	0.000	0.000	59.216155067	-95.071	-4.267	160.312636760	-96.594	-4.274	29.928226744	-96.284	-4.436		104.0768	9.0060	7.4825	7.7925	104.0408	0.0360	0.1055	0.4585	-810299.92	31.82	32.28	29.61
Rx-537_10kHz_02	435	1	13:12:43	0.400004982	47.7204352	16.8221419	119.740	-7.98	6.47	10.28	10000.0	88.585861105	-108.342	-4.265	0.000000000	0.000	0.000	59.187370290	-99.334	-4.264	160.211521166	-100.835	-4.241	29.784626361	-100.181	-3.896		108.3421	9.0077	7.5067	8.1615	108.3061	0.0377	0.1297	0.8275	-612520.57	33.33	39.68	53.45
Rx-537_10kHz_02	436	1	13:12:43	0.500004980	47.7204346	16.8221424	119.750	-7.97	6.40	10.22	10000.0	88.581128622	-112.608	-4.266	0.000000000	0.000	0.000	59.186907562	-103.603	-4.268	160.170105417	-105.135	-4.299	29.812664330	-104.944	-4.764		112.6080	9.0052	7.4733	7.6636	112.5720	0.0352	0.0963	0.3296	-487491.03	31.15	29.46	21.29
Rx-537_10kHz_02	437	1	13:12:43	0.600004979	47.7204340	16.8221430	119.760	-7.95	6.32	10.16	10000.0	88.586309588	-116.872	-4.264	0.000000000	0.000	0.000	59.221632606	-107.861	-4.258	160.216984794	-109.365	-4.230	29.856034826	-108.702	-3.757		116.8720	9.0111	7.5071	8.1702	116.8360	0.0411	0.1301	0.8362	-400541.26	36.31	39.79	54.01
Rx-537_10kHz_02	438	1	13:12:43	0.700004978	47.7204334	16.8221435	119.770	-7.93	6.25	10.10	10000.0	88.584414823	-121.134	-4.262	0.000000000	0.000	0.000	59.222741850	-112.126	-4.265	160.196665795	-113.657	-4.292	29.706897312	-113.389	-4.688		121.1339	9.0082	7.4768	7.7446	121.0979	0.0382	0.0998	0.4106	-335954.46	33.79	30.52	26.52
Rx-537_10kHz_02	439	1	13:12:43	0.800004977	47.7204328	16.8221441	119.780	-7.92	6.17	10.04	10000.0	88.583735032	-125.397	-4.263	0.000000000	0.000	0.000	59.226511425	-116.387	-4.261	160.306649778	-117.901	-4.244	29.919813084	-117.377	-3.988		125.3967	9.0101	7.4955	8.0199	125.3607	0.0401	0.1185	0.6859	-285561.63	35.49	36.25	44.30
Rx-537_10kHz_02	440	1	13:12:43	0.900004976	47.7204323	16.8221446	119.790	-7.90	6.10	9.98	10000.0	88.580157438	-129.660	-4.264	0.000000000	0.000	0.000	59.215709662	-120.651	-4.264	160.213788374	-122.171	-4.270	29.688577647	-121.750	-4.374		129.6604	9.0096	7.4895	7.9099	129.6244	0.0396	0.1125	0.5759	-244742.01	35.05	34.41	37.20
Rx-537_10kHz_02	441	1	13:12:44	0.000004975	47.7204317	16.8221452	119.800	-7.88	6.02	9.92	10000.0	88.583610778	-133.924	-4.264	0.000000000	0.000	0.000	59.222063976	-124.915	-4.265	160.324420521	-126.442	-4.271	29.980032289	-126.136	-4.385		133.9242	9.0088	7.4820	7.7886	133.8882	0.0388	0.1050	0.4546	-210664.54	34.33	32.13	29.36
Rx-537_10kHz_02	442	1	13:12:44	0.100004973	47.7204309	16.8221457	119.800	-7.88	5.93	9.86	10000.0	88.593399376	-138.188	-4.264	0.000000000	0.000	0.000	59.222704346	-129.177	-4.261	160.257157541	-130.683	-4.241	29.785358924	-130.092	-3.957		138.1885	9.0118	7.5057	8.0962	138.1525	0.0418	0.1287	0.7622	-181486.92	36.99	39.38	49.23
Rx-537_10kHz_02	443	1	13:12:44	0.200004972	47.7204301	16.8221462	119.800	-7.87	5.84	9.80	10000.0	88.595726569	-142.453	-4.265	0.000000000	0.000	0.000	59.224057766	-133.445	-4.269	160.311228537	-134.981	-4.299	29.865262984	-134.774	-4.682		142.4534	9.0080	7.4719	7.6794	142.4174	0.0380	0.0949	0.3454	-155958.60	33.60	29.03	22.31
Rx-537_10kHz_02	444	1	13:12:44	0.300004971	47.7204294	16.8221467	119.800	-7.87	5.74	9.74	10000.0	88.593695912	-146.719	-4.265	0.000000000	0.000	0.000	59.225477554	-137.708	-4.262	160.299694187	-139.216	-4.235	29.880014092	-138.642	-3.868		146.7187	9.0110	7.5024	8.0770	146.6827	0.0410	0.1254	0.7430	-133199.55	36.24	38.37	47.99
Rx-537_10kHz_02	445	1	13:12:44	0.400004970	47.7204286	16.8221472	119.800	-7.86	5.65	9.68	10000.0	88.579107182	-150.985	-4.266	0.000000000	0.000	0.000	59.213305667	-141.977	-4.269	160.227139561	-143.506	-4.289	29.769008744	-143.190	-4.549		150.9847	9.0079	7.4792	7.7943	150.9487	0.0379	0.1022	0.4603	-112564.66	33.55	31.26	29.73
Rx-537_10kHz_02	446	1	13:12:44	0.500004969	47.7204278	16.8221477	119.800	-7.85	5.56	9.62	10000.0	88.577999801	-155.250	-4.265	0.000000000	0.000	0.000	59.203720556	-146.242	-4.265	160.271591262	-147.758	-4.252	29.886091693	-147.283	-4.093		155.2499	9.0079	7.4923	7.9665	155.2139	0.0379	0.1153	0.6325	-93575.09	33.48	35.27	40.85
Rx-537_10kHz_02	447	1	13:12:44	0.600004968	47.7204271	16.8221482	119.800	-7.85	5.47	9.56	10000.0	88.579767457	-159.513	-4.263	0.000000000	0.000	0.000	59.188803094	-150.507	-4.265	160.228775394	-152.028	-4.270	29.754317613	-151.639	-4.356		159.5133	9.0062	7.4856	7.8740	159.4773	0.0362	0.1086	0.5400	-75857.07	32.00	33.21	34.87
Rx-537_10kHz_02	448	1	13:12:44	0.700004966	47.7204263	16.8221487	119.800	-7.84	5.37	9.51	10000.0	88.577902172	-163.776	-4.263	0.000000000	0.000	0.000	59.174816384	-154.771	-4.264	160.295351451	-156.288	-4.261	29.902064692	-155.877	-4.238		163.7759	9.0053	7.4876	7.8986	163.7399	0.0353	0.1106	0.5646	-59104.07	31.21	33.84	36.47
Rx-537_10kHz_02	449	1	13:12:44	0.800004965	47.7204255	16.8221492	119.800	-7.84	5.28	9.45	10000.0	88.582176005	-168.040	-4.264	0.000000000	0.000	0.000	59.160821409	-159.034	-4.264	160.230454272	-160.542	-4.254	29.764209474	-160.033	-4.156		168.0403	9.0061	7.4981	8.0072	168.0043	0.0361	0.1211	0.6732	-43057.58	31.89	37.05	43.48
Rx-537_10kHz_02	450	1	13:12:44	0.900004964	47.7204248	16.8221497	119.800	-7.83	5.19	9.39	10000.0	88.579094491	-172.305	-4.265	0.000000000	0.000	0.000	59.167353417	-163.300	-4.266	160.268137835	-164.826	-4.283	29.859201998	-164.503	-4.470		172.3049	9.0048	7.4792	7.8018	172.2689	0.0348	0.1022	0.4678	-27510.96	30.77	31.28	30.21
Rx-537_10kHz_02	451	1	13:12:45	0.000004963	47.7204240	16.8221502	119.800	-7.82	5.10	9.34	10000.0	88.581601366	-176.570	-4.265	0.000000000	0.000	0.000	59.195427963	-167.560	-4.260	160.255756134	-169.070	-4.244	29.834524178	-168.546	-4.043		176.5696	9.0100	7.5000	8.0235	176.5336	0.0400	0.1230	0.6895	-12275.25	35.39	37.64	44.53
Rx-537_10kHz_02	452	1	13:12:45	0.100004962	47.7204231	16.8221506	119.800	-7.83	4.99	9.28	10000.0	88.590015796	179.166	-4.265	0.000000000	0.000	0.000	59.222976824	-171.825	-4.266	160.276811563	-173.353	-4.283	29.813466883	-172.992	-4.446		-179.1656	9.0091	7.4815	7.8422	-179.2016	0.0391	0.1045	0.5082	2824.50	34.54	31.98	32.83
Rx-537_10kHz_02	453	1	13:12:45	0.200004961	47.7204221	16.8221510	119.800	-7.84	4.88	9.23	10000.0	88.596661950	174.902	-4.263	0.000000000	0.000	0.000	59.233690935	-176.087	-4.261	160.332231945	-177.600	-4.247	29.867002667	-177.102	-4.110		-174.9022	9.0111	7.4977	7.9956	-174.9382	0.0411	0.1207	0.6616	17949.65	36.30	36.92	42.73
Rx-537_10kHz_02	454	1	13:12:45	0.300004959	47.7204212	16.8221515	119.800	-7.84	4.77	9.18	10000.0	88.590590966	170.640	-4.262	0.000000000	0.000	0.000	59.227526068	179.648	-4.265	160.269070421	178.117	-4.283	29.763662628	178.458	-4.439		-170.6401	9.0081	7.4773	7.8184	-170.6761	0.0381	0.1003	0.4844	33271.28	33.70	30.67	31.29
Rx-537_10kHz_02	455	1	13:12:45	0.400004958	47.7204203	16.8221519	119.800	-7.85	4.66	9.13	10000.0	88.576696068	166.377	-4.263	0.000000000	0.000	0.000	59.219103579	175.387	-4.261	160.327149087	173.866	-4.251	29.921997949	174.284	-4.174		-166.3769	9.0101	7.4896	7.9074	-166.4129	0.0401	0.1126	0.5734	48976.78	35.50	34.43	37.03
Rx-537_10kHz_02	456	1	13:12:45	0.500004957	47.7204193	16.8221523	119.800	-7.85	4.55	9.07	10000.0	88.576979362	162.113	-4.264	0.000000000	0.000	0.000	59.211095141	171.125	-4.262	160.219970188	169.609	-4.257	29.771078783	170.093	-4.192		-162.1133	9.0113	7.4960	7.9793	-162.1493	0.0413	0.1190	0.6453	65259.90	36.56	36.41	41.68
Rx-537_10kHz_02	457	1	13:12:45	0.600004956	47.7204184	16.8221528	119.800	-7.86	4.44	9.03	10000.0	88.575290361	157.851	-4.262	0.000000000	0.000	0.000	59.213436375	166.859	-4.265	160.285704464	165.330	-4.279	29.891235044	165.674	-4.419		-157.8514	9.0080	7.4785	7.8225	-157.8874	0.0380	0.1015	0.4885	82337.19	33.63	31.04	31.55
Rx-537_10kHz_02	458	1	13:12:45	0.700004955	47.7204175	16.8221532	119.800	-7.86	4.34	8.98	10000.0	88.575660847	153.589	-4.262	0.000000000	0.000	0.000	59.209628004	162.600	-4.260	160.227128452	161.091	-4.239	29.799741125	161.614	-4.060		-153.5890	9.0106	7.5015	8.0251	-153.6250	0.0406	0.1245	0.6911	100483.02	35.86	38.10	44.64
Rx-537_10kHz_02	459	1	13:12:45	0.800004954	47.7204165	16.8221536	119.800	-7.87	4.23	8.93	10000.0	88.578711270	149.326	-4.263	0.000000000	0.000	0.000	59.200550564	158.331	-4.268	160.262415273	156.798	-4.293	29.841331991	157.101	-4.513		-149.3264	9.0050	7.4715	7.7748	-149.3624	0.0350	0.0945	0.4408	120022.57	30.92	28.92	28.47
Rx-537_10kHz_02	460	1	13:12:45	0.900004952	47.7204156	16.8221541	119.800	-7.87	4.12	8.88	10000.0	88.580890752	145.063	-4.264	0.000000000	0.000	0.000	59.189093570	154.072	-4.259	160.292220463	152.568	-4.230	29.851278477	153.101	-4.000		-145.0629	9.0092	7.5049	8.0379	-145.0989	0.0392	0.1279	0.7039	141371.81	34.68	39.12	45.46
Rx-537_10kHz_02	461	1	13:12:46	0.000004951	47.7204147	16.8221545	119.800	-7.88	4.01	8.84	10000.0	88.580146611	140.797	-4.266	0.000000000	0.000	0.000	59.157605367	149.801	-4.272	160.219941864	148.273	-4.295	29.772537439	148.611	-4.489		-140.7972	9.0033	7.4758	7.8143	-140.8332	0.0333	0.0988	0.4803	165076.79	29.48	30.23	31.02
Rx-537_10kHz_02	462	1	13:12:46	0.100004950	47.7204137	16.8221551	119.790	-7.87	3.89	8.78	10000.0	88.590073258	136.531	-4.266	0.000000000	0.000	0.000	59.171023997	145.537	-4.263	160.326885818	144.029	-4.244	29.891467075	144.494	-4.117		-136.5312	9.0062	7.4974	7.9630	-136.5672	0.0362	0.1204	0.6290	191850.07	31.99	36.85	40.63
Rx-537_10kHz_02	463	1	13:12:46	0.200004949	47.7204127	16.8221557	119.780	-7.87	3.77	8.73	10000.0	88.592893288	132.266	-4.265	0.000000000	0.000	0.000	59.192377631	141.273	-4.264	160.217577554	139.755	-4.274	29.744965593	140.185	-4.309		-132.2662	9.0072	7.4886	7.9188	-132.3022	0.0372	0.1116	0.5848	222684.92	32.86	34.14	37.77
Rx-537_10kHz_02	464	1	13:12:46	0.300004948	47.7204117	16.8221562	119.770	-7.87	3.65	8.67	10000.0	88.586905561	128.003	-4.263	0.000000000	0.000	0.000	59.223557116	137.012	-4.262	160.327753101	135.484	-4.271	29.890885703	135.845	-4.340		-128.0035	9.0084	7.4801	7.8420	-128.0395	0.0384	0.1031	0.5080	259003.88	33.91	31.56	32.81
Rx-537_10kHz_02	465	1	13:12:46	0.400004947	47.7204107	16.8221568	119.760	-7.86	3.53	8.62	10000.0	88.577724590	123.742	-4.261	0.000000000	0.000	0.000	59.218376442	132.755	-4.257	160.227967080	131.245	-4.239	29.763594946	131.764	-4.082		-123.7423	9.0123	7.5027	8.0215	-123.7783	0.0423	0.1257	0.6875	302953.52	37.38	38.46	44.40
Rx-537_10kHz_02	466	1	13:12:46	0.500004945	47.7204097	16.8221574	119.750	-7.86	3.41	8.57	10000.0	88.576342698	119.479	-4.263	0.000000000	0.000	0.000	59.221560888	128.485	-4.269	160.300276109	126.946	-4.299	29.852195664	127.235	-4.528		-119.4794	9.0060	7.4664	7.7561	-119.5154	0.0360	0.0894	0.4221	357946.47	31.86	27.36	27.26
Rx-537_10kHz_02	467	1	13:12:46	0.600004944	47.7204087	16.8221580	119.740	-7.86	3.29	8.52	10000.0	88.575392359	115.217	-4.262	0.000000000	0.000	0.000	59.217214025	124.230	-4.256	160.273778344	122.724	-4.221	29.862899148	123.244	-3.992		-115.2172	9.0126	7.5072	8.0266	-115.2532	0.0426	0.1302	0.6926	429602.81	37.67	39.85	44.74
Rx-537_10kHz_02	468	1	13:12:46	0.700004943	47.7204077	16.8221586	119.730	-7.85	3.17	8.47	10000.0	88.571217375	110.955	-4.262	0.000000000	0.000	0.000	59.208576938	119.963	-4.267	160.230367516	118.433	-4.291	29.832831290	118.803	-4.441		-110.9548	9.0080	7.4787	7.8482	-110.9908	0.0380	0.1017	0.5142	528158.50	33.58	31.11	33.21
Rx-537_10kHz_02	469	1	13:12:46	0.800004942	47.7204067	16.8221592	119.720	-7.85	3.05	8.42	10000.0	88.577020847	106.692	-4.263	0.000000000	0.000	0.000	59.213687653	115.704	-4.259	160.294893275	114.192	-4.242	29.888497379	114.673	-4.130		-106.6920	9.0117	7.4995	7.9806	-106.7280	0.0417	0.1225	0.6466	674248.33	36.89	37.49	41.77
Rx-537_10kHz_02	470	1	13:12:46	0.900004941	47.7204057	16.8221598	119.710	-7.85	2.94	8.38	10000.0	88.577138514	102.428	-4.264	0.000000000	0.000	0.000	59.210108455	111.437	-4.267	160.216408663	109.915	-4.277	29.805818044	110.338	-4.334		-102.4276	9.0091	7.4869	7.9108	-102.4636	0.0391	0.1099	0.5768	916825.79	34.55	33.64	37.25
Rx-537_10kHz_02	471	1	13:12:47	0.000004940	47.7204047	16.8221603	119.700	-7.85	2.82	8.34	10000.0	88.583200316	98.164	-4.264	0.000000000	0.000	0.000	59.219476572	107.172	-4.264	160.300750784	105.651	-4.264	29.880296728	106.063	-4.275		-98.1640	9.0083	7.4867	7.8990	-98.2000	0.0383	0.1097	0.5650	1406260.93	33.83	33.57	36.49
Rx-537_10kHz_02	472	1	13:12:47	0.100004938	47.7204037	16.8221610	119.700	-7.84	2.69	8.29	10000.0	88.592842126	93.903	-4.261	0.000000000	0.000	0.000	59.205242547	102.911	-4.261	160.263234962	101.398	-4.252	29.808374660	101.869	-4.194		-93.9034	9.0078	7.4948	7.9656	-93.9394	0.0378	0.1178	0.6316	2942680.74	33.39	36.04	40.79
Rx-537_10kHz_02	473	1	13:12:47	0.200004937	47.7204026	16.8221617	119.700	-7.83	2.57	8.24	10000.0	88.592390857	89.643	-4.261	0.000000000	0.000	0.000	59.184350125	98.647	-4.265	160.299726623	97.125	-4.274	29.835367940	97.519	-4.350		-89.6427	9.0040	7.4820	7.8766	-89.6787	0.0340	0.1050	0.5426	-36121793.05	30.03	32.14	35.05
Rx-537_10kHz_02	474	1	13:12:47	0.300004936	47.7204016	16.8221623	119.700	-7.82	2.45	8.19	10000.0	88.587680136	85.381	-4.262	0.000000000	0.000	0.000	59.166822376	94.386	-4.260	160.269440977	92.875	-4.250	29.837535793	93.334	-4.185		-85.3806	9.0058	7.4945	7.9538	-85.4166	0.0358	0.1175	0.6198	-2527732.75	31.63	35.95	40.03
Rx-537_10kHz_02	475	1	13:12:47	0.400004935	47.7204006	16.8221630	119.700	-7.81	2.32	8.15	10000.0	88.575574695	81.116	-4.264	0.000000000	0.000	0.000	59.173187493	90.122	-4.265	160.234402289	88.599	-4.276	29.816914406	89.003	-4.332		-81.1162	9.0054	7.4828	7.8866	-81.1522	0.0354	0.1058	0.5526	-1301803.21	31.28	32.37	35.69
Rx-537_10kHz_02	476	1	13:12:47	0.500004934	47.7203996	16.8221637	119.700	-7.80	2.20	8.11	10000.0	88.577999271	76.852	-4.264	0.000000000	0.000	0.000	59.201713837	85.862	-4.260	160.249779270	84.344	-4.255	29.837635415	84.791	-4.212		-76.8525	9.0093	7.4916	7.9386	-76.8885	0.0393	0.1146	0.6046	-870007.50	34.76	35.07	39.05
Rx-537_10kHz_02	477	1	13:12:47	0.600004933	47.7203986	16.8221643	119.700	-7.80	2.08	8.07	10000.0	88.572761105	72.588	-4.264	0.000000000	0.000	0.000	59.215203345	81.598	-4.264	160.245179934	80.073	-4.271	29.807937122	80.493	-4.298		-72.5884	9.0094	7.4847	7.9049	-72.6244	0.0394	0.1077	0.5709	-647598.37	34.87	32.95	36.88
Rx-537_10kHz_02	478	1	13:12:47	0.700004931	47.7203976	16.8221650	119.700	-7.79	1.95	8.03	10000.0	88.576016723	68.325	-4.264	0.000000000	0.000	0.000	59.220710730	77.335	-4.263	160.286745976	75.811	-4.262	29.839748191	76.231	-4.262		-68.3247	9.0099	7.4866	7.9067	-68.3607	0.0399	0.1096	0.5727	-510791.13	35.28	33.52	36.99
Rx-537_10kHz_02	479	1	13:12:47	0.800004930	47.7203965	16.8221657	119.700	-7.78	1.83	7.99	10000.0	88.575900829	64.061	-4.264	0.000000000	0.000	0.000	59.216665930	73.071	-4.263	160.259382294	71.550	-4.261	29.821344624	71.990	-4.242		-64.0606	9.0106	7.4894	7.9291	-64.0966	0.0406	0.1124	0.5951	-417261.75	35.87	34.39	38.44
Rx-537_10kHz_02	480	1	13:12:47	0.900004929	47.7203955	16.8221663	119.700	-7.77	1.71	7.96	10000.0	88.577647143	59.799	-4.262	0.000000000	0.000	0.000	59.215306477	68.809	-4.263	160.269241472	67.284	-4.266	29.835541096	67.698	-4.291		-59.7988	9.0098	7.4849	7.8997	-59.8348	0.0398	0.1079	0.5657	-348661.71	35.19	33.01	36.54
Rx-537_10kHz_02	481	1	13:12:48	0.000004928	47.7203945	16.8221670	119.700	-7.76	1.58	7.92	10000.0	88.578043180	55.536	-4.262	0.000000000	0.000	0.000	59.212323501	64.547	-4.261	160.264334530	63.027	-4.257	29.839148458	63.470	-4.229		-55.5364	9.0110	7.4906	7.9331	-55.5724	0.0410	0.1136	0.5991	-295646.48	36.25	34.76	38.70
Rx-537_10kHz_02	482	1	13:12:48	0.100004927	47.7203936	16.8221678	119.720	-7.74	1.46	7.88	10000.0	88.593304602	51.274	-4.262	0.000000000	0.000	0.000	59.225721482	60.283	-4.264	160.284230508	58.758	-4.269	29.835208802	59.179	-4.291		-51.2742	9.0093	7.4838	7.9047	-51.3102	0.0393	0.1068	0.5707	-253031.38	34.74	32.66	36.86
Rx-537_10kHz_02	483	1	13:12:48	0.200004926	47.7203926	16.8221687	119.740	-7.72	1.35	7.83	10000.0	88.591423235	47.011	-4.263	0.000000000	0.000	0.000	59.224224772	56.021	-4.262	160.286686007	54.500	-4.258	29.842125407	54.942	-4.237		-47.0113	9.0098	7.4882	7.9304	-47.0473	0.0398	0.1112	0.5964	-217667.71	35.15	34.04	38.52
Rx-537_10kHz_02	484	1	13:12:48	0.300004924	47.7203917	16.8221696	119.760	-7.69	1.23	7.79	10000.0	88.594287646	42.750	-4.261	0.000000000	0.000	0.000	59.214652944	51.758	-4.263	160.284616882	50.236	-4.264	29.817015091	50.672	-4.269		-42.7502	9.0077	7.4858	7.9222	-42.7862	0.0377	0.1088	0.5882	-187558.39	33.32	33.28	37.99
Rx-537_10kHz_02	485	1	13:12:48	0.400004923	47.7203908	16.8221704	119.780	-7.67	1.11	7.75	10000.0	88.579435829	38.489	-4.261	0.000000000	0.000	0.000	59.188640808	47.496	-4.262	160.261118136	45.973	-4.263	29.819953681	46.387	-4.286		-38.4893	9.0065	7.4841	7.8973	-38.5253	0.0365	0.1071	0.5633	-161335.18	32.31	32.78	36.38
Rx-537_10kHz_02	486	1	13:12:48	0.500004922	47.7203898	16.8221713	119.800	-7.64	0.99	7.71	10000.0	88.580644686	34.226	-4.263	0.000000000	0.000	0.000	59.176059489	43.233	-4.263	160.251696579	41.714	-4.260	29.836170317	42.155	-4.231		-34.2263	9.0067	7.4874	7.9290	-34.2623	0.0367	0.1104	0.5950	-138038.03	32.41	33.78	38.43
Rx-537_10kHz_02	487	1	13:12:48	0.600004921	47.7203889	16.8221721	119.820	-7.62	0.87	7.67	10000.0	88.576921672	29.963	-4.263	0.000000000	0.000	0.000	59.184844317	38.971	-4.262	160.242937836	37.448	-4.265	29.838561205	37.878	-4.277		-29.9631	9.0079	7.4853	7.9154	-29.9991	0.0379	0.1083	0.5814	-116991.29	33.51	33.12	37.55
Rx-537_10kHz_02	488	1	13:12:48	0.700004920	47.7203880	16.8221729	119.840	-7.59	0.75	7.63	10000.0	88.580709903	25.702	-4.261	0.000000000	0.000	0.000	59.212298666	34.712	-4.259	160.275002036	33.188	-4.260	29.837630836	33.624	-4.254		-25.7021	9.0101	7.4862	7.9221	-25.7381	0.0401	0.1092	0.5881	-97691.16	35.47	33.40	37.99
Rx-537_10kHz_02	489	1	13:12:48	0.800004919	47.7203870	16.8221738	119.860	-7.57	0.63	7.60	10000.0	88.577395892	21.442	-4.260	0.000000000	0.000	0.000	59.216313848	30.453	-4.260	160.267518425	28.928	-4.260	29.815083772	29.367	-4.257		-21.4422	9.0104	7.4858	7.9246	-21.4782	0.0404	0.1088	0.5906	-79734.11	35.72	33.29	38.15
Rx-537_10kHz_02	490	1	13:12:48	0.900004917	47.7203861	16.8221747	119.880	-7.55	0.51	7.56	10000.0	88.579037886	17.181	-4.262	0.000000000	0.000	0.000	59.221162658	26.190	-4.262	160.287385257	24.662	-4.266	29.826195884	25.072	-4.295		-17.1806	9.0097	7.4817	7.8912	-17.2166	0.0397	0.1047	0.5572	-62792.52	35.06	32.02	35.99
Rx-537_10kHz_02	491	1	13:12:49	0.000004916	47.7203852	16.8221755	119.900	-7.52	0.39	7.53	10000.0	88.578989179	12.920	-4.261	0.000000000	0.000	0.000	59.216900372	21.930	-4.260	160.277283119	20.405	-4.257	29.826029041	20.849	-4.223		-12.9199	9.0102	7.4855	7.9289	-12.9559	0.0402	0.1085	0.5949	-46619.57	35.55	33.20	38.43
Rx-537_10kHz_02	492	1	13:12:49	0.100004915	47.7203843	16.8221762	119.910	-7.51	0.28	7.51	10000.0	88.593461758	8.658	-4.262	0.000000000	0.000	0.000	59.221527564	17.668	-4.262	160.299909280	16.140	-4.265	29.840132134	16.554	-4.295		-8.6582	9.0097	7.4821	7.8960	-8.6942	0.0397	0.1051	0.5620	-30987.63	35.10	32.16	36.30
Rx-537_10kHz_02	493	1	13:12:49	0.200004914	47.7203833	16.8221768	119.920	-7.50	0.17	7.50	10000.0	88.589213828	4.395	-4.263	0.000000000	0.000	0.000	59.216911329	13.405	-4.263	160.295443936	11.882	-4.259	29.852792763	12.330	-4.224		-4.3953	9.0100	7.4864	7.9351	-4.4313	0.0400	0.1094	0.6011	-15703.70	35.34	33.46	38.82
Rx-537_10kHz_02	494	1	13:12:49	0.300004913	47.7203824	16.8221775	119.930	-7.49	0.05	7.49	10000.0	88.591502801	0.134	-4.262	0.000000000	0.000	0.000	59.219566988	9.143	-4.263	160.277511889	7.616	-4.265	29.827611561	8.040	-4.290		-0.1336	9.0091	7.4826	7.9068	-0.1696	0.0391	0.1056	0.5728	-599.68	34.60	32.30	37.00
Rx-537_10kHz_02	495	1	13:12:49	0.400004912	47.7203815	16.8221782	119.940	-7.47	-0.06	7.47	10000.0	88.576834370	-4.126	-4.260	0.000000000	0.000	0.000	59.207305525	4.882	-4.260	160.269040399	3.356	-4.260	29.837217427	3.781	-4.259		4.1265	9.0089	7.4825	7.9075	4.0905	0.0389	0.1055	0.5735	14491.73	34.41	32.27	37.04
Rx-537_10kHz_02	496	1	13:12:49	0.500004910	47.7203806	16.8221788	119.950	-7.46	-0.17	7.46	10000.0	88.581364102	-8.387	-4.260	0.000000000	0.000	0.000	59.200838703	0.622	-4.261	160.258401114	-0.903	-4.259	29.815429214	-0.468	-4.249		8.3867	9.0083	7.4836	7.9191	8.3507	0.0383	0.1066	0.5851	29745.43	33.85	32.62	37.79
Rx-537_10kHz_02	497	1	13:12:49	0.600004909	47.7203797	16.8221795	119.960	-7.45	-0.28	7.45	10000.0	88.563059249	-12.649	-4.262	0.000000000	0.000	0.000	59.179569846	-3.641	-4.263	160.233762156	-5.167	-4.264	29.826474234	-4.748	-4.281		12.6486	9.0077	7.4815	7.9003	12.6126	0.0377	0.1045	0.5663	45342.85	33.34	31.98	36.57
Rx-537_10kHz_02	498	1	13:12:49	0.700004908	47.7203788	16.8221802	119.970	-7.44	-0.40	7.45	10000.0	88.571441453	-16.913	-4.264	0.000000000	0.000	0.000	59.178689978	-7.905	-4.264	160.226537051	-9.427	-4.260	29.826186012	-8.981	-4.232		16.9128	9.0083	7.4856	7.9323	16.8768	0.0383	0.1086	0.5983	61478.05	33.83	33.24	38.64
Rx-537_10kHz_02	499	1	13:12:49	0.800004907	47.7203778	16.8221808	119.980	-7.43	-0.51	7.44	10000.0	88.569985859	-21.176	-4.263	0.000000000	0.000	0.000	59.197816031	-12.167	-4.262	160.244006088	-13.695	-4.268	29.825193757	-13.288	-4.308		21.1757	9.0091	7.4807	7.8874	21.1397	0.0391	0.1037	0.5534	78354.64	34.56	31.71	35.74
Rx-537_10kHz_02	500	1	13:12:49	0.900004906	47.7203769	16.8221815	119.990	-7.41	-0.62	7.44	10000.0	88.575001531	-25.438	-4.262	0.000000000	0.000	0.000	59.211999312	-16.427	-4.261	160.262372095	-17.953	-4.258	29.833235461	-17.512	-4.224		25.4380	9.0108	7.4848	7.9258	25.4020	0.0408	0.1078	0.5918	96230.54	36.08	32.98	38.22
Rx-537_10kHz_02	501	1	13:12:50	0.000004905	47.7203760	16.8221822	120.000	-7.40	-0.74	7.44	10000.0	88.577485869	-29.701	-4.263	0.000000000	0.000	0.000	59.219851138	-20.691	-4.264	160.275080620	-22.221	-4.267	29.811568833	-21.816	-4.304		29.7006	9.0094	7.4800	7.8848	29.6646	0.0394	0.1030	0.5508	115419.40	34.87	31.52	35.58
Rx-537_10kHz_02	502	1	13:12:50	0.100004903	47.7203751	16.8221824	120.010	-7.42	-0.83	7.46	10000.0	88.590442796	-33.961	-4.260	0.000000000	0.000	0.000	59.227994986	-24.952	-4.261	160.295864650	-26.479	-4.259	29.834910832	-26.057	-4.241		33.9611	9.0092	7.4818	7.9045	33.9251	0.0392	0.1048	0.5705	136298.87	34.70	32.06	36.85
Rx-537_10kHz_02	503	1	13:12:50	0.200004902	47.7203743	16.8221826	120.020	-7.43	-0.93	7.49	10000.0	88.595507705	-38.223	-4.262	0.000000000	0.000	0.000	59.236379041	-29.213	-4.261	160.295634778	-30.742	-4.262	29.805823011	-30.324	-4.268		38.2234	9.0101	7.4817	7.8990	38.1874	0.0401	0.1047	0.5650	159391.71	35.48	32.02	36.49
Rx-537_10kHz_02	504	1	13:12:50	0.300004901	47.7203734	16.8221829	120.030	-7.45	-1.02	7.52	10000.0	88.589582947	-42.486	-4.262	0.000000000	0.000	0.000	59.230536025	-33.475	-4.262	160.276555423	-35.005	-4.263	29.821464561	-34.600	-4.276		42.4857	9.0106	7.4806	7.8854	42.4497	0.0406	0.1036	0.5514	185360.90	35.94	31.70	35.61
Rx-537_10kHz_02	505	1	13:12:50	0.400004900	47.7203725	16.8221831	120.040	-7.47	-1.12	7.55	10000.0	88.576188881	-46.748	-4.263	0.000000000	0.000	0.000	59.218996499	-37.738	-4.263	160.249624538	-39.265	-4.260	29.804900923	-38.844	-4.244		46.7485	9.0107	7.4832	7.9044	46.7125	0.0407	0.1062	0.5704	215132.60	35.95	32.50	36.84
Rx-537_10kHz_02	506	1	13:12:50	0.500004899	47.7203717	16.8221833	120.050	-7.48	-1.22	7.58	10000.0	88.575330986	-51.011	-4.262	0.000000000	0.000	0.000	59.220399254	-42.001	-4.263	160.263323999	-43.531	-4.265	29.823706092	-43.135	-4.291		51.0107	9.0097	7.4802	7.8762	50.9747	0.0397	0.1032	0.5422	250016.81	35.07	31.56	35.02
Rx-537_10kHz_02	507	1	13:12:50	0.600004898	47.7203708	16.8221836	120.060	-7.50	-1.31	7.61	10000.0	88.577395237	-55.272	-4.261	0.000000000	0.000	0.000	59.225672654	-46.261	-4.260	160.272065118	-47.789	-4.258	29.821271467	-47.372	-4.237		55.2717	9.0106	7.4829	7.8998	55.2357	0.0406	0.1059	0.5658	291952.48	35.92	32.40	36.55
Rx-537_10kHz_02	508	1	13:12:50	0.700004896	47.7203699	16.8221838	120.070	-7.52	-1.41	7.65	10000.0	88.575346529	-59.533	-4.261	0.000000000	0.000	0.000	59.225145349	-50.522	-4.261	160.256428107	-52.053	-4.264	29.818688059	-51.660	-4.288		59.5327	9.0109	7.4797	7.8728	59.4967	0.0409	0.1027	0.5388	343973.46	36.17	31.43	34.80
Rx-537_10kHz_02	509	1	13:12:50	0.800004895	47.7203691	16.8221840	120.080	-7.53	-1.51	7.68	10000.0	88.576934932	-63.794	-4.261	0.000000000	0.000	0.000	59.228301270	-54.783	-4.261	160.256757180	-56.313	-4.260	29.812831867	-55.906	-4.246		63.7938	9.0111	7.4810	7.8881	63.7578	0.0411	0.1040	0.5541	411059.00	36.36	31.82	35.79
Rx-537_10kHz_02	510	1	13:12:50	0.900004894	47.7203682	16.8221843	120.090	-7.55	-1.60	7.72	10000.0	88.577878563	-68.054	-4.260	0.000000000	0.000	0.000	59.218915767	-59.043	-4.260	160.249897862	-60.574	-4.261	29.798256954	-60.182	-4.276		68.0537	9.0112	7.4794	7.8720	68.0177	0.0412	0.1024	0.5380	502003.42	36.43	31.34	34.75
Rx-537_10kHz_02	511	1	13:12:51	0.000004893	47.7203673	16.8221845	120.100	-7.57	-1.70	7.76	10000.0	88.576480808	-72.314	-4.260	0.000000000	0.000	0.000	59.208504373	-63.303	-4.260	160.257416234	-64.835	-4.260	29.817303907	-64.451	-4.269		72.3140	9.0113	7.4793	7.8633	72.2780	0.0413	0.1023	0.5293	634121.11	36.49	31.29	34.19
Rx-537_10kHz_02	512	1	13:12:51	0.100004892	47.7203670	16.8221842	119.560	-7.60	-1.72	7.79	10000.0	88.592797874	-76.575	-4.261	0.000000000	0.000	0.000	59.231436925	-67.562	-4.260	160.277643510	-69.095	-4.261	29.809636561	-68.703	-4.252		76.5754	9.0130	7.4799	7.8725	76.5394	0.0430	0.1029	0.5385	846628.15	38.06	31.49	34.78
Rx-537_10kHz_02	513	1	13:12:51	0.200004891	47.7203667	16.8221839	119.020	-7.63	-1.75	7.83	10000.0	88.593989076	-80.838	-4.263	0.000000000	0.000	0.000	59.266556214	-71.823	-4.260	160.301798501	-73.361	-4.266	29.819466129	-72.998	-4.295		80.8382	9.0154	7.4768	7.8400	80.8022	0.0454	0.0998	0.5060	1251449.33	40.17	30.54	32.68
Rx-537_10kHz_02	514	1	13:12:51	0.300004889	47.7203664	16.8221835	118.480	-7.67	-1.77	7.87	10000.0	88.590295936	-85.101	-4.263	0.000000000	0.000	0.000	59.282218094	-76.085	-4.262	160.316015805	-77.622	-4.261	29.817744841	-77.245	-4.246		85.1008	9.0157	7.4784	7.8563	85.0648	0.0457	0.1014	0.5223	2346761.71	40.39	31.03	33.73
Rx-537_10kHz_02	515	1	13:12:51	0.400004888	47.7203661	16.8221832	117.940	-7.70	-1.79	7.91	10000.0	88.579007353	-89.363	-4.262	0.000000000	0.000	0.000	59.268516662	-80.349	-4.263	160.310673033	-81.887	-4.265	29.812382541	-81.538	-4.293		89.3626	9.0140	7.4751	7.8246	89.3266	0.0440	0.0981	0.4906	17237933.51	38.91	30.03	31.68
Rx-537_10kHz_02	516	1	13:12:51	0.500004887	47.7203658	16.8221829	117.400	-7.74	-1.82	7.95	10000.0	88.583421304	-93.624	-4.262	0.000000000	0.000	0.000	59.261380901	-84.611	-4.262	160.307743405	-86.148	-4.261	29.810175772	-85.784	-4.246		93.6245	9.0137	7.4765	7.8407	93.5885	0.0437	0.0995	0.5067	-3231358.43	38.60	30.46	32.73
Rx-537_10kHz_02	517	1	13:12:51	0.600004886	47.7203655	16.8221826	116.860	-7.77	-1.84	7.98	10000.0	88.580158553	-97.886	-4.262	0.000000000	0.000	0.000	59.251159636	-88.873	-4.262	160.288089227	-90.411	-4.263	29.805639387	-90.059	-4.275		97.8864	9.0138	7.4754	7.8274	97.8504	0.0438	0.0984	0.4934	-1469732.41	38.75	30.10	31.87
Rx-537_10kHz_02	518	1	13:12:51	0.700004885	47.7203652	16.8221823	116.320	-7.80	-1.86	8.02	10000.0	88.578370633	-102.150	-4.264	0.000000000	0.000	0.000	59.254046844	-93.136	-4.264	160.275805867	-94.674	-4.263	29.808034206	-94.321	-4.262		102.1499	9.0137	7.4760	7.8293	102.1139	0.0437	0.0990	0.4953	-944130.58	38.63	30.30	31.99
Rx-537_10kHz_02	519	1	13:12:51	0.800004884	47.7203649	16.8221820	115.780	-7.84	-1.89	8.06	10000.0	88.581679924	-106.413	-4.263	0.000000000	0.000	0.000	59.253786206	-97.400	-4.263	160.287360939	-98.937	-4.263	29.793892395	-98.584	-4.264		106.4127	9.0131	7.4756	7.8284	106.3767	0.0431	0.0986	0.4944	-689560.68	38.07	30.17	31.94
Rx-537_10kHz_02	520	1	13:12:51	0.900004882	47.7203646	16.8221817	115.240	-7.87	-1.91	8.10	10000.0	88.578252882	-110.672	-4.259	0.000000000	0.000	0.000	59.237764881	-101.660	-4.261	160.279124339	-103.198	-4.261	29.803164033	-102.849	-4.265		110.6720	9.0117	7.4740	7.8228	110.6360	0.0417	0.0970	0.4888	-538097.14	36.91	29.68	31.57
Rx-537_10kHz_02	521	1	13:12:52	0.000004881	47.7203643	16.8221813	114.700	-7.90	-1.93	8.14	10000.0	88.577651122	-114.931	-4.259	0.000000000	0.000	0.000	59.229789025	-105.920	-4.260	160.282483003	-107.457	-4.259	29.799653772	-107.102	-4.253		114.9310	9.0108	7.4741	7.8285	114.8950	0.0408	0.0971	0.4945	-436657.90	36.06	29.70	31.94
Rx-537_10kHz_02	522	1	13:12:52	0.100004880	47.7203641	16.8221803	114.700	-7.99	-1.93	8.22	10000.0	88.594803980	-119.190	-4.259	0.000000000	0.000	0.000	59.232344072	-110.180	-4.260	160.300205283	-111.718	-4.261	29.807142420	-111.377	-4.275		119.1904	9.0100	7.4723	7.8132	119.1544	0.0400	0.0953	0.4792	-363266.85	35.39	29.14	30.95
Rx-537_10kHz_02	523	1	13:12:52	0.200004879	47.7203638	16.8221792	114.700	-8.07	-1.94	8.30	10000.0	88.596137405	-123.451	-4.260	0.000000000	0.000	0.000	59.227117220	-114.441	-4.260	160.304018864	-115.977	-4.259	29.811086787	-115.617	-4.240		123.4506	9.0100	7.4735	7.8331	123.4146	0.0400	0.0965	0.4991	-307154.98	35.33	29.51	32.24
Rx-537_10kHz_02	524	1	13:12:52	0.300004878	47.7203635	16.8221781	114.700	-8.16	-1.94	8.39	10000.0	88.595532775	-127.711	-4.260	0.000000000	0.000	0.000	59.224081536	-118.701	-4.260	160.274598345	-120.238	-4.261	29.797302792	-119.888	-4.270		127.7107	9.0099	7.4729	7.8229	127.6747	0.0399	0.0959	0.4889	-262429.68	35.31	29.35	31.58
Rx-537_10kHz_02	525	1	13:12:52	0.400004877	47.7203632	16.8221771	114.700	-8.25	-1.94	8.47	10000.0	88.581754987	-131.972	-4.261	0.000000000	0.000	0.000	59.224309103	-122.960	-4.259	160.262175138	-124.498	-4.260	29.806548851	-124.138	-4.250		131.9721	9.0119	7.4743	7.8338	131.9361	0.0419	0.0973	0.4998	-225563.92	37.03	29.76	32.28
Rx-537_10kHz_02	526	1	13:12:52	0.500004875	47.7203629	16.8221760	114.700	-8.33	-1.94	8.56	10000.0	88.586063126	-136.234	-4.262	0.000000000	0.000	0.000	59.252397041	-127.221	-4.260	160.274792364	-128.759	-4.262	29.793585538	-128.400	-4.261		136.2338	9.0131	7.4743	7.8341	136.1978	0.0431	0.0973	0.5001	-194343.26	38.09	29.77	32.30
Rx-537_10kHz_02	527	1	13:12:52	0.600004874	47.7203626	16.8221749	114.700	-8.42	-1.95	8.64	10000.0	88.591068735	-140.496	-4.262	0.000000000	0.000	0.000	59.267231505	-131.483	-4.262	160.304247297	-133.022	-4.262	29.810848002	-132.668	-4.268		140.4961	9.0133	7.4741	7.8285	140.4601	0.0433	0.0971	0.4945	-167283.88	38.26	29.72	31.94
Rx-537_10kHz_02	528	1	13:12:52	0.700004873	47.7203624	16.8221739	114.700	-8.50	-1.95	8.72	10000.0	88.587100437	-144.758	-4.262	0.000000000	0.000	0.000	59.259801768	-135.745	-4.262	160.278934548	-137.282	-4.260	29.795428775	-136.913	-4.245		144.7576	9.0130	7.4755	7.8450	144.7216	0.0430	0.0985	0.5110	-143364.91	38.01	30.13	33.00
Rx-537_10kHz_02	529	1	13:12:52	0.800004872	47.7203621	16.8221728	114.700	-8.59	-1.95	8.81	10000.0	88.587477972	-149.018	-4.261	0.000000000	0.000	0.000	59.247928064	-140.006	-4.261	160.289163719	-141.544	-4.262	29.806813542	-141.188	-4.276		149.0181	9.0123	7.4737	7.8300	148.9821	0.0423	0.0967	0.4960	-121846.60	37.36	29.58	32.03
Rx-537_10kHz_02	530	1	13:12:52	0.900004871	47.7203618	16.8221717	114.700	-8.67	-1.95	8.89	10000.0	88.586255744	-153.280	-4.262	0.000000000	0.000	0.000	59.246883474	-144.268	-4.262	160.287130221	-145.805	-4.261	29.805624498	-145.434	-4.246		153.2804	9.0129	7.4751	7.8464	153.2444	0.0429	0.0981	0.5124	-102165.81	37.89	30.02	33.10
Rx-537_10kHz_02	531	1	13:12:53	0.000004870	47.7203615	16.8221707	114.700	-8.76	-1.96	8.98	10000.0	88.586052512	-157.544	-4.264	0.000000000	0.000	0.000	59.242617736	-148.532	-4.265	160.281449939	-150.071	-4.265	29.799405926	-149.712	-4.278		157.5443	9.0122	7.4736	7.8326	157.5083	0.0422	0.0966	0.4986	-83903.52	37.33	29.57	32.21
Rx-537_10kHz_02	532	1	13:12:53	0.100004868	47.7203615	16.8221698	114.690	-8.82	-1.93	9.03	10000.0	88.602134742	-161.808	-4.264	0.000000000	0.000	0.000	59.245035680	-152.797	-4.265	160.318112417	-154.333	-4.263	29.821054385	-153.958	-4.247		161.8080	9.0109	7.4747	7.8495	161.7720	0.0409	0.0977	0.5155	-66735.85	36.14	29.90	33.30
Rx-537_10kHz_02	533	1	13:12:53	0.200004867	47.7203616	16.8221689	114.680	-8.88	-1.90	9.08	10000.0	88.603715025	-166.071	-4.263	0.000000000	0.000	0.000	59.241152673	-157.061	-4.263	160.317211033	-158.597	-4.263	29.817702858	-158.225	-4.267		166.0706	9.0101	7.4740	7.8455	166.0346	0.0401	0.0970	0.5115	-50395.01	35.45	29.68	33.04
Rx-537_10kHz_02	534	1	13:12:53	0.300004866	47.7203616	16.8221681	114.670	-8.94	-1.88	9.13	10000.0	88.602485254	-170.332	-4.261	0.000000000	0.000	0.000	59.238480310	-161.322	-4.261	160.321360170	-162.858	-4.261	29.823399748	-162.486	-4.261		170.3316	9.0096	7.4737	7.8459	170.2956	0.0396	0.0967	0.5119	-34655.03	34.98	29.60	33.06
Rx-537_10kHz_02	535	1	13:12:53	0.400004865	47.7203616	16.8221672	114.660	-9.00	-1.85	9.19	10000.0	88.591409341	-174.592	-4.260	0.000000000	0.000	0.000	59.224842312	-165.582	-4.260	160.289205093	-167.117	-4.259	29.815408187	-166.737	-4.252		174.5917	9.0095	7.4747	7.8545	174.5557	0.0395	0.0977	0.5205	-19313.91	34.97	29.88	33.62
Rx-537_10kHz_02	536	1	13:12:53	0.500004864	47.7203617	16.8221663	114.650	-9.06	-1.83	9.24	10000.0	88.590020202	-178.853	-4.261	0.000000000	0.000	0.000	59.225025836	-169.844	-4.261	160.296229405	-171.380	-4.263	29.815670487	-171.014	-4.277		178.8529	9.0093	7.4731	7.8389	178.8169	0.0393	0.0961	0.5049	-4185.60	34.76	29.39	32.61
Rx-537_10kHz_02	537	1	13:12:53	0.600004863	47.7203617	16.8221655	114.640	-9.12	-1.80	9.29	10000.0	88.588284886	176.884	-4.263	0.000000000	0.000	0.000	59.224398417	-174.106	-4.262	160.295062335	-175.640	-4.260	29.811255872	-175.254	-4.240		-176.8843	9.0100	7.4760	7.8620	-176.9203	0.0400	0.0990	0.5280	10903.12	35.38	30.29	34.10
Rx-537_10kHz_02	538	1	13:12:53	0.700004861	47.7203617	16.8221646	114.630	-9.18	-1.78	9.35	10000.0	88.590191239	172.623	-4.262	0.000000000	0.000	0.000	59.234065288	-178.367	-4.262	160.291323388	-179.903	-4.263	29.821068602	-179.536	-4.282		-172.6226	9.0100	7.4745	7.8416	-172.6586	0.0400	0.0975	0.5076	26108.33	35.41	29.83	32.79
Rx-537_10kHz_02	539	1	13:12:53	0.800004860	47.7203618	16.8221637	114.620	-9.24	-1.75	9.40	10000.0	88.588122733	168.362	-4.261	0.000000000	0.000	0.000	59.231928785	177.371	-4.261	160.286690589	175.839	-4.258	29.826144354	176.244	-4.221		-168.3618	9.0095	7.4775	7.8817	-168.3978	0.0395	0.1005	0.5477	41605.23	34.96	30.75	35.38
Rx-537_10kHz_02	540	1	13:12:53	0.900004859	47.7203618	16.8221629	114.610	-9.30	-1.72	9.46	10000.0	88.589775390	164.101	-4.261	0.000000000	0.000	0.000	59.229267833	173.109	-4.262	160.270414797	171.577	-4.262	29.828736090	171.982	-4.261		-164.1005	9.0089	7.4766	7.8815	-164.1365	0.0389	0.0996	0.5475	57585.19	34.42	30.47	35.36
Rx-537_10kHz_02	541	1	13:12:54	0.000004858	47.7203618	16.8221620	114.600	-9.36	-1.70	9.51	10000.0	88.590382439	159.839	-4.261	0.000000000	0.000	0.000	59.231838958	168.848	-4.262	160.286897203	167.316	-4.261	29.833863998	167.725	-4.257		-159.8391	9.0089	7.4769	7.8856	-159.8751	0.0389	0.0999	0.5516	74257.30	34.38	30.57	35.63
Rx-537_10kHz_02	542	1	13:12:54	0.100004857	47.7203619	16.8221617	114.590	-9.37	-1.68	9.53	10000.0	88.606535700	155.579	-4.261	0.000000000	0.000	0.000	59.239005494	164.588	-4.260	160.312480422	163.056	-4.260	29.835452984	163.471	-4.254		-155.5785	9.0092	7.4775	7.8926	-155.6145	0.0392	0.1005	0.5586	91861.37	34.65	30.75	36.08
Rx-537_10kHz_02	543	1	13:12:54	0.200004856	47.7203620	16.8221614	114.580	-9.39	-1.67	9.54	10000.0	88.611159852	151.318	-4.260	0.000000000	0.000	0.000	59.238694943	160.327	-4.260	160.325487701	158.795	-4.261	29.849797550	159.200	-4.271		-151.3183	9.0090	7.4766	7.8817	-151.3543	0.0390	0.0996	0.5477	110694.71	34.52	30.48	35.37
Rx-537_10kHz_02	544	1	13:12:54	0.300004854	47.7203620	16.8221611	114.570	-9.41	-1.66	9.56	10000.0	88.610998187	147.059	-4.259	0.000000000	0.000	0.000	59.235391298	156.068	-4.260	160.319270807	154.537	-4.258	29.844562876	154.957	-4.243		-147.0588	9.0090	7.4784	7.8982	-147.0948	0.0390	0.1014	0.5642	131121.92	34.48	31.04	36.44
Rx-537_10kHz_02	545	1	13:12:54	0.400004853	47.7203621	16.8221608	114.560	-9.43	-1.64	9.57	10000.0	88.592730089	142.799	-4.260	0.000000000	0.000	0.000	59.227147250	151.808	-4.260	160.288272520	150.276	-4.262	29.850047328	150.664	-4.293		-142.7990	9.0090	7.4766	7.8648	-142.8350	0.0390	0.0996	0.5308	153619.94	34.46	30.49	34.29
Rx-537_10kHz_02	546	1	13:12:54	0.500004852	47.7203622	16.8221605	114.550	-9.45	-1.63	9.59	10000.0	88.592723579	138.538	-4.261	0.000000000	0.000	0.000	59.222930850	147.548	-4.260	160.275054504	146.018	-4.258	29.872524387	146.416	-4.247		-138.5383	9.0095	7.4798	7.8781	-138.5743	0.0395	0.1028	0.5441	178815.87	34.94	31.45	35.14
Rx-537_10kHz_02	547	1	13:12:54	0.600004851	47.7203622	16.8221602	114.540	-9.47	-1.61	9.60	10000.0	88.595654181	134.278	-4.260	0.000000000	0.000	0.000	59.230278611	143.287	-4.261	160.288711194	141.756	-4.262	29.827200376	142.156	-4.260		-134.2781	9.0091	7.4778	7.8780	-134.3141	0.0391	0.1008	0.5440	207554.23	34.60	30.83	35.13
Rx-537_10kHz_02	548	1	13:12:54	0.700004850	47.7203623	16.8221599	114.530	-9.49	-1.60	9.62	10000.0	88.594238430	130.019	-4.260	0.000000000	0.000	0.000	59.226900493	139.028	-4.259	160.287163936	137.498	-4.258	29.833751412	137.905	-4.251		-130.0186	9.0095	7.4794	7.8862	-130.0546	0.0395	0.1024	0.5522	241034.56	34.96	31.33	35.66
Rx-537_10kHz_02	549	1	13:12:54	0.800004849	47.7203624	16.8221596	114.520	-9.50	-1.58	9.64	10000.0	88.597210582	125.760	-4.259	0.000000000	0.000	0.000	59.225118874	134.769	-4.259	160.290047669	133.239	-4.259	29.826831379	133.644	-4.261		-125.7595	9.0094	7.4797	7.8843	-125.7955	0.0394	0.1027	0.5503	281018.39	34.88	31.43	35.55
Rx-537_10kHz_02	550	1	13:12:54	0.900004847	47.7203624	16.8221593	114.510	-9.52	-1.57	9.65	10000.0	88.597474243	121.499	-4.261	0.000000000	0.000	0.000	59.225613921	130.508	-4.261	160.298566733	128.978	-4.261	29.835208481	129.371	-4.273		-121.4989	9.0095	7.4790	7.8722	-121.5349	0.0395	0.1020	0.5382	330231.95	34.89	31.20	34.76
Rx-537_10kHz_02	551	1	13:12:55	0.000004846	47.7203625	16.8221590	114.500	-9.54	-1.55	9.67	10000.0	88.598070720	117.240	-4.259	0.000000000	0.000	0.000	59.226360524	126.249	-4.259	160.300471401	124.719	-4.259	29.827868332	125.117	-4.255		-117.2396	9.0097	7.4795	7.8769	-117.2756	0.0397	0.1025	0.5429	393025.12	35.11	31.37	35.07
Rx-537_10kHz_02	552	1	13:12:55	0.100004845	47.7203625	16.8221590	114.500	-9.54	-1.55	9.67	10000.0	88.611312356	112.979	-4.261	0.000000000	0.000	0.000	59.235156255	121.989	-4.261	160.326793999	120.457	-4.262	29.834168854	120.838	-4.278		-112.9790	9.0097	7.4784	7.8594	-113.0150	0.0397	0.1014	0.5254	477052.24	35.06	31.04	33.94
Rx-537_10kHz_02	553	1	13:12:55	0.200004844	47.7203625	16.8221589	114.500	-9.55	-1.55	9.67	10000.0	88.612622231	108.717	-4.262	0.000000000	0.000	0.000	59.236850514	117.727	-4.262	160.333501000	116.196	-4.261	29.832751420	116.585	-4.254		-108.7171	9.0095	7.4793	7.8676	-108.7531	0.0395	0.1023	0.5336	596863.49	34.89	31.31	34.47
Rx-537_10kHz_02	554	1	13:12:55	0.300004843	47.7203625	16.8221589	114.500	-9.55	-1.55	9.67	10000.0	88.611625348	104.454	-4.263	0.000000000	0.000	0.000	59.232584392	113.463	-4.263	160.323867440	111.932	-4.264	29.832966521	112.313	-4.271		-104.4538	9.0094	7.4782	7.8595	-104.4898	0.0394	0.1012	0.5255	784144.29	34.81	30.98	33.94
Rx-537_10kHz_02	555	1	13:12:55	0.400004842	47.7203625	16.8221589	114.500	-9.55	-1.55	9.68	10000.0	88.596490032	100.191	-4.263	0.000000000	0.000	0.000	59.221395833	109.201	-4.262	160.293583502	107.670	-4.262	29.829775544	108.056	-4.258		-100.1909	9.0098	7.4787	7.8647	-100.2269	0.0398	0.1017	0.5307	1123229.09	35.20	31.12	34.28
Rx-537_10kHz_02	556	1	13:12:55	0.500004840	47.7203625	16.8221588	114.500	-9.55	-1.55	9.68	10000.0	88.596815865	95.930	-4.261	0.000000000	0.000	0.000	59.222439325	104.939	-4.261	160.295212688	103.408	-4.261	29.826515391	103.796	-4.260		-95.9296	9.0097	7.4786	7.8660	-95.9656	0.0397	0.1016	0.5320	1939248.74	35.08	31.08	34.36
Rx-537_10kHz_02	557	1	13:12:55	0.600004839	47.7203625	16.8221588	114.500	-9.56	-1.55	9.68	10000.0	88.593837272	91.669	-4.260	0.000000000	0.000	0.000	59.220944521	100.679	-4.260	160.291122852	99.149	-4.259	29.832543241	99.541	-4.255		-91.6693	9.0100	7.4800	7.8717	-91.7053	0.0400	0.1030	0.5377	6806667.31	35.37	31.51	34.73
Rx-537_10kHz_02	558	1	13:12:55	0.700004838	47.7203625	16.8221588	114.500	-9.56	-1.55	9.68	10000.0	88.593653480	87.410	-4.260	0.000000000	0.000	0.000	59.220335725	96.420	-4.260	160.284039338	94.890	-4.259	29.825409021	95.294	-4.247		-87.4096	9.0100	7.4806	7.8841	-87.4456	0.0400	0.1036	0.5501	-4542218.08	35.32	31.69	35.53
Rx-537_10kHz_02	559	1	13:12:55	0.800004837	47.7203625	16.8221587	114.500	-9.56	-1.55	9.68	10000.0	88.594860454	83.150	-4.260	0.000000000	0.000	0.000	59.222097133	92.159	-4.260	160.290387979	90.629	-4.261	29.834523716	91.020	-4.274		-83.1496	9.0096	7.4794	7.8702	-83.1856	0.0396	0.1024	0.5362	-1695764.37	35.04	31.32	34.63
Rx-537_10kHz_02	560	1	13:12:55	0.900004836	47.7203625	16.8221587	114.500	-9.56	-1.55	9.69	10000.0	88.593885240	78.889	-4.261	0.000000000	0.000	0.000	59.223176225	87.899	-4.261	160.286390781	86.370	-4.259	29.831912823	86.777	-4.243		-78.8889	9.0098	7.4813	7.8882	-78.9249	0.0398	0.1043	0.5542	-1035250.53	35.18	31.91	35.80
Rx-537_10kHz_02	561	1	13:12:56	0.000004835	47.7203625	16.8221587	114.500	-9.57	-1.54	9.69	10000.0	88.597187771	74.627	-4.262	0.000000000	0.000	0.000	59.224744156	83.637	-4.262	160.282347997	82.107	-4.263	29.836354943	82.500	-4.277		-74.6272	9.0095	7.4795	7.8731	-74.6632	0.0395	0.1025	0.5391	-738870.59	34.91	31.37	34.82
Rx-537_10kHz_02	562	1	13:12:56	0.100004833	47.7203627	16.8221585	114.500	-9.57	-1.52	9.69	10000.0	88.608022848	70.367	-4.260	0.000000000	0.000	0.000	59.229748700	79.376	-4.260	160.306380475	77.848	-4.259	29.853668705	78.243	-4.258		-70.3668	9.0095	7.4810	7.8759	-70.4028	0.0395	0.1040	0.5419	-569171.89	34.90	31.82	35.00
Rx-537_10kHz_02	563	1	13:12:56	0.200004832	47.7203629	16.8221584	114.500	-9.57	-1.49	9.69	10000.0	88.616928426	66.107	-4.260	0.000000000	0.000	0.000	59.239803418	75.116	-4.260	160.321127021	73.587	-4.261	29.839568105	73.979	-4.264		-66.1067	9.0095	7.4798	7.8722	-66.1427	0.0395	0.1028	0.5382	-458210.46	34.91	31.46	34.76
Rx-537_10kHz_02	564	1	13:12:56	0.300004831	47.7203631	16.8221582	114.500	-9.57	-1.47	9.69	10000.0	88.612988009	61.847	-4.259	0.000000000	0.000	0.000	59.239179660	70.857	-4.259	160.328364532	69.328	-4.259	29.844083136	69.724	-4.255		-61.8475	9.0098	7.4802	7.8761	-61.8835	0.0398	0.1032	0.5421	-379252.06	35.17	31.56	35.01
Rx-537_10kHz_02	565	1	13:12:56	0.400004830	47.7203633	16.8221581	114.500	-9.58	-1.45	9.69	10000.0	88.595962864	57.588	-4.259	0.000000000	0.000	0.000	59.225156176	66.598	-4.259	160.292431233	65.069	-4.258	29.826618973	65.468	-4.256		-57.5882	9.0098	7.4810	7.8797	-57.6242	0.0398	0.1040	0.5457	-319611.74	35.20	31.81	35.25
Rx-537_10kHz_02	566	1	13:12:56	0.500004829	47.7203635	16.8221579	114.500	-9.58	-1.42	9.68	10000.0	88.596106781	53.329	-4.259	0.000000000	0.000	0.000	59.226558648	62.339	-4.259	160.297393928	60.809	-4.260	29.834702513	61.199	-4.269		-53.3291	9.0098	7.4798	7.8699	-53.3651	0.0398	0.1028	0.5359	-272511.26	35.16	31.44	34.61
Rx-537_10kHz_02	567	1	13:12:56	0.600004828	47.7203637	16.8221578	114.500	-9.58	-1.40	9.68	10000.0	88.593901104	49.069	-4.260	0.000000000	0.000	0.000	59.224703863	58.079	-4.259	160.286216010	56.551	-4.258	29.830116168	56.958	-4.241		-49.0692	9.0103	7.4815	7.8886	-49.1052	0.0403	0.1045	0.5546	-233979.58	35.61	31.96	35.82
Rx-537_10kHz_02	568	1	13:12:56	0.700004826	47.7203639	16.8221576	114.500	-9.59	-1.37	9.68	10000.0	88.597096070	44.809	-4.260	0.000000000	0.000	0.000	59.229204548	53.819	-4.260	160.292463213	52.289	-4.262	29.832398614	52.677	-4.281		-44.8092	9.0098	7.4794	7.8673	-44.8452	0.0398	0.1024	0.5333	-201550.18	35.23	31.31	34.45
Rx-537_10kHz_02	569	1	13:12:56	0.800004825	47.7203641	16.8221575	114.500	-9.59	-1.35	9.68	10000.0	88.598789322	40.548	-4.261	0.000000000	0.000	0.000	59.230660528	49.559	-4.260	160.291070165	48.031	-4.258	29.844285738	48.433	-4.244		-40.5484	9.0103	7.4822	7.8842	-40.5844	0.0403	0.1052	0.5502	-173590.16	35.67	32.18	35.54
Rx-537_10kHz_02	570	1	13:12:56	0.900004824	47.7203643	16.8221573	114.500	-9.59	-1.32	9.68	10000.0	88.595955002	36.288	-4.261	0.000000000	0.000	0.000	59.221202970	45.298	-4.261	160.280276818	43.768	-4.262	29.847949516	44.152	-4.281		-36.2877	9.0101	7.4807	7.8640	-36.3237	0.0401	0.1037	0.5300	-148984.62	35.49	31.74	34.23
Rx-537_10kHz_02	571	1	13:12:57	0.000004823	47.7203645	16.8221572	114.500	-9.59	-1.30	9.68	10000.0	88.600504164	32.026	-4.261	0.000000000	0.000	0.000	59.224269328	41.036	-4.261	160.290836599	39.507	-4.261	29.847156486	39.913	-4.239		-32.0262	9.0101	7.4809	7.8863	-32.0622	0.0401	0.1039	0.5523	-126931.18	35.48	31.78	35.67
Rx-537_10kHz_02	572	1	13:12:57	0.100004822	47.7203652	16.8221567	114.500	-9.60	-1.22	9.68	10000.0	88.611778452	27.766	-4.260	0.000000000	0.000	0.000	59.240577446	36.776	-4.261	160.327092442	35.246	-4.261	29.820191059	35.645	-4.267		-27.7659	9.0097	7.4798	7.8795	-27.8019	0.0397	0.1028	0.5455	-106849.91	35.11	31.46	35.23
Rx-537_10kHz_02	573	1	13:12:57	0.200004821	47.7203658	16.8221563	114.500	-9.60	-1.14	9.67	10000.0	88.611949713	23.507	-4.259	0.000000000	0.000	0.000	59.245150344	32.516	-4.259	160.338608716	30.985	-4.261	29.826630762	31.376	-4.269		-23.5067	9.0097	7.4783	7.8696	-23.5427	0.0397	0.1013	0.5356	-88291.27	35.06	31.00	34.59
Rx-537_10kHz_02	574	1	13:12:57	0.300004819	47.7203665	16.8221559	114.500	-9.61	-1.06	9.67	10000.0	88.614449896	19.249	-4.258	0.000000000	0.000	0.000	59.243754190	28.259	-4.258	160.333096171	26.728	-4.257	29.828672585	27.134	-4.242		-19.2488	9.0097	7.4794	7.8856	-19.2848	0.0397	0.1024	0.5516	-70904.22	35.10	31.33	35.63
Rx-537_10kHz_02	575	1	13:12:57	0.400004818	47.7203672	16.8221554	114.500	-9.62	-0.97	9.66	10000.0	88.605650674	14.991	-4.258	0.000000000	0.000	0.000	59.234140442	24.001	-4.258	160.316064079	22.469	-4.259	29.832268260	22.862	-4.272		-14.9912	9.0097	7.4782	7.8710	-15.0272	0.0397	0.1012	0.5370	-54401.03	35.09	30.95	34.68
Rx-537_10kHz_02	576	1	13:12:57	0.500004817	47.7203678	16.8221550	114.500	-9.62	-0.89	9.66	10000.0	88.603623112	10.733	-4.258	0.000000000	0.000	0.000	59.231025610	19.743	-4.258	160.313752553	18.213	-4.256	29.831979274	18.623	-4.239		-10.7329	9.0101	7.4804	7.8899	-10.7689	0.0401	0.1034	0.5559	-38542.08	35.45	31.62	35.90
Rx-537_10kHz_02	577	1	13:12:57	0.600004816	47.7203685	16.8221546	114.500	-9.63	-0.81	9.66	10000.0	88.600830320	6.475	-4.258	0.000000000	0.000	0.000	59.226633351	15.485	-4.258	160.306676353	13.955	-4.259	29.829334491	14.355	-4.268		-6.4749	9.0099	7.4798	7.8798	-6.5109	0.0399	0.1028	0.5458	-23127.15	35.29	31.46	35.25
Rx-537_10kHz_02	578	1	13:12:57	0.700004815	47.7203692	16.8221541	114.500	-9.63	-0.73	9.66	10000.0	88.598710184	2.216	-4.259	0.000000000	0.000	0.000	59.216639629	11.227	-4.258	160.290372755	9.698	-4.257	29.849542820	10.114	-4.241		-2.2164	9.0102	7.4813	7.8974	-2.2524	0.0402	0.1043	0.5634	-7970.17	35.56	31.90	36.39
Rx-537_10kHz_02	579	1	13:12:57	0.800004814	47.7203698	16.8221537	114.500	-9.64	-0.65	9.66	10000.0	88.599536943	-2.042	-4.258	0.000000000	0.000	0.000	59.224226501	6.968	-4.258	160.302410052	5.439	-4.259	29.830217682	5.846	-4.268		2.0421	9.0105	7.4809	7.8876	2.0061	0.0405	0.1039	0.5536	7098.06	35.85	31.79	35.76
Rx-537_10kHz_02	580	1	13:12:57	0.900004812	47.7203705	16.8221533	114.500	-9.64	-0.57	9.66	10000.0	88.602755208	-6.302	-4.259	0.000000000	0.000	0.000	59.230578987	2.709	-4.259	160.317561346	1.179	-4.260	29.837691043	1.584	-4.261		6.3016	9.0108	7.4809	7.8857	6.2656	0.0408	0.1039	0.5517	22248.75	36.04	31.77	35.64
Rx-537_10kHz_02	581	1	13:12:58	0.000004811	47.7203712	16.8221528	114.500	-9.65	-0.49	9.66	10000.0	88.600485225	-10.561	-4.259	0.000000000	0.000	0.000	59.233194335	-1.550	-4.259	160.315416704	-3.079	-4.258	29.825829493	-2.671	-4.255		10.5607	9.0105	7.4816	7.8898	10.5247	0.0405	0.1046	0.5558	37647.93	35.83	31.99	35.90
Rx-537_10kHz_02	582	1	13:12:58	0.100004810	47.7203721	16.8221523	114.490	-9.65	-0.38	9.66	10000.0	88.611856053	-14.821	-4.260	0.000000000	0.000	0.000	59.239938365	-5.810	-4.260	160.334741729	-7.341	-4.261	29.840843448	-6.944	-4.273		14.8206	9.0102	7.4800	7.8768	14.7846	0.0402	0.1030	0.5428	53482.26	35.54	31.51	35.06
Rx-537_10kHz_02	583	1	13:12:58	0.200004809	47.7203730	16.8221517	114.480	-9.65	-0.27	9.66	10000.0	88.617813812	-19.082	-4.262	0.000000000	0.000	0.000	59.242000174	-10.072	-4.261	160.331414782	-11.599	-4.259	29.845675692	-11.178	-4.235		19.0823	9.0107	7.4828	7.9039	19.0463	0.0407	0.1058	0.5699	69958.50	36.00	32.38	36.81
Rx-537_10kHz_02	584	1	13:12:58	0.300004808	47.7203739	16.8221512	114.470	-9.66	-0.17	9.66	10000.0	88.616614212	-23.343	-4.260	0.000000000	0.000	0.000	59.235497142	-14.333	-4.261	160.331870036	-15.862	-4.263	29.844758376	-15.458	-4.280		23.3427	9.0098	7.4807	7.8846	23.3067	0.0398	0.1037	0.5506	87299.56	35.17	31.72	35.57
Rx-537_10kHz_02	585	1	13:12:58	0.400004807	47.7203748	16.8221506	114.460	-9.66	-0.06	9.66	10000.0	88.607763784	-27.602	-4.259	0.000000000	0.000	0.000	59.233695586	-18.592	-4.259	160.300555592	-20.120	-4.258	29.837595750	-19.700	-4.242		27.6017	9.0100	7.4815	7.9013	27.5657	0.0400	0.1045	0.5673	105784.68	35.38	31.98	36.64
Rx-537_10kHz_02	586	1	13:12:58	0.500004805	47.7203757	16.8221501	114.450	-9.67	0.05	9.67	10000.0	88.586515966	-31.860	-4.259	0.000000000	0.000	0.000	59.225241894	-22.851	-4.259	160.269893115	-24.380	-4.260	29.813062515	-23.969	-4.269		31.8603	9.0098	7.4798	7.8911	31.8243	0.0398	0.1028	0.5571	125762.59	35.17	31.45	35.99
Rx-537_10kHz_02	587	1	13:12:58	0.600004804	47.7203766	16.8221495	114.440	-9.67	0.16	9.67	10000.0	88.583431352	-36.118	-4.258	0.000000000	0.000	0.000	59.227823275	-27.109	-4.258	160.283684205	-28.639	-4.258	29.816319739	-28.226	-4.257		36.1182	9.0097	7.4796	7.8923	36.0822	0.0397	0.1026	0.5583	147673.23	35.13	31.40	36.06
Rx-537_10kHz_02	588	1	13:12:58	0.700004803	47.7203775	16.8221490	114.430	-9.68	0.27	9.68	10000.0	88.597891137	-40.377	-4.259	0.000000000	0.000	0.000	59.230487069	-31.368	-4.259	160.303609609	-32.897	-4.258	29.820115136	-32.479	-4.253		40.3775	9.0098	7.4804	7.8986	40.3415	0.0398	0.1034	0.5646	172105.55	35.18	31.65	36.47
Rx-537_10kHz_02	589	1	13:12:58	0.800004802	47.7203784	16.8221484	114.420	-9.68	0.37	9.69	10000.0	88.602300733	-44.636	-4.258	0.000000000	0.000	0.000	59.233533186	-35.626	-4.258	160.315247407	-37.155	-4.258	29.834850984	-36.747	-4.268		44.6356	9.0100	7.4804	7.8890	44.5996	0.0400	0.1034	0.5550	199829.49	35.39	31.64	35.85
Rx-537_10kHz_02	590	1	13:12:58	0.900004801	47.7203793	16.8221479	114.410	-9.69	0.48	9.70	10000.0	88.602266925	-48.894	-4.258	0.000000000	0.000	0.000	59.231334152	-39.884	-4.258	160.306489462	-41.411	-4.255	29.831204900	-40.981	-4.235		48.8939	9.0104	7.4834	7.9127	48.8579	0.0404	0.1064	0.5787	231949.49	35.68	32.55	37.37
Rx-537_10kHz_02	591	1	13:12:59	0.000004800	47.7203802	16.8221473	114.400	-9.69	0.59	9.71	10000.0	88.606654278	-53.153	-4.259	0.000000000	0.000	0.000	59.222299385	-44.143	-4.259	160.313789943	-45.671	-4.260	29.850270243	-45.254	-4.273		53.1531	9.0104	7.4823	7.8989	53.1171	0.0404	0.1053	0.5649	270062.41	35.72	32.23	36.49
Rx-537_10kHz_02	592	1	13:12:59	0.100004798	47.7203812	16.8221467	114.400	-9.70	0.72	9.72	10000.0	88.613700098	-57.413	-4.260	0.000000000	0.000	0.000	59.233960452	-48.402	-4.259	160.334845947	-49.929	-4.258	29.849591527	-49.500	-4.246		57.4127	9.0106	7.4834	7.9127	57.3767	0.0406	0.1064	0.5787	316579.27	35.90	32.56	37.38
Rx-537_10kHz_02	593	1	13:12:59	0.200004797	47.7203823	16.8221460	114.400	-9.70	0.84	9.74	10000.0	88.617584010	-61.671	-4.258	0.000000000	0.000	0.000	59.248872214	-52.661	-4.259	160.351124052	-54.190	-4.261	29.832086021	-53.779	-4.279		61.6710	9.0102	7.4808	7.8916	61.6350	0.0402	0.1038	0.5576	375327.32	35.57	31.76	36.02
Rx-537_10kHz_02	594	1	13:12:59	0.300004796	47.7203833	16.8221453	114.400	-9.71	0.97	9.76	10000.0	88.616448012	-65.928	-4.257	0.000000000	0.000	0.000	59.250167292	-56.918	-4.257	160.352292403	-58.447	-4.256	29.831469382	-58.029	-4.250		65.9284	9.0101	7.4818	7.8989	65.8924	0.0401	0.1048	0.5649	452850.44	35.46	32.06	36.49
Rx-537_10kHz_02	595	1	13:12:59	0.400004795	47.7203844	16.8221447	114.400	-9.72	1.10	9.78	10000.0	88.605618540	-70.185	-4.257	0.000000000	0.000	0.000	59.233542968	-61.175	-4.257	160.310439583	-62.703	-4.257	29.830853467	-62.282	-4.252		70.1854	9.0104	7.4820	7.9036	70.1494	0.0404	0.1050	0.5696	561302.76	35.71	32.14	36.79
Rx-537_10kHz_02	596	1	13:12:59	0.500004794	47.7203854	16.8221440	114.400	-9.72	1.22	9.80	10000.0	88.601258759	-74.443	-4.257	0.000000000	0.000	0.000	59.227160085	-65.432	-4.257	160.310372827	-66.960	-4.257	29.843483516	-66.544	-4.262		74.4426	9.0106	7.4822	7.8985	74.4066	0.0406	0.1052	0.5645	726105.16	35.88	32.18	36.46
Rx-537_10kHz_02	597	1	13:12:59	0.600004793	47.7203865	16.8221433	114.400	-9.73	1.35	9.82	10000.0	88.597859784	-78.700	-4.257	0.000000000	0.000	0.000	59.226766575	-69.689	-4.257	160.303543479	-71.217	-4.257	29.835515740	-70.795	-4.251		78.6996	9.0103	7.4825	7.9042	78.6636	0.0403	0.1055	0.5702	1010782.71	35.61	32.27	36.83
Rx-537_10kHz_02	598	1	13:12:59	0.700004791	47.7203875	16.8221427	114.400	-9.74	1.48	9.85	10000.0	88.604906360	-82.958	-4.258	0.000000000	0.000	0.000	59.231925010	-73.948	-4.258	160.316850763	-75.477	-4.260	29.836655435	-75.063	-4.268		82.9578	9.0100	7.4811	7.8946	82.9218	0.0400	0.1041	0.5606	1631964.92	35.37	31.85	36.21
Rx-537_10kHz_02	599	1	13:12:59	0.800004790	47.7203886	16.8221420	114.400	-9.75	1.60	9.88	10000.0	88.603856469	-87.217	-4.259	0.000000000	0.000	0.000	59.242459986	-78.207	-4.259	160.327530901	-79.736	-4.260	29.824219470	-79.322	-4.259		87.2171	9.0100	7.4808	7.8948	87.1811	0.0400	0.1038	0.5608	4115375.30	35.37	31.77	36.22
Rx-537_10kHz_02	600	1	13:12:59	0.900004789	47.7203896	16.8221413	114.400	-9.75	1.73	9.90	10000.0	88.603298947	-91.476	-4.259	0.000000000	0.000	0.000	59.236408780	-82.466	-4.259	160.310331244	-83.996	-4.259	29.827885125	-83.587	-4.265		91.4760	9.0100	7.4803	7.8887	91.4400	0.0400	0.1033	0.5547	-8061678.14	35.36	31.61	35.83
Rx-537_10kHz_03	1	1	13:13:00	0.000004788	47.7203907	16.8221407	114.400	-9.76	1.86	9.93	10000.0	88.603870726	-95.734	-95.734	0.000000000	0.000	0.000	59.234489076	-86.724	-86.724	160.310017970	-88.251	-88.251	29.833849609	-87.827	-87.827		95.7343	9.0103	7.4829	7.9071	95.6983	0.0403	0.1059	0.5731	-2030842.33	35.66	32.40	37.01
Rx-537_10kHz_03	2	1	13:13:00	0.100004787	47.7203917	16.8221400	114.410	-9.76	1.98	9.96	10000.0	88.616319390	-99.993	-4.258	0.000000000	0.000	0.000	59.237954309	-90.982	-4.258	160.331522109	-92.509	-4.258	29.837408919	-92.086	-4.259		99.9928	9.0103	7.4837	7.9069	99.9568	0.0403	0.1067	0.5729	-1154342.79	35.65	32.65	37.01
Rx-537_10kHz_03	3	1	13:13:00	0.200004786	47.7203928	16.8221394	114.420	-9.77	2.11	9.99	10000.0	88.617186137	-104.252	-4.259	0.000000000	0.000	0.000	59.229935622	-95.242	-4.259	160.337993666	-96.768	-4.259	29.864142108	-96.345	-4.259		104.2522	9.0106	7.4837	7.9068	104.2162	0.0406	0.1067	0.5728	-799892.89	35.89	32.64	37.00
Rx-537_10kHz_03	4	1	13:13:00	0.300004784	47.7203938	16.8221388	114.430	-9.77	2.23	10.03	10000.0	88.623597938	-108.511	-4.259	0.000000000	0.000	0.000	59.244735532	-99.501	-4.259	160.351602844	-101.028	-4.260	29.846303637	-100.605	-4.259		108.5113	9.0105	7.4833	7.9068	108.4753	0.0405	0.1063	0.5728	-606505.95	35.79	32.51	37.00
Rx-537_10kHz_03	5	1	13:13:00	0.400004783	47.7203949	16.8221381	114.440	-9.78	2.36	10.06	10000.0	88.606770351	-112.769	-4.258	0.000000000	0.000	0.000	59.243365547	-103.759	-4.258	160.336685878	-105.287	-4.259	29.829496522	-104.880	-4.275		112.7690	9.0103	7.4817	7.8893	112.7330	0.0403	0.1047	0.5553	-483652.18	35.62	32.04	35.87
Rx-537_10kHz_03	6	1	13:13:00	0.500004782	47.7203959	16.8221375	114.450	-9.78	2.49	10.09	10000.0	88.606614478	-117.024	-4.255	0.000000000	0.000	0.000	59.236922637	-108.013	-4.255	160.321518587	-109.540	-4.253	29.833723258	-109.114	-4.235		117.0241	9.0107	7.4838	7.9098	116.9881	0.0407	0.1068	0.5758	-397915.14	35.96	32.67	37.19
Rx-537_10kHz_03	7	1	13:13:00	0.600004781	47.7203970	16.8221369	114.460	-9.79	2.61	10.13	10000.0	88.604868232	-121.279	-4.255	0.000000000	0.000	0.000	59.231384730	-112.269	-4.255	160.312122610	-113.796	-4.256	29.842804092	-113.385	-4.270		121.2791	9.0105	7.4829	7.8945	121.2431	0.0405	0.1059	0.5605	-334036.75	35.83	32.39	36.20
Rx-537_10kHz_03	8	1	13:13:00	0.700004780	47.7203980	16.8221362	114.470	-9.79	2.74	10.17	10000.0	88.602365821	-125.535	-4.256	0.000000000	0.000	0.000	59.227794538	-116.525	-4.256	160.313004409	-118.050	-4.254	29.846127887	-117.626	-4.241		125.5353	9.0107	7.4849	7.9095	125.4993	0.0407	0.1079	0.5755	-284103.31	35.95	33.01	37.17
Rx-537_10kHz_03	9	1	13:13:00	0.800004779	47.7203991	16.8221356	114.480	-9.80	2.86	10.21	10000.0	88.603062796	-129.792	-4.257	0.000000000	0.000	0.000	59.226981028	-120.782	-4.257	160.309329507	-122.309	-4.258	29.839515163	-121.896	-4.270		129.7920	9.0102	7.4831	7.8964	129.7560	0.0402	0.1061	0.5624	-243600.19	35.55	32.47	36.33
Rx-537_10kHz_03	10	1	13:13:00	0.900004777	47.7204001	16.8221350	114.490	-9.80	2.99	10.25	10000.0	88.604114925	-134.048	-4.256	0.000000000	0.000	0.000	59.232375552	-125.038	-4.256	160.314952672	-126.565	-4.256	29.841727328	-126.151	-4.255		134.0484	9.0102	7.4831	7.8978	134.0124	0.0402	0.1061	0.5638	-209752.51	35.53	32.47	36.42
Rx-537_10kHz_03	11	1	13:13:01	0.000004776	47.7204012	16.8221343	114.500	-9.81	3.12	10.29	10000.0	88.601441734	-138.305	-4.257	0.000000000	0.000	0.000	59.238602391	-129.294	-4.256	160.317879633	-130.822	-4.257	29.821488408	-130.413	-4.262		138.3050	9.0108	7.4831	7.8923	138.2690	0.0408	0.1061	0.5583	-180745.76	36.07	32.47	36.06
Rx-537_10kHz_03	12	1	13:13:01	0.100004775	47.7204022	16.8221337	114.490	-9.81	3.24	10.33	10000.0	88.614428510	-142.562	-4.257	0.000000000	0.000	0.000	59.241743049	-133.551	-4.257	160.338700481	-135.079	-4.257	29.840698829	-134.676	-4.264		142.5617	9.0103	7.4829	7.8855	142.5257	0.0403	0.1059	0.5515	-155349.41	35.66	32.40	35.62
Rx-537_10kHz_03	13	1	13:13:01	0.200004774	47.7204032	16.8221330	114.480	-9.82	3.36	10.38	10000.0	88.619787515	-146.819	-4.257	0.000000000	0.000	0.000	59.243113074	-137.808	-4.257	160.346345293	-139.333	-4.254	29.841922865	-138.915	-4.239		146.8188	9.0109	7.4857	7.9038	146.7828	0.0409	0.1087	0.5698	-132693.14	36.17	33.27	36.80
Rx-537_10kHz_03	14	1	13:13:01	0.300004773	47.7204042	16.8221323	114.470	-9.83	3.49	10.43	10000.0	88.619942573	-151.075	-4.256	0.000000000	0.000	0.000	59.237151610	-142.064	-4.256	160.344463827	-143.590	-4.257	29.846325067	-143.185	-4.270		151.0752	9.0110	7.4853	7.8906	151.0392	0.0410	0.1083	0.5566	-112145.90	36.27	33.12	35.95
Rx-537_10kHz_03	15	1	13:13:01	0.400004772	47.7204052	16.8221317	114.460	-9.84	3.61	10.48	10000.0	88.608594287	-155.333	-4.258	0.000000000	0.000	0.000	59.225027884	-146.322	-4.257	160.317860048	-147.846	-4.256	29.851069714	-147.427	-4.243		155.3333	9.0116	7.4873	7.9059	155.2973	0.0416	0.1103	0.5719	-93217.32	36.82	33.74	36.94
Rx-537_10kHz_03	16	1	13:13:01	0.500004770	47.7204062	16.8221310	114.450	-9.85	3.73	10.53	10000.0	88.590924225	-159.592	-4.259	0.000000000	0.000	0.000	59.223125942	-150.581	-4.259	160.292697199	-152.107	-4.261	29.831394929	-151.706	-4.279		159.5921	9.0112	7.4847	7.8859	159.5561	0.0412	0.1077	0.5519	-75539.35	36.44	32.94	35.64
Rx-537_10kHz_03	17	1	13:13:01	0.600004769	47.7204073	16.8221303	114.440	-9.85	3.85	10.58	10000.0	88.589361617	-163.850	-4.258	0.000000000	0.000	0.000	59.231787347	-154.839	-4.258	160.311278160	-156.365	-4.258	29.827391588	-155.960	-4.254		163.8500	9.0110	7.4849	7.8896	163.8140	0.0410	0.1079	0.5556	-58819.91	36.25	33.02	35.89
Rx-537_10kHz_03	18	1	13:13:01	0.700004768	47.7204083	16.8221297	114.430	-9.86	3.98	10.63	10000.0	88.598526821	-168.108	-4.258	0.000000000	0.000	0.000	59.234580546	-159.097	-4.257	160.314384728	-160.623	-4.258	29.821148493	-160.219	-4.259		168.1076	9.0111	7.4850	7.8882	168.0716	0.0411	0.1080	0.5542	-42808.92	36.35	33.03	35.80
Rx-537_10kHz_03	19	1	13:13:01	0.800004767	47.7204093	16.8221290	114.420	-9.87	4.10	10.69	10000.0	88.600625219	-172.367	-4.259	0.000000000	0.000	0.000	59.230365594	-163.355	-4.259	160.311790460	-164.881	-4.259	29.841578203	-164.480	-4.260		172.3668	9.0114	7.4855	7.8872	172.3308	0.0414	0.1085	0.5532	-27287.89	36.62	33.19	35.73
Rx-537_10kHz_03	20	1	13:13:01	0.900004766	47.7204103	16.8221283	114.410	-9.88	4.22	10.74	10000.0	88.600894009	-176.626	-4.259	0.000000000	0.000	0.000	59.226211939	-167.614	-4.259	160.296685099	-169.138	-4.257	29.838464161	-168.717	-4.238		176.6255	9.0113	7.4871	7.9082	176.5895	0.0413	0.1101	0.5742	-12076.90	36.55	33.67	37.09
Rx-537_10kHz_03	21	1	13:13:02	0.000004765	47.7204113	16.8221277	114.400	-9.89	4.35	10.80	10000.0	88.602843162	179.116	-4.259	0.000000000	0.000	0.000	59.231622664	-171.874	-4.259	160.316106130	-173.400	-4.261	29.832405357	-173.003	-4.286		-179.1157	9.0107	7.4844	7.8811	-179.1517	0.0407	0.1074	0.5471	3000.96	35.97	32.87	35.34
[truncated: 2,830 more rows]
