# Supplementary material for: Design, Development and Application of a Modular Electromagnetic Induction (EMI) Sensor for Near-Surface Geophysical Surveys
Source: Sensors (Basel). 2024 Jun 26;24(13):4159. doi: 10.3390/s24134159 (PMC11244430; doi:10.3390/s24134159)
Supplement: Supplementary file 1 [file sensors-24-04159-s001.zip › MEMIS - Data/MEMIS - Rx-538_20kHz_EMI_Analysis.csv]

File	Nr	Valid	Time	NanoSec	Latitude	Longitude	Elevation	Local_X	Local_Y	Dist	Frequency	Ampl_Tx	Phase_Tx	PhStep_Tx	Ampl_1	Phase_1	PhStep_1	Ampl_2	Phase_2	PhStep_2	Ampl_3	Phase_3	PhStep_3	Ampl_4	Phase_4	PhStep_4		dPhaseR_1	dPhaseR_2	dPhaseR_3	dPhaseR_4	dPhaseC_1	dPhaseC_2	dPhaseC_3	dPhaseC_4	Cond_1	Cond_2	Cond_3	Cond_4
Rx-538_20kHz_01	1	1	13:17:54	-0.499990575	47.7203997	16.822271	119.9	0	0	0	20000	121.8102411	-76.281	-76.281	0	0	0	82.07486076	-58.974	-58.974	224.6241506	-61.742	-61.742	42.53606321	-61.448	-61.448		76.281	17.307	14.5386	14.8331	75.96	0.08	0.2236	1.0641		35.38	34.2	34.37
Rx-538_20kHz_01	2	1	13:17:54	-0.39999058	47.7203997	16.822271	119.86	0	0.01	0.01	20000	121.8132018	-84.746	-8.465	0	0	0	82.07306348	-67.438	-8.465	224.632636	-70.206	-8.464	42.51262178	-69.901	-8.453		84.7461	17.3076	14.5397	14.845	84.4251	0.0806	0.2247	1.076		35.65	34.37	34.75
Rx-538_20kHz_01	3	1	13:17:54	-0.299990585	47.7203998	16.8222711	119.82	0.01	0.01	0.02	20000	121.8081564	-93.212	-8.466	0	0	0	82.06547373	-75.904	-8.466	224.6247017	-78.671	-8.465	42.51067982	-78.363	-8.462		93.2123	17.3082	14.5412	14.8492	92.8913	0.0812	0.2262	1.0802		35.9	34.6	34.89
Rx-538_20kHz_01	4	1	13:17:54	-0.19999059	47.7203999	16.8222711	119.78	0.01	0.02	0.02	20000	121.8082067	-101.677	-8.464	0	0	0	82.0581053	-84.368	-8.464	224.6164726	-87.134	-8.463	42.52224047	-86.82	-8.457		101.6765	17.3086	14.5428	14.8567	101.3555	0.0816	0.2278	1.0877		36.08	34.85	35.13
Rx-538_20kHz_01	5	1	13:17:54	-0.099990594	47.7203999	16.8222711	119.74	0.02	0.02	0.03	20000	121.8064749	-110.143	-8.466	0	0	0	82.05725135	-92.834	-8.466	224.6151784	-95.599	-8.465	42.52480073	-95.288	-8.468		110.1429	17.3089	14.5437	14.8551	109.8219	0.0819	0.2287	1.0861		36.21	34.98	35.08
Rx-538_20kHz_01	6	1	13:17:55	0.000009401	47.7204	16.8222712	119.7	0.02	0.03	0.04	20000	121.8074863	-118.61	-8.467	0	0	0	82.05250803	-101.3	-8.467	224.6129036	-104.065	-8.466	42.53287666	-103.747	-8.459		118.61	17.3095	14.5446	14.863	118.289	0.0825	0.2296	1.094		36.48	35.13	35.33
Rx-538_20kHz_01	7	1	13:17:55	0.100009396	47.7204	16.8222712	119.69	0.02	0.03	0.04	20000	121.821856	-127.079	-8.469	0	0	0	82.0655578	-109.77	-8.469	224.6475398	-112.534	-8.469	42.52770066	-112.218	-8.471		127.0791	17.3095	14.5449	14.8613	126.7581	0.0825	0.2299	1.0923		36.48	35.17	35.28
Rx-538_20kHz_01	8	1	13:17:55	0.200009391	47.7204	16.8222712	119.68	0.03	0.03	0.04	20000	121.83192	-135.547	-8.467	0	0	0	82.06928787	-118.237	-8.467	224.6600083	-121.001	-8.467	42.54685381	-120.685	-8.468		135.5465	17.3097	14.5455	14.8611	135.2255	0.0827	0.2305	1.0921		36.57	35.27	35.27
Rx-538_20kHz_01	9	1	13:17:55	0.300009387	47.7204001	16.8222712	119.67	0.03	0.04	0.04	20000	121.8188776	-144.013	-8.466	0	0	0	82.05919651	-126.703	-8.466	224.6393324	-129.467	-8.466	42.52182184	-129.145	-8.459		144.0128	17.3098	14.5456	14.8683	143.6918	0.0828	0.2306	1.0993		36.62	35.28	35.5
Rx-538_20kHz_01	10	1	13:17:55	0.400009382	47.7204001	16.8222712	119.66	0.03	0.04	0.05	20000	121.8098594	-152.476	-8.463	0	0	0	82.05288703	-135.166	-8.463	224.6227297	-137.93	-8.463	42.51743776	-137.609	-8.465		152.4761	17.31	14.5459	14.8666	152.1551	0.083	0.2309	1.0976		36.71	35.32	35.45
Rx-538_20kHz_01	11	1	13:17:55	0.500009377	47.7204001	16.8222712	119.65	0.03	0.04	0.05	20000	121.8030956	-160.94	-8.464	0	0	0	82.04541039	-143.63	-8.464	224.6052627	-146.394	-8.463	42.52322075	-146.072	-8.463		160.9403	17.3101	14.5467	14.8681	160.6193	0.0831	0.2317	1.0991		36.75	35.45	35.5
Rx-538_20kHz_01	12	1	13:17:55	0.600009372	47.7204001	16.8222712	119.64	0.03	0.04	0.05	20000	121.8014636	-169.408	-8.468	0	0	0	82.04144188	-152.098	-8.468	224.6002557	-154.861	-8.467	42.52844855	-154.537	-8.465		169.4081	17.3103	14.5474	14.8706	169.0871	0.0833	0.2324	1.1016		36.82	35.55	35.58
Rx-538_20kHz_01	13	1	13:17:55	0.700009368	47.7204001	16.8222712	119.63	0.03	0.04	0.05	20000	121.8027413	-177.875	-8.467	0	0	0	82.042755	-160.564	-8.466	224.6047426	-163.327	-8.466	42.52910176	-163.006	-8.468		177.8746	17.3104	14.5478	14.869	177.5536	0.0834	0.2328	1.1		36.88	35.62	35.53
Rx-538_20kHz_01	14	1	13:17:55	0.800009363	47.7204001	16.8222712	119.62	0.03	0.04	0.05	20000	121.8019387	173.658	-8.467	0	0	0	82.04189797	-169.032	-8.467	224.6033193	-171.794	-8.467	42.53132403	-171.473	-8.468		-173.6582	17.3103	14.5479	14.8687	-173.9792	0.0833	0.2329	1.0997		36.83	35.62	35.52
Rx-538_20kHz_01	15	1	13:17:55	0.900009358	47.7204002	16.8222712	119.61	0.03	0.05	0.05	20000	121.8064393	165.192	-8.466	0	0	0	82.0440341	-177.498	-8.466	224.6125176	179.74	-8.466	42.53607515	-179.94	-8.467		-165.1922	17.3101	14.5476	14.8681	-165.5132	0.0831	0.2326	1.0991		36.75	35.58	35.5
Rx-538_20kHz_01	16	1	13:17:56	0.000009353	47.7204002	16.8222712	119.6	0.03	0.05	0.06	20000	121.801274	156.725	-8.467	0	0	0	82.0416407	174.035	-8.468	224.6084527	171.272	-8.468	42.52359596	171.594	-8.466		-156.725	17.3098	14.5473	14.8694	-157.046	0.0828	0.2323	1.1004		36.61	35.54	35.54
Rx-538_20kHz_01	17	1	13:17:56	0.100009349	47.7204003	16.8222711	119.6	0.03	0.06	0.07	20000	121.8263835	148.257	-8.468	0	0	0	82.0593973	165.567	-8.468	224.6590267	162.804	-8.468	42.52507526	163.129	-8.465		-148.2573	17.3094	14.5469	14.8722	-148.5783	0.0824	0.2319	1.1032		36.43	35.48	35.63
Rx-538_20kHz_01	18	1	13:17:56	0.200009344	47.7204004	16.8222711	119.6	0.03	0.07	0.08	20000	121.8304082	139.789	-8.468	0	0	0	82.05988505	157.098	-8.469	224.6669792	154.336	-8.468	42.52265598	154.664	-8.465		-139.7891	17.309	14.5469	14.875	-140.1101	0.082	0.2319	1.106		36.26	35.47	35.72
Rx-538_20kHz_01	19	1	13:17:56	0.300009339	47.7204005	16.8222711	119.6	0.03	0.08	0.09	20000	121.8188379	131.325	-8.464	0	0	0	82.05449529	148.634	-8.464	224.6478221	145.872	-8.464	42.51238956	146.198	-8.466		-131.3255	17.3088	14.5464	14.8725	-131.6465	0.0818	0.2314	1.1035		36.18	35.4	35.64
Rx-538_20kHz_01	20	1	13:17:56	0.400009334	47.7204006	16.822271	119.6	0.04	0.09	0.1	20000	121.804593	122.859	-8.467	0	0	0	82.03972697	140.167	-8.467	224.6168174	137.405	-8.467	42.5107898	137.732	-8.466		-122.8586	17.3087	14.5464	14.8733	-123.1796	0.0817	0.2314	1.1043		36.12	35.39	35.67
Rx-538_20kHz_01	21	1	13:17:56	0.50000933	47.7204007	16.822271	119.6	0.04	0.1	0.11	20000	121.8099034	114.394	-8.465	0	0	0	82.04551855	131.702	-8.465	224.6294433	128.94	-8.465	42.50649635	129.266	-8.466		-114.3938	17.3086	14.5462	14.872	-114.7148	0.0816	0.2312	1.103		36.09	35.36	35.62
Rx-538_20kHz_01	22	1	13:17:56	0.600009325	47.7204008	16.822271	119.6	0.04	0.12	0.12	20000	121.8037781	105.931	-8.463	0	0	0	82.04171282	123.239	-8.463	224.6185964	120.477	-8.463	42.50421088	120.802	-8.463		-105.9311	17.3083	14.546	14.8713	-106.2521	0.0813	0.231	1.1023		35.94	35.33	35.6
Rx-538_20kHz_01	23	1	13:17:56	0.70000932	47.7204009	16.8222709	119.6	0.04	0.13	0.13	20000	121.8088876	97.469	-8.462	0	0	0	82.04516411	114.777	-8.462	224.6288333	112.016	-8.462	42.50405817	112.34	-8.463		-97.4693	17.308	14.5462	14.8704	-97.7903	0.081	0.2312	1.1014		35.83	35.37	35.57
Rx-538_20kHz_01	24	1	13:17:56	0.800009315	47.720401	16.8222709	119.6	0.04	0.14	0.14	20000	121.8122294	89.006	-8.463	0	0	0	82.04574936	106.314	-8.464	224.63367	103.552	-8.463	42.50085464	103.878	-8.461		-89.0061	17.3076	14.5459	14.8723	-89.3271	0.0806	0.2309	1.1033		35.62	35.33	35.64
Rx-538_20kHz_01	25	1	13:17:56	0.900009311	47.7204011	16.8222709	119.6	0.04	0.15	0.16	20000	121.8051285	80.536	-8.47	0	0	0	82.04217293	97.843	-8.47	224.6237889	95.081	-8.471	42.48566399	95.41	-8.468		-80.5365	17.3069	14.545	14.8736	-80.8575	0.0799	0.23	1.1046		35.33	35.19	35.68
Rx-538_20kHz_01	26	1	13:17:57	0.000009306	47.7204012	16.8222708	119.6	0.05	0.16	0.17	20000	121.802029	72.065	-8.472	0	0	0	82.04503993	89.372	-8.472	224.6292429	86.609	-8.473	42.47193875	86.933	-8.477		-72.0649	17.3068	14.5441	14.8683	-72.3859	0.0798	0.2291	1.0993		35.26	35.04	35.5
Rx-538_20kHz_01	27	1	13:17:57	0.100009301	47.7204019	16.8222703	119.6	0.04	0.24	0.25	20000	121.814995	63.594	-8.471	0	0	0	82.05655228	80.9	-8.471	224.6607477	78.137	-8.472	42.46713569	78.461	-8.472		-63.5939	17.3064	14.5433	14.8669	-63.9149	0.0794	0.2283	1.0979		35.12	34.92	35.46
Rx-538_20kHz_01	28	1	13:17:57	0.200009296	47.7204025	16.8222698	119.6	0.03	0.33	0.33	20000	121.8269841	55.123	-8.471	0	0	0	82.06468338	72.429	-8.471	224.6820667	69.666	-8.471	42.47697635	69.993	-8.468		-55.1229	17.3064	14.5435	14.8703	-55.4439	0.0794	0.2285	1.1013		35.1	34.96	35.57
Rx-538_20kHz_01	29	1	13:17:57	0.300009292	47.7204032	16.8222693	119.6	0.02	0.41	0.41	20000	121.8199472	46.651	-8.472	0	0	0	82.0628506	63.957	-8.472	224.672543	61.195	-8.471	42.47630063	61.52	-8.473		-46.6506	17.3067	14.5444	14.8697	-46.9716	0.0797	0.2294	1.1007		35.24	35.09	35.55
Rx-538_20kHz_01	30	1	13:17:57	0.400009287	47.7204039	16.8222688	119.6	0.01	0.5	0.5	20000	121.8103337	38.179	-8.471	0	0	0	82.05528471	55.486	-8.471	224.6510003	52.725	-8.47	42.48138667	53.05	-8.47		-38.1791	17.307	14.5457	14.8711	-38.5001	0.08	0.2307	1.1021		35.37	35.29	35.59
Rx-538_20kHz_01	31	1	13:17:57	0.500009282	47.7204046	16.8222683	119.6	0	0.58	0.58	20000	121.7918968	29.708	-8.471	0	0	0	82.04206644	47.016	-8.471	224.6198905	44.256	-8.469	42.47493863	44.582	-8.468		-29.7079	17.3076	14.5477	14.8746	-30.0289	0.0806	0.2327	1.1056		35.64	35.6	35.71
Rx-538_20kHz_01	32	1	13:17:57	0.600009277	47.7204053	16.8222678	119.6	-0.01	0.67	0.67	20000	121.7829745	21.238	-8.47	0	0	0	82.02793328	38.546	-8.469	224.5949724	35.787	-8.468	42.48317668	36.124	-8.459		-21.238	17.3081	14.5492	14.8856	-21.559	0.0811	0.2342	1.1166		35.83	35.82	36.06
Rx-538_20kHz_01	33	1	13:17:57	0.700009273	47.720406	16.8222673	119.6	-0.02	0.75	0.75	20000	121.7813488	12.768	-8.47	0	0	0	82.0275907	30.076	-8.47	224.5980903	27.317	-8.47	42.48016593	27.647	-8.477		-12.7677	17.3083	14.5492	14.8793	-13.0887	0.0813	0.2342	1.1103		35.94	35.83	35.86
Rx-538_20kHz_01	34	1	13:17:57	0.800009268	47.7204066	16.8222668	119.6	-0.03	0.83	0.83	20000	121.7804387	4.3	-8.468	0	0	0	82.03114788	21.608	-8.468	224.6011062	18.848	-8.469	42.47354914	19.177	-8.47		-4.2997	17.3079	14.5479	14.8777	-4.6207	0.0809	0.2329	1.1087		35.76	35.62	35.81
Rx-538_20kHz_01	35	1	13:17:57	0.900009263	47.7204073	16.8222663	119.6	-0.04	0.92	0.92	20000	121.7793369	-4.167	-8.467	0	0	0	82.04132561	13.141	-8.466	224.6098679	10.38	-8.467	42.46037647	10.706	-8.471		4.1668	17.308	14.5472	14.8729	3.8458	0.081	0.2322	1.1039		35.81	35.52	35.65
Rx-538_20kHz_01	36	1	13:17:58	0.000009258	47.720408	16.8222658	119.6	-0.05	1	1	20000	121.7816605	-12.634	-8.467	0	0	0	82.03976666	4.674	-8.467	224.6043039	1.914	-8.466	42.46433402	2.249	-8.457		12.6339	17.3081	14.5484	14.8828	12.3129	0.0811	0.2334	1.1138		35.84	35.7	35.97
Rx-538_20kHz_01	37	1	13:17:58	0.100009254	47.7204091	16.8222651	119.59	-0.05	1.14	1.14	20000	121.7943069	-21.102	-8.468	0	0	0	82.04292929	-3.793	-8.467	224.6172838	-6.552	-8.466	42.49151153	-6.21	-8.459		21.1018	17.3086	14.5501	14.8922	20.7808	0.0816	0.2351	1.1232		36.06	35.97	36.28
Rx-538_20kHz_01	38	1	13:17:58	0.200009249	47.7204102	16.8222644	119.58	-0.06	1.27	1.27	20000	121.7987908	-29.57	-8.468	0	0	0	82.03881459	-12.261	-8.468	224.6367683	-15.019	-8.467	42.51431471	-14.68	-8.47		29.5699	17.3089	14.5513	14.8901	29.2489	0.0819	0.2363	1.1211		36.21	36.15	36.21
Rx-538_20kHz_01	39	1	13:17:58	0.300009244	47.7204114	16.8222637	119.57	-0.07	1.41	1.41	20000	121.7951351	-38.037	-8.467	0	0	0	82.04027569	-20.728	-8.468	224.6231019	-23.487	-8.468	42.50690741	-23.148	-8.468		38.0372	17.3087	14.5503	14.8893	37.7162	0.0817	0.2353	1.1203		36.13	36	36.18
Rx-538_20kHz_01	40	1	13:17:58	0.400009239	47.7204125	16.822263	119.56	-0.08	1.54	1.54	20000	121.7734069	-46.505	-8.467	0	0	0	82.03906717	-29.196	-8.467	224.5855364	-31.956	-8.469	42.46865333	-31.624	-8.476		46.5046	17.3087	14.5483	14.8807	46.1836	0.0817	0.2333	1.1117		36.13	35.69	35.91
Rx-538_20kHz_01	41	1	13:17:58	0.500009235	47.7204136	16.8222622	119.55	-0.09	1.68	1.68	20000	121.7785368	-54.971	-8.467	0	0	0	82.04744217	-37.662	-8.467	224.6016706	-40.423	-8.467	42.45560047	-40.091	-8.468		54.9713	17.3089	14.5482	14.8799	54.6503	0.0819	0.2332	1.1109		36.2	35.68	35.88
Rx-538_20kHz_01	42	1	13:17:58	0.60000923	47.7204147	16.8222615	119.54	-0.09	1.81	1.81	20000	121.7712645	-63.438	-8.466	0	0	0	82.03176311	-46.128	-8.466	224.5764879	-48.887	-8.464	42.47914952	-48.541	-8.45		63.4376	17.3096	14.5505	14.8966	63.1166	0.0826	0.2355	1.1276		36.52	36.02	36.42
Rx-538_20kHz_01	43	1	13:17:58	0.700009225	47.7204158	16.8222608	119.53	-0.1	1.95	1.95	20000	121.7780854	-71.904	-8.466	0	0	0	82.0338909	-54.594	-8.466	224.6046134	-57.351	-8.464	42.49120804	-57.006	-8.465		71.904	17.3102	14.5526	14.8982	71.583	0.0832	0.2376	1.1292		36.79	36.35	36.47
Rx-538_20kHz_01	44	1	13:17:58	0.80000922	47.7204169	16.8222601	119.52	-0.11	2.08	2.08	20000	121.7777438	-80.372	-8.468	0	0	0	82.02730992	-63.062	-8.468	224.5892869	-65.82	-8.468	42.50348848	-65.462	-8.456		80.3722	17.3102	14.5527	14.91	80.0512	0.0832	0.2377	1.141		36.78	36.37	36.85
Rx-538_20kHz_01	45	1	13:17:58	0.900009216	47.7204181	16.8222594	119.51	-0.12	2.22	2.22	20000	121.7844447	-88.841	-8.469	0	0	0	82.03722988	-71.531	-8.469	224.6213138	-74.291	-8.471	42.48529152	-73.938	-8.475		88.8414	17.3099	14.5508	14.9038	88.5204	0.0829	0.2358	1.1348		36.65	36.07	36.65
Rx-538_20kHz_01	46	1	13:17:59	0.000009211	47.7204192	16.8222587	119.5	-0.13	2.35	2.35	20000	121.7871786	-97.312	-8.47	0	0	0	82.05408058	-80.002	-8.471	224.6350915	-82.763	-8.473	42.47478835	-82.422	-8.484		97.3118	17.3095	14.5484	14.8899	96.9908	0.0825	0.2334	1.1209		36.48	35.7	36.2
Rx-538_20kHz_01	47	1	13:17:59	0.100009206	47.7204204	16.8222581	119.49	-0.12	2.5	2.5	20000	121.7974491	-105.775	-8.463	0	0	0	82.05780893	-88.465	-8.463	224.637352	-91.226	-8.462	42.50394252	-90.887	-8.465		105.7749	17.3098	14.5493	14.8879	105.4539	0.0828	0.2343	1.1189		36.59	35.84	36.14
Rx-538_20kHz_01	48	1	13:17:59	0.200009201	47.7204217	16.8222575	119.48	-0.11	2.65	2.65	20000	121.8065725	-114.242	-8.467	0	0	0	82.05278732	-96.931	-8.466	224.6430476	-99.69	-8.464	42.53063929	-99.344	-8.457		114.2418	17.3104	14.5519	14.8975	113.9208	0.0834	0.2369	1.1285		36.87	36.24	36.45
Rx-538_20kHz_01	49	1	13:17:59	0.300009197	47.720423	16.8222569	119.47	-0.11	2.79	2.8	20000	121.8021053	-122.709	-8.467	0	0	0	82.04682307	-105.398	-8.467	224.6475363	-108.155	-8.466	42.54450914	-107.817	-8.473		122.709	17.311	14.5535	14.892	122.388	0.084	0.2385	1.123		37.14	36.49	36.27
Rx-538_20kHz_01	50	1	13:17:59	0.400009192	47.7204242	16.8222563	119.46	-0.1	2.94	2.94	20000	121.812144	-131.178	-8.469	0	0	0	82.04480714	-113.866	-8.468	224.6720525	-116.624	-8.469	42.53742858	-116.261	-8.444		131.1778	17.3113	14.5535	14.9171	130.8568	0.0843	0.2385	1.1481		37.27	36.49	37.08
Rx-538_20kHz_01	51	1	13:17:59	0.500009187	47.7204255	16.8222557	119.45	-0.1	3.09	3.09	20000	121.8045398	-139.644	-8.467	0	0	0	82.06335008	-122.334	-8.467	224.6934738	-125.093	-8.469	42.48249782	-124.748	-8.487		139.6444	17.3104	14.551	14.8965	139.3234	0.0834	0.236	1.1275		36.88	36.11	36.41
Rx-538_20kHz_01	52	1	13:17:59	0.600009182	47.7204268	16.8222551	119.44	-0.09	3.24	3.24	20000	121.8060197	-148.109	-8.465	0	0	0	82.06647203	-130.799	-8.465	224.6778026	-133.559	-8.466	42.4779098	-133.214	-8.466		148.109	17.3105	14.5501	14.8948	147.788	0.0835	0.2351	1.1258		36.9	35.97	36.36
Rx-538_20kHz_01	53	1	13:17:59	0.700009178	47.720428	16.8222545	119.43	-0.08	3.38	3.39	20000	121.8009267	-156.572	-8.463	0	0	0	82.05381794	-139.262	-8.463	224.6748684	-142.02	-8.461	42.48222784	-141.664	-8.449		156.5723	17.3108	14.5522	14.9088	156.2513	0.0838	0.2372	1.1398		37.03	36.29	36.81
Rx-538_20kHz_01	54	1	13:17:59	0.800009173	47.7204293	16.8222539	119.42	-0.08	3.53	3.53	20000	121.8036989	-165.038	-8.466	0	0	0	82.045748	-147.727	-8.465	224.6725163	-150.483	-8.463	42.49637588	-150.111	-8.448		165.038	17.3114	14.5551	14.9268	164.717	0.0844	0.2401	1.1578		37.32	36.73	37.4
Rx-538_20kHz_01	55	1	13:17:59	0.900009168	47.7204306	16.8222533	119.41	-0.07	3.68	3.68	20000	121.8070396	-173.504	-8.466	0	0	0	82.04146988	-156.192	-8.465	224.667167	-158.946	-8.463	42.49987759	-158.57	-8.458		173.5039	17.3123	14.5579	14.9343	173.1829	0.0853	0.2429	1.1653		37.69	37.16	37.64
Rx-538_20kHz_01	56	1	13:18:00	0.000009163	47.7204318	16.8222527	119.4	-0.07	3.83	3.83	20000	121.8046442	178.026	-8.47	0	0	0	82.03313756	-164.663	-8.471	224.6568835	-167.416	-8.47	42.50281592	-167.039	-8.469		-178.0259	17.3116	14.5585	14.9353	-178.3469	0.0846	0.2435	1.1663		37.39	37.24	37.67
Rx-538_20kHz_01	57	1	13:18:00	0.100009159	47.7204331	16.822252	119.37	-0.06	3.98	3.98	20000	121.8153511	169.561	-8.465	0	0	0	82.07047526	-173.128	-8.465	224.6910207	-175.884	-8.469	42.47522821	-175.547	-8.508		-169.5608	17.3113	14.5549	14.8926	-169.8818	0.0843	0.2399	1.1236		37.28	36.69	36.29
Rx-538_20kHz_01	58	1	13:18:00	0.200009154	47.7204344	16.8222513	119.34	-0.06	4.13	4.13	20000	121.8217777	161.096	-8.465	0	0	0	82.05949107	178.407	-8.465	224.6865889	175.652	-8.463	42.4845923	176.012	-8.441		-161.0957	17.3113	14.5566	14.9168	-161.4167	0.0843	0.2416	1.1478		37.27	36.96	37.07
Rx-538_20kHz_01	59	1	13:18:00	0.300009149	47.7204357	16.8222507	119.31	-0.06	4.29	4.29	20000	121.8227048	152.629	-8.466	0	0	0	82.04963668	169.941	-8.466	224.6859034	167.187	-8.465	42.5070314	167.556	-8.456		-152.6293	17.3115	14.5579	14.9268	-152.9503	0.0845	0.2429	1.1578		37.36	37.16	37.39
Rx-538_20kHz_01	60	1	13:18:00	0.400009144	47.720437	16.82225	119.28	-0.06	4.44	4.44	20000	121.8069069	144.161	-8.469	0	0	0	82.04199842	161.472	-8.469	224.6495617	158.718	-8.47	42.49952424	159.07	-8.486		-144.1605	17.3116	14.5571	14.9094	-144.4815	0.0846	0.2421	1.1404		37.4	37.03	36.83
Rx-538_20kHz_01	61	1	13:18:00	0.50000914	47.7204383	16.8222493	119.25	-0.05	4.59	4.59	20000	121.8099601	135.693	-8.468	0	0	0	82.03914299	153.004	-8.468	224.6353305	150.25	-8.468	42.51702157	150.602	-8.468		-135.6929	17.3114	14.557	14.9095	-136.0139	0.0844	0.242	1.1405		37.3	37.03	36.84
Rx-538_20kHz_01	62	1	13:18:00	0.600009135	47.7204396	16.8222487	119.22	-0.05	4.74	4.74	20000	121.8047438	127.224	-8.468	0	0	0	82.04723332	144.535	-8.469	224.6376958	141.78	-8.47	42.48301504	142.12	-8.482		-127.2245	17.3106	14.5556	14.8957	-127.5455	0.0836	0.2406	1.1267		36.94	36.81	36.39
Rx-538_20kHz_01	63	1	13:18:00	0.70000913	47.7204409	16.822248	119.19	-0.05	4.9	4.9	20000	121.8032507	118.757	-8.467	0	0	0	82.05420862	136.068	-8.467	224.6096345	133.313	-8.467	42.47149613	133.645	-8.475		-118.7571	17.3108	14.556	14.8878	-119.0781	0.0838	0.241	1.1188		37.06	36.86	36.13
Rx-538_20kHz_01	64	1	13:18:00	0.800009125	47.7204422	16.8222473	119.16	-0.04	5.05	5.05	20000	121.8123548	110.288	-8.469	0	0	0	82.05341158	127.6	-8.468	224.6353698	124.848	-8.465	42.48711902	125.192	-8.453		-110.2883	17.3115	14.5602	14.9035	-110.6093	0.0845	0.2452	1.1345		37.34	37.5	36.64
Rx-538_20kHz_01	65	1	13:18:00	0.900009121	47.7204435	16.8222467	119.13	-0.04	5.2	5.2	20000	121.807697	101.819	-8.47	0	0	0	82.04036244	119.131	-8.469	224.6352562	116.383	-8.465	42.50839301	116.737	-8.455		-101.8186	17.3124	14.5647	14.9187	-102.1396	0.0854	0.2497	1.1497		37.75	38.2	37.13
Rx-538_20kHz_01	66	1	13:18:01	0.000009116	47.7204448	16.822246	119.1	-0.04	5.36	5.36	20000	121.8113851	93.346	-8.472	0	0	0	82.02618051	110.659	-8.472	224.6360703	107.913	-8.47	42.55482907	108.275	-8.462		-93.3463	17.3128	14.5668	14.929	-93.6673	0.0858	0.2518	1.16		37.93	38.52	37.47
Rx-538_20kHz_01	67	1	13:18:01	0.100009111	47.7204461	16.8222452	119.09	-0.05	5.51	5.51	20000	121.8302993	84.873	-8.474	0	0	0	82.05686435	102.184	-8.475	224.6734806	99.435	-8.478	42.52327964	99.78	-8.495		-84.8728	17.3112	14.5621	14.9076	-85.1938	0.0842	0.2471	1.1386		37.21	37.81	36.77
Rx-538_20kHz_01	68	1	13:18:01	0.200009106	47.7204474	16.8222445	119.08	-0.05	5.66	5.66	20000	121.838001	76.4	-8.472	0	0	0	82.08840516	93.711	-8.473	224.7148572	90.959	-8.476	42.5026228	91.27	-8.511		-76.4004	17.3103	14.5585	14.8694	-76.7214	0.0833	0.2435	1.1004		36.81	37.25	35.54
Rx-538_20kHz_01	69	1	13:18:01	0.300009102	47.7204486	16.8222437	119.07	-0.06	5.81	5.81	20000	121.8204169	67.928	-8.472	0	0	0	82.05844414	85.239	-8.472	224.6680815	82.49	-8.469	42.48712002	82.817	-8.452		-67.9282	17.3104	14.5613	14.8892	-68.2492	0.0834	0.2463	1.1202		36.86	37.68	36.18
Rx-538_20kHz_01	70	1	13:18:01	0.400009097	47.7204499	16.8222429	119.06	-0.06	5.96	5.96	20000	121.7918218	59.451	-8.477	0	0	0	82.0313862	76.762	-8.477	224.6054779	74.015	-8.474	42.489492	74.357	-8.46		-59.4507	17.3112	14.5643	14.9066	-59.7717	0.0842	0.2493	1.1376		37.22	38.14	36.74
Rx-538_20kHz_01	71	1	13:18:01	0.500009092	47.7204512	16.8222422	119.05	-0.07	6.11	6.12	20000	121.7911938	50.975	-8.476	0	0	0	82.02686764	68.287	-8.475	224.604363	65.541	-8.475	42.50092213	65.886	-8.471		-50.9752	17.3114	14.5653	14.9109	-51.2962	0.0844	0.2503	1.1419		37.29	38.29	36.88
Rx-538_20kHz_01	72	1	13:18:01	0.600009087	47.7204524	16.8222414	119.04	-0.07	6.27	6.27	20000	121.8116757	42.5	-8.475	0	0	0	82.04022124	59.811	-8.476	224.6488244	57.064	-8.477	42.51118876	57.419	-8.468		-42.5	17.3107	14.564	14.9185	-42.821	0.0837	0.249	1.1495		37	38.09	37.13
Rx-538_20kHz_01	73	1	13:18:01	0.700009083	47.7204537	16.8222406	119.03	-0.08	6.42	6.42	20000	121.8073499	34.027	-8.473	0	0	0	82.05913797	51.337	-8.473	224.6465202	48.587	-8.477	42.48253916	48.922	-8.496		-34.0272	17.3101	14.56	14.8952	-34.3482	0.0831	0.245	1.1262		36.73	37.47	36.37
Rx-538_20kHz_01	74	1	13:18:01	0.800009078	47.720455	16.8222399	119.02	-0.09	6.57	6.57	20000	121.8032718	25.553	-8.474	0	0	0	82.06014173	42.863	-8.474	224.6220028	40.112	-8.475	42.47850865	40.44	-8.482		-25.5532	17.3099	14.5591	14.887	-25.8742	0.0829	0.2441	1.118		36.66	37.34	36.11
Rx-538_20kHz_01	75	1	13:18:01	0.900009073	47.7204562	16.8222391	119.01	-0.09	6.72	6.72	20000	121.8079202	17.081	-8.472	0	0	0	82.05619983	34.392	-8.471	224.6297139	31.645	-8.467	42.48694384	31.981	-8.459		-17.0814	17.3107	14.5638	14.8995	-17.4024	0.0837	0.2488	1.1305		37.03	38.06	36.51
Rx-538_20kHz_01	76	1	13:18:02	0.000009068	47.7204575	16.8222383	119	-0.1	6.87	6.87	20000	121.8126249	8.607	-8.474	0	0	0	82.03719614	25.919	-8.473	224.6519271	23.176	-8.469	42.52552507	23.53	-8.451		-8.607	17.3121	14.5688	14.923	-8.928	0.0851	0.2538	1.154		37.63	38.83	37.27
Rx-538_20kHz_01	77	1	13:18:02	0.100009064	47.7204588	16.8222375	118.98	-0.1	7.03	7.03	20000	121.8243685	0.132	-8.475	0	0	0	82.04401051	17.444	-8.475	224.6689668	14.701	-8.475	42.54306887	15.056	-8.474		-0.1319	17.312	14.5688	14.9245	-0.4529	0.085	0.2538	1.1555		37.57	38.83	37.32
Rx-538_20kHz_01	78	1	13:18:02	0.200009059	47.72046	16.8222368	118.96	-0.11	7.18	7.18	20000	121.8269187	-8.343	-8.475	0	0	0	82.06196903	8.968	-8.476	224.6710747	6.222	-8.479	42.51203464	6.573	-8.483		8.3431	17.3112	14.5651	14.9165	8.0221	0.0842	0.2501	1.1475		37.24	38.26	37.06
Rx-538_20kHz_01	79	1	13:18:02	0.300009054	47.7204613	16.822236	118.94	-0.12	7.33	7.33	20000	121.8250939	-16.814	-8.47	0	0	0	82.08359189	0.497	-8.471	224.6824819	-2.251	-8.473	42.4801849	-1.917	-8.49		16.8136	17.311	14.563	14.8967	16.4926	0.084	0.248	1.1277		37.14	37.94	36.42
Rx-538_20kHz_01	80	1	13:18:02	0.400009049	47.7204626	16.8222352	118.92	-0.12	7.48	7.48	20000	121.8100985	-25.283	-8.47	0	0	0	82.06149334	-7.971	-8.469	224.6293798	-10.717	-8.466	42.48923666	-10.367	-8.45		25.2832	17.3121	14.5664	14.9163	24.9622	0.0851	0.2514	1.1473		37.63	38.46	37.05
Rx-538_20kHz_01	81	1	13:18:02	0.500009045	47.7204638	16.8222344	118.9	-0.13	7.64	7.64	20000	121.8078797	-33.753	-8.47	0	0	0	82.05097296	-16.44	-8.469	224.6163559	-19.181	-8.465	42.52007772	-18.829	-8.462		33.7535	17.3136	14.5721	14.9247	33.4325	0.0866	0.2571	1.1557		38.27	39.34	37.33
Rx-538_20kHz_01	82	1	13:18:02	0.60000904	47.7204651	16.8222336	118.88	-0.14	7.79	7.79	20000	121.8114016	-42.224	-8.47	0	0	0	82.04223636	-24.909	-8.469	224.6312316	-27.646	-8.464	42.61641713	-27.327	-8.499		42.2239	17.3153	14.5782	14.8965	41.9029	0.0883	0.2632	1.1275		39.02	40.26	36.41
Rx-538_20kHz_01	83	1	13:18:02	0.700009035	47.7204664	16.8222328	118.86	-0.15	7.94	7.94	20000	121.8056638	-50.698	-8.474	0	0	0	82.03072911	-33.382	-8.473	224.6287793	-36.118	-8.472	42.57186625	-35.742	-8.414		50.6981	17.3162	14.5806	14.9564	50.3771	0.0892	0.2656	1.1874		39.42	40.63	38.35
Rx-538_20kHz_01	84	1	13:18:02	0.80000903	47.7204676	16.8222321	118.84	-0.15	8.09	8.09	20000	121.8105727	-59.171	-8.473	0	0	0	82.06607475	-41.856	-8.474	224.6587097	-44.593	-8.475	42.50019268	-44.242	-8.501		59.1709	17.3153	14.5782	14.9285	58.8499	0.0883	0.2632	1.1595		39.03	40.26	37.45
Rx-538_20kHz_01	85	1	13:18:02	0.900009026	47.7204689	16.8222313	118.82	-0.16	8.24	8.25	20000	121.8051699	-67.64	-8.469	0	0	0	82.06738652	-50.324	-8.468	224.6335471	-53.06	-8.467	42.49713186	-52.714	-8.471		67.6399	17.3162	14.5796	14.926	67.3189	0.0892	0.2646	1.157		39.42	40.48	37.37
Rx-538_20kHz_01	86	1	13:18:03	0.000009021	47.7204702	16.8222305	118.8	-0.17	8.4	8.4	20000	121.8046055	-76.107	-8.467	0	0	0	82.05753903	-58.788	-8.464	224.6272569	-61.519	-8.459	42.51395951	-61.151	-8.437		76.1066	17.3186	14.5873	14.9553	75.7856	0.0916	0.2723	1.1863		40.48	41.66	38.32
Rx-538_20kHz_01	87	1	13:18:03	0.100009016	47.7204714	16.8222299	118.81	-0.16	8.54	8.54	20000	121.8214713	-84.574	-8.468	0	0	0	82.0586609	-67.253	-8.465	224.6786461	-69.978	-8.459	42.54700312	-69.603	-8.451		84.5741	17.3207	14.596	14.9713	84.2531	0.0937	0.281	1.2023		41.43	42.99	38.83
Rx-538_20kHz_01	88	1	13:18:03	0.200009011	47.7204727	16.8222293	118.82	-0.16	8.69	8.69	20000	121.8205378	-93.046	-8.472	0	0	0	82.02444433	-75.724	-8.471	224.6907873	-78.446	-8.467	42.63369558	-78.033	-8.431		93.0465	17.3225	14.6009	15.0131	92.7255	0.0955	0.2859	1.2441		42.22	43.74	40.18
Rx-538_20kHz_01	89	1	13:18:03	0.300009007	47.7204739	16.8222287	118.83	-0.15	8.83	8.84	20000	121.8225108	-101.519	-8.472	0	0	0	82.07475926	-84.198	-8.474	224.7016903	-86.926	-8.48	42.51951384	-86.561	-8.527		101.5187	17.3206	14.5929	14.9579	101.1977	0.0936	0.2779	1.1889		41.37	42.51	38.4
Rx-538_20kHz_01	90	1	13:18:03	0.400009002	47.7204752	16.8222281	118.84	-0.14	8.98	8.98	20000	121.8023148	-109.985	-8.467	0	0	0	82.06748364	-92.664	-8.466	224.6464723	-95.394	-8.469	42.56382025	-95.063	-8.502		109.9853	17.3216	14.5909	14.9226	109.6643	0.0946	0.2759	1.1536		41.82	42.21	37.26
Rx-538_20kHz_01	91	1	13:18:03	0.500008997	47.7204764	16.8222275	118.85	-0.14	9.13	9.13	20000	121.8079152	-118.453	-8.468	0	0	0	82.04591835	-101.131	-8.467	224.6571321	-103.857	-8.463	42.53737053	-103.465	-8.402		118.453	17.3221	14.5956	14.9879	118.132	0.0951	0.2806	1.2189		42.06	42.93	39.37
Rx-538_20kHz_01	92	1	13:18:03	0.600008992	47.7204777	16.8222269	118.86	-0.13	9.27	9.27	20000	121.8117284	-126.925	-8.472	0	0	0	82.04151826	-109.603	-8.472	224.6619749	-112.328	-8.471	42.56316742	-111.929	-8.464		126.9254	17.3228	14.5974	14.9964	126.6044	0.0958	0.2824	1.2274		42.37	43.19	39.64
Rx-538_20kHz_01	93	1	13:18:03	0.700008988	47.7204789	16.8222263	118.87	-0.13	9.42	9.42	20000	121.8109919	-135.399	-8.474	0	0	0	82.03962579	-118.077	-8.475	224.6543253	-120.804	-8.476	42.5453411	-120.397	-8.468		135.3994	17.3221	14.5949	15.0028	135.0784	0.0951	0.2799	1.2338		42.03	42.83	39.85
Rx-538_20kHz_01	94	1	13:18:03	0.800008983	47.7204802	16.8222257	118.88	-0.12	9.56	9.57	20000	121.8075155	-143.875	-8.476	0	0	0	82.05666746	-126.555	-8.477	224.6546019	-129.286	-8.482	42.50591632	-128.883	-8.486		143.875	17.3202	14.5887	14.9922	143.554	0.0932	0.2737	1.2232		41.19	41.87	39.51
Rx-538_20kHz_01	95	1	13:18:03	0.900008978	47.7204814	16.8222251	118.89	-0.12	9.71	9.71	20000	121.8107637	-152.345	-8.47	0	0	0	82.0721811	-135.025	-8.47	224.6603391	-137.759	-8.473	42.49229893	-137.365	-8.482		152.3448	17.3201	14.586	14.9801	152.0238	0.0931	0.271	1.2111		41.15	41.46	39.12
Rx-538_20kHz_01	96	1	13:18:04	0.000008973	47.7204827	16.8222245	118.9	-0.11	9.86	9.86	20000	121.8052698	-160.814	-8.469	0	0	0	82.05085978	-143.493	-8.468	224.6392683	-146.225	-8.466	42.50900429	-145.804	-8.439		160.8136	17.3205	14.5891	15.01	160.4926	0.0935	0.2741	1.241		41.35	41.93	40.08
Rx-538_20kHz_01	97	1	13:18:04	0.100008969	47.720484	16.8222238	118.9	-0.11	10.01	10.01	20000	121.8231299	-169.287	-8.473	0	0	0	82.05905778	-151.965	-8.472	224.6702528	-154.694	-8.469	42.53561792	-154.264	-8.461		169.2869	17.3217	14.5931	15.0227	168.9659	0.0947	0.2781	1.2537		41.88	42.55	40.49
Rx-538_20kHz_01	98	1	13:18:04	0.200008964	47.7204853	16.8222232	118.9	-0.11	10.16	10.16	20000	121.8265931	-177.761	-8.474	0	0	0	82.04527781	-160.438	-8.473	224.6892752	-163.165	-8.471	42.55746854	-162.716	-8.451		177.7608	17.3228	14.5959	15.0452	177.4398	0.0958	0.2809	1.2762		42.34	42.98	41.22
Rx-538_20kHz_01	99	1	13:18:04	0.300008959	47.7204866	16.8222225	118.9	-0.1	10.31	10.31	20000	121.8211555	173.761	-8.478	0	0	0	82.04054762	-168.917	-8.479	224.6772531	-171.646	-8.481	42.54796828	-171.197	-8.481		-173.7611	17.3217	14.5933	15.0423	-174.0821	0.0947	0.2783	1.2733		41.89	42.57	41.13
Rx-538_20kHz_01	100	1	13:18:04	0.400008954	47.7204879	16.8222218	118.9	-0.1	10.47	10.47	20000	121.8102834	165.283	-8.478	0	0	0	82.06297598	-177.396	-8.479	224.6654928	179.871	-8.484	42.5045197	-179.707	-8.51		-165.2835	17.3206	14.5872	15.0096	-165.6045	0.0936	0.2722	1.2406		41.37	41.64	40.07
Rx-538_20kHz_01	101	1	13:18:04	0.50000895	47.7204892	16.8222212	118.9	-0.1	10.62	10.62	20000	121.8054457	156.813	-8.471	0	0	0	82.05969621	174.133	-8.471	224.6526485	171.4	-8.471	42.49720217	171.828	-8.465		-156.8129	17.3206	14.5873	15.0151	-157.1339	0.0936	0.2723	1.2461		41.37	41.65	40.25
Rx-538_20kHz_01	102	1	13:18:04	0.600008945	47.7204905	16.8222205	118.9	-0.1	10.77	10.77	20000	121.8061802	148.342	-8.471	0	0	0	82.03797015	165.663	-8.47	224.6413127	162.934	-8.466	42.5307744	163.385	-8.443		-148.342	17.3215	14.5918	15.0431	-148.663	0.0945	0.2768	1.2741		41.77	42.34	41.15
Rx-538_20kHz_01	103	1	13:18:04	0.70000894	47.7204918	16.8222198	118.9	-0.09	10.93	10.93	20000	121.8140121	139.87	-8.472	0	0	0	82.04057858	157.192	-8.471	224.6640212	154.463	-8.47	42.54292514	154.918	-8.467		-139.8701	17.3222	14.5931	15.0481	-140.1911	0.0952	0.2781	1.2791		42.09	42.55	41.31
Rx-538_20kHz_01	104	1	13:18:04	0.800008935	47.7204931	16.8222192	118.9	-0.09	11.08	11.08	20000	121.8142988	131.396	-8.474	0	0	0	82.0375067	148.717	-8.475	224.6655305	145.989	-8.475	42.52871421	146.446	-8.472		-131.3959	17.3214	14.5927	15.05	-131.7169	0.0944	0.2777	1.281		41.76	42.48	41.37
Rx-538_20kHz_01	105	1	13:18:04	0.900008931	47.7204944	16.8222185	118.9	-0.09	11.23	11.23	20000	121.8120895	122.921	-8.475	0	0	0	82.0609737	140.241	-8.476	224.6736683	137.51	-8.479	42.49329144	137.949	-8.497		-122.9211	17.3201	14.5888	15.0275	-123.2421	0.0931	0.2738	1.2585		41.15	41.88	40.65
Rx-538_20kHz_01	106	1	13:18:05	0.000008926	47.7204957	16.8222178	118.9	-0.09	11.38	11.38	20000	121.8093171	114.445	-8.476	0	0	0	82.06357213	131.765	-8.476	224.6526704	129.033	-8.477	42.49393279	129.464	-8.485		-114.4452	17.3199	14.5881	15.0185	-114.7662	0.0929	0.2731	1.2495		41.07	41.78	40.36
Rx-538_20kHz_01	107	1	13:18:05	0.100008921	47.7204969	16.822217	118.9	-0.09	11.54	11.54	20000	121.8332746	105.969	-8.476	0	0	0	82.06869619	123.289	-8.476	224.7015115	120.561	-8.472	42.52497607	120.999	-8.465		-105.9687	17.3205	14.5926	15.0304	-106.2897	0.0935	0.2776	1.2614		41.35	42.46	40.74
Rx-538_20kHz_01	108	1	13:18:05	0.200008916	47.7204982	16.8222163	118.9	-0.1	11.69	11.69	20000	121.8346196	97.493	-8.476	0	0	0	82.06062978	114.814	-8.475	224.7082287	112.09	-8.472	42.5465466	112.536	-8.463		-97.4925	17.3219	14.5972	15.0437	-97.8135	0.0949	0.2822	1.2747		41.96	43.17	41.17
Rx-538_20kHz_01	109	1	13:18:05	0.300008912	47.7204995	16.8222155	118.9	-0.11	11.84	11.84	20000	121.8135408	89.015	-8.478	0	0	0	82.04407778	106.337	-8.478	224.6607301	103.612	-8.477	42.5530307	104.063	-8.473		-89.0149	17.322	14.5974	15.0484	-89.3359	0.095	0.2824	1.2794		42.01	43.2	41.32
Rx-538_20kHz_01	110	1	13:18:05	0.400008907	47.7205007	16.8222147	118.9	-0.11	11.99	11.99	20000	121.8157369	80.535	-8.48	0	0	0	82.03919093	97.856	-8.481	224.6665745	95.129	-8.483	42.55358464	95.583	-8.48		-80.5348	17.3209	14.5942	15.0483	-80.8558	0.0939	0.2792	1.2793		41.5	42.7	41.32
Rx-538_20kHz_01	111	1	13:18:05	0.500008902	47.720502	16.8222139	118.9	-0.12	12.15	12.15	20000	121.813023	72.057	-8.478	0	0	0	82.06792372	89.375	-8.481	224.6855863	86.643	-8.486	42.50734838	87.06	-8.523		-72.0567	17.3185	14.5864	15.0034	-72.3777	0.0915	0.2714	1.2344		40.45	41.52	39.87
Rx-538_20kHz_01	112	1	13:18:05	0.600008897	47.7205033	16.8222131	118.9	-0.13	12.3	12.3	20000	121.8134512	63.582	-8.475	0	0	0	82.06855647	80.901	-8.474	224.6652939	78.168	-8.475	42.52311255	78.578	-8.482		-63.582	17.3192	14.5859	14.996	-63.903	0.0922	0.2709	1.227		40.78	41.44	39.63
Rx-538_20kHz_01	113	1	13:18:05	0.700008893	47.7205045	16.8222123	118.9	-0.13	12.45	12.45	20000	121.8214753	55.104	-8.478	0	0	0	82.04329486	72.424	-8.477	224.6780151	69.694	-8.474	42.56570691	70.14	-8.439		-55.104	17.3203	14.5905	15.0356	-55.425	0.0933	0.2755	1.2666		41.24	42.14	40.91
Rx-538_20kHz_01	114	1	13:18:05	0.800008888	47.7205058	16.8222116	118.9	-0.14	12.6	12.6	20000	121.819696	46.623	-8.481	0	0	0	82.04739271	63.943	-8.481	224.6855858	61.212	-8.482	42.55786532	61.646	-8.494		-46.623	17.3199	14.5893	15.0228	-46.944	0.0929	0.2743	1.2538		41.09	41.96	40.49
Rx-538_20kHz_01	115	1	13:18:05	0.900008883	47.7205071	16.8222108	118.9	-0.15	12.75	12.76	20000	121.8156314	38.142	-8.481	0	0	0	82.04430693	55.461	-8.482	224.6764792	52.728	-8.484	42.53140334	53.165	-8.481		-38.142	17.3191	14.5863	15.023	-38.463	0.0921	0.2713	1.254		40.72	41.5	40.5
Rx-538_20kHz_01	116	1	13:18:06	0.000008878	47.7205083	16.82221	118.9	-0.16	12.91	12.91	20000	121.8110822	29.665	-8.477	0	0	0	82.05761806	46.983	-8.478	224.6726577	44.246	-8.482	42.50591708	44.675	-8.49		-29.6649	17.3177	14.5815	15.0096	-29.9859	0.0907	0.2665	1.2406		40.09	40.77	40.07
Rx-538_20kHz_01	117	1	13:18:06	0.100008874	47.7205096	16.8222092	118.9	-0.16	13.06	13.06	20000	121.8286926	21.192	-8.473	0	0	0	82.08342509	38.509	-8.474	224.7013394	35.771	-8.475	42.52170917	36.175	-8.5		-21.1919	17.3171	14.5793	14.983	-21.5129	0.0901	0.2643	1.214		39.84	40.43	39.21
Rx-538_20kHz_01	118	1	13:18:06	0.200008869	47.7205108	16.8222084	118.9	-0.17	13.21	13.21	20000	121.838148	12.718	-8.473	0	0	0	82.07648885	30.037	-8.472	224.7082285	27.302	-8.47	42.52742003	27.729	-8.446		-12.7185	17.3182	14.5832	15.0101	-13.0395	0.0912	0.2682	1.2411		40.31	41.03	40.09
Rx-538_20kHz_01	119	1	13:18:06	0.300008864	47.7205121	16.8222076	118.9	-0.18	13.36	13.36	20000	121.8355709	4.241	-8.477	0	0	0	82.06679731	21.561	-8.475	224.706121	18.83	-8.472	42.54347552	19.264	-8.465		-4.2414	17.3201	14.5882	15.0225	-4.5624	0.0931	0.2732	1.2535		41.15	41.8	40.49
Rx-538_20kHz_01	120	1	13:18:06	0.400008859	47.7205133	16.8222069	118.9	-0.19	13.51	13.51	20000	121.8189054	-4.238	-8.479	0	0	0	82.04674659	13.084	-8.478	224.6765048	10.354	-8.475	42.54783064	10.796	-8.468		4.2381	17.3219	14.5925	15.0343	3.9171	0.0949	0.2775	1.2653		41.97	42.45	40.87
Rx-538_20kHz_01	121	1	13:18:06	0.500008855	47.7205146	16.8222061	118.9	-0.19	13.66	13.66	20000	121.8170905	-12.72	-8.482	0	0	0	82.0382766	4.602	-8.482	224.6775213	1.872	-8.482	42.54920151	2.314	-8.482		12.7202	17.322	14.5925	15.0345	12.3992	0.095	0.2775	1.2655		42.02	42.45	40.88
Rx-538_20kHz_01	122	1	13:18:06	0.60000885	47.7205158	16.8222053	118.9	-0.2	13.81	13.81	20000	121.8005208	-21.2	-8.48	0	0	0	82.05504014	-3.88	-8.482	224.6575869	-6.613	-8.486	42.49882054	-6.199	-8.513		21.2002	17.3198	14.5868	15.0017	20.8792	0.0928	0.2718	1.2327		41.03	41.58	39.81
Rx-538_20kHz_01	123	1	13:18:06	0.700008845	47.7205171	16.8222045	118.9	-0.21	13.96	13.96	20000	121.7975138	-29.676	-8.476	0	0	0	82.06436276	-12.356	-8.476	224.6533699	-15.09	-8.477	42.52600145	-14.7	-8.502		29.6763	17.3201	14.586	14.976	29.3553	0.0931	0.271	1.207		41.14	41.46	38.98
Rx-538_20kHz_01	124	1	13:18:06	0.80000884	47.7205183	16.8222037	118.9	-0.22	14.11	14.11	20000	121.800783	-38.155	-8.478	0	0	0	82.03912848	-20.833	-8.477	224.6476241	-23.563	-8.473	42.53313593	-23.131	-8.431		38.1546	17.3211	14.5917	15.0236	37.8336	0.0941	0.2767	1.2546		41.61	42.33	40.52
Rx-538_20kHz_01	125	1	13:18:06	0.900008836	47.7205196	16.8222029	118.9	-0.22	14.26	14.26	20000	121.8060513	-46.635	-8.48	0	0	0	82.03897773	-29.313	-8.48	224.6635834	-32.04	-8.477	42.54325253	-31.607	-8.476		46.6347	17.3217	14.5944	15.0273	46.3137	0.0947	0.2794	1.2583		41.87	42.74	40.64
Rx-538_20kHz_01	126	1	13:18:07	0.000008831	47.7205208	16.8222022	118.9	-0.23	14.41	14.41	20000	121.8048612	-55.114	-8.479	0	0	0	82.03835071	-37.793	-8.48	224.6477659	-40.52	-8.48	42.54005539	-40.078	-8.471		55.114	17.3214	14.5937	15.0359	54.793	0.0944	0.2787	1.2669		41.72	42.63	40.92
Rx-538_20kHz_01	127	1	13:18:07	0.100008826	47.7205221	16.8222013	118.9	-0.25	14.57	14.57	20000	121.8159209	-63.592	-8.479	0	0	0	82.06520996	-46.273	-8.48	224.6909051	-49.003	-8.482	42.51281022	-48.574	-8.496		63.5925	17.3199	14.5897	15.0185	63.2715	0.0929	0.2747	1.2495		41.08	42.03	40.36
Rx-538_20kHz_01	128	1	13:18:07	0.200008821	47.7205234	16.8222004	118.9	-0.26	14.72	14.73	20000	121.8447237	-72.07	-8.478	0	0	0	82.09695801	-54.75	-8.478	224.7461248	-57.481	-8.479	42.50350206	-57.062	-8.488		72.07	17.32	14.5888	15.0085	71.749	0.093	0.2738	1.2395		41.1	41.88	40.03
Rx-538_20kHz_01	129	1	13:18:07	0.300008817	47.7205246	16.8221995	118.9	-0.28	14.88	14.88	20000	121.8379539	-80.55	-8.48	0	0	0	82.07836418	-63.228	-8.478	224.7079242	-65.956	-8.475	42.51798407	-65.517	-8.456		80.5499	17.3216	14.5938	15.0325	80.2289	0.0946	0.2788	1.2635		41.8	42.66	40.81
Rx-538_20kHz_01	130	1	13:18:07	0.400008812	47.7205259	16.8221986	118.9	-0.29	15.03	15.04	20000	121.8274531	-89.031	-8.481	0	0	0	82.06258928	-71.707	-8.479	224.6886866	-74.43	-8.474	42.53806996	-73.978	-8.46		89.0308	17.3237	14.6005	15.053	88.7098	0.0967	0.2855	1.284		42.73	43.68	41.47
Rx-538_20kHz_01	131	1	13:18:07	0.500008807	47.7205272	16.8221977	118.9	-0.31	15.19	15.19	20000	121.8095852	-97.511	-8.48	0	0	0	82.03828234	-80.186	-8.479	224.663543	-82.905	-8.475	42.55923517	-82.433	-8.455		97.5113	17.3256	14.6063	15.0781	97.1903	0.0986	0.2913	1.3091		43.57	44.56	42.28
Rx-538_20kHz_01	132	1	13:18:07	0.600008802	47.7205284	16.8221968	118.9	-0.32	15.34	15.35	20000	121.8102346	-105.995	-8.483	0	0	0	82.03309405	-88.669	-8.484	224.670763	-91.388	-8.483	42.56057613	-90.909	-8.476		105.9946	17.3253	14.6063	15.0854	105.6736	0.0983	0.2913	1.3164		43.44	44.56	42.52
Rx-538_20kHz_01	133	1	13:18:07	0.700008798	47.7205297	16.8221959	118.9	-0.34	15.5	15.5	20000	121.8304218	-114.475	-8.48	0	0	0	82.07526233	-97.151	-8.482	224.7164273	-99.874	-8.486	42.52656404	-99.417	-8.508		114.4747	17.3238	14.6004	15.0577	114.1537	0.0968	0.2854	1.2887		42.8	43.65	41.62
Rx-538_20kHz_01	134	1	13:18:07	0.800008793	47.720531	16.822195	118.9	-0.35	15.65	15.66	20000	121.8273142	-122.949	-8.475	0	0	0	82.08157424	-105.626	-8.475	224.7144458	-108.349	-8.475	42.53063684	-107.898	-8.481		122.9495	17.3236	14.6003	15.0517	122.6285	0.0966	0.2853	1.2827		42.7	43.65	41.43
Rx-538_20kHz_01	135	1	13:18:07	0.900008788	47.7205322	16.8221941	118.9	-0.37	15.81	15.81	20000	121.8217132	-131.425	-8.476	0	0	0	82.05300585	-114.1	-8.475	224.685974	-116.819	-8.47	42.55721119	-116.332	-8.434		131.4252	17.3247	14.6062	15.0934	131.1042	0.0977	0.2912	1.3244		43.2	44.55	42.78
Rx-538_20kHz_01	136	1	13:18:08	0.000008783	47.7205335	16.8221932	118.9	-0.38	15.97	15.97	20000	121.8270428	-139.903	-8.478	0	0	0	82.05093565	-122.578	-8.477	224.693412	-125.294	-8.475	42.58500482	-124.799	-8.468		139.9034	17.3257	14.6093	15.104	139.5824	0.0987	0.2943	1.335		43.65	45.02	43.12
Rx-538_20kHz_01	137	1	13:18:08	0.100008779	47.7205347	16.8221922	118.9	-0.4	16.11	16.12	20000	121.842398	-148.381	-8.478	0	0	0	82.06565955	-131.056	-8.478	224.7117148	-133.773	-8.479	42.58104895	-133.271	-8.472		148.3813	17.3257	14.6082	15.1103	148.0603	0.0987	0.2932	1.3413		43.62	44.85	43.32
Rx-538_20kHz_01	138	1	13:18:08	0.200008774	47.7205359	16.8221913	118.9	-0.42	16.26	16.27	20000	121.8494878	-156.859	-8.477	0	0	0	82.07809018	-139.535	-8.479	224.7397163	-142.253	-8.48	42.55911324	-141.743	-8.472		156.8587	17.3242	14.6053	15.1158	156.5377	0.0972	0.2903	1.3468		42.96	44.41	43.5
Rx-538_20kHz_01	139	1	13:18:08	0.300008769	47.7205371	16.8221904	118.9	-0.44	16.41	16.42	20000	121.8307445	-165.332	-8.473	0	0	0	82.08799163	-148.008	-8.473	224.72206	-150.729	-8.476	42.51862697	-150.239	-8.496		165.3319	17.3239	14.6027	15.0931	165.0109	0.0969	0.2877	1.3241		42.86	44.01	42.77
Rx-538_20kHz_01	140	1	13:18:08	0.400008764	47.7205383	16.8221894	118.9	-0.46	16.56	16.57	20000	121.8092312	-173.807	-8.475	0	0	0	82.05260031	-156.482	-8.474	224.6563722	-159.2	-8.47	42.53227045	-158.684	-8.445		173.8066	17.3251	14.6071	15.1226	173.4856	0.0981	0.2921	1.3536		43.35	44.69	43.72
Rx-538_20kHz_01	141	1	13:18:08	0.50000876	47.7205395	16.8221885	118.9	-0.48	16.71	16.72	20000	121.8077131	177.714	-8.48	0	0	0	82.04927783	-164.96	-8.478	224.6533114	-167.674	-8.474	42.54910175	-167.148	-8.464		-177.7136	17.3269	14.6127	15.1381	-178.0346	0.0999	0.2977	1.3691		44.16	45.54	44.22
Rx-538_20kHz_01	142	1	13:18:08	0.600008755	47.7205407	16.8221876	118.9	-0.5	16.86	16.87	20000	121.8294744	169.232	-8.481	0	0	0	82.05285621	-173.439	-8.48	224.7045658	-176.151	-8.477	42.57907229	-175.609	-8.461		-169.2322	17.3287	14.617	15.1589	-169.5532	0.1017	0.302	1.3899		44.97	46.21	44.89
Rx-538_20kHz_01	143	1	13:18:08	0.70000875	47.7205419	16.8221866	118.9	-0.52	17.01	17.02	20000	121.8317234	160.75	-8.482	0	0	0	82.0451637	178.079	-8.482	224.7147014	175.367	-8.482	42.58622013	175.913	-8.478		-160.7502	17.3285	14.6172	15.1627	-161.0712	0.1015	0.3022	1.3937		44.86	46.24	45.02
Rx-538_20kHz_01	144	1	13:18:08	0.800008745	47.7205431	16.8221857	118.9	-0.54	17.16	17.17	20000	121.8185833	152.268	-8.482	0	0	0	82.06306009	169.595	-8.484	224.6942615	166.879	-8.488	42.53980398	167.395	-8.518		-152.2682	17.3264	14.6107	15.1268	-152.5892	0.0994	0.2957	1.3578		43.95	45.23	43.86
Rx-538_20kHz_01	145	1	13:18:08	0.900008741	47.7205443	16.8221848	118.9	-0.56	17.31	17.32	20000	121.8269611	143.792	-8.476	0	0	0	82.08249342	161.118	-8.476	224.7104469	158.401	-8.478	42.55986468	158.887	-8.508		-143.792	17.3263	14.6091	15.0947	-144.113	0.0993	0.2941	1.3257		43.91	44.99	42.82
Rx-538_20kHz_01	146	1	13:18:09	0.000008736	47.7205455	16.8221838	118.9	-0.58	17.46	17.47	20000	121.8217472	135.312	-8.48	0	0	0	82.05404073	152.639	-8.479	224.6908308	149.927	-8.474	42.56201734	150.459	-8.427		-135.3117	17.3274	14.6158	15.1478	-135.6327	0.1004	0.3008	1.3788		44.37	46.01	44.53
Rx-538_20kHz_01	147	1	13:18:09	0.100008731	47.7205467	16.8221829	118.89	-0.6	17.61	17.62	20000	121.8350548	126.833	-8.479	0	0	0	82.05611917	144.161	-8.478	224.7218398	141.452	-8.475	42.58342874	141.991	-8.468		-126.8331	17.3282	14.6194	15.158	-127.1541	0.1012	0.3044	1.389		44.76	46.57	44.86
Rx-538_20kHz_01	148	1	13:18:09	0.200008726	47.7205479	16.822182	118.88	-0.62	17.75	17.76	20000	121.8450494	118.354	-8.48	0	0	0	82.06685392	135.681	-8.48	224.7270039	132.973	-8.48	42.57322892	133.511	-8.48		-118.3536	17.3276	14.619	15.1578	-118.6746	0.1006	0.304	1.3888		44.49	46.51	44.86
Rx-538_20kHz_01	149	1	13:18:09	0.300008722	47.7205491	16.8221811	118.87	-0.63	17.9	17.91	20000	121.8367088	109.874	-8.479	0	0	0	82.07002597	127.201	-8.481	224.7227864	124.491	-8.482	42.54543377	125.027	-8.485		-109.8744	17.3261	14.6165	15.1522	-110.1954	0.0991	0.3015	1.3832		43.81	46.12	44.68
Rx-538_20kHz_01	150	1	13:18:09	0.400008717	47.7205503	16.8221802	118.86	-0.65	18.05	18.06	20000	121.8260911	101.398	-8.477	0	0	0	82.07966402	118.723	-8.477	224.7081463	116.012	-8.479	42.51543906	116.525	-8.501		-101.3976	17.3255	14.6146	15.1277	-101.7186	0.0985	0.2996	1.3587		43.53	45.84	43.89
Rx-538_20kHz_01	151	1	13:18:09	0.500008712	47.7205515	16.8221793	118.85	-0.67	18.2	18.21	20000	121.8314058	92.919	-8.479	0	0	0	82.0722085	110.245	-8.478	224.7154281	107.537	-8.475	42.53585365	108.063	-8.463		-92.9188	17.3261	14.6186	15.1439	-93.2398	0.0991	0.3036	1.3749		43.82	46.44	44.41
Rx-538_20kHz_01	152	1	13:18:09	0.600008707	47.7205527	16.8221784	118.84	-0.69	18.35	18.36	20000	121.823462	84.439	-8.48	0	0	0	82.06000428	101.767	-8.478	224.7008628	99.064	-8.474	42.55300022	99.597	-8.466		-84.4388	17.3285	14.625	15.1579	-84.7598	0.1015	0.31	1.3889		44.86	47.42	44.86
Rx-538_20kHz_01	153	1	13:18:09	0.700008703	47.7205539	16.8221775	118.83	-0.7	18.5	18.51	20000	121.821945	75.955	-8.484	0	0	0	82.05123841	93.286	-8.482	224.7069294	90.586	-8.478	42.56423176	91.124	-8.473		-75.9553	17.3305	14.6306	15.1687	-76.2763	0.1035	0.3156	1.3997		45.75	48.28	45.21
Rx-538_20kHz_01	154	1	13:18:09	0.800008698	47.7205551	16.8221766	118.82	-0.72	18.64	18.66	20000	121.8188457	67.469	-8.486	0	0	0	82.03501354	84.801	-8.485	224.6987523	82.103	-8.483	42.58895553	82.656	-8.468		-67.4693	17.3313	14.6337	15.1864	-67.7903	0.1043	0.3187	1.4174		46.13	48.75	45.78
Rx-538_20kHz_01	155	1	13:18:09	0.900008693	47.7205563	16.8221757	118.81	-0.74	18.79	18.81	20000	121.8245116	58.984	-8.485	0	0	0	82.06531294	76.313	-8.487	224.7080132	73.612	-8.491	42.54840368	74.136	-8.52		-58.9839	17.3293	14.6277	15.1517	-59.3049	0.1023	0.3127	1.3827		45.22	47.83	44.66
Rx-538_20kHz_01	156	1	13:18:10	0.000008688	47.7205575	16.8221748	118.8	-0.76	18.94	18.96	20000	121.8244372	50.505	-8.479	0	0	0	82.07806637	67.834	-8.479	224.7095604	65.131	-8.481	42.5379087	65.642	-8.494		-50.505	17.3291	14.6257	15.137	-50.826	0.1021	0.3107	1.368		45.14	47.53	44.19
Rx-538_20kHz_01	157	1	13:18:10	0.100008684	47.7205586	16.822174	118.77	-0.77	19.08	19.1	20000	121.8462564	42.027	-8.478	0	0	0	82.07981711	59.357	-8.477	224.7481039	56.658	-8.473	42.55940133	57.19	-8.452		-42.0269	17.3299	14.6311	15.163	-42.3479	0.1029	0.3161	1.394		45.49	48.36	45.03
Rx-538_20kHz_01	158	1	13:18:10	0.200008679	47.7205598	16.8221731	118.74	-0.79	19.22	19.24	20000	121.8537343	33.549	-8.478	0	0	0	82.07436365	50.881	-8.476	224.7666378	48.185	-8.473	42.59053518	48.729	-8.461		-33.5493	17.3315	14.6354	15.1792	-33.8703	0.1045	0.3204	1.4102		46.22	49.01	45.55
Rx-538_20kHz_01	159	1	13:18:10	0.300008674	47.7205609	16.8221723	118.71	-0.81	19.36	19.38	20000	121.8455198	25.069	-8.481	0	0	0	82.06995467	42.4	-8.481	224.7383765	39.705	-8.48	42.59673052	40.243	-8.486		-25.0687	17.3316	14.6359	15.1742	-25.3897	0.1046	0.3209	1.4052		46.24	49.09	45.39
Rx-538_20kHz_01	160	1	13:18:10	0.400008669	47.720562	16.8221714	118.68	-0.82	19.5	19.52	20000	121.8359412	16.586	-8.482	0	0	0	82.06872478	33.917	-8.483	224.7321148	31.221	-8.484	42.5755661	31.762	-8.481		-16.5865	17.3306	14.6342	15.1756	-16.9075	0.1036	0.3192	1.4066		45.8	48.83	45.43
Rx-538_20kHz_01	161	1	13:18:10	0.500008665	47.7205632	16.8221706	118.65	-0.84	19.64	19.66	20000	121.8336085	8.107	-8.48	0	0	0	82.08587955	25.437	-8.48	224.742315	22.739	-8.482	42.55056797	23.26	-8.502		-8.1066	17.3304	14.6323	15.1531	-8.4276	0.1034	0.3173	1.3841		45.7	48.54	44.71
Rx-538_20kHz_01	162	1	13:18:10	0.60000866	47.7205643	16.8221697	118.62	-0.86	19.78	19.8	20000	121.8280881	-0.371	-8.478	0	0	0	82.07226504	16.96	-8.476	224.7215863	14.265	-8.473	42.56386355	14.799	-8.461		0.3714	17.3319	14.6369	15.1702	0.0504	0.1049	0.3219	1.4012		46.37	49.24	45.26
Rx-538_20kHz_01	163	1	13:18:10	0.700008655	47.7205654	16.8221689	118.59	-0.87	19.92	19.94	20000	121.8335692	-8.848	-8.476	0	0	0	82.07290795	8.487	-8.474	224.7258361	5.796	-8.47	42.58487904	6.337	-8.462		8.8478	17.3347	14.6435	15.185	8.5268	0.1077	0.3285	1.416		47.62	50.25	45.74
Rx-538_20kHz_01	164	1	13:18:10	0.80000865	47.7205666	16.822168	118.56	-0.89	20.06	20.08	20000	121.8326744	-17.327	-8.479	0	0	0	82.05373639	0.011	-8.476	224.7332093	-2.676	-8.471	42.61201356	-2.114	-8.451		17.3266	17.3373	14.6508	15.2128	17.0056	0.1103	0.3358	1.4438		48.75	51.37	46.64
Rx-538_20kHz_01	165	1	13:18:10	0.900008646	47.7205677	16.8221672	118.53	-0.91	20.2	20.22	20000	121.8281942	-25.806	-8.479	0	0	0	82.05476594	-8.468	-8.479	224.7237616	-11.154	-8.478	42.6020656	-10.592	-8.479		25.806	17.3379	14.6524	15.2136	25.485	0.1109	0.3374	1.4446		49.03	51.61	46.66
Rx-538_20kHz_01	166	1	13:18:11	0.000008641	47.7205688	16.8221663	118.5	-0.92	20.34	20.36	20000	121.8301911	-34.284	-8.478	0	0	0	82.07431285	-16.947	-8.479	224.7271722	-19.635	-8.481	42.57366051	-19.084	-8.492		34.2838	17.3369	14.6492	15.1999	33.9628	0.1099	0.3342	1.4309		48.59	51.12	46.22
Rx-538_20kHz_01	167	1	13:18:11	0.100008636	47.7205699	16.8221656	118.49	-0.93	20.47	20.49	20000	121.8279566	-42.759	-8.476	0	0	0	82.08116154	-25.423	-8.476	224.7379796	-28.11	-8.475	42.56375739	-27.562	-8.478		42.7595	17.3366	14.6498	15.1977	42.4385	0.1096	0.3348	1.4287		48.45	51.21	46.15
Rx-538_20kHz_01	168	1	13:18:11	0.200008631	47.7205709	16.8221649	118.48	-0.94	20.6	20.62	20000	121.8400022	-51.24	-8.48	0	0	0	82.07664761	-33.902	-8.479	224.744485	-36.584	-8.475	42.58967009	-36.02	-8.458		51.2399	17.3383	14.6556	15.2202	50.9189	0.1113	0.3406	1.4512		49.21	52.11	46.87
Rx-538_20kHz_01	169	1	13:18:11	0.300008627	47.720572	16.8221642	118.47	-0.95	20.72	20.75	20000	121.8330651	-59.718	-8.478	0	0	0	82.06777535	-42.378	-8.477	224.7222968	-45.058	-8.474	42.60267108	-44.487	-8.467		59.7183	17.3399	14.6601	15.2312	59.3973	0.1129	0.3451	1.4622		49.89	52.8	47.23
Rx-538_20kHz_01	170	1	13:18:11	0.400008622	47.720573	16.8221635	118.46	-0.97	20.85	20.88	20000	121.8146744	-68.197	-8.478	0	0	0	82.05163356	-50.857	-8.478	224.6892918	-53.535	-8.477	42.59383724	-52.951	-8.464		68.1966	17.34	14.6618	15.2459	67.8756	0.113	0.3468	1.4769		49.95	53.05	47.71
Rx-538_20kHz_01	171	1	13:18:11	0.500008617	47.7205741	16.8221627	118.45	-0.98	20.98	21	20000	121.8173119	-76.675	-8.479	0	0	0	82.05966088	-59.336	-8.479	224.7182499	-62.015	-8.48	42.56671832	-61.435	-8.485		76.6751	17.3392	14.6603	15.2397	76.3541	0.1122	0.3453	1.4707		49.6	52.82	47.51
Rx-538_20kHz_01	172	1	13:18:11	0.600008612	47.7205751	16.822162	118.44	-0.99	21.11	21.13	20000	121.8300002	-85.152	-8.477	0	0	0	82.0757618	-67.814	-8.478	224.7309381	-70.495	-8.48	42.55958646	-69.915	-8.479		85.1525	17.3384	14.6577	15.2378	84.8315	0.1114	0.3427	1.4688		49.24	52.42	47.44
Rx-538_20kHz_01	173	1	13:18:11	0.700008608	47.7205762	16.8221613	118.43	-1	21.24	21.26	20000	121.8408506	-93.632	-8.48	0	0	0	82.08384127	-76.293	-8.479	224.7452359	-78.974	-8.479	42.56482899	-78.387	-8.473		93.6322	17.3387	14.6586	15.2448	93.3112	0.1117	0.3436	1.4758		49.4	52.56	47.67
Rx-538_20kHz_01	174	1	13:18:11	0.800008603	47.7205772	16.8221606	118.42	-1.01	21.36	21.39	20000	121.8425823	-102.115	-8.483	0	0	0	82.08524189	-84.775	-8.481	224.7510182	-87.452	-8.479	42.56688408	-86.861	-8.473		102.1151	17.3406	14.6629	15.2542	101.7941	0.1136	0.3479	1.4852		50.2	53.21	47.97
Rx-538_20kHz_01	175	1	13:18:11	0.900008598	47.7205783	16.8221599	118.41	-1.02	21.49	21.52	20000	121.8418058	-110.597	-8.482	0	0	0	82.07438619	-93.253	-8.479	224.7566594	-95.927	-8.475	42.58474696	-95.321	-8.46		110.5966	17.3432	14.6694	15.2756	110.2756	0.1162	0.3544	1.5066		51.35	54.21	48.66
Rx-538_20kHz_01	176	1	13:18:12	0.000008593	47.7205793	16.8221592	118.4	-1.03	21.62	21.65	20000	121.8377386	-119.078	-8.482	0	0	0	82.06786867	-101.733	-8.48	224.7354578	-104.405	-8.478	42.59851277	-103.788	-8.467		119.0785	17.3453	14.6735	15.2908	118.7575	0.1183	0.3585	1.5218		52.29	54.84	49.15
Rx-538_20kHz_01	177	1	13:18:12	0.100008589	47.7205802	16.8221586	118.4	-1.03	21.73	21.75	20000	121.8526111	-127.562	-8.484	0	0	0	82.07344445	-110.216	-8.483	224.7760694	-112.888	-8.483	42.61184838	-112.264	-8.476		127.5625	17.3461	14.6747	15.2989	127.2415	0.1191	0.3597	1.5299		52.64	55.03	49.42
Rx-538_20kHz_01	178	1	13:18:12	0.200008584	47.7205811	16.8221581	118.4	-1.03	21.84	21.86	20000	121.8639877	-136.045	-8.483	0	0	0	82.09802154	-118.7	-8.484	224.8057597	-121.374	-8.486	42.58761605	-120.761	-8.497		136.0453	17.3448	14.6716	15.2843	135.7243	0.1178	0.3566	1.5153		52.09	54.55	48.95
Rx-538_20kHz_01	179	1	13:18:12	0.300008579	47.720582	16.8221576	118.4	-1.04	21.94	21.97	20000	121.8612059	-144.524	-8.479	0	0	0	82.0998508	-127.179	-8.479	224.7881264	-129.852	-8.478	42.58540485	-129.237	-8.476		144.5242	17.3451	14.6724	15.2874	144.2032	0.1181	0.3574	1.5184		52.22	54.68	49.05
Rx-538_20kHz_01	180	1	13:18:12	0.400008574	47.7205829	16.822157	118.4	-1.04	22.05	22.08	20000	121.8440704	-153.004	-8.48	0	0	0	82.07594942	-135.657	-8.477	224.7445824	-138.326	-8.474	42.59657853	-137.691	-8.454		153.0038	17.3473	14.6778	15.3132	152.6828	0.1203	0.3628	1.5442		53.18	55.5	49.88
Rx-538_20kHz_01	181	1	13:18:12	0.50000857	47.7205838	16.8221565	118.4	-1.04	22.16	22.18	20000	121.8392489	-161.482	-8.478	0	0	0	82.06952964	-144.133	-8.476	224.7438958	-146.8	-8.474	42.61227333	-146.163	-8.472		161.4823	17.3493	14.682	15.3193	161.1613	0.1223	0.367	1.5503		54.07	56.14	50.08
Rx-538_20kHz_01	182	1	13:18:12	0.600008565	47.7205847	16.822156	118.4	-1.05	22.27	22.29	20000	121.83488	-169.96	-8.478	0	0	0	82.06196246	-152.611	-8.478	224.7289473	-155.276	-8.476	42.61992992	-154.624	-8.461		169.9604	17.3495	14.6843	15.336	169.6394	0.1225	0.3693	1.567		54.17	56.5	50.62
Rx-538_20kHz_01	183	1	13:18:12	0.70000856	47.7205856	16.8221554	118.4	-1.05	22.37	22.4	20000	121.8414718	-178.441	-8.48	0	0	0	82.06879428	-161.092	-8.481	224.7613925	-163.757	-8.481	42.59967364	-163.108	-8.484		178.4407	17.3489	14.6837	15.3322	178.1197	0.1219	0.3687	1.5632		53.9	56.4	50.49
Rx-538_20kHz_01	184	1	13:18:12	0.800008555	47.7205865	16.8221549	118.4	-1.05	22.48	22.51	20000	121.8392163	173.076	-8.483	0	0	0	82.08038647	-169.576	-8.484	224.7606243	-172.243	-8.486	42.57851649	-171.603	-8.494		-173.0763	17.3476	14.681	15.3208	-173.3973	0.1206	0.366	1.5518		53.3	55.99	50.13
Rx-538_20kHz_01	185	1	13:18:12	0.900008551	47.7205874	16.8221544	118.4	-1.06	22.59	22.61	20000	121.8353939	164.596	-8.481	0	0	0	82.07257238	-178.056	-8.48	224.7388203	179.28	-8.478	42.58548347	179.935	-8.462		-164.5956	17.3483	14.6842	15.3392	-164.9166	0.1213	0.3692	1.5702		53.64	56.47	50.72
Rx-538_20kHz_01	186	1	13:18:13	0.000008546	47.7205883	16.8221538	118.4	-1.06	22.7	22.72	20000	121.8403135	156.116	-8.479	0	0	0	82.07570182	173.466	-8.478	224.752042	170.806	-8.474	42.59232323	171.468	-8.466		-156.1163	17.35	14.6894	15.3521	-156.4373	0.123	0.3744	1.5831		54.36	57.27	51.14
Rx-538_20kHz_01	187	1	13:18:13	0.100008541	47.7205893	16.8221533	118.4	-1.06	22.81	22.83	20000	121.8572951	147.63	-8.486	0	0	0	82.08211791	164.983	-8.483	224.7819499	162.327	-8.479	42.61119452	163.002	-8.467		-147.6305	17.3527	14.6964	15.3713	-147.9515	0.1257	0.3814	1.6023		55.58	58.34	51.76
Rx-538_20kHz_01	188	1	13:18:13	0.200008536	47.7205902	16.8221528	118.4	-1.06	22.91	22.94	20000	121.8583969	139.146	-8.485	0	0	0	82.07834642	156.501	-8.482	224.7958403	153.848	-8.479	42.61844205	154.534	-8.468		-139.1458	17.355	14.7023	15.3884	-139.4668	0.128	0.3873	1.6194		56.58	59.25	52.31
Rx-538_20kHz_01	189	1	13:18:13	0.300008532	47.7205911	16.8221523	118.4	-1.06	23.02	23.05	20000	121.8562612	130.66	-8.486	0	0	0	82.07814995	148.016	-8.485	224.7774031	145.365	-8.483	42.61756831	146.056	-8.478		-130.6602	17.3554	14.7044	15.3957	-130.9812	0.1284	0.3894	1.6267		56.75	59.57	52.55
Rx-538_20kHz_01	190	1	13:18:13	0.400008527	47.720592	16.8221518	118.4	-1.06	23.13	23.16	20000	121.8443602	122.179	-8.481	0	0	0	82.06708389	139.534	-8.482	224.7636247	136.883	-8.481	42.60718481	137.577	-8.479		-122.1788	17.355	14.7046	15.3981	-122.4998	0.128	0.3896	1.6291		56.58	59.59	52.62
Rx-538_20kHz_01	191	1	13:18:13	0.500008522	47.7205929	16.8221513	118.4	-1.06	23.24	23.26	20000	121.8486092	113.697	-8.482	0	0	0	82.07973978	131.051	-8.483	224.7855086	128.399	-8.484	42.59105086	129.081	-8.496		-113.6973	17.3533	14.702	15.3839	-114.0183	0.1263	0.387	1.6149		55.82	59.2	52.17
Rx-538_20kHz_01	192	1	13:18:13	0.600008517	47.7205938	16.8221508	118.4	-1.06	23.35	23.37	20000	121.8403814	105.215	-8.482	0	0	0	82.07771116	122.569	-8.482	224.7625923	119.918	-8.481	42.5932492	120.602	-8.479		-105.2155	17.3533	14.7025	15.387	-105.5365	0.1263	0.3875	1.618		55.84	59.27	52.26
Rx-538_20kHz_01	193	1	13:18:13	0.700008513	47.7205948	16.8221503	118.4	-1.06	23.46	23.48	20000	121.8237315	96.735	-8.48	0	0	0	82.059499	114.09	-8.478	224.7251774	111.443	-8.475	42.59857438	112.138	-8.465		-96.7353	17.3551	14.7076	15.4023	-97.0563	0.1281	0.3926	1.6333		56.63	60.07	52.76
Rx-538_20kHz_01	194	1	13:18:13	0.800008508	47.7205957	16.8221498	118.4	-1.06	23.56	23.59	20000	121.8221721	88.253	-8.483	0	0	0	82.05664863	105.61	-8.481	224.7215681	102.964	-8.479	42.61508974	103.662	-8.475		-88.2528	17.3568	14.7115	15.4094	-88.5738	0.1298	0.3965	1.6404		57.4	60.65	52.99
Rx-538_20kHz_01	195	1	13:18:13	0.900008503	47.7205966	16.8221493	118.4	-1.06	23.67	23.7	20000	121.8253121	79.77	-8.483	0	0	0	82.05403171	97.128	-8.482	224.7259445	94.485	-8.479	42.63540313	95.183	-8.479		-79.7697	17.3581	14.7152	15.4132	-80.0907	0.1311	0.4002	1.6442		57.96	61.21	53.11
Rx-538_20kHz_01	196	1	13:18:14	0.000008498	47.7205975	16.8221488	118.4	-1.06	23.78	23.81	20000	121.8219969	71.286	-8.483	0	0	0	82.05578726	88.644	-8.483	224.7334546	86.002	-8.482	42.62317499	86.697	-8.486		-71.2863	17.3582	14.7161	15.4105	-71.6073	0.1312	0.4011	1.6415		57.99	61.37	53.02
Rx-538_20kHz_01	197	1	13:18:14	0.100008494	47.7205982	16.8221485	118.42	-1.06	23.87	23.89	20000	121.8410728	62.806	-8.48	0	0	0	82.07627069	80.162	-8.482	224.7639663	77.52	-8.482	42.61420837	78.216	-8.481		-62.8059	17.3565	14.714	15.4102	-63.1269	0.1295	0.399	1.6412		57.27	61.04	53.02
Rx-538_20kHz_01	198	1	13:18:14	0.200008489	47.7205989	16.8221481	118.44	-1.06	23.95	23.97	20000	121.8441896	54.327	-8.479	0	0	0	82.08698384	71.683	-8.479	224.7717531	69.04	-8.48	42.60592302	69.723	-8.494		-54.3266	17.3565	14.7138	15.3959	-54.6476	0.1295	0.3988	1.6269		57.27	61.01	52.55
Rx-538_20kHz_01	199	1	13:18:14	0.300008484	47.7205997	16.8221478	118.46	-1.06	24.03	24.06	20000	121.8595906	45.846	-8.481	0	0	0	82.09519077	63.205	-8.479	224.7984449	60.564	-8.476	42.62065025	61.248	-8.475		-45.8457	17.3589	14.7186	15.4019	-46.1667	0.1319	0.4036	1.6329		58.3	61.75	52.75
Rx-538_20kHz_01	200	1	13:18:14	0.400008479	47.7206004	16.8221474	118.48	-1.05	24.12	24.14	20000	121.8401224	37.36	-8.486	0	0	0	82.07888466	54.723	-8.482	224.7666621	52.086	-8.478	42.62957172	52.763	-8.485		-37.36	17.3629	14.7258	15.4026	-37.681	0.1359	0.4108	1.6336		60.1	62.84	52.77
Rx-538_20kHz_01	201	1	13:18:14	0.500008475	47.7206011	16.8221471	118.5	-1.05	24.2	24.22	20000	121.8437481	28.875	-8.485	0	0	0	82.07052472	46.241	-8.482	224.7707518	43.609	-8.477	42.65957327	44.291	-8.472		-28.8745	17.3667	14.7341	15.4162	-29.1955	0.1397	0.4191	1.6472		61.76	64.12	53.21
Rx-538_20kHz_01	202	1	13:18:14	0.60000847	47.7206018	16.8221467	118.52	-1.05	24.28	24.31	20000	121.8428938	20.389	-8.486	0	0	0	82.06650917	37.756	-8.485	224.7655466	35.125	-8.483	42.68490411	35.79	-8.501		-20.3885	17.3678	14.7368	15.4014	-20.7095	0.1408	0.4218	1.6324		62.25	64.52	52.73
Rx-538_20kHz_01	203	1	13:18:14	0.700008465	47.7206025	16.8221464	118.54	-1.04	24.37	24.39	20000	121.8417124	11.906	-8.483	0	0	0	82.06843847	29.273	-8.484	224.7576207	26.642	-8.484	42.7139633	27.286	-8.504		-11.9058	17.3667	14.7359	15.3805	-12.2268	0.1397	0.4209	1.6115		61.77	64.39	52.05
Rx-538_20kHz_01	204	1	13:18:14	0.80000846	47.7206032	16.822146	118.56	-1.04	24.45	24.47	20000	121.8381067	3.426	-8.48	0	0	0	82.07419361	20.79	-8.482	224.7699179	18.159	-8.483	42.68316193	18.813	-8.473		-3.4258	17.3642	14.7331	15.3871	-3.7468	0.1372	0.4181	1.6181		60.67	63.96	52.27
Rx-538_20kHz_01	205	1	13:18:14	0.900008456	47.720604	16.8221457	118.58	-1.04	24.54	24.56	20000	121.8368045	-5.049	-8.475	0	0	0	82.08318842	12.314	-8.476	224.7734998	9.681	-8.477	42.65943521	10.335	-8.478		5.0487	17.3624	14.7301	15.3833	4.7277	0.1354	0.4151	1.6143		59.87	63.5	52.15
Rx-538_20kHz_01	206	1	13:18:15	0.000008451	47.7206047	16.8221453	118.6	-1.04	24.62	24.64	20000	121.8409613	-13.527	-8.478	0	0	0	82.0959551	3.835	-8.478	224.7814667	1.203	-8.478	42.65966911	1.866	-8.469		13.5266	17.362	14.7301	15.3924	13.2056	0.135	0.4151	1.6234		59.68	63.5	52.44
Rx-538_20kHz_01	207	1	13:18:15	0.100008446	47.7206052	16.8221448	118.61	-1.05	24.69	24.72	20000	121.8667777	-22.004	-8.478	0	0	0	82.12946467	-4.643	-8.478	224.8284229	-7.275	-8.479	42.65599864	-6.616	-8.482		22.0043	17.3612	14.7288	15.388	21.6833	0.1342	0.4138	1.619		59.33	63.31	52.3
Rx-538_20kHz_01	208	1	13:18:15	0.200008441	47.7206058	16.8221443	118.62	-1.07	24.77	24.79	20000	121.8694152	-30.482	-8.477	0	0	0	82.13223983	-13.121	-8.478	224.8361067	-15.753	-8.477	42.63314404	-15.085	-8.468		30.4816	17.3609	14.7287	15.3969	30.1606	0.1339	0.4137	1.6279		59.2	63.29	52.58
Rx-538_20kHz_01	209	1	13:18:15	0.300008437	47.7206064	16.8221437	118.63	-1.08	24.84	24.86	20000	121.8680806	-38.961	-8.479	0	0	0	82.13154929	-21.601	-8.48	224.8464509	-24.235	-8.482	42.61819428	-23.573	-8.488		38.9606	17.3595	14.7254	15.3879	38.6396	0.1325	0.4104	1.6189		58.6	62.77	52.29
Rx-538_20kHz_01	210	1	13:18:15	0.400008432	47.7206069	16.8221432	118.64	-1.1	24.91	24.94	20000	121.8518623	-47.439	-8.478	0	0	0	82.11057562	-30.081	-8.48	224.8081605	-32.717	-8.482	42.6051995	-32.063	-8.49		47.439	17.3579	14.722	15.376	47.118	0.1309	0.407	1.607		57.87	62.26	51.91
Rx-538_20kHz_01	211	1	13:18:15	0.500008427	47.7206075	16.8221427	118.65	-1.12	24.98	25.01	20000	121.8526263	-55.912	-8.473	0	0	0	82.10142782	-38.556	-8.475	224.8081421	-41.192	-8.475	42.60414486	-40.538	-8.475		55.9121	17.3564	14.72	15.3743	55.5911	0.1294	0.405	1.6053		57.19	61.95	51.85
Rx-538_20kHz_01	212	1	13:18:15	0.600008422	47.7206081	16.8221421	118.66	-1.13	25.06	25.08	20000	121.8522066	-64.386	-8.474	0	0	0	82.09563004	-47.03	-8.475	224.8021908	-49.667	-8.475	42.61180479	-49.02	-8.482		64.3861	17.3557	14.7193	15.3663	64.0651	0.1287	0.4043	1.5973		56.9	61.85	51.59
Rx-538_20kHz_01	213	1	13:18:15	0.700008418	47.7206086	16.8221416	118.67	-1.15	25.13	25.16	20000	121.8470127	-72.863	-8.477	0	0	0	82.08596073	-55.507	-8.477	224.7832678	-58.143	-8.476	42.62363771	-57.492	-8.472		72.8628	17.3555	14.7202	15.3706	72.5418	0.1285	0.4052	1.6016		56.81	61.99	51.73
Rx-538_20kHz_01	214	1	13:18:15	0.800008413	47.7206092	16.8221411	118.68	-1.16	25.2	25.23	20000	121.8454522	-81.341	-8.479	0	0	0	82.08383514	-63.986	-8.479	224.7732611	-66.619	-8.477	42.6069224	-65.963	-8.471		81.3415	17.3553	14.722	15.3784	81.0205	0.1283	0.407	1.6094		56.73	62.27	51.99
Rx-538_20kHz_01	215	1	13:18:15	0.900008408	47.7206098	16.8221405	118.69	-1.18	25.28	25.3	20000	121.8514598	-89.826	-8.484	0	0	0	82.08654933	-72.47	-8.483	224.7867602	-75.1	-8.481	42.60480501	-74.446	-8.483		89.8256	17.3561	14.7253	15.38	89.5046	0.1291	0.4103	1.611		57.09	62.76	52.04
Rx-538_20kHz_01	216	1	13:18:16	0.000008403	47.7206103	16.82214	118.7	-1.2	25.35	25.38	20000	121.8544672	-98.314	-8.488	0	0	0	82.08455757	-80.956	-8.487	224.7930449	-83.584	-8.484	42.61837919	-82.934	-8.489		98.3137	17.3573	14.7294	15.3792	97.9927	0.1303	0.4144	1.6102		57.59	63.4	52.01
Rx-538_20kHz_01	217	1	13:18:16	0.100008399	47.7206109	16.8221394	118.7	-1.21	25.42	25.45	20000	121.8767933	-106.798	-8.484	0	0	0	82.10233611	-89.44	-8.484	224.8378913	-92.066	-8.481	42.63362737	-91.415	-8.481		106.7977	17.3576	14.7321	15.3827	106.4767	0.1306	0.4171	1.6137		57.75	63.81	52.13
Rx-538_20kHz_01	218	1	13:18:16	0.200008394	47.7206115	16.8221389	118.7	-1.23	25.5	25.53	20000	121.8775821	-115.276	-8.479	0	0	0	82.11115679	-97.919	-8.479	224.8491488	-100.544	-8.478	42.63061643	-99.889	-8.474		115.2763	17.3573	14.7328	15.3869	114.9553	0.1303	0.4178	1.6179		57.62	63.92	52.26
Rx-538_20kHz_01	219	1	13:18:16	0.300008389	47.7206121	16.8221383	118.7	-1.25	25.57	25.6	20000	121.8765231	-123.751	-8.475	0	0	0	82.11524672	-106.393	-8.474	224.85364	-109.018	-8.475	42.62591351	-108.363	-8.474		123.751	17.3575	14.7329	15.3879	123.43	0.1305	0.4179	1.6189		57.69	63.94	52.29
Rx-538_20kHz_01	220	1	13:18:16	0.400008384	47.7206127	16.8221377	118.7	-1.27	25.65	25.68	20000	121.8535648	-132.228	-8.477	0	0	0	82.10295401	-114.87	-8.477	224.8145895	-117.494	-8.476	42.61077409	-116.842	-8.479		132.2282	17.358	14.7345	15.3862	131.9072	0.131	0.4195	1.6172		57.91	64.17	52.24
Rx-538_20kHz_01	221	1	13:18:16	0.50000838	47.7206133	16.8221372	118.7	-1.28	25.72	25.76	20000	121.8559159	-140.705	-8.477	0	0	0	82.10448239	-123.345	-8.475	224.8159211	-125.967	-8.473	42.61000381	-125.318	-8.476		140.7052	17.3597	14.7383	15.3869	140.3842	0.1327	0.4233	1.6179		58.66	64.76	52.26
Rx-538_20kHz_01	222	1	13:18:16	0.600008375	47.7206138	16.8221366	118.7	-1.3	25.8	25.83	20000	121.8567654	-149.186	-8.481	0	0	0	82.09992442	-131.825	-8.479	224.8103706	-134.443	-8.477	42.62080443	-133.791	-8.473		149.1862	17.3614	14.7429	15.3949	148.8652	0.1344	0.4279	1.6259		59.42	65.46	52.52
Rx-538_20kHz_01	223	1	13:18:16	0.70000837	47.7206144	16.822136	118.7	-1.32	25.88	25.91	20000	121.8591823	-157.669	-8.482	0	0	0	82.10133579	-140.306	-8.481	224.8176407	-142.923	-8.479	42.62595347	-142.274	-8.482		157.6686	17.3629	14.7459	15.3949	157.3476	0.1359	0.4309	1.6259		60.08	65.91	52.52
Rx-538_20kHz_01	224	1	13:18:16	0.800008365	47.720615	16.8221355	118.7	-1.34	25.95	25.99	20000	121.8550785	-166.15	-8.481	0	0	0	82.09796906	-148.787	-8.481	224.8094118	-151.404	-8.481	42.6262473	-150.762	-8.488		166.1498	17.3632	14.7455	15.3879	165.8288	0.1362	0.4305	1.6189		60.22	65.86	52.29
Rx-538_20kHz_01	225	1	13:18:16	0.900008361	47.7206156	16.8221349	118.7	-1.35	26.03	26.06	20000	121.8529008	-174.625	-8.475	0	0	0	82.0968326	-157.263	-8.476	224.8072479	-159.883	-8.479	42.61024351	-159.25	-8.488		174.6251	17.3621	14.7422	15.3748	174.3041	0.1351	0.4272	1.6058		59.73	65.35	51.87
Rx-538_20kHz_01	226	1	13:18:17	0.000008356	47.7206162	16.8221343	118.7	-1.37	26.1	26.14	20000	121.8494631	176.9	-8.475	0	0	0	82.09104732	-165.74	-8.477	224.7961576	-168.362	-8.479	42.61900658	-167.741	-8.491		-176.8999	17.3603	14.7385	15.3586	-177.2209	0.1333	0.4235	1.5896		58.92	64.78	51.35
Rx-538_20kHz_01	227	1	13:18:17	0.100008351	47.7206166	16.8221335	118.71	-1.41	26.16	26.2	20000	121.8712944	168.426	-8.474	0	0	0	82.1023387	-174.215	-8.475	224.7975444	-176.836	-8.474	42.71577646	-176.246	-8.505		-168.426	17.3592	14.738	15.328	-168.747	0.1322	0.423	1.559		58.46	64.71	50.36
Rx-538_20kHz_01	228	1	13:18:17	0.200008346	47.720617	16.8221328	118.72	-1.45	26.23	26.27	20000	121.8781023	159.95	-8.476	0	0	0	82.10746048	177.31	-8.476	224.8313361	174.689	-8.475	42.66471331	175.3	-8.454		-159.9502	17.3594	14.7383	15.3499	-160.2712	0.1324	0.4233	1.5809		58.52	64.76	51.06
Rx-538_20kHz_01	229	1	13:18:17	0.300008342	47.7206174	16.822132	118.73	-1.49	26.29	26.33	20000	121.87818	151.469	-8.481	0	0	0	82.10449819	168.83	-8.48	224.8422377	166.211	-8.477	42.60027371	166.851	-8.449		-151.469	17.3606	14.7423	15.3824	-151.79	0.1336	0.4273	1.6134		59.07	65.37	52.11
Rx-538_20kHz_01	230	1	13:18:17	0.400008337	47.7206178	16.8221312	118.74	-1.53	26.35	26.39	20000	121.8589768	142.985	-8.484	0	0	0	82.08843361	160.348	-8.482	224.8084943	157.733	-8.478	42.59293204	158.374	-8.477		-142.9853	17.3624	14.7482	15.3888	-143.3063	0.1354	0.4332	1.6198		59.86	66.27	52.32
Rx-538_20kHz_01	231	1	13:18:17	0.500008332	47.7206182	16.8221304	118.75	-1.57	26.41	26.46	20000	121.8642464	134.502	-8.483	0	0	0	82.09240985	151.866	-8.482	224.81969	149.255	-8.478	42.60045023	149.899	-8.475		-134.5019	17.364	14.7532	15.3971	-134.8229	0.137	0.4382	1.6281		60.57	67.04	52.59
Rx-538_20kHz_01	232	1	13:18:17	0.600008327	47.7206186	16.8221296	118.76	-1.61	26.47	26.52	20000	121.8663963	126.018	-8.484	0	0	0	82.10634759	143.382	-8.484	224.827333	140.774	-8.481	42.61045742	141.425	-8.474		-126.0176	17.3646	14.756	15.4072	-126.3386	0.1376	0.441	1.6382		60.82	67.47	52.92
Rx-538_20kHz_01	233	1	13:18:17	0.700008323	47.720619	16.8221288	118.77	-1.65	26.53	26.59	20000	121.8731365	117.536	-8.481	0	0	0	82.13666651	134.9	-8.482	224.8570651	132.291	-8.482	42.60363659	132.941	-8.484		-117.5363	17.3636	14.7551	15.4048	-117.8573	0.1366	0.4401	1.6358		60.4	67.33	52.84
Rx-538_20kHz_01	234	1	13:18:17	0.800008318	47.7206194	16.8221281	118.78	-1.69	26.6	26.65	20000	121.867067	109.057	-8.479	0	0	0	82.15529182	126.419	-8.481	224.8526596	123.81	-8.481	42.5985283	124.466	-8.475		-109.0572	17.3621	14.7531	15.409	-109.3782	0.1351	0.4381	1.64		59.73	67.02	52.98
Rx-538_20kHz_01	235	1	13:18:17	0.900008313	47.7206198	16.8221273	118.79	-1.73	26.66	26.71	20000	121.8665385	100.577	-8.48	0	0	0	82.16424135	117.938	-8.481	224.8594086	115.329	-8.482	42.59736392	115.988	-8.479		-100.577	17.3608	14.7517	15.4106	-100.898	0.1338	0.4367	1.6416		59.17	66.8	53.03
Rx-538_20kHz_01	236	1	13:18:18	0.000008308	47.7206202	16.8221265	118.8	-1.77	26.72	26.78	20000	121.8622066	92.098	-8.479	0	0	0	82.14845759	109.458	-8.48	224.8388213	106.851	-8.478	42.59839509	107.518	-8.47		-92.0977	17.36	14.7533	15.4202	-92.4187	0.133	0.4383	1.6512		58.81	67.06	53.34
Rx-538_20kHz_01	237	1	13:18:18	0.100008304	47.7206203	16.8221257	118.8	-1.82	26.75	26.81	20000	121.8789516	83.62	-8.478	0	0	0	82.13934782	100.98	-8.477	224.8649718	98.377	-8.474	42.61030874	99.051	-8.467		-83.6202	17.3603	14.7571	15.4308	-83.9412	0.1333	0.4421	1.6618		58.91	67.63	53.68
Rx-538_20kHz_01	238	1	13:18:18	0.200008299	47.7206204	16.8221249	118.8	-1.87	26.79	26.85	20000	121.8790385	75.141	-8.479	0	0	0	82.12792512	92.503	-8.478	224.8638739	89.903	-8.474	42.62106641	90.579	-8.472		-75.1412	17.3616	14.7619	15.4374	-75.4622	0.1346	0.4469	1.6684		59.51	68.37	53.89
Rx-538_20kHz_01	239	1	13:18:18	0.300008294	47.7206205	16.8221241	118.8	-1.93	26.82	26.89	20000	121.8820969	66.665	-8.476	0	0	0	82.14350385	84.027	-8.475	224.8718133	81.43	-8.474	42.62421454	82.111	-8.468		-66.665	17.3625	14.7646	15.4456	-66.986	0.1355	0.4496	1.6766		59.9	68.78	54.16
Rx-538_20kHz_01	240	1	13:18:18	0.400008289	47.7206206	16.8221233	118.8	-1.98	26.85	26.92	20000	121.8637965	58.188	-8.477	0	0	0	82.11248051	75.549	-8.478	224.8408769	72.951	-8.478	42.61737905	73.62	-8.491		-58.1878	17.3616	14.7634	15.4322	-58.5088	0.1346	0.4484	1.6632		59.53	68.59	53.72
Rx-538_20kHz_01	241	1	13:18:18	0.500008285	47.7206208	16.8221225	118.8	-2.03	26.88	26.96	20000	121.8678439	49.709	-8.479	0	0	0	82.10729467	67.069	-8.48	224.8339497	64.471	-8.48	42.61926197	65.146	-8.474		-49.7089	17.3602	14.7622	15.4373	-50.0299	0.1332	0.4472	1.6683		58.91	68.41	53.89
Rx-538_20kHz_01	242	1	13:18:18	0.60000828	47.7206209	16.8221217	118.8	-2.08	26.92	27	20000	121.8627303	41.228	-8.481	0	0	0	82.09673045	58.588	-8.481	224.8246978	55.991	-8.48	42.62699229	56.66	-8.486		-41.2282	17.3598	14.7626	15.4317	-41.5492	0.1328	0.4476	1.6627		58.72	68.47	53.71
Rx-538_20kHz_01	243	1	13:18:18	0.700008275	47.720621	16.8221209	118.8	-2.13	26.95	27.03	20000	121.865659	32.749	-8.479	0	0	0	82.09532017	50.109	-8.479	224.8283903	47.514	-8.476	42.6222424	48.19	-8.47		-32.7491	17.3603	14.7652	15.4411	-33.0701	0.1333	0.4502	1.6721		58.94	68.87	54.01
Rx-538_20kHz_01	244	1	13:18:18	0.80000827	47.7206211	16.8221201	118.8	-2.18	26.98	27.07	20000	121.864575	24.269	-8.481	0	0	0	82.09059505	41.631	-8.479	224.8286341	39.037	-8.477	42.61289456	39.724	-8.466		-24.2685	17.3621	14.7689	15.4558	-24.5895	0.1351	0.4539	1.6868		59.74	69.43	54.49
Rx-538_20kHz_01	245	1	13:18:18	0.900008266	47.7206212	16.8221193	118.8	-2.24	27.01	27.11	20000	121.8635718	15.787	-8.482	0	0	0	82.08672935	33.151	-8.48	224.8316254	30.56	-8.478	42.61115524	31.244	-8.48		-15.7868	17.3644	14.7731	15.4572	-16.1078	0.1374	0.4581	1.6882		60.74	70.07	54.53
Rx-538_20kHz_01	246	1	13:18:19	0.000008261	47.7206213	16.8221185	118.8	-2.29	27.05	27.14	20000	121.8657554	7.302	-8.485	0	0	0	82.0998214	24.67	-8.482	224.8376723	22.08	-8.48	42.62029123	22.766	-8.478		-7.3017	17.3678	14.7782	15.464	-7.6227	0.1408	0.4632	1.695		62.26	70.86	54.75
Rx-538_20kHz_01	247	1	13:18:19	0.100008256	47.7206213	16.822118	118.79	-2.32	27.05	27.15	20000	121.884545	-1.182	-8.484	0	0	0	82.16886628	16.188	-8.481	224.8855296	13.598	-8.482	42.63615555	14.287	-8.478		1.1823	17.3705	14.7803	15.4697	0.8613	0.1435	0.4653	1.7007		63.46	71.19	54.94
Rx-538_20kHz_01	248	1	13:18:19	0.200008251	47.7206212	16.8221176	118.78	-2.36	27.06	27.16	20000	121.8886825	-9.664	-8.482	0	0	0	82.19971087	7.706	-8.482	224.8963031	5.115	-8.483	42.63782787	5.805	-8.483		9.664	17.3702	14.7787	15.4688	9.343	0.1432	0.4637	1.6998		63.31	70.94	54.91
Rx-538_20kHz_01	249	1	13:18:19	0.300008247	47.7206212	16.8221171	118.77	-2.39	27.07	27.17	20000	121.8793514	-18.142	-8.478	0	0	0	82.18122678	-0.772	-8.479	224.8789888	-3.363	-8.478	42.63438777	-2.663	-8.468		18.1416	17.3693	14.7787	15.4788	17.8206	0.1423	0.4637	1.7098		62.89	70.93	55.23
Rx-538_20kHz_01	250	1	13:18:19	0.400008242	47.7206211	16.8221167	118.76	-2.42	27.07	27.18	20000	121.8658342	-26.62	-8.478	0	0	0	82.15073669	-9.25	-8.478	224.8527975	-11.839	-8.477	42.62127448	-11.131	-8.469		26.6195	17.3695	14.78	15.4881	26.2985	0.1425	0.465	1.7191		62.99	71.14	55.53
Rx-538_20kHz_01	251	1	13:18:19	0.500008237	47.7206211	16.8221162	118.75	-2.46	27.08	27.19	20000	121.8674315	-35.102	-8.482	0	0	0	82.12786481	-17.73	-8.48	224.8417815	-20.318	-8.478	42.61540757	-19.614	-8.482		35.1019	17.3714	14.784	15.4883	34.7809	0.1444	0.469	1.7193		63.86	71.75	55.54
Rx-538_20kHz_01	252	1	13:18:19	0.600008232	47.720621	16.8221158	118.74	-2.49	27.08	27.2	20000	121.8654155	-43.587	-8.485	0	0	0	82.12782432	-26.212	-8.481	224.8375366	-28.795	-8.478	42.62407946	-28.097	-8.483		43.5871	17.3755	14.7916	15.4904	43.2661	0.1485	0.4766	1.7214		65.63	72.91	55.61
Rx-538_20kHz_01	253	1	13:18:19	0.700008228	47.720621	16.8221153	118.73	-2.52	27.09	27.21	20000	121.8664262	-52.075	-8.488	0	0	0	82.134655	-34.696	-8.484	224.8569652	-37.277	-8.482	42.62014758	-36.587	-8.49		52.0747	17.3786	14.7977	15.4878	51.7537	0.1516	0.4827	1.7188		67.02	73.84	55.52
Rx-538_20kHz_01	254	1	13:18:19	0.800008223	47.7206209	16.8221149	118.72	-2.56	27.1	27.22	20000	121.8604974	-60.56	-8.485	0	0	0	82.12390671	-43.18	-8.484	224.8234656	-45.76	-8.483	42.60055624	-45.074	-8.487		60.5601	17.3801	14.7997	15.4858	60.2391	0.1531	0.4847	1.7168		67.67	74.15	55.46
Rx-538_20kHz_01	255	1	13:18:19	0.900008218	47.7206209	16.8221144	118.71	-2.59	27.1	27.23	20000	121.8634007	-69.041	-8.481	0	0	0	82.10463565	-51.66	-8.48	224.8254096	-54.239	-8.479	42.61342947	-53.555	-8.481		69.0415	17.3812	14.8024	15.486	68.7205	0.1542	0.4874	1.717		68.19	74.57	55.47
Rx-538_20kHz_01	256	1	13:18:20	0.000008213	47.7206208	16.822114	118.7	-2.62	27.11	27.24	20000	121.8620431	-77.519	-8.477	0	0	0	82.09356273	-60.136	-8.475	224.8382935	-62.714	-8.475	42.61542997	-62.036	-8.481		77.5189	17.3833	14.8046	15.4828	77.1979	0.1563	0.4896	1.7138		69.11	74.89	55.36
Rx-538_20kHz_01	257	1	13:18:20	0.100008209	47.7206203	16.8221139	118.71	-2.65	27.06	27.19	20000	121.8805223	-85.995	-8.476	0	0	0	82.09476154	-68.61	-8.475	224.8792129	-71.19	-8.476	42.62558666	-70.513	-8.476		85.995	17.3845	14.8047	15.4824	85.674	0.1575	0.4897	1.7134		69.64	74.92	55.35
Rx-538_20kHz_01	258	1	13:18:20	0.200008204	47.7206198	16.8221138	118.72	-2.67	27.01	27.14	20000	121.8804273	-94.473	-8.478	0	0	0	82.08469897	-77.087	-8.477	224.87784	-79.667	-8.477	42.6278257	-78.997	-8.484		94.4726	17.3853	14.8053	15.4755	94.1516	0.1583	0.4903	1.7065		69.97	75.01	55.13
Rx-538_20kHz_01	259	1	13:18:20	0.300008199	47.7206193	16.8221137	118.73	-2.7	26.96	27.09	20000	121.8771914	-102.953	-8.48	0	0	0	82.06955084	-85.565	-8.478	224.8697301	-88.144	-8.477	42.62828363	-87.469	-8.472		102.9527	17.3873	14.8082	15.4833	102.6317	0.1603	0.4932	1.7143		70.85	75.45	55.38
Rx-538_20kHz_01	260	1	13:18:20	0.400008194	47.7206188	16.8221137	118.74	-2.72	26.91	27.05	20000	121.8440491	-111.431	-8.478	0	0	0	82.0321913	-94.042	-8.477	224.7993031	-96.621	-8.477	42.61890063	-95.951	-8.482		111.4307	17.3886	14.8096	15.4797	111.1097	0.1616	0.4946	1.7107		71.46	75.66	55.26
Rx-538_20kHz_01	261	1	13:18:20	0.50000819	47.7206183	16.8221136	118.75	-2.75	26.86	27	20000	121.837243	-119.906	-8.475	0	0	0	82.0203567	-102.517	-8.475	224.7868631	-105.097	-8.475	42.61341461	-104.427	-8.476		119.9056	17.3885	14.809	15.4788	119.5846	0.1615	0.494	1.7098		71.4	75.57	55.23
Rx-538_20kHz_01	262	1	13:18:20	0.600008185	47.7206178	16.8221135	118.76	-2.77	26.81	26.95	20000	121.8346646	-128.381	-8.475	0	0	0	82.02260364	-110.994	-8.477	224.7848409	-113.575	-8.479	42.61107407	-112.901	-8.474		128.381	17.387	14.8059	15.4802	128.06	0.16	0.4909	1.7112		70.73	75.09	55.28
Rx-538_20kHz_01	263	1	13:18:20	0.70000818	47.7206173	16.8221134	118.77	-2.8	26.76	26.9	20000	121.8398339	-136.858	-8.477	0	0	0	82.05943157	-119.474	-8.48	224.7956779	-122.06	-8.485	42.60461832	-121.398	-8.497		136.858	17.3842	14.7977	15.4603	136.537	0.1572	0.4827	1.6913		69.51	73.84	54.63
Rx-538_20kHz_01	264	1	13:18:20	0.800008175	47.7206168	16.8221133	118.78	-2.82	26.71	26.86	20000	121.839064	-145.334	-8.476	0	0	0	82.07699925	-127.952	-8.478	224.790192	-130.543	-8.483	42.59944188	-129.876	-8.478		145.3336	17.3817	14.7902	15.458	145.0126	0.1547	0.4752	1.689		68.37	72.69	54.56
Rx-538_20kHz_01	265	1	13:18:20	0.900008171	47.7206163	16.8221132	118.79	-2.85	26.66	26.81	20000	121.8416243	-153.811	-8.477	0	0	0	82.08652144	-136.432	-8.48	224.8077903	-139.028	-8.484	42.59621174	-138.369	-8.494		153.8109	17.379	14.7833	15.4416	153.4899	0.152	0.4683	1.6726		67.19	71.64	54.03
Rx-538_20kHz_01	266	1	13:18:21	0.000008166	47.7206158	16.8221132	118.8	-2.87	26.61	26.76	20000	121.8408776	-162.289	-8.478	0	0	0	82.08585379	-144.912	-8.48	224.7979026	-147.509	-8.481	42.60549473	-146.854	-8.485		162.2892	17.3775	14.7802	15.4352	161.9682	0.1505	0.4652	1.6662		66.55	71.17	53.82
Rx-538_20kHz_01	267	1	13:18:21	0.100008161	47.720615	16.8221133	118.8	-2.89	26.52	26.68	20000	121.8608814	-170.769	-8.48	0	0	0	82.095756	-153.391	-8.48	224.8280432	-155.987	-8.479	42.62047146	-155.332	-8.478		170.7693	17.3781	14.7818	15.4377	170.4483	0.1511	0.4668	1.6687		66.82	71.42	53.9
Rx-538_20kHz_01	268	1	13:18:21	0.200008156	47.7206143	16.8221134	118.8	-2.92	26.44	26.6	20000	121.8702296	-179.243	-8.474	0	0	0	82.0987612	-161.863	-8.471	224.84164	-164.456	-8.469	42.63910053	-163.808	-8.477		179.2433	17.3807	14.787	15.4352	178.9223	0.1537	0.472	1.6662		67.95	72.21	53.82
Rx-538_20kHz_01	269	1	13:18:21	0.300008152	47.7206135	16.8221135	118.8	-2.94	26.35	26.52	20000	121.8810064	172.286	-8.471	0	0	0	82.10426593	-170.331	-8.468	224.8570981	-172.922	-8.465	42.6483482	-172.268	-8.46		-172.2857	17.3836	14.7927	15.4461	-172.6067	0.1566	0.4777	1.6771		69.23	73.08	54.17
Rx-538_20kHz_01	270	1	13:18:21	0.400008147	47.7206127	16.8221136	118.8	-2.96	26.27	26.44	20000	121.8607424	163.815	-8.471	0	0	0	82.08932727	-178.8	-8.469	224.8168439	178.61	-8.468	42.64483558	179.268	-8.463		-163.8149	17.3854	14.7952	15.4536	-164.1359	0.1584	0.4802	1.6846		70.03	73.47	54.42
Rx-538_20kHz_01	271	1	13:18:21	0.500008142	47.7206119	16.8221138	118.8	-2.98	26.18	26.35	20000	121.8610632	155.343	-8.472	0	0	0	82.08325894	172.727	-8.473	224.8134876	170.137	-8.473	42.63173241	170.801	-8.468		-155.3431	17.3839	14.7937	15.4577	-155.6641	0.1569	0.4787	1.6887		69.39	73.23	54.55
Rx-538_20kHz_01	272	1	13:18:21	0.600008137	47.7206111	16.8221139	118.8	-3	26.1	26.27	20000	121.8608188	146.871	-8.472	0	0	0	82.0666458	164.251	-8.476	224.8019552	161.66	-8.477	42.62427906	162.331	-8.47		-146.8706	17.3808	14.7889	15.46	-147.1916	0.1538	0.4739	1.691		68.01	72.5	54.63
Rx-538_20kHz_01	273	1	13:18:21	0.700008133	47.7206103	16.822114	118.8	-3.02	26.01	26.19	20000	121.860554	138.397	-8.473	0	0	0	82.05777642	155.775	-8.476	224.8166686	153.18	-8.479	42.6048232	153.834	-8.497		-138.3975	17.3779	14.7826	15.4363	-138.7185	0.1509	0.4676	1.6673		66.7	71.54	53.86
Rx-538_20kHz_01	274	1	13:18:21	0.800008128	47.7206096	16.8221141	118.8	-3.04	25.93	26.11	20000	121.8586387	129.924	-8.473	0	0	0	82.04078114	147.302	-8.473	224.807535	144.707	-8.473	42.609534	145.375	-8.459		-129.9243	17.3775	14.7826	15.4505	-130.2453	0.1505	0.4676	1.6815		66.55	71.53	54.32
Rx-538_20kHz_01	275	1	13:18:21	0.900008123	47.7206088	16.8221142	118.8	-3.07	25.85	26.03	20000	121.860311	121.447	-8.477	0	0	0	82.03359216	138.825	-8.477	224.8162678	136.23	-8.477	42.61837082	136.896	-8.479		-121.4472	17.3776	14.783	15.4489	-121.7682	0.1506	0.468	1.6799		66.59	71.59	54.27
Rx-538_20kHz_01	276	1	13:18:22	0.000008118	47.720608	16.8221143	118.8	-3.09	25.76	25.94	20000	121.8650563	112.97	-8.478	0	0	0	82.0381318	130.347	-8.478	224.817207	127.751	-8.479	42.62619959	128.425	-8.471		-112.9696	17.3771	14.7814	15.455	-113.2906	0.1501	0.4664	1.686		66.38	71.35	54.46
Rx-538_20kHz_01	277	1	13:18:22	0.100008114	47.7206071	16.8221147	118.8	-3.1	25.66	25.85	20000	121.8704879	104.494	-8.475	0	0	0	82.07291731	121.87	-8.476	224.8283608	119.269	-8.482	42.62601522	119.939	-8.486		-104.4945	17.3759	14.7745	15.4441	-104.8155	0.1489	0.4595	1.6751		65.84	70.29	54.11
Rx-538_20kHz_01	278	1	13:18:22	0.200008109	47.7206063	16.822115	118.8	-3.11	25.56	25.75	20000	121.8616153	96.018	-8.476	0	0	0	82.08612529	113.391	-8.479	224.8126682	110.785	-8.484	42.62176476	111.465	-8.474		-96.0181	17.3733	14.7668	15.4466	-96.3391	0.1463	0.4518	1.6776		64.68	69.12	54.19
Rx-538_20kHz_01	279	1	13:18:22	0.300008104	47.7206054	16.8221153	118.8	-3.12	25.46	25.65	20000	121.8619002	87.543	-8.475	0	0	0	82.09877952	104.913	-8.478	224.8305285	102.301	-8.484	42.61795711	102.975	-8.49		-87.5431	17.37	14.7575	15.4315	-87.8641	0.143	0.4425	1.6625		63.22	67.69	53.7
Rx-538_20kHz_01	280	1	13:18:22	0.400008099	47.7206045	16.8221157	118.8	-3.13	25.36	25.56	20000	121.8396798	79.073	-8.47	0	0	0	82.08706487	96.441	-8.472	224.7894977	93.824	-8.477	42.60505065	94.489	-8.485		-79.0729	17.3677	14.7509	15.4163	-79.3939	0.1407	0.4359	1.6473		62.19	66.69	53.21
Rx-538_20kHz_01	281	1	13:18:22	0.500008095	47.7206037	16.822116	118.8	-3.14	25.27	25.46	20000	121.8510897	70.601	-8.471	0	0	0	82.09714031	87.969	-8.471	224.8085279	85.35	-8.474	42.61251511	86.01	-8.48		-70.6014	17.3679	14.7488	15.4082	-70.9224	0.1409	0.4338	1.6392		62.29	66.36	52.95
Rx-538_20kHz_01	282	1	13:18:22	0.60000809	47.7206028	16.8221163	118.8	-3.15	25.17	25.36	20000	121.8631719	62.128	-8.474	0	0	0	82.09877305	79.498	-8.471	224.8191944	76.88	-8.47	42.63880875	77.552	-8.458		-62.1276	17.3703	14.7524	15.4245	-62.4486	0.1433	0.4374	1.6555		63.37	66.91	53.48
Rx-538_20kHz_01	283	1	13:18:22	0.700008085	47.7206019	16.8221167	118.8	-3.15	25.07	25.27	20000	121.8577393	53.653	-8.474	0	0	0	82.09353135	71.026	-8.472	224.8094071	68.408	-8.472	42.6494705	69.08	-8.472		-53.6533	17.3728	14.7545	15.4269	-53.9743	0.1458	0.4395	1.6579		64.46	67.24	53.55
Rx-538_20kHz_01	284	1	13:18:22	0.80000808	47.7206011	16.822117	118.8	-3.16	24.97	25.17	20000	121.8592394	45.182	-8.471	0	0	0	82.0923165	62.555	-8.471	224.7954356	59.936	-8.472	42.66350831	60.62	-8.46		-45.1823	17.373	14.7538	15.4376	-45.5033	0.146	0.4388	1.6686		64.53	67.12	53.9
Rx-538_20kHz_01	285	1	13:18:22	0.900008076	47.7206002	16.8221173	118.8	-3.17	24.87	25.07	20000	121.8407919	36.709	-8.473	0	0	0	82.08238183	54.079	-8.476	224.7621625	51.457	-8.479	42.64390353	52.137	-8.482		-36.7091	17.37	14.7477	15.4283	-37.0301	0.143	0.4327	1.6593		63.24	66.19	53.6
Rx-538_20kHz_01	286	1	13:18:23	0.000008071	47.7205993	16.8221177	118.8	-3.18	24.77	24.97	20000	121.8355607	28.233	-8.476	0	0	0	82.07045828	45.599	-8.48	224.7558357	42.973	-8.483	42.62316295	43.644	-8.494		-28.233	17.3658	14.7404	15.4108	-28.554	0.1388	0.4254	1.6418		61.38	65.08	53.03
Rx-538_20kHz_01	287	1	13:18:23	0.100008066	47.7205984	16.8221181	118.8	-3.19	24.66	24.87	20000	121.8549175	19.757	-8.476	0	0	0	82.0628368	37.12	-8.479	224.7960029	34.494	-8.479	42.62562185	35.165	-8.479		-19.7567	17.3631	14.7373	15.4081	-20.0777	0.1361	0.4223	1.6391		60.17	64.6	52.95
Rx-538_20kHz_01	288	1	13:18:23	0.200008061	47.7205975	16.8221186	118.8	-3.19	24.56	24.76	20000	121.8629023	11.284	-8.473	0	0	0	82.03995618	28.647	-8.473	224.8049767	26.023	-8.471	42.64597295	26.708	-8.456		-11.2839	17.3629	14.7389	15.4243	-11.6049	0.1359	0.4239	1.6553		60.07	64.85	53.47
Rx-538_20kHz_01	289	1	13:18:23	0.300008057	47.7205966	16.822119	118.8	-3.19	24.45	24.66	20000	121.8603534	2.811	-8.473	0	0	0	82.03150305	20.174	-8.473	224.7998752	17.551	-8.472	42.65925641	18.242	-8.466		-2.811	17.3632	14.74	15.4309	-3.132	0.1362	0.425	1.6619		60.23	65.02	53.69
Rx-538_20kHz_01	290	1	13:18:23	0.400008052	47.7205957	16.8221195	118.8	-3.2	24.34	24.55	20000	121.8668512	-5.663	-8.474	0	0	0	82.06160147	11.701	-8.473	224.8095187	9.076	-8.475	42.66213212	9.773	-8.469		5.6627	17.3641	14.7387	15.4353	5.3417	0.1371	0.4237	1.6663		60.62	64.82	53.82
Rx-538_20kHz_01	291	1	13:18:23	0.500008047	47.7205947	16.8221199	118.8	-3.2	24.23	24.44	20000	121.8669725	-14.137	-8.474	0	0	0	82.08656033	3.225	-8.476	224.7998139	0.597	-8.479	42.65010448	1.304	-8.468		14.1367	17.362	14.7334	15.441	13.8157	0.135	0.4184	1.672		59.67	64	54.01
Rx-538_20kHz_01	292	1	13:18:23	0.600008042	47.7205938	16.8221204	118.8	-3.2	24.13	24.34	20000	121.8657558	-22.607	-8.47	0	0	0	82.10709175	-5.249	-8.474	224.8150065	-7.883	-8.48	42.62915286	-7.185	-8.489		22.6066	17.3579	14.7235	15.4218	22.2856	0.1309	0.4085	1.6528		57.85	62.49	53.39
Rx-538_20kHz_01	293	1	13:18:23	0.700008038	47.7205929	16.8221208	118.8	-3.21	24.02	24.23	20000	121.8400216	-31.076	-8.47	0	0	0	82.0953941	-13.721	-8.472	224.7810824	-16.359	-8.475	42.61334796	-15.673	-8.488		31.0762	17.3555	14.7176	15.403	30.7552	0.1285	0.4026	1.634		56.8	61.59	52.78
Rx-538_20kHz_01	294	1	13:18:23	0.800008033	47.720592	16.8221213	118.8	-3.21	23.91	24.13	20000	121.836808	-39.547	-8.471	0	0	0	82.0909784	-22.191	-8.471	224.7616743	-24.829	-8.471	42.62615375	-24.138	-8.465		39.5474	17.356	14.7181	15.4097	39.2264	0.129	0.4031	1.6407		57.05	61.67	53
Rx-538_20kHz_01	295	1	13:18:23	0.900008028	47.7205911	16.8221217	118.8	-3.21	23.81	24.02	20000	121.8379246	-48.022	-8.475	0	0	0	82.08417154	-30.664	-8.472	224.761963	-33.299	-8.47	42.64853889	-32.599	-8.461		48.0221	17.3586	14.7227	15.4235	47.7011	0.1316	0.4077	1.6545		58.16	62.36	53.44
Rx-538_20kHz_01	296	1	13:18:24	0.000008023	47.7205902	16.8221222	118.8	-3.22	23.7	23.92	20000	121.8373994	-56.495	-8.473	0	0	0	82.07513325	-39.135	-8.472	224.7609856	-41.77	-8.47	42.66129081	-41.059	-8.46		56.4953	17.36	14.7256	15.4365	56.1743	0.133	0.4106	1.6675		58.78	62.82	53.87
Rx-538_20kHz_01	297	1	13:18:24	0.100008019	47.7205892	16.8221228	118.81	-3.21	23.58	23.8	20000	121.8571475	-64.966	-8.471	0	0	0	82.09691707	-47.608	-8.473	224.7931572	-50.245	-8.475	42.65010381	-49.537	-8.478		64.9663	17.3585	14.7212	15.4292	64.6453	0.1315	0.4062	1.6602		58.12	62.13	53.63
Rx-538_20kHz_01	298	1	13:18:24	0.200008014	47.7205882	16.8221234	118.82	-3.21	23.46	23.68	20000	121.8579033	-73.435	-8.469	0	0	0	82.09673518	-56.079	-8.472	224.7807127	-58.721	-8.476	42.63432701	-58.011	-8.474		73.435	17.3555	14.7143	15.4237	73.114	0.1285	0.3993	1.6547		56.81	61.08	53.45
Rx-538_20kHz_01	299	1	13:18:24	0.300008009	47.7205872	16.822124	118.83	-3.2	23.34	23.56	20000	121.8569367	-81.903	-8.468	0	0	0	82.09139001	-64.551	-8.471	224.7887245	-67.197	-8.476	42.61156608	-66.512	-8.501		81.9027	17.3517	14.7059	15.3903	81.5817	0.1247	0.3909	1.6213		55.15	59.79	52.37
Rx-538_20kHz_01	300	1	13:18:24	0.400008004	47.7205862	16.8221246	118.84	-3.2	23.22	23.44	20000	121.8375855	-90.372	-8.47	0	0	0	82.04910838	-73.022	-8.471	224.7363521	-75.668	-8.472	42.61633363	-74.974	-8.462		90.3722	17.3502	14.7038	15.3982	90.0512	0.1232	0.3888	1.6292		54.46	59.48	52.63
Rx-538_20kHz_01	301	1	13:18:24	0.500008	47.7205852	16.8221252	118.85	-3.19	23.1	23.32	20000	121.844058	-98.842	-8.469	0	0	0	82.03239852	-81.492	-8.47	224.746193	-84.137	-8.469	42.63613818	-83.435	-8.461		98.8417	17.3501	14.7044	15.4068	98.5207	0.1231	0.3894	1.6378		54.43	59.57	52.9
Rx-538_20kHz_01	302	1	13:18:24	0.600007995	47.7205842	16.8221258	118.86	-3.19	22.98	23.2	20000	121.8565761	-107.313	-8.471	0	0	0	82.05889328	-89.961	-8.47	224.7686777	-92.61	-8.473	42.63845008	-91.903	-8.468		107.3128	17.3513	14.7026	15.4099	106.9918	0.1243	0.3876	1.6409		54.96	59.29	53.01
Rx-538_20kHz_01	303	1	13:18:24	0.70000799	47.7205832	16.8221264	118.87	-3.19	22.86	23.08	20000	121.862036	-115.784	-8.471	0	0	0	82.08585475	-98.433	-8.472	224.7790199	-101.088	-8.477	42.6200777	-100.387	-8.485		115.7838	17.3504	14.6962	15.3964	115.4628	0.1234	0.3812	1.6274		54.54	58.32	52.57
Rx-538_20kHz_01	304	1	13:18:24	0.800007985	47.7205822	16.822127	118.88	-3.18	22.74	22.96	20000	121.8518515	-124.254	-8.471	0	0	0	82.09189107	-106.907	-8.474	224.7738904	-109.567	-8.479	42.59695726	-108.879	-8.491		124.2545	17.3474	14.6877	15.3758	123.9335	0.1204	0.3727	1.6068		53.23	57.02	51.9
Rx-538_20kHz_01	305	1	13:18:24	0.900007981	47.7205812	16.8221276	118.89	-3.18	22.62	22.84	20000	121.8560742	-132.721	-8.467	0	0	0	82.10333235	-115.375	-8.468	224.8034325	-118.039	-8.472	42.59315739	-117.379	-8.5		132.7212	17.3459	14.6823	15.3425	132.4002	0.1189	0.3673	1.5735		52.58	56.19	50.83
Rx-538_20kHz_01	306	1	13:18:25	0.000007976	47.7205802	16.8221282	118.9	-3.17	22.5	22.72	20000	121.8525569	-141.188	-8.467	0	0	0	82.09350473	-123.842	-8.467	224.7806315	-126.505	-8.466	42.60017796	-125.841	-8.462		141.1877	17.3459	14.6827	15.3469	140.8667	0.1189	0.3677	1.5779		52.58	56.25	50.97
Rx-538_20kHz_01	307	1	13:18:25	0.100007971	47.7205791	16.8221287	118.91	-3.18	22.37	22.6	20000	121.8761417	-149.656	-8.468	0	0	0	82.10388324	-132.309	-8.467	224.8191034	-134.97	-8.465	42.62628146	-134.304	-8.463		149.6556	17.3471	14.6851	15.3515	149.3346	0.1201	0.3701	1.5825		53.08	56.62	51.12
Rx-538_20kHz_01	308	1	13:18:25	0.200007966	47.720578	16.8221293	118.92	-3.18	22.25	22.48	20000	121.8708826	-158.127	-8.471	0	0	0	82.0940955	-140.78	-8.471	224.8181146	-143.44	-8.469	42.63283141	-142.775	-8.471		158.1268	17.3473	14.6869	15.3521	157.8058	0.1203	0.3719	1.5831		53.17	56.89	51.14
Rx-538_20kHz_01	309	1	13:18:25	0.300007962	47.720577	16.8221298	118.93	-3.18	22.12	22.35	20000	121.8673261	-166.597	-8.47	0	0	0	82.09136567	-149.251	-8.472	224.7845672	-151.913	-8.473	42.6357699	-151.244	-8.469		166.597	17.3456	14.6844	15.3533	166.276	0.1186	0.3694	1.5843		52.42	56.52	51.18
Rx-538_20kHz_01	310	1	13:18:25	0.400007957	47.7205759	16.8221304	118.94	-3.18	22	22.23	20000	121.8466333	-175.067	-8.47	0	0	0	82.08099651	-157.725	-8.473	224.743183	-160.39	-8.478	42.59597525	-159.753	-8.509		175.0671	17.3425	14.6766	15.3143	174.7461	0.1155	0.3616	1.5453		51.08	55.32	49.92
Rx-538_20kHz_01	311	1	13:18:25	0.500007952	47.7205748	16.8221309	118.95	-3.18	21.87	22.1	20000	121.8509756	176.466	-8.466	0	0	0	82.06287122	-166.193	-8.469	224.7513458	-168.86	-8.469	42.59299823	-168.232	-8.479		-176.4665	17.3405	14.6739	15.3019	-176.7875	0.1135	0.3589	1.5329		50.17	54.9	49.51
Rx-538_20kHz_01	312	1	13:18:25	0.600007947	47.7205738	16.8221315	118.96	-3.19	21.75	21.98	20000	121.8524092	168	-8.467	0	0	0	82.03998195	-174.66	-8.467	224.7567505	-177.324	-8.464	42.61573067	-176.689	-8.457		-167.9999	17.3402	14.676	15.3114	-168.3209	0.1132	0.361	1.5424		50.07	55.23	49.82
Rx-538_20kHz_01	313	1	13:18:25	0.700007943	47.7205727	16.822132	118.97	-3.19	21.62	21.86	20000	121.8462231	159.533	-8.467	0	0	0	82.02301058	176.873	-8.467	224.7402342	174.209	-8.467	42.63317567	174.84	-8.471		-159.5328	17.3404	14.6764	15.3071	-159.8538	0.1134	0.3614	1.5381		50.12	55.28	49.68
Rx-538_20kHz_01	314	1	13:18:25	0.800007938	47.7205716	16.8221326	118.98	-3.19	21.5	21.73	20000	121.8468899	151.061	-8.472	0	0	0	82.04576704	168.401	-8.472	224.7341776	165.734	-8.475	42.63276909	166.354	-8.486		-151.0611	17.3402	14.6728	15.293	-151.3821	0.1132	0.3578	1.524		50.07	54.74	49.23
Rx-538_20kHz_01	315	1	13:18:25	0.900007933	47.7205706	16.8221331	118.99	-3.19	21.37	21.61	20000	121.8556944	142.589	-8.472	0	0	0	82.08179248	159.928	-8.474	224.7569605	157.256	-8.478	42.60347805	157.866	-8.488		-142.5889	17.3387	14.6667	15.277	-142.9099	0.1117	0.3517	1.508		49.4	53.79	48.71
Rx-538_20kHz_01	316	1	13:18:26	0.000007928	47.7205695	16.8221337	119	-3.19	21.25	21.48	20000	121.8532852	134.115	-8.474	0	0	0	82.09479907	151.451	-8.476	224.7781849	148.774	-8.481	42.57656493	149.369	-8.496		-134.1153	17.3359	14.6588	15.2542	-134.4363	0.1089	0.3438	1.4852		48.16	52.59	47.97
Rx-538_20kHz_01	317	1	13:18:26	0.100007924	47.7205684	16.8221343	118.99	-3.2	21.11	21.35	20000	121.874087	125.646	-8.469	0	0	0	82.11386804	142.981	-8.471	224.8214517	140.301	-8.473	42.58664423	140.884	-8.486		-125.6464	17.3342	14.6544	15.2374	-125.9674	0.1072	0.3394	1.4684		47.4	51.92	47.43
Rx-538_20kHz_01	318	1	13:18:26	0.200007919	47.7205672	16.8221348	118.98	-3.2	20.98	21.22	20000	121.8804215	117.179	-8.468	0	0	0	82.11759242	134.513	-8.468	224.8211728	131.833	-8.467	42.60291068	132.414	-8.47		-117.1786	17.3344	14.6548	15.2351	-117.4996	0.1074	0.3398	1.4661		47.48	51.97	47.36
Rx-538_20kHz_01	319	1	13:18:26	0.300007914	47.7205661	16.8221354	118.97	-3.2	20.85	21.09	20000	121.879562	108.709	-8.469	0	0	0	82.10337761	126.045	-8.468	224.8140761	123.368	-8.465	42.62136196	123.962	-8.452		-108.7093	17.3357	14.6585	15.2528	-109.0303	0.1087	0.3435	1.4838		48.05	52.56	47.93
Rx-538_20kHz_01	320	1	13:18:26	0.400007909	47.720565	16.822136	118.96	-3.2	20.71	20.96	20000	121.8583885	100.236	-8.473	0	0	0	82.08554964	117.573	-8.472	224.7691189	114.895	-8.473	42.63063615	115.491	-8.471		-100.2365	17.3361	14.6589	15.2546	-100.5575	0.1091	0.3439	1.4856		48.24	52.61	47.99
Rx-538_20kHz_01	321	1	13:18:26	0.500007905	47.7205638	16.8221366	118.95	-3.2	20.58	20.83	20000	121.8566224	91.765	-8.471	0	0	0	82.08900408	109.1	-8.473	224.745828	106.419	-8.476	42.60532203	107.013	-8.478		-91.7653	17.3344	14.6537	15.2478	-92.0863	0.1074	0.3387	1.4788		47.5	51.82	47.77
Rx-538_20kHz_01	322	1	13:18:26	0.6000079	47.7205627	16.8221372	118.94	-3.21	20.45	20.7	20000	121.8541083	83.296	-8.469	0	0	0	82.09032535	100.628	-8.472	224.7588057	97.943	-8.476	42.57469143	98.506	-8.508		-83.2962	17.3315	14.6466	15.2093	-83.6172	0.1045	0.3316	1.4403		46.21	50.72	46.52
Rx-538_20kHz_01	323	1	13:18:26	0.700007895	47.7205616	16.8221378	118.93	-3.21	20.31	20.56	20000	121.8536245	74.83	-8.466	0	0	0	82.06606595	92.16	-8.468	224.7509987	89.474	-8.469	42.57787168	90.03	-8.475		-74.83	17.3301	14.6441	15.2003	-75.151	0.1031	0.3291	1.4313		45.57	50.35	46.23
Rx-538_20kHz_01	324	1	13:18:26	0.80000789	47.7205604	16.8221383	118.92	-3.21	20.18	20.43	20000	121.8526635	66.363	-8.467	0	0	0	82.03720068	83.693	-8.467	224.7486353	81.009	-8.465	42.59961582	81.574	-8.456		-66.3634	17.3299	14.6457	15.2108	-66.6844	0.1029	0.3307	1.4418		45.51	50.59	46.57
Rx-538_20kHz_01	325	1	13:18:26	0.900007886	47.7205593	16.8221389	118.91	-3.21	20.05	20.3	20000	121.8499252	57.894	-8.47	0	0	0	82.0350444	75.225	-8.469	224.7432045	72.54	-8.47	42.61770424	73.104	-8.47		-57.8937	17.3308	14.6459	15.2103	-58.2147	0.1038	0.3309	1.4413		45.91	50.62	46.55
Rx-538_20kHz_01	326	1	13:18:27	0.000007881	47.7205582	16.8221395	118.9	-3.21	19.91	20.17	20000	121.8421962	49.423	-8.471	0	0	0	82.06042843	66.754	-8.47	224.7236238	64.064	-8.475	42.60600294	64.62	-8.484		-49.4228	17.3314	14.6415	15.1969	-49.7438	0.1044	0.3265	1.4279		46.17	49.95	46.12
Rx-538_20kHz_01	327	1	13:18:27	0.100007876	47.720557	16.8221402	118.9	-3.21	19.77	20.03	20000	121.8445615	40.954	-8.469	0	0	0	82.08424289	58.284	-8.47	224.7392732	55.589	-8.476	42.5773991	56.139	-8.481		-40.9541	17.33	14.6345	15.1846	-41.2751	0.103	0.3195	1.4156		45.52	48.88	45.72
Rx-538_20kHz_01	328	1	13:18:27	0.200007871	47.7205558	16.8221409	118.9	-3.2	19.63	19.89	20000	121.8509917	32.491	-8.463	0	0	0	82.1056386	49.82	-8.464	224.7860692	47.12	-8.468	42.56031618	47.639	-8.5		-32.4915	17.3285	14.6287	15.1473	-32.8125	0.1015	0.3137	1.3783		44.88	47.99	44.52
Rx-538_20kHz_01	329	1	13:18:27	0.300007867	47.7205546	16.8221417	118.9	-3.2	19.48	19.74	20000	121.8462303	24.029	-8.463	0	0	0	82.09520362	41.358	-8.462	224.7515038	38.658	-8.462	42.57001052	39.187	-8.452		-24.0286	17.3289	14.6292	15.1583	-24.3496	0.1019	0.3142	1.3893		45.07	48.06	44.88
Rx-538_20kHz_01	330	1	13:18:27	0.400007862	47.7205534	16.8221424	118.9	-3.2	19.34	19.6	20000	121.8294592	15.564	-8.465	0	0	0	82.07687949	32.894	-8.464	224.7186645	30.195	-8.462	42.582108	30.726	-8.461		-15.5636	17.3302	14.6319	15.1624	-15.8846	0.1032	0.3169	1.3934		45.63	48.48	45.01
Rx-538_20kHz_01	331	1	13:18:27	0.500007857	47.7205522	16.8221431	118.9	-3.19	19.2	19.46	20000	121.8498335	7.096	-8.467	0	0	0	82.0805954	24.427	-8.467	224.7556217	21.729	-8.466	42.60691367	22.267	-8.458		-7.0963	17.3306	14.6329	15.1712	-7.4173	0.1036	0.3179	1.4022		45.8	48.64	45.29
Rx-538_20kHz_01	332	1	13:18:27	0.600007852	47.720551	16.8221438	118.9	-3.19	19.05	19.32	20000	121.855183	-1.372	-8.469	0	0	0	82.09272947	15.957	-8.47	224.7569591	13.258	-8.472	42.58070694	13.789	-8.478		1.3723	17.3293	14.6299	15.1616	1.0513	0.1023	0.3149	1.3926		45.22	48.18	44.98
Rx-538_20kHz_01	333	1	13:18:27	0.700007848	47.7205498	16.8221445	118.9	-3.18	18.91	19.17	20000	121.8522346	-9.838	-8.466	0	0	0	82.09344807	7.489	-8.468	224.741369	4.786	-8.472	42.56125358	5.303	-8.486		9.8383	17.3273	14.6244	15.1414	9.5173	0.1003	0.3094	1.3724		44.32	47.33	44.33
Rx-538_20kHz_01	334	1	13:18:27	0.800007843	47.7205486	16.8221452	118.9	-3.18	18.76	19.03	20000	121.856868	-18.301	-8.463	0	0	0	82.07430277	-0.975	-8.464	224.75636	-3.678	-8.465	42.56827593	-3.176	-8.479		18.3013	17.3258	14.6228	15.1249	17.9803	0.0988	0.3078	1.3559		43.69	47.09	43.8
Rx-538_20kHz_01	335	1	13:18:27	0.900007838	47.7205474	16.822146	118.9	-3.17	18.62	18.89	20000	121.8561043	-26.765	-8.464	0	0	0	82.0354436	-9.439	-8.464	224.7487466	-12.139	-8.461	42.59233977	-11.615	-8.438		26.7652	17.3257	14.6261	15.1506	26.4442	0.0987	0.3111	1.3816		43.65	47.6	44.62
Rx-538_20kHz_01	336	1	13:18:28	0.000007833	47.7205462	16.8221467	118.9	-3.17	18.48	18.75	20000	121.8553264	-35.23	-8.465	0	0	0	82.03507456	-17.904	-8.464	224.7454951	-20.604	-8.465	42.60601264	-20.085	-8.47		35.2298	17.3261	14.6261	15.1447	34.9088	0.0991	0.3111	1.3757		43.82	47.6	44.44
Rx-538_20kHz_01	337	1	13:18:28	0.100007829	47.720545	16.8221473	118.91	-3.17	18.34	18.61	20000	121.867543	-43.694	-8.464	0	0	0	82.07510219	-26.367	-8.463	224.7673156	-29.071	-8.468	42.59911876	-28.555	-8.47		43.6938	17.3269	14.6225	15.1389	43.3728	0.0999	0.3075	1.3699		44.17	47.05	44.25
Rx-538_20kHz_01	338	1	13:18:28	0.200007824	47.7205438	16.8221479	118.92	-3.17	18.2	18.48	20000	121.8709692	-52.162	-8.468	0	0	0	82.09965247	-34.836	-8.469	224.7712599	-37.546	-8.475	42.56579815	-37.022	-8.467		52.1622	17.326	14.616	15.1403	51.8412	0.099	0.301	1.3713		43.78	46.04	44.29
Rx-538_20kHz_01	339	1	13:18:28	0.300007819	47.7205427	16.8221485	118.93	-3.17	18.06	18.34	20000	121.8660758	-60.63	-8.468	0	0	0	82.11766931	-43.305	-8.468	224.7963127	-46.02	-8.474	42.53933312	-45.523	-8.501		60.6302	17.3256	14.6103	15.1069	60.3092	0.0986	0.2953	1.3379		43.61	45.17	43.21
Rx-538_20kHz_01	340	1	13:18:28	0.400007814	47.7205415	16.8221491	118.94	-3.17	17.93	18.2	20000	121.8506569	-69.094	-8.464	0	0	0	82.09945486	-51.768	-8.464	224.7295794	-54.483	-8.463	42.55527304	-53.977	-8.453		69.094	17.3259	14.6107	15.1173	68.773	0.0989	0.2957	1.3483		43.74	45.24	43.55
Rx-538_20kHz_01	341	1	13:18:28	0.50000781	47.7205403	16.8221498	118.95	-3.17	17.79	18.07	20000	121.8502786	-77.556	-8.462	0	0	0	82.09181194	-60.228	-8.46	224.7456545	-62.943	-8.459	42.57712461	-62.434	-8.457		77.5555	17.3271	14.6129	15.122	77.2345	0.1001	0.2979	1.353		44.26	45.58	43.7
Rx-538_20kHz_01	342	1	13:18:28	0.600007805	47.7205392	16.8221504	118.96	-3.17	17.65	17.93	20000	121.846423	-86.021	-8.466	0	0	0	82.07605463	-68.693	-8.464	224.7392428	-71.406	-8.464	42.59964757	-70.886	-8.453		86.0211	17.3284	14.6147	15.1347	85.7001	0.1014	0.2997	1.3657		44.82	45.85	44.11
Rx-538_20kHz_01	343	1	13:18:28	0.7000078	47.720538	16.822151	118.97	-3.17	17.51	17.8	20000	121.8591592	-94.492	-8.471	0	0	0	82.0884772	-77.164	-8.472	224.746369	-79.88	-8.474	42.59338622	-79.356	-8.47		94.4919	17.3276	14.6118	15.1357	94.1709	0.1006	0.2968	1.3667		44.47	45.41	44.14
Rx-538_20kHz_01	344	1	13:18:28	0.800007795	47.7205368	16.8221516	118.98	-3.17	17.38	17.66	20000	121.848903	-102.966	-8.474	0	0	0	82.09032285	-85.641	-8.476	224.7266648	-88.36	-8.48	42.55555237	-87.855	-8.499		102.9663	17.3257	14.6059	15.111	102.6453	0.0987	0.2909	1.342		43.63	44.5	43.34
Rx-538_20kHz_01	345	1	13:18:28	0.900007791	47.7205357	16.8221522	118.99	-3.18	17.24	17.53	20000	121.8498762	-111.433	-8.467	0	0	0	82.07286657	-94.11	-8.469	224.7246486	-96.83	-8.47	42.55449353	-96.334	-8.479		111.4332	17.3237	14.6028	15.099	111.1122	0.0967	0.2878	1.33		42.75	44.02	42.96
Rx-538_20kHz_01	346	1	13:18:29	0.000007786	47.7205345	16.8221528	119	-3.18	17.1	17.39	20000	121.8440344	-119.898	-8.465	0	0	0	82.03206706	-102.575	-8.466	224.7115005	-105.293	-8.462	42.57040666	-104.775	-8.441		119.898	17.3228	14.6053	15.1229	119.577	0.0958	0.2903	1.3539		42.34	44.4	43.73
Rx-538_20kHz_01	347	1	13:18:29	0.100007781	47.7205333	16.8221536	119	-3.17	16.96	17.25	20000	121.8563091	-128.36	-8.462	0	0	0	82.02593893	-111.038	-8.462	224.7380894	-113.753	-8.461	42.60122719	-113.224	-8.449		128.36	17.3225	14.6066	15.1358	128.039	0.0955	0.2916	1.3668		42.21	44.61	44.15
Rx-538_20kHz_01	348	1	13:18:29	0.200007776	47.7205322	16.8221543	119	-3.16	16.82	17.11	20000	121.8686783	-136.826	-8.465	0	0	0	82.05671139	-119.503	-8.466	224.7560631	-122.221	-8.468	42.60208694	-121.701	-8.477		136.8255	17.3224	14.6042	15.1244	136.5045	0.0954	0.2892	1.3554		42.17	44.24	43.78
Rx-538_20kHz_01	349	1	13:18:29	0.300007772	47.720531	16.822155	119	-3.16	16.68	16.98	20000	121.8594397	-145.292	-8.467	0	0	0	82.08395609	-127.971	-8.468	224.7299857	-130.694	-8.472	42.56518449	-130.169	-8.467		145.2924	17.3215	14.5987	15.1238	144.9714	0.0945	0.2837	1.3548		41.8	43.4	43.76
Rx-538_20kHz_01	350	1	13:18:29	0.400007767	47.7205298	16.8221558	119	-3.15	16.54	16.84	20000	121.8413014	-153.761	-8.468	0	0	0	82.09181744	-136.441	-8.47	224.7242128	-139.168	-8.474	42.53334797	-138.659	-8.491		153.7607	17.3202	14.593	15.1015	153.4397	0.0932	0.278	1.3325		41.19	42.53	43.04
Rx-538_20kHz_01	351	1	13:18:29	0.500007762	47.7205287	16.8221565	119	-3.14	16.4	16.7	20000	121.842494	-162.226	-8.466	0	0	0	82.09328137	-144.907	-8.466	224.7277542	-147.635	-8.467	42.54183409	-147.131	-8.472		162.2264	17.3196	14.5912	15.0955	161.9054	0.0926	0.2762	1.3265		40.92	42.25	42.84
Rx-538_20kHz_01	352	1	13:18:29	0.600007757	47.7205275	16.8221572	119	-3.13	16.26	16.56	20000	121.8529701	-170.689	-8.462	0	0	0	82.09408299	-153.369	-8.462	224.7448317	-156.095	-8.46	42.55645754	-155.583	-8.452		170.6887	17.32	14.5935	15.1061	170.3677	0.093	0.2785	1.3371		41.12	42.6	43.19
Rx-538_20kHz_01	353	1	13:18:29	0.700007753	47.7205263	16.822158	119	-3.13	16.12	16.42	20000	121.8440623	-179.152	-8.464	0	0	0	82.07746862	-161.832	-8.463	224.7191094	-164.556	-8.46	42.5685921	-164.024	-8.442		179.1523	17.3206	14.5967	15.1281	178.8313	0.0936	0.2817	1.3591		41.37	43.09	43.9
Rx-538_20kHz_01	354	1	13:18:29	0.800007748	47.7205252	16.8221587	119	-3.12	15.98	16.28	20000	121.8410318	172.384	-8.464	0	0	0	82.07514038	-170.296	-8.464	224.726783	-173.019	-8.463	42.55653975	-172.49	-8.465		-172.3838	17.3205	14.5974	15.1267	-172.7048	0.0935	0.2824	1.3577		41.34	43.2	43.85
Rx-538_20kHz_01	355	1	13:18:29	0.900007743	47.720524	16.8221594	119	-3.11	15.84	16.14	20000	121.8445791	163.923	-8.461	0	0	0	82.07587548	-178.758	-8.463	224.7038878	178.518	-8.463	42.55350316	179.063	-8.448		-163.9227	17.319	14.5957	15.1403	-164.2437	0.092	0.2807	1.3713		40.68	42.93	44.29
Rx-538_20kHz_01	356	1	13:18:30	0.000007738	47.7205228	16.8221602	119	-3.11	15.7	16	20000	121.8465243	155.462	-8.46	0	0	0	82.08382166	172.779	-8.462	224.7175271	170.053	-8.465	42.52717205	170.569	-8.494		-155.4624	17.3168	14.5905	15.1066	-155.7834	0.0898	0.2755	1.3376		39.7	42.15	43.2
Rx-538_20kHz_01	357	1	13:18:30	0.100007734	47.7205217	16.822161	118.98	-3.09	15.56	15.86	20000	121.856763	147.001	-8.462	0	0	0	82.06364995	164.316	-8.463	224.7253763	161.591	-8.462	42.54499235	162.106	-8.463		-147.0008	17.315	14.5899	15.1054	-147.3218	0.088	0.2749	1.3364		38.93	42.06	43.17
Rx-538_20kHz_01	358	1	13:18:30	0.200007729	47.7205206	16.8221619	118.96	-3.07	15.42	15.72	20000	121.8607947	138.536	-8.465	0	0	0	82.04007543	155.85	-8.466	224.7434778	153.128	-8.463	42.57271492	153.651	-8.455		-138.5356	17.3142	14.592	15.1153	-138.8566	0.0872	0.277	1.3463		38.57	42.37	43.48
Rx-538_20kHz_01	359	1	13:18:30	0.300007724	47.7205195	16.8221627	118.94	-3.05	15.29	15.59	20000	121.8594901	130.071	-8.465	0	0	0	82.04302028	147.385	-8.465	224.7342618	144.663	-8.465	42.58748748	145.19	-8.461		-130.0708	17.3145	14.5919	15.1194	-130.3918	0.0875	0.2769	1.3504		38.7	42.36	43.62
Rx-538_20kHz_01	360	1	13:18:30	0.400007719	47.7205184	16.8221636	118.92	-3.03	15.15	15.45	20000	121.8371634	121.606	-8.464	0	0	0	82.06255642	138.922	-8.463	224.6975492	136.194	-8.468	42.55074287	136.707	-8.483		-121.6064	17.3156	14.5881	15.1005	-121.9274	0.0886	0.2731	1.3315		39.18	41.78	43.01
Rx-538_20kHz_01	361	1	13:18:30	0.500007715	47.7205173	16.8221644	118.9	-3.02	15.01	15.31	20000	121.8407477	113.145	-8.461	0	0	0	82.0803993	130.46	-8.462	224.7163319	127.729	-8.466	42.53060252	128.225	-8.481		-113.1452	17.315	14.5837	15.0802	-113.4662	0.088	0.2687	1.3112		38.88	41.1	42.35
Rx-538_20kHz_01	362	1	13:18:30	0.60000771	47.7205162	16.8221653	118.88	-3	14.88	15.17	20000	121.8348937	104.683	-8.462	0	0	0	82.08794678	121.998	-8.462	224.7352058	119.264	-8.464	42.5145821	119.735	-8.49		-104.6831	17.3146	14.5813	15.0519	-105.0041	0.0876	0.2663	1.2829		38.72	40.73	41.44
Rx-538_20kHz_01	363	1	13:18:30	0.700007705	47.7205151	16.8221661	118.86	-2.98	14.74	15.04	20000	121.8312184	96.222	-8.461	0	0	0	82.07778553	113.537	-8.46	224.6966228	110.806	-8.458	42.52579374	111.288	-8.447		-96.2221	17.3152	14.5838	15.0659	-96.5431	0.0882	0.2688	1.2969		38.97	41.13	41.89
Rx-538_20kHz_01	364	1	13:18:30	0.8000077	47.720514	16.822167	118.84	-2.96	14.6	14.9	20000	121.8340142	87.76	-8.462	0	0	0	82.07264085	105.077	-8.46	224.7128941	102.348	-8.458	42.54205053	102.832	-8.456		-87.7602	17.3166	14.5875	15.0719	-88.0812	0.0896	0.2725	1.3029		39.61	41.68	42.08
Rx-538_20kHz_01	365	1	13:18:30	0.900007696	47.7205129	16.8221678	118.82	-2.94	14.47	14.76	20000	121.8305583	79.3	-8.46	0	0	0	82.06569786	96.617	-8.459	224.7081115	93.889	-8.458	42.55155046	94.374	-8.458		-79.3005	17.317	14.589	15.0736	-79.6215	0.09	0.274	1.3046		39.77	41.92	42.14
Rx-538_20kHz_01	366	1	13:18:31	0.000007691	47.7205118	16.8221687	118.8	-2.93	14.33	14.62	20000	121.8275943	70.837	-8.463	0	0	0	82.06872543	88.154	-8.464	224.6830549	85.424	-8.465	42.54208848	85.907	-8.467		-70.8374	17.3163	14.587	15.0692	-71.1584	0.0893	0.272	1.3002		39.49	41.61	42
Rx-538_20kHz_01	367	1	13:18:31	0.100007686	47.7205108	16.8221694	118.8	-2.91	14.2	14.49	20000	121.8261522	62.376	-8.461	0	0	0	82.07340608	79.69	-8.463	224.6868131	76.959	-8.466	42.52293338	77.415	-8.491		-62.376	17.3144	14.5825	15.0391	-62.697	0.0874	0.2675	1.2701		38.63	40.92	41.02
Rx-538_20kHz_01	368	1	13:18:31	0.200007681	47.7205097	16.8221702	118.8	-2.9	14.07	14.36	20000	121.8298344	53.918	-8.458	0	0	0	82.04395912	71.23	-8.46	224.6846633	68.499	-8.459	42.53134914	68.948	-8.467		-53.9176	17.3127	14.5817	15.0305	-54.2386	0.0857	0.2667	1.2615		37.9	40.8	40.74
Rx-538_20kHz_01	369	1	13:18:31	0.300007677	47.7205086	16.8221709	118.8	-2.89	13.94	14.23	20000	121.839754	45.459	-8.458	0	0	0	82.01028546	62.771	-8.459	224.7123239	60.044	-8.456	42.55424356	60.505	-8.443		-45.4593	17.3119	14.5844	15.0458	-45.7803	0.0849	0.2694	1.2768		37.53	41.2	41.24
Rx-538_20kHz_01	370	1	13:18:31	0.400007672	47.7205076	16.8221717	118.8	-2.88	13.81	14.1	20000	121.8336557	36.997	-8.462	0	0	0	81.99824501	54.31	-8.462	224.6938996	51.582	-8.461	42.5678455	52.046	-8.459		-36.9972	17.3123	14.5853	15.0492	-37.3182	0.0853	0.2703	1.2802		37.73	41.35	41.35
Rx-538_20kHz_01	371	1	13:18:31	0.500007667	47.7205065	16.8221724	118.8	-2.87	13.68	13.97	20000	121.8347537	28.533	-8.465	0	0	0	82.04127182	45.847	-8.463	224.6864487	43.115	-8.468	42.56167832	43.576	-8.47		-28.5326	17.3143	14.5824	15.0438	-28.8536	0.0873	0.2674	1.2748		38.59	40.91	41.17
Rx-538_20kHz_01	372	1	13:18:31	0.600007662	47.7205054	16.8221732	118.8	-2.85	13.55	13.84	20000	121.8366905	20.068	-8.465	0	0	0	82.07814761	37.383	-8.464	224.6956067	34.645	-8.47	42.51978454	35.102	-8.475		-20.0679	17.3147	14.5769	15.0338	-20.3889	0.0877	0.2619	1.2648		38.77	40.07	40.85
Rx-538_20kHz_01	373	1	13:18:31	0.700007658	47.7205044	16.8221739	118.8	-2.84	13.42	13.71	20000	121.8294	11.605	-8.463	0	0	0	82.09023994	28.92	-8.463	224.710862	26.178	-8.467	42.490644	26.616	-8.486		-11.6053	17.3146	14.5726	15.0108	-11.9263	0.0876	0.2576	1.2418		38.71	39.41	40.11
Rx-538_20kHz_01	374	1	13:18:31	0.800007653	47.7205033	16.8221747	118.8	-2.83	13.28	13.58	20000	121.8134471	3.147	-8.458	0	0	0	82.07803715	20.462	-8.458	224.6726354	17.72	-8.458	42.48779171	18.158	-8.458		-3.1472	17.3145	14.5724	15.0105	-3.4682	0.0875	0.2574	1.2415		38.69	39.37	40.1
Rx-538_20kHz_01	375	1	13:18:31	0.900007648	47.7205022	16.8221754	118.8	-2.82	13.15	13.45	20000	121.8064605	-5.311	-8.458	0	0	0	82.06410369	12.005	-8.457	224.6585068	9.265	-8.455	42.50827237	9.71	-8.448		5.3108	17.3159	14.5755	15.0204	4.9898	0.0889	0.2605	1.2514		39.31	39.86	40.42
Rx-538_20kHz_01	376	1	13:18:32	0.000007643	47.7205012	16.8221762	118.8	-2.8	13.02	13.32	20000	121.8298661	-13.771	-8.46	0	0	0	82.06718105	3.546	-8.459	224.697356	0.808	-8.457	42.53480259	1.271	-8.439		13.7708	17.3171	14.5783	15.0418	13.4498	0.0901	0.2633	1.2728		39.85	40.28	41.11
Rx-538_20kHz_01	377	1	13:18:32	0.100007639	47.7205	16.8221769	118.82	-2.8	12.89	13.19	20000	121.8373749	-22.23	-8.46	0	0	0	82.07753044	-4.913	-8.46	224.7139418	-7.652	-8.459	42.53340901	-7.191	-8.462		22.2303	17.317	14.5786	15.0394	21.9093	0.09	0.2636	1.2704		39.77	40.33	41.03
Rx-538_20kHz_01	378	1	13:18:32	0.200007634	47.7204989	16.8221775	118.84	-2.8	12.75	13.05	20000	121.8280602	-30.69	-8.46	0	0	0	82.07243531	-13.374	-8.461	224.6729619	-16.114	-8.462	42.5202623	-15.646	-8.455		30.6902	17.3161	14.5766	15.0446	30.3692	0.0891	0.2616	1.2756		39.4	40.02	41.2
Rx-538_20kHz_01	379	1	13:18:32	0.300007629	47.7204977	16.8221782	118.86	-2.79	12.61	12.92	20000	121.8297401	-39.15	-8.46	0	0	0	82.06683495	-21.835	-8.461	224.6865188	-24.576	-8.462	42.49999397	-24.126	-8.481		39.1502	17.3148	14.5743	15.0237	38.8292	0.0878	0.2593	1.2547		38.84	39.67	40.53
Rx-538_20kHz_01	380	1	13:18:32	0.400007624	47.7204966	16.8221789	118.88	-2.79	12.47	12.78	20000	121.8112281	-47.609	-8.459	0	0	0	82.01543474	-30.294	-8.459	224.6389853	-33.032	-8.456	42.50600762	-32.57	-8.444		47.6088	17.3144	14.5764	15.0383	47.2878	0.0874	0.2614	1.2693		38.65	40	41
Rx-538_20kHz_01	381	1	13:18:32	0.50000762	47.7204954	16.8221796	118.9	-2.78	12.34	12.65	20000	121.8111402	-56.067	-8.458	0	0	0	81.99604297	-38.752	-8.457	224.6539788	-41.487	-8.455	42.52596762	-41.023	-8.452		56.0667	17.3149	14.5797	15.0439	55.7457	0.0879	0.2647	1.2749		38.84	40.49	41.18
Rx-538_20kHz_01	382	1	13:18:32	0.600007615	47.7204943	16.8221803	118.92	-2.78	12.2	12.51	20000	121.8160835	-64.529	-8.463	0	0	0	82.00607205	-47.213	-8.461	224.6526189	-49.948	-8.461	42.544376	-49.482	-8.459		64.5292	17.316	14.5811	15.0476	64.2082	0.089	0.2661	1.2786		39.33	40.71	41.3
Rx-538_20kHz_01	383	1	13:18:32	0.70000761	47.7204931	16.822181	118.94	-2.77	12.06	12.38	20000	121.8145708	-72.99	-8.461	0	0	0	82.0377959	-55.674	-8.46	224.6418416	-58.411	-8.463	42.52870117	-57.949	-8.467		72.9905	17.3169	14.5792	15.0415	72.6695	0.0899	0.2642	1.2725		39.77	40.41	41.1
Rx-538_20kHz_01	384	1	13:18:32	0.800007605	47.720492	16.8221816	118.96	-2.77	11.92	12.24	20000	121.8144854	-81.449	-8.458	0	0	0	82.06418758	-64.132	-8.458	224.658394	-66.873	-8.462	42.51328871	-66.425	-8.476		81.4488	17.317	14.5755	15.0238	81.1278	0.09	0.2605	1.2548		39.79	39.85	40.53
Rx-538_20kHz_01	385	1	13:18:32	0.900007601	47.7204908	16.8221823	118.98	-2.77	11.79	12.11	20000	121.8149986	-89.905	-8.456	0	0	0	82.07796093	-72.588	-8.456	224.6844095	-75.332	-8.459	42.51349197	-74.912	-8.487		89.9051	17.3168	14.5732	14.9932	89.5841	0.0898	0.2582	1.2242		39.71	39.51	39.54
Rx-538_20kHz_01	386	1	13:18:33	0.000007596	47.7204897	16.822183	119	-2.76	11.65	11.97	20000	121.8161548	-98.365	-8.46	0	0	0	82.07168928	-81.048	-8.46	224.6586531	-83.79	-8.458	42.53531487	-83.369	-8.457		98.3647	17.3168	14.5746	14.996	98.0437	0.0898	0.2596	1.227		39.7	39.72	39.63
Rx-538_20kHz_01	387	1	13:18:33	0.100007591	47.7204885	16.8221838	119.02	-2.75	11.5	11.83	20000	121.8434792	-106.825	-8.46	0	0	0	82.08228683	-89.507	-8.459	224.7073666	-92.246	-8.456	42.56648473	-91.814	-8.445		106.825	17.3178	14.5786	15.0108	106.504	0.0908	0.2636	1.2418		40.16	40.32	40.11
Rx-538_20kHz_01	388	1	13:18:33	0.200007586	47.7204873	16.8221845	119.04	-2.75	11.36	11.69	20000	121.8506702	-115.287	-8.462	0	0	0	82.07806788	-97.968	-8.461	224.723621	-100.705	-8.459	42.58983101	-100.267	-8.453		115.2865	17.3181	14.5812	15.0192	114.9655	0.0911	0.2662	1.2502		40.28	40.72	40.38
Rx-538_20kHz_01	389	1	13:18:33	0.300007582	47.7204861	16.8221853	119.06	-2.74	11.21	11.54	20000	121.8472766	-123.747	-8.461	0	0	0	82.08482245	-106.43	-8.462	224.7016381	-109.168	-8.463	42.55172766	-108.726	-8.459		123.7471	17.3171	14.5792	15.0208	123.4261	0.0901	0.2642	1.2518		39.81	40.41	40.43
Rx-538_20kHz_01	390	1	13:18:33	0.400007577	47.7204849	16.822186	119.08	-2.73	11.07	11.4	20000	121.836851	-132.207	-8.459	0	0	0	82.07506093	-114.892	-8.462	224.680577	-117.631	-8.463	42.51649396	-117.209	-8.482		132.2065	17.3149	14.5754	14.998	131.8855	0.0879	0.2604	1.229		38.85	39.84	39.69
Rx-538_20kHz_01	391	1	13:18:33	0.500007572	47.7204837	16.8221868	119.1	-2.73	10.93	11.26	20000	121.8334891	-140.667	-8.46	0	0	0	82.03584878	-123.354	-8.462	224.6679983	-126.091	-8.459	42.52427068	-125.67	-8.462		140.6669	17.3131	14.5764	14.9967	140.3459	0.0861	0.2614	1.2277		38.08	39.99	39.65
Rx-538_20kHz_01	392	1	13:18:33	0.600007567	47.7204825	16.8221875	119.12	-2.72	10.78	11.12	20000	121.8339376	-149.132	-8.465	0	0	0	82.00236771	-131.819	-8.465	224.6774814	-134.552	-8.462	42.55461531	-134.121	-8.451		149.1316	17.3124	14.5795	15.0103	148.8106	0.0854	0.2645	1.2413		37.78	40.47	40.09
Rx-538_20kHz_01	393	1	13:18:33	0.700007563	47.7204813	16.8221883	119.14	-2.71	10.64	10.98	20000	121.8307903	-157.599	-8.467	0	0	0	82.01063697	-140.285	-8.466	224.6670666	-143.017	-8.465	42.56947158	-142.591	-8.47		157.5986	17.3134	14.5813	15.0071	157.2776	0.0864	0.2663	1.2381		38.2	40.74	39.99
Rx-538_20kHz_01	394	1	13:18:33	0.800007558	47.7204801	16.822189	119.16	-2.7	10.49	10.84	20000	121.8343627	-166.064	-8.465	0	0	0	82.05117822	-148.749	-8.464	224.6661412	-151.485	-8.468	42.55645769	-151.062	-8.471		166.0635	17.3141	14.5782	15.0014	165.7425	0.0871	0.2632	1.2324		38.51	40.27	39.8
Rx-538_20kHz_01	395	1	13:18:33	0.900007553	47.7204789	16.8221898	119.18	-2.7	10.35	10.69	20000	121.8345719	-174.526	-8.462	0	0	0	82.07582887	-157.212	-8.462	224.6884717	-159.952	-8.466	42.53025266	-159.541	-8.479		174.5258	17.314	14.5742	14.9847	174.2048	0.087	0.2592	1.2157		38.46	39.64	39.27
Rx-538_20kHz_01	396	1	13:18:34	0.000007548	47.7204777	16.8221905	119.2	-2.69	10.2	10.55	20000	121.8293905	177.016	-8.458	0	0	0	82.08233996	-165.671	-8.459	224.6989521	-168.413	-8.461	42.52435548	-168.024	-8.483		-177.0161	17.3132	14.5712	14.9601	-177.3371	0.0862	0.2562	1.1911		38.09	39.19	38.47
Rx-538_20kHz_01	397	1	13:18:34	0.100007544	47.7204764	16.8221913	119.2	-2.68	10.06	10.41	20000	121.8458743	168.56	-8.456	0	0	0	82.08920058	-174.127	-8.457	224.7149488	-176.868	-8.456	42.54958225	-176.481	-8.457		-168.5597	17.3129	14.5719	14.9595	-168.8807	0.0859	0.2569	1.1905		37.97	39.29	38.45
Rx-538_20kHz_01	398	1	13:18:34	0.200007539	47.7204752	16.822192	119.2	-2.68	9.91	10.27	20000	121.8510316	160.101	-8.459	0	0	0	82.08474126	177.415	-8.458	224.7247702	174.676	-8.455	42.57407856	175.064	-8.455		-160.1009	17.3139	14.5753	14.9633	-160.4219	0.0869	0.2603	1.1943		38.41	39.82	38.57
Rx-538_20kHz_01	399	1	13:18:34	0.300007534	47.720474	16.8221928	119.2	-2.67	9.76	10.12	20000	121.8459345	151.638	-8.463	0	0	0	82.07001081	168.953	-8.462	224.7191437	166.216	-8.46	42.58339262	166.607	-8.458		-151.6383	17.3143	14.5776	14.9683	-151.9593	0.0873	0.2626	1.1993		38.59	40.17	38.74
Rx-538_20kHz_01	400	1	13:18:34	0.400007529	47.7204728	16.8221935	119.2	-2.66	9.62	9.98	20000	121.8312745	143.176	-8.462	0	0	0	82.07142623	160.49	-8.462	224.6690366	157.752	-8.464	42.54901542	158.14	-8.466		-143.1762	17.314	14.5761	14.9642	-143.4972	0.087	0.2611	1.1952		38.45	39.94	38.6
Rx-538_20kHz_01	401	1	13:18:34	0.500007525	47.7204716	16.8221943	119.2	-2.66	9.47	9.84	20000	121.8278826	134.721	-8.456	0	0	0	82.07609607	152.033	-8.457	224.6598197	149.294	-8.459	42.51567396	149.66	-8.481		-134.7205	17.3128	14.573	14.9392	-135.0415	0.0858	0.258	1.1702		37.92	39.47	37.79
Rx-538_20kHz_01	402	1	13:18:34	0.60000752	47.7204704	16.822195	119.2	-2.65	9.33	9.7	20000	121.8382128	126.264	-8.456	0	0	0	82.05099306	143.575	-8.458	224.6773191	140.838	-8.456	42.52552915	141.2	-8.459		-126.2642	17.3111	14.5735	14.9362	-126.5852	0.0841	0.2585	1.1672		37.18	39.54	37.7
Rx-538_20kHz_01	403	1	13:18:34	0.700007515	47.7204691	16.8221958	119.2	-2.65	9.18	9.55	20000	121.8349041	117.805	-8.46	0	0	0	82.0120114	135.115	-8.46	224.6772073	132.381	-8.457	42.5522665	132.751	-8.449		-117.8046	17.3104	14.5766	14.9465	-118.1256	0.0834	0.2616	1.1775		36.86	40.01	38.03
Rx-538_20kHz_01	404	1	13:18:34	0.80000751	47.7204679	16.8221965	119.2	-2.64	9.03	9.41	20000	121.8317193	109.346	-8.459	0	0	0	82.01174676	126.656	-8.459	224.6724601	123.923	-8.458	42.55876383	124.287	-8.464		-109.3457	17.3107	14.5773	14.9415	-109.6667	0.0837	0.2623	1.1725		37.01	40.12	37.87
Rx-538_20kHz_01	405	1	13:18:34	0.900007506	47.7204667	16.8221973	119.2	-2.63	8.89	9.27	20000	121.8302438	100.887	-8.459	0	0	0	82.04112403	118.199	-8.458	224.6603111	115.461	-8.462	42.54739648	115.826	-8.462		-100.8866	17.3119	14.5744	14.939	-101.2076	0.0849	0.2594	1.17		37.52	39.69	37.79
Rx-538_20kHz_01	406	1	13:18:35	0.000007501	47.7204655	16.822198	119.2	-2.63	8.74	9.13	20000	121.8271698	92.428	-8.458	0	0	0	82.06776035	109.74	-8.458	224.6692658	106.998	-8.463	42.51177154	107.359	-8.467		-92.4284	17.3119	14.5698	14.9305	-92.7494	0.0849	0.2548	1.1615		37.53	38.98	37.51
Rx-538_20kHz_01	407	1	13:18:35	0.100007496	47.7204644	16.8221987	119.21	-2.62	8.61	9	20000	121.8485356	83.971	-8.458	0	0	0	82.09981918	101.282	-8.458	224.7455737	98.537	-8.461	42.50107041	98.873	-8.486		-83.9707	17.3113	14.5662	14.9019	-84.2917	0.0843	0.2512	1.1329		37.28	38.43	36.59
Rx-538_20kHz_01	408	1	13:18:35	0.200007491	47.7204633	16.8221993	119.22	-2.62	8.48	8.87	20000	121.8532641	75.511	-8.46	0	0	0	82.09743004	92.823	-8.459	224.7346085	90.078	-8.459	42.51248557	90.416	-8.457		-75.5111	17.3115	14.5664	14.9044	-75.8321	0.0845	0.2514	1.1354		37.36	38.46	36.67
Rx-538_20kHz_01	409	1	13:18:35	0.300007487	47.7204622	16.8222	119.23	-2.61	8.35	8.75	20000	121.8457142	67.053	-8.458	0	0	0	82.087896	84.366	-8.457	224.7212981	81.622	-8.456	42.51879396	81.958	-8.458		-67.053	17.3126	14.5689	14.9046	-67.374	0.0856	0.2539	1.1356		37.86	38.84	36.68
Rx-538_20kHz_01	410	1	13:18:35	0.400007482	47.7204611	16.8222006	119.24	-2.61	8.21	8.62	20000	121.8319324	58.596	-8.457	0	0	0	82.07024313	75.91	-8.456	224.6902457	73.167	-8.455	42.5191537	73.51	-8.447		-58.5957	17.3139	14.5713	14.9145	-58.9167	0.0869	0.2563	1.1455		38.44	39.21	37
Rx-538_20kHz_01	411	1	13:18:35	0.500007477	47.72046	16.8222013	119.25	-2.61	8.08	8.49	20000	121.81539	50.137	-8.459	0	0	0	82.05880108	67.451	-8.459	224.648582	64.708	-8.459	42.52205067	65.054	-8.456		-50.1371	17.3139	14.5707	14.9168	-50.4581	0.0869	0.2557	1.1478		38.43	39.11	37.07
Rx-538_20kHz_01	412	1	13:18:35	0.600007472	47.7204589	16.8222019	119.26	-2.6	7.95	8.37	20000	121.8288625	41.677	-8.46	0	0	0	82.07322371	58.989	-8.462	224.6634498	56.243	-8.465	42.49562263	56.576	-8.478		-41.6767	17.312	14.5662	14.8993	-41.9977	0.085	0.2512	1.1303		37.59	38.43	36.51
Rx-538_20kHz_01	413	1	13:18:35	0.700007468	47.7204578	16.8222026	119.27	-2.6	7.82	8.24	20000	121.8276432	33.217	-8.459	0	0	0	82.05535164	50.527	-8.461	224.6651832	47.781	-8.462	42.48677489	48.097	-8.479		-33.2173	17.31	14.5636	14.8801	-33.5383	0.083	0.2486	1.1111		36.69	38.03	35.89
Rx-538_20kHz_01	414	1	13:18:35	0.800007463	47.7204567	16.8222032	119.28	-2.6	7.69	8.12	20000	121.8312185	24.755	-8.462	0	0	0	82.02305732	42.064	-8.463	224.6757792	39.32	-8.461	42.49396912	39.645	-8.453		-24.7552	17.3091	14.5651	14.8893	-25.0762	0.0821	0.2501	1.1203		36.28	38.26	36.18
Rx-538_20kHz_01	415	1	13:18:35	0.900007458	47.7204556	16.8222039	119.29	-2.59	7.56	7.99	20000	121.8335183	16.293	-8.463	0	0	0	82.00226074	33.602	-8.463	224.6783345	30.86	-8.46	42.52161887	31.19	-8.455		-16.2925	17.3092	14.5678	14.8974	-16.6135	0.0822	0.2528	1.1284		36.32	38.68	36.45
Rx-538_20kHz_01	416	1	13:18:36	0.000007453	47.7204545	16.8222045	119.3	-2.59	7.43	7.86	20000	121.8326733	7.832	-8.461	0	0	0	82.0142652	25.142	-8.459	224.6710382	22.4	-8.46	42.52798375	22.73	-8.46		-7.832	17.3104	14.568	14.8977	-8.153	0.0834	0.253	1.1287		36.87	38.7	36.46
Rx-538_20kHz_01	417	1	13:18:36	0.100007449	47.7204535	16.8222052	119.31	-2.58	7.31	7.75	20000	121.8561657	-0.627	-8.459	0	0	0	82.07116905	16.685	-8.458	224.7100015	13.938	-8.461	42.51935505	14.268	-8.462		0.6266	17.3113	14.5651	14.8942	0.3056	0.0843	0.2501	1.1252		37.27	38.26	36.34
Rx-538_20kHz_01	418	1	13:18:36	0.200007444	47.7204525	16.8222058	119.32	-2.57	7.18	7.63	20000	121.8590868	-9.086	-8.459	0	0	0	82.09916402	8.226	-8.459	224.73331	5.475	-8.464	42.50026507	5.803	-8.465		9.0858	17.3116	14.5608	14.8888	8.7648	0.0846	0.2458	1.1198		37.39	37.6	36.17
Rx-538_20kHz_01	419	1	13:18:36	0.300007439	47.7204515	16.8222065	119.33	-2.56	7.06	7.51	20000	121.8545266	-17.54	-8.454	0	0	0	82.11074674	-0.229	-8.455	224.7519468	-2.982	-8.457	42.5014468	-2.681	-8.484		17.5403	17.3115	14.5581	14.8588	17.2193	0.0845	0.2431	1.0898		37.35	37.19	35.2
Rx-538_20kHz_01	420	1	13:18:36	0.400007434	47.7204505	16.8222071	119.34	-2.56	6.94	7.4	20000	121.8365337	-25.993	-8.453	0	0	0	82.0895143	-8.681	-8.452	224.6858119	-11.433	-8.451	42.49936135	-11.124	-8.443		25.9932	17.312	14.5598	14.8691	25.6722	0.085	0.2448	1.1001		37.58	37.45	35.53
Rx-538_20kHz_01	421	1	13:18:36	0.50000743	47.7204495	16.8222078	119.35	-2.55	6.82	7.28	20000	121.8329033	-34.449	-8.456	0	0	0	82.07813162	-17.135	-8.454	224.6807701	-19.885	-8.452	42.51519277	-19.571	-8.447		34.4489	17.3137	14.5639	14.878	34.1279	0.0867	0.2489	1.109		38.31	38.08	35.82
Rx-538_20kHz_01	422	1	13:18:36	0.600007425	47.7204485	16.8222084	119.36	-2.54	6.7	7.17	20000	121.8309071	-42.912	-8.463	0	0	0	82.06817404	-25.597	-8.462	224.6739763	-28.345	-8.46	42.52143338	-28.02	-8.45		42.9116	17.3143	14.5665	14.8912	42.5906	0.0873	0.2515	1.1222		38.58	38.47	36.24
Rx-538_20kHz_01	423	1	13:18:36	0.70000742	47.7204475	16.8222091	119.37	-2.53	6.58	7.05	20000	121.8388075	-51.377	-8.466	0	0	0	82.07740545	-34.063	-8.466	224.6816025	-36.811	-8.466	42.51548342	-36.486	-8.466		51.3773	17.3144	14.5664	14.891	51.0563	0.0874	0.2514	1.122		38.65	38.46	36.24
Rx-538_20kHz_01	424	1	13:18:36	0.800007415	47.7204465	16.8222097	119.38	-2.53	6.46	6.93	20000	121.8323881	-59.839	-8.462	0	0	0	82.08116503	-42.526	-8.463	224.6563216	-45.277	-8.466	42.49113817	-44.947	-8.461		59.8394	17.3136	14.5628	14.8923	59.5184	0.0866	0.2478	1.1233		38.28	37.9	36.28
Rx-538_20kHz_01	425	1	13:18:36	0.900007411	47.7204455	16.8222104	119.39	-2.52	6.34	6.82	20000	121.8336064	-68.297	-8.458	0	0	0	82.08163265	-50.985	-8.459	224.6647085	-53.738	-8.461	42.48196668	-53.421	-8.474		68.2975	17.3122	14.5594	14.8761	67.9765	0.0852	0.2444	1.1071		37.67	37.39	35.76
Rx-538_20kHz_01	426	1	13:18:37	0.000007406	47.7204445	16.822211	119.4	-2.51	6.22	6.7	20000	121.8367649	-76.756	-8.459	0	0	0	82.05814536	-59.445	-8.46	224.6749912	-62.196	-8.458	42.48833969	-61.874	-8.453		76.7564	17.311	14.56	14.8824	76.4354	0.084	0.245	1.1134		37.14	37.48	35.96
Rx-538_20kHz_01	427	1	13:18:37	0.100007401	47.7204435	16.8222119	119.4	-2.49	6.09	6.58	20000	121.8513877	-85.218	-8.461	0	0	0	82.04222228	-67.906	-8.461	224.6967152	-70.654	-8.458	42.51941303	-70.317	-8.443		85.2177	17.3112	14.5634	14.9009	84.8967	0.0842	0.2484	1.1319		37.23	38	36.56
Rx-538_20kHz_01	428	1	13:18:37	0.200007396	47.7204425	16.8222128	119.4	-2.46	5.96	6.45	20000	121.8537969	-93.681	-8.464	0	0	0	82.0449933	-76.37	-8.464	224.6946818	-79.118	-8.463	42.53527476	-78.777	-8.46		93.6813	17.3112	14.5635	14.9047	93.3603	0.0842	0.2485	1.1357		37.23	38.02	36.68
Rx-538_20kHz_01	429	1	13:18:37	0.300007392	47.7204414	16.8222137	119.4	-2.44	5.83	6.32	20000	121.8476091	-102.142	-8.461	0	0	0	82.07165728	-84.83	-8.46	224.6736116	-87.582	-8.464	42.52184868	-87.243	-8.467		102.1423	17.3119	14.5607	14.899	101.8213	0.0849	0.2457	1.13		37.53	37.59	36.5
Rx-538_20kHz_01	430	1	13:18:37	0.400007387	47.7204404	16.8222145	119.4	-2.42	5.7	6.19	20000	121.8321706	-110.599	-8.457	0	0	0	82.07679859	-93.288	-8.457	224.6549769	-96.042	-8.46	42.49173458	-95.7	-8.457		110.5992	17.3115	14.5574	14.8988	110.2782	0.0845	0.2424	1.1298		37.37	37.08	36.49
Rx-538_20kHz_01	431	1	13:18:37	0.500007382	47.7204394	16.8222154	119.4	-2.39	5.57	6.06	20000	121.8322094	-119.052	-8.453	0	0	0	82.08364651	-101.741	-8.453	224.6856262	-104.497	-8.455	42.48852744	-104.165	-8.465		119.0517	17.3108	14.5551	14.8866	118.7307	0.0838	0.2401	1.1176		37.04	36.72	36.1
Rx-538_20kHz_01	432	1	13:18:37	0.600007377	47.7204384	16.8222163	119.4	-2.37	5.44	5.94	20000	121.8311663	-127.506	-8.454	0	0	0	82.07745639	-110.195	-8.455	224.669424	-112.951	-8.455	42.50889994	-112.619	-8.454		127.506	17.3105	14.5548	14.887	127.185	0.0835	0.2398	1.118		36.93	36.69	36.11
Rx-538_20kHz_01	433	1	13:18:37	0.700007373	47.7204374	16.8222172	119.4	-2.35	5.31	5.81	20000	121.8341869	-135.964	-8.458	0	0	0	82.07712132	-118.653	-8.457	224.6689213	-121.406	-8.455	42.52578115	-121.075	-8.456		135.9637	17.3109	14.5573	14.8888	135.6427	0.0839	0.2423	1.1198		37.08	37.07	36.17
Rx-538_20kHz_01	434	1	13:18:37	0.800007368	47.7204364	16.8222181	119.4	-2.32	5.19	5.68	20000	121.8347422	-144.422	-8.459	0	0	0	82.06302512	-127.111	-8.458	224.6547473	-129.863	-8.456	42.53591664	-129.507	-8.432		144.4224	17.3114	14.5598	14.9149	144.1014	0.0844	0.2448	1.1459		37.32	37.44	37.01
Rx-538_20kHz_01	435	1	13:18:37	0.900007363	47.7204353	16.822219	119.4	-2.3	5.06	5.56	20000	121.8352552	-152.884	-8.461	0	0	0	82.07509152	-135.572	-8.461	224.6775831	-138.324	-8.462	42.51824664	-137.975	-8.467		152.8837	17.3114	14.5595	14.909	152.5627	0.0844	0.2445	1.14		37.3	37.4	36.82
Rx-538_20kHz_01	436	1	13:18:38	0.000007358	47.7204343	16.8222198	119.4	-2.28	4.93	5.43	20000	121.8400179	-161.341	-8.458	0	0	0	82.07917925	-144.03	-8.458	224.6666897	-146.783	-8.459	42.52055958	-146.423	-8.448		161.3413	17.3113	14.5579	14.9187	161.0203	0.0843	0.2429	1.1497		37.26	37.16	37.13
Rx-538_20kHz_01	437	1	13:18:38	0.100007354	47.7204332	16.8222207	119.39	-2.26	4.79	5.3	20000	121.849307	-169.795	-8.453	0	0	0	82.0912015	-152.484	-8.454	224.7018595	-155.239	-8.455	42.50241799	-154.898	-8.476		169.7946	17.3103	14.556	14.8963	169.4736	0.0833	0.241	1.1273		36.81	36.87	36.41
Rx-538_20kHz_01	438	1	13:18:38	0.200007349	47.7204322	16.8222215	119.38	-2.24	4.66	5.17	20000	121.85462	-178.247	-8.453	0	0	0	82.06035842	-160.939	-8.454	224.702629	-163.69	-8.452	42.51669132	-163.338	-8.44		178.2474	17.3087	14.5571	14.9093	177.9264	0.0817	0.2421	1.1403		36.14	37.03	36.83
Rx-538_20kHz_01	439	1	13:18:38	0.300007344	47.7204311	16.8222223	119.37	-2.23	4.53	5.04	20000	121.8474838	173.3	-8.453	0	0	0	82.03019261	-169.392	-8.453	224.696408	-172.141	-8.45	42.53425088	-171.779	-8.441		-173.2998	17.3083	14.5595	14.9213	-173.6208	0.0813	0.2445	1.1523		35.96	37.4	37.22
Rx-538_20kHz_01	440	1	13:18:38	0.400007339	47.72043	16.8222231	119.36	-2.21	4.39	4.92	20000	121.8283005	164.843	-8.457	0	0	0	82.02554997	-177.848	-8.456	224.651165	179.402	-8.457	42.54153297	179.767	-8.454		-164.8431	17.3089	14.5591	14.9239	-165.1641	0.0819	0.2441	1.1549		36.21	37.34	37.3
Rx-538_20kHz_01	441	1	13:18:38	0.500007334	47.7204289	16.8222239	119.35	-2.2	4.26	4.79	20000	121.830227	156.383	-8.46	0	0	0	82.06580211	173.692	-8.46	224.6542308	170.938	-8.464	42.48312943	171.293	-8.474		-156.3829	17.3091	14.5552	14.9102	-156.7039	0.0821	0.2402	1.1412		36.29	36.75	36.86
Rx-538_20kHz_01	442	1	13:18:38	0.60000733	47.7204278	16.8222247	119.34	-2.18	4.12	4.66	20000	121.8380193	147.926	-8.456	0	0	0	82.08338334	165.235	-8.457	224.6893551	162.479	-8.46	42.47043615	162.831	-8.462		-147.9265	17.3087	14.5521	14.9042	-148.2475	0.0817	0.2371	1.1352		36.1	36.27	36.66
Rx-538_20kHz_01	443	1	13:18:38	0.700007325	47.7204267	16.8222256	119.33	-2.16	3.99	4.54	20000	121.8337985	139.474	-8.453	0	0	0	82.08926273	156.782	-8.453	224.7049658	154.025	-8.454	42.47425449	154.359	-8.471		-139.4738	17.3084	14.5511	14.8856	-139.7948	0.0814	0.2361	1.1166		36	36.12	36.06
Rx-538_20kHz_01	444	1	13:18:38	0.80000732	47.7204257	16.8222264	119.32	-2.15	3.86	4.41	20000	121.8315635	131.022	-8.452	0	0	0	82.07858159	148.331	-8.452	224.674694	145.575	-8.45	42.49843538	145.922	-8.437		-131.0216	17.309	14.5532	14.9008	-131.3426	0.082	0.2382	1.1318		36.23	36.44	36.55
Rx-538_20kHz_01	445	1	13:18:38	0.900007315	47.7204246	16.8222272	119.31	-2.13	3.72	4.29	20000	121.8335969	122.569	-8.452	0	0	0	82.0712617	139.879	-8.451	224.6817994	137.126	-8.449	42.51483275	137.478	-8.444		-122.5692	17.3099	14.5564	14.9089	-122.8902	0.0829	0.2414	1.1399		36.64	36.93	36.82
Rx-538_20kHz_01	446	1	13:18:39	0.000007311	47.7204235	16.822228	119.3	-2.12	3.59	4.17	20000	121.8347176	114.113	-8.456	0	0	0	82.06891253	131.423	-8.456	224.6833005	128.67	-8.455	42.51558577	129.03	-8.448		-114.1129	17.3102	14.5575	14.9169	-114.4339	0.0832	0.2425	1.1479		36.76	37.09	37.08
Rx-538_20kHz_01	447	1	13:18:39	0.100007306	47.7204224	16.8222288	119.31	-2.1	3.45	4.04	20000	121.852968	105.657	-8.456	0	0	0	82.09107739	122.966	-8.457	224.7188065	120.212	-8.459	42.49813845	120.573	-8.457		-105.6567	17.3092	14.5551	14.9161	-105.9777	0.0822	0.2401	1.1471		36.34	36.73	37.05
Rx-538_20kHz_01	448	1	13:18:39	0.200007301	47.7204213	16.8222296	119.32	-2.09	3.32	3.92	20000	121.8524068	97.201	-8.455	0	0	0	82.09324374	114.509	-8.457	224.7105694	111.753	-8.459	42.47545618	112.108	-8.465		-97.2012	17.3076	14.5514	14.9068	-97.5222	0.0806	0.2364	1.1378		35.64	36.16	36.75
Rx-538_20kHz_01	449	1	13:18:39	0.300007296	47.7204202	16.8222304	119.33	-2.07	3.19	3.8	20000	121.8486264	88.75	-8.451	0	0	0	82.07165849	106.056	-8.453	224.6963258	103.3	-8.453	42.4724703	103.644	-8.464		-88.7499	17.306	14.5499	14.8944	-89.0709	0.079	0.2349	1.1254		34.92	35.93	36.35
Rx-538_20kHz_01	450	1	13:18:39	0.400007292	47.7204192	16.8222311	119.34	-2.06	3.06	3.68	20000	121.8324313	80.295	-8.455	0	0	0	82.01478326	97.599	-8.457	224.6614385	94.847	-8.453	42.49473407	95.21	-8.434		-80.2945	17.3046	14.5522	14.9159	-80.6155	0.0776	0.2372	1.1469		34.32	36.29	37.04
Rx-538_20kHz_01	451	1	13:18:39	0.500007287	47.7204181	16.8222319	119.35	-2.05	2.92	3.57	20000	121.834413	71.835	-8.46	0	0	0	82.0138406	89.14	-8.459	224.6536682	86.387	-8.46	42.50165879	86.754	-8.457		-71.8348	17.3049	14.5522	14.9187	-72.1558	0.0779	0.2372	1.1497		34.46	36.29	37.13
Rx-538_20kHz_01	452	1	13:18:39	0.600007282	47.720417	16.8222327	119.36	-2.03	2.79	3.45	20000	121.8393532	63.374	-8.461	0	0	0	82.05676122	80.68	-8.459	224.6649931	77.923	-8.464	42.48325915	78.284	-8.47		-63.374	17.3064	14.5494	14.9097	-63.695	0.0794	0.2344	1.1407		35.09	35.85	36.84
Rx-538_20kHz_01	453	1	13:18:39	0.700007277	47.7204159	16.8222335	119.37	-2.02	2.66	3.34	20000	121.841848	54.916	-8.458	0	0	0	82.08141305	72.223	-8.457	224.6872414	69.462	-8.461	42.46378975	69.82	-8.463		-54.9162	17.3067	14.5457	14.9041	-55.2372	0.0797	0.2307	1.1351		35.22	35.29	36.66
Rx-538_20kHz_01	454	1	13:18:39	0.800007273	47.7204148	16.8222343	119.38	-2	2.52	3.22	20000	121.839343	46.462	-8.454	0	0	0	82.0942982	63.768	-8.455	224.7164144	61.005	-8.457	42.45829088	61.342	-8.478		-46.4617	17.3066	14.5429	14.8806	-46.7827	0.0796	0.2279	1.1116		35.17	34.86	35.9
Rx-538_20kHz_01	455	1	13:18:39	0.900007268	47.7204137	16.8222351	119.39	-1.99	2.39	3.11	20000	121.841334	38.006	-8.455	0	0	0	82.09365582	55.313	-8.455	224.7040516	52.55	-8.455	42.47250149	52.884	-8.458		-38.0064	17.3071	14.5433	14.8775	-38.3274	0.0801	0.2283	1.1085		35.39	34.93	35.8
Rx-538_20kHz_01	456	1	13:18:40	0.000007263	47.7204127	16.8222358	119.4	-1.98	2.26	3	20000	121.8362872	29.55	-8.456	0	0	0	82.08009941	46.858	-8.455	224.6948927	44.096	-8.453	42.49135097	44.44	-8.444		-29.5503	17.3082	14.5461	14.8894	-29.8713	0.0812	0.2311	1.1204		35.88	35.35	36.18
Rx-538_20kHz_01	457	1	13:18:40	0.100007258	47.7204115	16.8222365	119.42	-1.97	2.12	2.89	20000	121.8534494	21.093	-8.457	0	0	0	82.08432494	38.401	-8.457	224.7327218	35.641	-8.455	42.51251807	35.993	-8.446		-21.0932	17.3083	14.548	14.9	-21.4142	0.0813	0.233	1.131		35.95	35.64	36.53
Rx-538_20kHz_01	458	1	13:18:40	0.200007254	47.7204103	16.8222372	119.44	-1.97	1.98	2.79	20000	121.8585078	12.638	-8.456	0	0	0	82.09255892	29.946	-8.456	224.7328177	27.185	-8.457	42.50501909	27.538	-8.456		-12.6376	17.3081	14.547	14.9	-12.9586	0.0811	0.232	1.131		35.84	35.49	36.53
Rx-538_20kHz_01	459	1	13:18:40	0.300007249	47.7204092	16.8222379	119.46	-1.97	1.84	2.69	20000	121.8598368	4.182	-8.456	0	0	0	82.09788684	21.489	-8.456	224.7209248	18.726	-8.459	42.47886936	19.069	-8.469		-4.1819	17.3073	14.5437	14.887	-4.5029	0.0803	0.2287	1.118		35.49	34.98	36.11
Rx-538_20kHz_01	460	1	13:18:40	0.400007244	47.720408	16.8222386	119.48	-1.96	1.7	2.6	20000	121.8455154	-4.272	-8.454	0	0	0	82.07205829	13.034	-8.455	224.7007647	10.27	-8.455	42.46740083	10.597	-8.472		4.272	17.3063	14.5421	14.8691	3.951	0.0793	0.2271	1.1001		35.07	34.74	35.53
Rx-538_20kHz_01	461	1	13:18:40	0.500007239	47.7204068	16.8222393	119.5	-1.96	1.56	2.5	20000	121.8430973	-12.727	-8.455	0	0	0	82.03157412	4.578	-8.456	224.690804	1.817	-8.453	42.48619192	2.157	-8.44		12.7267	17.3051	14.5435	14.8837	12.4057	0.0781	0.2285	1.1147		34.54	34.95	36
Rx-538_20kHz_01	462	1	13:18:40	0.600007235	47.7204057	16.8222399	119.52	-1.95	1.42	2.42	20000	121.8288715	-21.18	-8.453	0	0	0	82.01092578	-3.874	-8.453	224.6638451	-6.635	-8.451	42.49623705	-6.29	-8.447		21.1798	17.3054	14.5451	14.8897	20.8588	0.0784	0.2301	1.1207		34.67	35.2	36.2
Rx-538_20kHz_01	463	1	13:18:40	0.70000723	47.7204045	16.8222406	119.54	-1.95	1.28	2.33	20000	121.8261988	-29.632	-8.453	0	0	0	82.03699055	-12.325	-8.451	224.6512427	-15.089	-8.454	42.49140016	-14.743	-8.453		29.6325	17.307	14.5438	14.8891	29.3115	0.08	0.2288	1.1201		35.37	35.01	36.18
Rx-538_20kHz_01	464	1	13:18:40	0.800007225	47.7204033	16.8222413	119.56	-1.95	1.14	2.26	20000	121.8307795	-38.085	-8.452	0	0	0	82.06766358	-20.777	-8.452	224.6777589	-23.544	-8.455	42.4631376	-23.203	-8.459		38.0849	17.3078	14.541	14.8823	37.7639	0.0808	0.226	1.1133		35.74	34.58	35.96
Rx-538_20kHz_01	465	1	13:18:40	0.90000722	47.7204022	16.822242	119.58	-1.94	1	2.19	20000	121.8431671	-46.537	-8.452	0	0	0	82.08997887	-29.23	-8.453	224.7089595	-32	-8.456	42.44930373	-31.669	-8.466		46.5372	17.3072	14.5377	14.8682	46.2162	0.0802	0.2227	1.0992		35.47	34.07	35.5
Rx-538_20kHz_01	466	1	13:18:41	0.000007216	47.720401	16.8222427	119.6	-1.94	0.86	2.12	20000	121.8522023	-54.989	-8.452	0	0	0	82.09819589	-37.682	-8.452	224.7241104	-40.452	-8.452	42.45176349	-40.129	-8.46		54.989	17.3075	14.5372	14.86	54.668	0.0805	0.2222	1.091		35.57	33.99	35.24
Rx-538_20kHz_01	467	1	13:18:41	0.100007211	47.7203999	16.8222432	119.61	-1.95	0.73	2.08	20000	121.8594613	-63.443	-8.454	0	0	0	82.09652881	-46.136	-8.454	224.7420436	-48.904	-8.452	42.46967655	-48.576	-8.447		63.4432	17.3077	14.5389	14.867	63.1222	0.0807	0.2239	1.098		35.68	34.25	35.46
Rx-538_20kHz_01	468	1	13:18:41	0.200007206	47.7203987	16.8222436	119.62	-1.96	0.6	2.05	20000	121.863141	-71.903	-8.46	0	0	0	82.08713323	-54.594	-8.459	224.7388234	-57.362	-8.458	42.49065983	-57.021	-8.445		71.9028	17.3085	14.5406	14.8814	71.5818	0.0815	0.2256	1.1124		36.03	34.51	35.93
Rx-538_20kHz_01	469	1	13:18:41	0.300007201	47.7203976	16.8222441	119.63	-1.97	0.47	2.02	20000	121.8666825	-80.359	-8.456	0	0	0	82.08924061	-63.05	-8.456	224.7563077	-65.818	-8.456	42.48753989	-65.481	-8.46		80.3587	17.3086	14.5408	14.8774	80.0377	0.0816	0.2258	1.1084		36.07	34.55	35.8
Rx-538_20kHz_01	470	1	13:18:41	0.400007197	47.7203965	16.8222446	119.64	-1.98	0.34	2.01	20000	121.8423505	-88.812	-8.453	0	0	0	82.07264869	-71.504	-8.454	224.6872948	-74.274	-8.456	42.45651379	-73.937	-8.456		88.812	17.3078	14.5385	14.875	88.491	0.0808	0.2235	1.106		35.72	34.19	35.72
Rx-538_20kHz_01	471	1	13:18:41	0.500007192	47.7203953	16.8222451	119.65	-1.99	0.21	2	20000	121.8463963	-97.265	-8.453	0	0	0	82.07070309	-79.958	-8.454	224.6877435	-82.729	-8.456	42.44191174	-82.409	-8.472		97.265	17.3067	14.5356	14.8559	96.944	0.0797	0.2206	1.0869		35.24	33.75	35.1
Rx-538_20kHz_01	472	1	13:18:41	0.600007187	47.7203942	16.8222456	119.66	-1.99	0.08	2	20000	121.849843	-105.72	-8.455	0	0	0	82.05652595	-88.414	-8.456	224.7045428	-91.185	-8.455	42.44100202	-90.87	-8.461		105.7201	17.3058	14.5352	14.8504	105.3991	0.0788	0.2202	1.0814		34.82	33.68	34.93
Rx-538_20kHz_01	473	1	13:18:41	0.700007182	47.7203931	16.8222461	119.67	-2	-0.05	2	20000	121.8412531	-114.174	-8.454	0	0	0	82.03330853	-96.869	-8.454	224.6878038	-99.638	-8.453	42.45218998	-99.315	-8.445		114.1742	17.3055	14.5364	14.8591	113.8532	0.0785	0.2214	1.0901		34.7	33.87	35.21
Rx-538_20kHz_01	474	1	13:18:41	0.800007178	47.7203919	16.8222465	119.68	-2.01	-0.18	2.02	20000	121.8403127	-122.63	-8.456	0	0	0	82.02336399	-105.325	-8.456	224.6820917	-108.093	-8.455	42.46505823	-107.771	-8.456		122.6299	17.305	14.5369	14.8592	122.3089	0.078	0.2219	1.0902		34.5	33.94	35.21
Rx-538_20kHz_01	475	1	13:18:41	0.900007173	47.7203908	16.822247	119.69	-2.02	-0.31	2.05	20000	121.8421032	-131.085	-8.455	0	0	0	82.04113602	-113.779	-8.455	224.686605	-116.55	-8.457	42.46722015	-116.232	-8.461		131.0852	17.3058	14.5355	14.853	130.7642	0.0788	0.2205	1.084		34.82	33.74	35.01
Rx-538_20kHz_01	476	1	13:18:42	0.000007168	47.7203897	16.8222475	119.7	-2.03	-0.44	2.08	20000	121.8432188	-139.537	-8.452	0	0	0	82.0694399	-122.232	-8.452	224.6962382	-125.004	-8.455	42.44853547	-124.694	-8.462		139.537	17.3055	14.5325	14.843	139.216	0.0785	0.2175	1.074		34.69	33.27	34.69
Rx-538_20kHz_01	477	1	13:18:42	0.100007163	47.7203886	16.8222474	119.71	-2.08	-0.55	2.15	20000	121.8629322	-147.988	-8.451	0	0	0	82.09744349	-130.683	-8.452	224.7526505	-133.458	-8.454	42.44892311	-133.165	-8.471		147.988	17.3049	14.5297	14.8231	147.667	0.0779	0.2147	1.0541		34.44	32.84	34.04
Rx-538_20kHz_01	478	1	13:18:42	0.200007159	47.7203876	16.8222473	119.72	-2.13	-0.66	2.23	20000	121.8690912	-156.442	-8.454	0	0	0	82.10275674	-139.137	-8.454	224.7615452	-141.913	-8.455	42.45589311	-141.63	-8.465		156.4416	17.3043	14.5282	14.8119	156.1206	0.0773	0.2132	1.0429		34.18	32.62	33.68
Rx-538_20kHz_01	479	1	13:18:42	0.300007154	47.7203865	16.8222471	119.73	-2.18	-0.76	2.31	20000	121.8635259	-164.895	-8.453	0	0	0	82.09769869	-147.59	-8.453	224.7478292	-150.367	-8.453	42.45812829	-150.086	-8.456		164.8949	17.3046	14.5282	14.809	164.5739	0.0776	0.2132	1.04		34.33	32.61	33.59
Rx-538_20kHz_01	480	1	13:18:42	0.400007149	47.7203855	16.822247	119.74	-2.22	-0.87	2.39	20000	121.8491625	-173.349	-8.454	0	0	0	82.07836591	-156.045	-8.454	224.7170611	-158.82	-8.453	42.47552645	-158.532	-8.446		173.3489	17.3043	14.529	14.8167	173.0279	0.0773	0.214	1.0477		34.19	32.74	33.84
Rx-538_20kHz_01	481	1	13:18:42	0.500007144	47.7203844	16.8222469	119.75	-2.27	-0.98	2.47	20000	121.8454059	178.198	-8.453	0	0	0	82.09050156	-164.499	-8.454	224.7088584	-167.274	-8.454	42.47125436	-166.994	-8.462		-178.1979	17.3032	14.5281	14.8082	-178.5189	0.0762	0.2131	1.0392		33.71	32.6	33.56
Rx-538_20kHz_01	482	1	13:18:42	0.60000714	47.7203834	16.8222468	119.76	-2.32	-1.08	2.56	20000	121.8424645	169.745	-8.453	0	0	0	82.09723904	-172.952	-8.453	224.6997946	-175.73	-8.456	42.44840171	-175.448	-8.454		-169.7446	17.3033	14.5257	14.8076	-170.0656	0.0763	0.2107	1.0386		33.71	32.24	33.55
Rx-538_20kHz_01	483	1	13:18:42	0.700007135	47.7203823	16.8222467	119.77	-2.37	-1.19	2.65	20000	121.8465724	161.291	-8.454	0	0	0	82.0944364	178.594	-8.454	224.7105475	175.814	-8.456	42.42946831	176.081	-8.471		-161.2906	17.3036	14.5234	14.7904	-161.6116	0.0766	0.2084	1.0214		33.87	31.88	32.99
Rx-538_20kHz_01	484	1	13:18:42	0.80000713	47.7203813	16.8222466	119.78	-2.42	-1.3	2.74	20000	121.847647	152.833	-8.458	0	0	0	82.06625064	170.137	-8.457	224.7085855	167.355	-8.459	42.42046705	167.612	-8.469		-152.833	17.304	14.5217	14.7795	-153.154	0.077	0.2067	1.0105		34.05	31.61	32.64
Rx-538_20kHz_01	485	1	13:18:42	0.900007125	47.7203802	16.8222464	119.79	-2.46	-1.4	2.84	20000	121.8368823	144.381	-8.452	0	0	0	82.03763906	161.685	-8.452	224.6786569	158.902	-8.453	42.41104477	159.156	-8.457		-144.3807	17.3045	14.5211	14.7749	-144.7017	0.0775	0.2061	1.0059		34.26	31.53	32.49
Rx-538_20kHz_01	486	1	13:18:43	0.000007121	47.7203792	16.8222463	119.8	-2.51	-1.51	2.93	20000	121.844451	135.926	-8.455	0	0	0	82.05026238	153.233	-8.452	224.6945271	150.446	-8.456	42.42302036	150.696	-8.459		-135.926	17.3074	14.5201	14.7701	-136.247	0.0804	0.2051	1.0011		35.56	31.38	32.33
Rx-538_20kHz_01	487	1	13:18:43	0.100007116	47.7203785	16.8222453	119.81	-2.61	-1.55	3.03	20000	121.8638793	127.471	-8.455	0	0	0	82.14633411	144.783	-8.451	224.7456699	141.989	-8.457	42.40944564	142.225	-8.471		-127.471	17.3116	14.5181	14.7543	-127.792	0.0846	0.2031	0.9853		37.41	31.07	31.82
Rx-538_20kHz_01	488	1	13:18:43	0.200007111	47.7203779	16.8222443	119.82	-2.71	-1.59	3.14	20000	121.8741975	119.017	-8.454	0	0	0	82.24959438	136.33	-8.453	224.7860404	133.533	-8.456	42.40307786	133.76	-8.465		-119.017	17.3131	14.5159	14.7429	-119.338	0.0861	0.2009	0.9739		38.06	30.73	31.45
Rx-538_20kHz_01	489	1	13:18:43	0.300007106	47.7203773	16.8222432	119.83	-2.8	-1.63	3.24	20000	121.8672704	110.566	-8.451	0	0	0	82.22910264	127.876	-8.454	224.8028492	125.081	-8.452	42.40459949	125.297	-8.463		-110.5657	17.3102	14.5154	14.7315	-110.8867	0.0832	0.2004	0.9625		36.79	30.66	31.09
Rx-538_20kHz_01	490	1	13:18:43	0.400007102	47.7203766	16.8222422	119.84	-2.9	-1.67	3.34	20000	121.8502322	102.112	-8.454	0	0	0	82.1584179	119.42	-8.456	224.7343056	116.628	-8.453	42.37696823	116.866	-8.431		-102.112	17.3075	14.5162	14.7542	-102.433	0.0805	0.2012	0.9852		35.6	30.78	31.82
Rx-538_20kHz_01	491	1	13:18:43	0.500007097	47.720376	16.8222412	119.85	-3	-1.71	3.45	20000	121.8490936	93.657	-8.455	0	0	0	82.12207278	110.964	-8.455	224.7252822	108.175	-8.453	42.39966676	108.425	-8.441		-93.6569	17.3071	14.5178	14.7681	-93.9779	0.0801	0.2028	0.9991		35.43	31.03	32.27
Rx-538_20kHz_01	492	1	13:18:43	0.600007092	47.7203754	16.8222401	119.86	-3.09	-1.75	3.55	20000	121.8467233	85.202	-8.455	0	0	0	82.1586039	102.512	-8.452	224.6985634	99.722	-8.453	42.39669693	99.979	-8.446		-85.2021	17.3103	14.5194	14.7769	-85.5231	0.0833	0.2044	1.0079		36.82	31.26	32.55
Rx-538_20kHz_01	493	1	13:18:43	0.700007087	47.7203747	16.8222391	119.87	-3.19	-1.79	3.66	20000	121.8509219	76.748	-8.454	0	0	0	82.13393831	94.055	-8.457	224.6499287	91.267	-8.455	42.36649395	91.536	-8.443		-76.7479	17.3072	14.5189	14.7876	-77.0689	0.0802	0.2039	1.0186		35.46	31.19	32.9
Rx-538_20kHz_01	494	1	13:18:43	0.800007083	47.7203741	16.8222381	119.88	-3.29	-1.83	3.76	20000	121.8510133	68.297	-8.451	0	0	0	82.09870388	85.6	-8.455	224.6112436	82.815	-8.452	42.35310683	83.082	-8.453		-68.2967	17.3036	14.518	14.7857	-68.6177	0.0766	0.203	1.0167		33.85	31.05	32.83
Rx-538_20kHz_01	495	1	13:18:43	0.900007078	47.7203735	16.822237	119.89	-3.38	-1.87	3.86	20000	121.8529785	59.845	-8.451	0	0	0	82.09538936	77.147	-8.453	224.6506047	74.362	-8.453	42.36480811	74.627	-8.455		-59.8454	17.302	14.5168	14.782	-60.1664	0.075	0.2018	1.013		33.16	30.87	32.72
Rx-538_20kHz_01	496	1	13:18:44	0.000007073	47.7203728	16.822236	119.9	-3.48	-1.91	3.97	20000	121.8527289	51.392	-8.453	0	0	0	82.09122207	68.694	-8.453	224.6143898	65.909	-8.453	42.35653882	66.181	-8.446		-51.3921	17.3022	14.5169	14.7893	-51.7131	0.0752	0.2019	1.0203		33.23	30.89	32.95
Rx-538_20kHz_01	497	1	13:18:44	0.100007068	47.7203732	16.8222347	119.89	-3.56	-1.84	4.01	20000	121.869057	42.942	-8.45	0	0	0	82.10219081	60.244	-8.45	224.6725935	57.46	-8.449	42.38181816	57.742	-8.44		-42.9419	17.3019	14.5179	14.7999	-43.2629	0.0749	0.2029	1.0309		33.11	31.04	33.29
Rx-538_20kHz_01	498	1	13:18:44	0.200007064	47.7203735	16.8222334	119.88	-3.64	-1.77	4.05	20000	121.8711387	34.491	-8.451	0	0	0	82.10094891	51.793	-8.45	224.6858075	49.01	-8.449	42.41056864	49.304	-8.438		-34.491	17.3024	14.5195	14.8129	-34.812	0.0754	0.2045	1.0439		33.32	31.28	33.71
Rx-538_20kHz_01	499	1	13:18:44	0.300007059	47.7203738	16.822232	119.87	-3.72	-1.7	4.09	20000	121.8743254	26.04	-8.451	0	0	0	82.10434384	43.343	-8.45	224.7169173	40.561	-8.449	42.44230218	40.868	-8.436		-26.0404	17.3029	14.5207	14.8272	-26.3614	0.0759	0.2057	1.0582		33.56	31.46	34.18
Rx-538_20kHz_01	500	1	13:18:44	0.400007054	47.7203742	16.8222307	119.86	-3.8	-1.63	4.13	20000	121.8565702	17.59	-8.451	0	0	0	82.10377083	34.893	-8.45	224.6798151	32.112	-8.449	42.43999885	32.431	-8.436		-17.5898	17.3035	14.5222	14.8412	-17.9108	0.0765	0.2072	1.0722		33.83	31.7	34.63
Rx-538_20kHz_01	501	1	13:18:44	0.500007049	47.7203745	16.8222294	119.85	-3.88	-1.56	4.18	20000	121.8487875	9.137	-8.453	0	0	0	82.10503997	26.441	-8.453	224.6783964	23.66	-8.452	42.42467216	23.984	-8.447		-9.1371	17.3037	14.5228	14.8467	-9.4581	0.0767	0.2078	1.0777		33.92	31.79	34.81
Rx-538_20kHz_01	502	1	13:18:44	0.600007045	47.7203748	16.8222281	119.84	-3.96	-1.5	4.23	20000	121.8522098	0.688	-8.449	0	0	0	82.10343392	17.992	-8.449	224.693244	15.212	-8.448	42.4292508	15.538	-8.446		-0.6882	17.304	14.5237	14.85	-1.0092	0.077	0.2087	1.081		34.06	31.93	34.91
Rx-538_20kHz_01	503	1	13:18:44	0.70000704	47.7203752	16.8222268	119.83	-4.04	-1.43	4.28	20000	121.8569152	-7.761	-8.449	0	0	0	82.10038734	9.544	-8.448	224.7165019	6.765	-8.447	42.4374184	7.086	-8.452		7.7606	17.3045	14.5252	14.8466	7.4396	0.0775	0.2102	1.0776		34.24	32.15	34.8
Rx-538_20kHz_01	504	1	13:18:44	0.800007035	47.7203755	16.8222255	119.82	-4.12	-1.36	4.34	20000	121.8568761	-16.208	-8.448	0	0	0	82.09230823	1.096	-8.448	224.7234092	-1.683	-8.447	42.45282249	-1.359	-8.445		16.2084	17.3045	14.5258	14.8493	15.8874	0.0775	0.2108	1.0803		34.27	32.25	34.89
Rx-538_20kHz_01	505	1	13:18:44	0.90000703	47.7203758	16.8222241	119.81	-4.2	-1.29	4.39	20000	121.8584383	-24.659	-8.45	0	0	0	82.08857458	-7.354	-8.45	224.7162694	-10.132	-8.45	42.45872281	-9.811	-8.452		24.6588	17.305	14.5265	14.8476	24.3378	0.078	0.2115	1.0786		34.48	32.36	34.84
Rx-538_20kHz_01	506	1	13:18:45	0.000007026	47.7203762	16.8222228	119.8	-4.28	-1.22	4.45	20000	121.8573554	-33.109	-8.45	0	0	0	82.09075136	-15.804	-8.45	224.7171839	-18.582	-8.45	42.44983681	-18.266	-8.454		33.1085	17.3049	14.5264	14.8429	32.7875	0.0779	0.2114	1.0739		34.44	32.34	34.68
Rx-538_20kHz_01	507	1	13:18:45	0.100007021	47.7203772	16.8222218	119.78	-4.31	-1.09	4.44	20000	121.8752685	-41.56	-8.451	0	0	0	82.10635959	-24.254	-8.451	224.7490567	-27.033	-8.451	42.45642909	-26.728	-8.463		41.5599	17.3055	14.5264	14.8316	41.2389	0.0785	0.2114	1.0626		34.71	32.34	34.32
Rx-538_20kHz_01	508	1	13:18:45	0.200007016	47.7203783	16.8222208	119.76	-4.34	-0.95	4.45	20000	121.8848805	-50.012	-8.452	0	0	0	82.10840932	-32.706	-8.452	224.7773227	-35.483	-8.45	42.46471691	-35.177	-8.448		50.0121	17.3058	14.5286	14.8354	49.6911	0.0788	0.2136	1.0664		34.84	32.67	34.44
Rx-538_20kHz_01	509	1	13:18:45	0.300007011	47.7203793	16.8222197	119.74	-4.38	-0.81	4.45	20000	121.8818144	-58.462	-8.45	0	0	0	82.10673429	-41.155	-8.449	224.7789515	-43.931	-8.447	42.46385239	-43.633	-8.457		58.4617	17.3066	14.5308	14.8284	58.1407	0.0796	0.2158	1.0594		35.21	33.02	34.22
Rx-538_20kHz_01	510	1	13:18:45	0.400007007	47.7203804	16.8222187	119.72	-4.41	-0.68	4.46	20000	121.8571564	-66.915	-8.453	0	0	0	82.08528997	-49.608	-8.452	224.7361015	-52.382	-8.451	42.44984915	-52.084	-8.451		66.9149	17.3074	14.5331	14.8312	66.5939	0.0804	0.2181	1.0622		35.55	33.36	34.3
Rx-538_20kHz_01	511	1	13:18:45	0.500007002	47.7203814	16.8222177	119.7	-4.44	-0.54	4.47	20000	121.8557186	-75.37	-8.455	0	0	0	82.07170452	-58.062	-8.454	224.72777	-60.835	-8.454	42.47173957	-60.527	-8.444		75.3698	17.3081	14.5343	14.8423	75.0488	0.0811	0.2193	1.0733		35.84	33.55	34.66
Rx-538_20kHz_01	512	1	13:18:45	0.600006997	47.7203825	16.8222166	119.68	-4.47	-0.41	4.49	20000	121.8544727	-83.826	-8.456	0	0	0	82.089609	-66.518	-8.456	224.7129748	-69.294	-8.458	42.44174724	-69.004	-8.476		83.8257	17.3076	14.5318	14.8222	83.5047	0.0806	0.2168	1.0532		35.62	33.17	34.02
Rx-538_20kHz_01	513	1	13:18:45	0.700006992	47.7203835	16.8222156	119.66	-4.51	-0.27	4.51	20000	121.8514162	-92.277	-8.451	0	0	0	82.09754624	-74.97	-8.451	224.7201215	-77.746	-8.452	42.42399452	-77.465	-8.461		92.2769	17.3074	14.531	14.8121	91.9559	0.0804	0.216	1.0431		35.53	33.05	33.69
Rx-538_20kHz_01	514	1	13:18:45	0.800006988	47.7203846	16.8222146	119.64	-4.54	-0.13	4.54	20000	121.8524024	-100.729	-8.452	0	0	0	82.09030504	-83.421	-8.451	224.7261061	-86.195	-8.449	42.43732088	-85.91	-8.445		100.7285	17.308	14.5332	14.8184	100.4075	0.081	0.2182	1.0494		35.8	33.38	33.89
Rx-538_20kHz_01	515	1	13:18:45	0.900006983	47.7203856	16.8222135	119.62	-4.57	0	4.57	20000	121.8612557	-109.183	-8.455	0	0	0	82.08325177	-91.875	-8.454	224.7491564	-94.648	-8.453	42.46326688	-94.352	-8.441		109.1832	17.3083	14.5352	14.8316	108.8622	0.0813	0.2202	1.0626		35.95	33.69	34.32
Rx-538_20kHz_01	516	1	13:18:46	0.000006978	47.7203867	16.8222125	119.6	-4.6	0.14	4.61	20000	121.8599148	-117.638	-8.454	0	0	0	82.07060878	-100.33	-8.455	224.7411348	-103.103	-8.455	42.47248949	-102.804	-8.453		117.6376	17.3079	14.5345	14.8332	117.3166	0.0809	0.2195	1.0642		35.75	33.58	34.37
Rx-538_20kHz_01	517	1	13:18:46	0.100006973	47.720388	16.8222116	119.59	-4.62	0.3	4.63	20000	121.8740669	-126.087	-8.45	0	0	0	82.10884635	-108.78	-8.451	224.7756689	-111.556	-8.453	42.44467432	-111.278	-8.473		126.0874	17.3071	14.5317	14.8096	125.7664	0.0801	0.2167	1.0406		35.39	33.15	33.61
Rx-538_20kHz_01	518	1	13:18:46	0.200006969	47.7203893	16.8222106	119.58	-4.63	0.46	4.66	20000	121.8760738	-134.537	-8.449	0	0	0	82.11520549	-117.23	-8.45	224.7789941	-120.006	-8.45	42.43680443	-119.735	-8.457		134.5368	17.3067	14.5309	14.8022	134.2158	0.0797	0.2159	1.0332		35.22	33.02	33.37
Rx-538_20kHz_01	519	1	13:18:46	0.300006964	47.7203907	16.8222097	119.57	-4.65	0.63	4.69	20000	121.8722419	-142.99	-8.453	0	0	0	82.10202507	-125.683	-8.453	224.7583437	-128.456	-8.45	42.44060663	-128.17	-8.435		142.9895	17.3067	14.5336	14.8199	142.6685	0.0797	0.2186	1.0509		35.23	33.44	33.94
Rx-538_20kHz_01	520	1	13:18:46	0.400006959	47.720392	16.8222088	119.56	-4.66	0.79	4.73	20000	121.8630999	-151.449	-8.46	0	0	0	82.08419269	-134.142	-8.459	224.7322854	-136.912	-8.456	42.4629671	-136.609	-8.439		151.4493	17.3075	14.5373	14.8406	151.1283	0.0805	0.2223	1.0716		35.58	34.01	34.61
Rx-538_20kHz_01	521	1	13:18:46	0.500006954	47.7203933	16.8222078	119.55	-4.68	0.95	4.77	20000	121.8611493	-159.913	-8.463	0	0	0	82.0706892	-142.605	-8.463	224.7315854	-145.373	-8.461	42.4925313	-145.056	-8.447		159.9126	17.3077	14.5398	14.8566	159.5916	0.0807	0.2248	1.0876		35.68	34.38	35.13
Rx-538_20kHz_01	522	1	13:18:46	0.60000695	47.7203947	16.8222069	119.54	-4.69	1.12	4.82	20000	121.8656742	-168.377	-8.464	0	0	0	82.0846538	-151.07	-8.465	224.7360246	-153.839	-8.466	42.4664079	-153.528	-8.472		168.3767	17.3068	14.5379	14.849	168.0557	0.0798	0.2229	1.08		35.26	34.1	34.88
Rx-538_20kHz_01	523	1	13:18:46	0.700006945	47.720396	16.822206	119.53	-4.71	1.28	4.88	20000	121.8668474	-176.835	-8.458	0	0	0	82.11235854	-159.528	-8.458	224.7519553	-162.299	-8.461	42.43994485	-162.015	-8.487		176.8345	17.3064	14.535	14.8195	176.5135	0.0794	0.22	1.0505		35.08	33.66	33.93
Rx-538_20kHz_01	524	1	13:18:46	0.80000694	47.7203973	16.822205	119.52	-4.72	1.44	4.94	20000	121.8622965	174.709	-8.456	0	0	0	82.10315003	-167.984	-8.456	224.7342161	-170.754	-8.454	42.45531239	-170.464	-8.449		-174.7093	17.3063	14.5368	14.8271	-175.0303	0.0793	0.2218	1.0581		35.07	33.93	34.17
Rx-538_20kHz_01	525	1	13:18:46	0.900006935	47.7203987	16.8222041	119.51	-4.74	1.61	5	20000	121.8615999	166.251	-8.458	0	0	0	82.08560473	-176.442	-8.458	224.7250405	-179.208	-8.454	42.48992269	-178.9	-8.437		-166.2509	17.307	14.541	14.8488	-166.5719	0.08	0.226	1.0798		35.37	34.57	34.87
Rx-538_20kHz_01	526	1	13:18:47	0.000006931	47.7204	16.8222032	119.5	-4.75	1.77	5.07	20000	121.8627866	157.791	-8.46	0	0	0	82.08136885	175.098	-8.46	224.7353461	172.334	-8.458	42.5008316	172.644	-8.456		-157.7911	17.3073	14.5429	14.8525	-158.1121	0.0803	0.2279	1.0835		35.49	34.86	34.99
Rx-538_20kHz_01	527	1	13:18:47	0.100006926	47.7204013	16.8222022	119.5	-4.77	1.93	5.14	20000	121.8781619	149.331	-8.46	0	0	0	82.09327171	166.638	-8.461	224.7809016	163.872	-8.462	42.47689165	164.175	-8.469		-149.3312	17.3064	14.5407	14.8435	-149.6522	0.0794	0.2257	1.0745		35.09	34.53	34.7
Rx-538_20kHz_01	528	1	13:18:47	0.200006921	47.7204027	16.8222013	119.5	-4.78	2.09	5.22	20000	121.8817052	140.875	-8.456	0	0	0	82.1238812	158.181	-8.456	224.7999849	155.413	-8.459	42.4643574	155.683	-8.491		-140.8752	17.3062	14.5381	14.8083	-141.1962	0.0792	0.2231	1.0393		35.03	34.13	33.57
Rx-538_20kHz_01	529	1	13:18:47	0.300006916	47.720404	16.8222004	119.5	-4.79	2.26	5.3	20000	121.8797339	132.422	-8.453	0	0	0	82.11435716	149.728	-8.453	224.7778384	146.962	-8.452	42.45672376	147.247	-8.437		-132.4221	17.3063	14.5395	14.8248	-132.7431	0.0793	0.2245	1.0558		35.05	34.34	34.1
Rx-538_20kHz_01	530	1	13:18:47	0.400006912	47.7204053	16.8221995	119.5	-4.81	2.42	5.38	20000	121.8672093	123.965	-8.457	0	0	0	82.09863698	141.272	-8.457	224.7441004	138.509	-8.453	42.46151862	138.808	-8.439		-123.9648	17.307	14.5437	14.8427	-124.2858	0.08	0.2287	1.0737		35.36	34.98	34.68
Rx-538_20kHz_01	531	1	13:18:47	0.500006907	47.7204067	16.8221986	119.5	-4.82	2.58	5.47	20000	121.8689485	115.504	-8.46	0	0	0	82.08906174	132.812	-8.459	224.7450073	130.053	-8.456	42.47927569	130.371	-8.436		-115.5044	17.308	14.5482	14.8669	-115.8254	0.081	0.2332	1.0979		35.8	35.68	35.46
Rx-538_20kHz_01	532	1	13:18:47	0.600006902	47.720408	16.8221977	119.5	-4.84	2.75	5.56	20000	121.8639639	107.04	-8.464	0	0	0	82.06790862	124.349	-8.463	224.7473099	121.591	-8.461	42.51205273	121.919	-8.452		-107.04	17.3089	14.5512	14.879	-107.361	0.0819	0.2362	1.11		36.21	36.13	35.85
Rx-538_20kHz_01	533	1	13:18:47	0.700006897	47.7204093	16.8221967	119.5	-4.85	2.91	5.65	20000	121.8684948	98.575	-8.465	0	0	0	82.09169319	115.883	-8.466	224.7458365	113.123	-8.469	42.48150903	113.435	-8.484		-98.5753	17.308	14.5473	14.8598	-98.8963	0.081	0.2323	1.0908		35.8	35.54	35.23
Rx-538_20kHz_01	534	1	13:18:47	0.800006893	47.7204107	16.8221958	119.5	-4.86	3.07	5.75	20000	121.8690143	90.116	-8.459	0	0	0	82.13205232	107.425	-8.459	224.7809541	104.661	-8.462	42.46749238	104.929	-8.507		-90.1162	17.3084	14.5444	14.8123	-90.4372	0.0814	0.2294	1.0433		36	35.09	33.7
Rx-538_20kHz_01	535	1	13:18:47	0.900006888	47.720412	16.8221949	119.5	-4.88	3.23	5.85	20000	121.8720622	81.657	-8.459	0	0	0	82.1031997	98.966	-8.459	224.7468099	96.205	-8.455	42.46642447	96.51	-8.418		-81.657	17.3089	14.5484	14.8532	-81.978	0.0819	0.2334	1.0842		36.2	35.7	35.02
Rx-538_20kHz_01	536	1	13:18:48	0.000006883	47.7204133	16.822194	119.5	-4.89	3.4	5.95	20000	121.8754092	73.195	-8.462	0	0	0	82.09284944	90.506	-8.46	224.7572029	87.748	-8.457	42.51146068	88.067	-8.443		-73.1953	17.3102	14.5528	14.8718	-73.5163	0.0832	0.2378	1.1028		36.8	36.38	35.62
Rx-538_20kHz_01	537	1	13:18:48	0.100006878	47.7204147	16.8221932	119.51	-4.9	3.56	6.05	20000	121.8987539	64.735	-8.46	0	0	0	82.11551343	82.046	-8.459	224.8250943	79.289	-8.459	42.51156774	79.59	-8.477		-64.7353	17.3108	14.554	14.8551	-65.0563	0.0838	0.239	1.0861		37.03	36.57	35.08
Rx-538_20kHz_01	538	1	13:18:48	0.200006874	47.7204161	16.8221924	119.52	-4.9	3.72	6.15	20000	121.901187	56.273	-8.462	0	0	0	82.11249359	73.584	-8.462	224.8288092	70.826	-8.464	42.50421504	71.13	-8.46		-56.2734	17.3109	14.5524	14.8571	-56.5944	0.0839	0.2374	1.0881		37.1	36.32	35.14
Rx-538_20kHz_01	539	1	13:18:48	0.300006869	47.7204174	16.8221915	119.53	-4.91	3.89	6.26	20000	121.8991669	47.811	-8.463	0	0	0	82.13687705	65.121	-8.463	224.8288697	62.36	-8.466	42.47095322	62.635	-8.496		-47.8107	17.3104	14.5491	14.8242	-48.1317	0.0834	0.2341	1.0552		36.88	35.8	34.08
Rx-538_20kHz_01	540	1	13:18:48	0.400006864	47.7204188	16.8221907	119.54	-4.91	4.05	6.37	20000	121.8772188	39.348	-8.463	0	0	0	82.11889399	56.659	-8.463	224.7735891	53.897	-8.463	42.45910739	54.171	-8.464		-39.3476	17.3109	14.5491	14.8237	-39.6686	0.0839	0.2341	1.0547		37.11	35.81	34.06
Rx-538_20kHz_01	541	1	13:18:48	0.500006859	47.7204202	16.8221899	119.55	-4.92	4.21	6.48	20000	121.8715547	30.882	-8.466	0	0	0	82.10563886	48.194	-8.465	224.7630907	45.435	-8.462	42.46784356	45.716	-8.455		-30.8819	17.312	14.5527	14.8345	-31.2029	0.085	0.2377	1.0655		37.58	36.37	34.41
Rx-538_20kHz_01	542	1	13:18:48	0.600006855	47.7204215	16.8221891	119.56	-4.92	4.38	6.59	20000	121.8697856	22.416	-8.466	0	0	0	82.08856438	39.729	-8.465	224.7680905	36.972	-8.462	42.4915809	37.263	-8.453		-22.4156	17.3138	14.5566	14.8474	-22.7366	0.0868	0.2416	1.0784		38.35	36.96	34.83
Rx-538_20kHz_01	543	1	13:18:48	0.70000685	47.7204229	16.8221883	119.57	-4.93	4.54	6.7	20000	121.866411	13.947	-8.468	0	0	0	82.07419087	31.262	-8.467	224.7611301	28.505	-8.467	42.5146294	28.797	-8.466		-13.9474	17.3146	14.5577	14.8495	-14.2684	0.0876	0.2427	1.0805		38.74	37.13	34.9
Rx-538_20kHz_01	544	1	13:18:48	0.800006845	47.7204243	16.8221875	119.58	-4.93	4.7	6.82	20000	121.8748751	5.479	-8.468	0	0	0	82.10016916	22.792	-8.47	224.7736837	20.031	-8.474	42.48687218	20.309	-8.488		-5.4793	17.3131	14.5521	14.8295	-5.8003	0.0861	0.2371	1.0605		38.08	36.27	34.25
Rx-538_20kHz_01	545	1	13:18:48	0.90000684	47.7204256	16.8221866	119.59	-4.94	4.87	6.93	20000	121.8770437	-2.984	-8.464	0	0	0	82.12580285	14.328	-8.464	224.7986367	11.564	-8.467	42.47642379	11.811	-8.497		2.9844	17.3126	14.5483	14.7958	2.6634	0.0856	0.2333	1.0268		37.84	35.69	33.16
Rx-538_20kHz_01	546	1	13:18:49	0.000006836	47.720427	16.8221858	119.6	-4.94	5.03	7.05	20000	121.8702264	-11.451	-8.466	0	0	0	82.10530689	5.862	-8.466	224.7798617	3.099	-8.465	42.47042464	3.364	-8.447		11.4507	17.3128	14.5498	14.8149	11.1297	0.0858	0.2348	1.0459		37.94	35.91	33.78
Rx-538_20kHz_01	547	1	13:18:49	0.100006831	47.7204283	16.822185	119.61	-4.95	5.19	7.17	20000	121.8903063	-19.921	-8.47	0	0	0	82.10357481	-2.607	-8.469	224.8166352	-5.369	-8.468	42.50722787	-5.091	-8.455		19.921	17.3138	14.5525	14.8299	19.6	0.0868	0.2375	1.0609		38.38	36.33	34.27
Rx-538_20kHz_01	548	1	13:18:49	0.200006826	47.7204297	16.8221842	119.62	-4.96	5.35	7.29	20000	121.8926261	-28.389	-8.468	0	0	0	82.10600696	-11.076	-8.469	224.815855	-13.838	-8.47	42.49905746	-13.559	-8.468		28.3895	17.3134	14.5512	14.8306	28.0685	0.0864	0.2362	1.0616		38.21	36.14	34.29
Rx-538_20kHz_01	549	1	13:18:49	0.300006821	47.720431	16.8221834	119.63	-4.96	5.51	7.41	20000	121.8888537	-36.856	-8.467	0	0	0	82.11531308	-19.544	-8.468	224.8150515	-22.309	-8.471	42.46680117	-22.038	-8.479		36.8563	17.3119	14.5475	14.8181	36.5353	0.0849	0.2325	1.0491		37.55	35.56	33.88
Rx-538_20kHz_01	550	1	13:18:49	0.400006817	47.7204323	16.8221826	119.64	-4.97	5.67	7.54	20000	121.8711999	-45.32	-8.464	0	0	0	82.11459823	-28.008	-8.464	224.7733824	-30.775	-8.466	42.44690374	-30.512	-8.474		45.32	17.3117	14.5452	14.8079	44.999	0.0847	0.2302	1.0389		37.46	35.22	33.55
Rx-538_20kHz_01	551	1	13:18:49	0.500006812	47.7204337	16.8221818	119.65	-4.97	5.83	7.66	20000	121.8691834	-53.784	-8.464	0	0	0	82.10609473	-36.473	-8.464	224.7589383	-39.237	-8.462	42.45015302	-38.963	-8.451		53.7844	17.3119	14.5472	14.8211	53.4634	0.0849	0.2322	1.0521		37.52	35.52	33.98
Rx-538_20kHz_01	552	1	13:18:49	0.600006807	47.720435	16.822181	119.66	-4.98	5.99	7.79	20000	121.8632737	-62.253	-8.469	0	0	0	82.09063808	-44.941	-8.468	224.7472815	-47.702	-8.465	42.46826807	-47.415	-8.451		62.2534	17.3126	14.5517	14.8386	61.9324	0.0856	0.2367	1.0696		37.86	36.2	34.55
Rx-538_20kHz_01	553	1	13:18:49	0.700006802	47.7204363	16.8221802	119.67	-4.98	6.15	7.91	20000	121.863841	-70.722	-8.469	0	0	0	82.08623313	-53.409	-8.469	224.7545072	-56.168	-8.466	42.47237781	-55.87	-8.455		70.7221	17.3129	14.5545	14.8523	70.4011	0.0859	0.2395	1.0833		37.97	36.64	34.99
Rx-538_20kHz_01	554	1	13:18:49	0.800006798	47.7204377	16.8221794	119.68	-4.99	6.31	8.04	20000	121.8701465	-79.189	-8.467	0	0	0	82.07398643	-61.876	-8.466	224.7697262	-64.633	-8.465	42.51991728	-64.315	-8.445		79.1889	17.3132	14.5563	14.8743	78.8679	0.0862	0.2413	1.1053		38.09	36.91	35.7
Rx-538_20kHz_01	555	1	13:18:49	0.900006793	47.720439	16.8221786	119.69	-4.99	6.47	8.17	20000	121.8738727	-87.656	-8.467	0	0	0	82.10283014	-70.344	-8.468	224.7718202	-73.104	-8.471	42.4731451	-72.802	-8.487		87.6556	17.3116	14.5521	14.8536	87.3346	0.0846	0.2371	1.0846		37.42	36.27	35.03
Rx-538_20kHz_01	556	1	13:18:50	0.000006788	47.7204403	16.8221778	119.7	-5	6.63	8.3	20000	121.8743259	-96.119	-8.464	0	0	0	82.11636918	-78.808	-8.464	224.7736546	-81.57	-8.467	42.45512395	-81.277	-8.475		96.1193	17.3109	14.5491	14.8419	95.7983	0.0839	0.2341	1.0729		37.1	35.82	34.65
Rx-538_20kHz_01	557	1	13:18:50	0.100006783	47.7204416	16.8221769	119.66	-5.01	6.78	8.43	20000	121.8920942	-104.581	-8.461	0	0	0	82.12217495	-87.27	-8.462	224.8110848	-90.03	-8.46	42.46281094	-89.727	-8.45		104.5806	17.3107	14.5506	14.8532	104.2596	0.0837	0.2356	1.0842		37.02	36.04	35.02
Rx-538_20kHz_01	558	1	13:18:50	0.200006779	47.7204428	16.8221761	119.62	-5.03	6.93	8.57	20000	121.8935653	-113.044	-8.464	0	0	0	82.10559572	-95.733	-8.463	224.8052801	-98.49	-8.46	42.50537314	-98.164	-8.437		113.0441	17.3111	14.5543	14.8798	112.7231	0.0841	0.2393	1.1108		37.19	36.6	35.88
Rx-538_20kHz_01	559	1	13:18:50	0.300006774	47.7204441	16.8221752	119.58	-5.04	7.09	8.7	20000	121.8885049	-121.509	-8.465	0	0	0	82.0998338	-104.197	-8.464	224.8033431	-106.952	-8.463	42.51147417	-106.629	-8.465		121.5088	17.3115	14.5563	14.8794	121.1878	0.0845	0.2413	1.1104		37.37	36.91	35.86
Rx-538_20kHz_01	560	1	13:18:50	0.400006769	47.7204453	16.8221743	119.54	-5.06	7.24	8.83	20000	121.8735627	-129.976	-8.467	0	0	0	82.08496861	-112.664	-8.467	224.7743369	-115.421	-8.469	42.49772979	-115.096	-8.466		129.9755	17.3111	14.5545	14.88	129.6545	0.0841	0.2395	1.111		37.18	36.63	35.88
Rx-538_20kHz_01	561	1	13:18:50	0.500006764	47.7204466	16.8221734	119.5	-5.07	7.39	8.97	20000	121.8724546	-138.442	-8.466	0	0	0	82.11481509	-121.132	-8.467	224.778037	-123.892	-8.47	42.45343307	-123.593	-8.497		138.4419	17.3102	14.5504	14.8489	138.1209	0.0832	0.2354	1.0799		36.78	36	34.88
Rx-538_20kHz_01	562	1	13:18:50	0.60000676	47.7204478	16.8221725	119.46	-5.09	7.55	9.1	20000	121.8740536	-146.906	-8.464	0	0	0	82.11432821	-129.596	-8.464	224.7694447	-132.356	-8.464	42.46361273	-132.067	-8.474		146.9061	17.3101	14.5502	14.8395	146.5851	0.0831	0.2352	1.0705		36.75	35.98	34.57
Rx-538_20kHz_01	563	1	13:18:50	0.700006755	47.7204491	16.8221716	119.42	-5.1	7.7	9.24	20000	121.8686962	-155.369	-8.463	0	0	0	82.10127011	-138.059	-8.463	224.7473584	-140.816	-8.46	42.45394455	-140.507	-8.44		155.3695	17.3103	14.5531	14.8626	155.0485	0.0833	0.2381	1.0936		36.84	36.43	35.32
Rx-538_20kHz_01	564	1	13:18:50	0.80000675	47.7204503	16.8221708	119.38	-5.12	7.85	9.37	20000	121.8722765	-163.836	-8.466	0	0	0	82.09601504	-146.524	-8.465	224.7575276	-149.278	-8.462	42.47339109	-148.949	-8.442		163.8357	17.3114	14.5577	14.8864	163.5147	0.0844	0.2427	1.1174		37.33	37.13	36.09
Rx-538_20kHz_01	565	1	13:18:50	0.900006745	47.7204516	16.8221699	119.34	-5.13	8.01	9.51	20000	121.8677409	-172.304	-8.468	0	0	0	82.06378129	-154.992	-8.468	224.7696315	-157.742	-8.464	42.53709908	-157.39	-8.44		172.3041	17.3123	14.5618	14.9143	171.9831	0.0853	0.2468	1.1453		37.72	37.75	36.99
Rx-538_20kHz_01	566	1	13:18:51	0.000006741	47.7204528	16.822169	119.3	-5.15	8.16	9.65	20000	121.8657858	179.227	-8.469	0	0	0	82.0893208	-163.462	-8.47	224.7588449	-166.214	-8.472	42.48369875	-165.872	-8.483		-179.2271	17.3113	14.5588	14.9004	-179.5481	0.0843	0.2438	1.1314		37.27	37.3	36.54
Rx-538_20kHz_01	567	1	13:18:51	0.100006736	47.7204542	16.8221681	119.27	-5.16	8.32	9.79	20000	121.887756	170.763	-8.464	0	0	0	82.12165206	-171.926	-8.465	224.8040697	-174.681	-8.467	42.47934414	-174.357	-8.484		-170.763	17.3108	14.5556	14.8805	-171.084	0.0838	0.2406	1.1115		37.05	36.81	35.9
Rx-538_20kHz_01	568	1	13:18:51	0.200006731	47.7204555	16.8221673	119.24	-5.17	8.48	9.93	20000	121.8949656	162.303	-8.46	0	0	0	82.12698342	179.613	-8.46	224.8272526	176.859	-8.459	42.46968206	177.19	-8.453		-162.3027	17.3107	14.5566	14.8873	-162.6237	0.0837	0.2416	1.1183		37.03	36.96	36.12
Rx-538_20kHz_01	569	1	13:18:51	0.300006726	47.7204568	16.8221664	119.21	-5.18	8.64	10.07	20000	121.8945367	153.844	-8.459	0	0	0	82.11467733	171.155	-8.458	224.8102178	168.404	-8.455	42.4908494	168.752	-8.438		-153.8435	17.3117	14.5604	14.9085	-154.1645	0.0847	0.2454	1.1395		37.44	37.54	36.8
Rx-538_20kHz_01	570	1	13:18:51	0.400006722	47.7204581	16.8221655	119.18	-5.19	8.8	10.21	20000	121.8772356	145.381	-8.463	0	0	0	82.09640492	162.693	-8.462	224.7863321	159.945	-8.459	42.50549285	160.295	-8.457		-145.3807	17.3128	14.5644	14.9144	-145.7017	0.0858	0.2494	1.1454		37.94	38.16	36.99
Rx-538_20kHz_01	571	1	13:18:51	0.500006717	47.7204594	16.8221647	119.15	-5.2	8.96	10.36	20000	121.8780884	136.918	-8.463	0	0	0	82.08734525	154.231	-8.463	224.7888346	151.485	-8.461	42.52309237	151.863	-8.432		-136.9179	17.3131	14.5667	14.9448	-137.2389	0.0861	0.2517	1.1758		38.05	38.5	37.98
Rx-538_20kHz_01	572	1	13:18:51	0.600006712	47.7204607	16.8221638	119.12	-5.21	9.12	10.5	20000	121.8747104	128.455	-8.463	0	0	0	82.10877651	145.767	-8.464	224.7754462	143.02	-8.465	42.47751362	143.384	-8.479		-128.4549	17.3123	14.5647	14.929	-128.7759	0.0853	0.2497	1.16		37.69	38.2	37.47
Rx-538_20kHz_01	573	1	13:18:51	0.700006707	47.7204621	16.8221629	119.09	-5.22	9.28	10.65	20000	121.8696617	119.994	-8.46	0	0	0	82.11144915	137.308	-8.46	224.7613011	134.56	-8.46	42.47706403	134.922	-8.462		-119.9945	17.313	14.5655	14.9274	-120.3155	0.086	0.2505	1.1584		38.04	38.31	37.41
Rx-538_20kHz_01	574	1	13:18:51	0.800006703	47.7204634	16.8221621	119.06	-5.23	9.44	10.79	20000	121.869805	111.534	-8.46	0	0	0	82.09782934	128.849	-8.458	224.765483	126.106	-8.454	42.49834549	126.488	-8.433		-111.5345	17.3146	14.5712	14.954	-111.8555	0.0876	0.2562	1.185		38.71	39.19	38.27
Rx-538_20kHz_01	575	1	13:18:51	0.900006698	47.7204647	16.8221612	119.03	-5.24	9.6	10.94	20000	121.874917	103.074	-8.461	0	0	0	82.0893852	120.39	-8.459	224.7851464	117.651	-8.455	42.52651917	118.054	-8.435		-103.0738	17.3161	14.5772	14.9801	-103.3948	0.0891	0.2622	1.2111		39.41	40.11	39.12
Rx-538_20kHz_01	576	1	13:18:52	0.000006693	47.720466	16.8221603	119	-5.25	9.76	11.08	20000	121.8791259	94.609	-8.464	0	0	0	82.0863813	111.926	-8.464	224.791201	109.188	-8.463	42.5405816	109.6	-8.454		-94.6093	17.3169	14.579	14.9908	-94.9303	0.0899	0.264	1.2218		39.75	40.38	39.46
Rx-538_20kHz_01	577	1	13:18:52	0.100006688	47.7204674	16.8221595	118.99	-5.26	9.92	11.22	20000	121.892557	86.145	-8.464	0	0	0	82.11433503	103.461	-8.465	224.8158905	100.721	-8.467	42.51847295	101.125	-8.475		-86.1454	17.3154	14.5755	14.9799	-86.4664	0.0884	0.2605	1.2109		39.09	39.86	39.11
Rx-538_20kHz_01	578	1	13:18:52	0.200006684	47.7204687	16.8221588	118.98	-5.26	10.08	11.37	20000	121.8962478	77.683	-8.463	0	0	0	82.13763351	94.998	-8.463	224.8433039	92.256	-8.465	42.50663298	92.644	-8.482		-77.6827	17.3153	14.5737	14.961	-78.0037	0.0883	0.2587	1.192		39.02	39.58	38.5
Rx-538_20kHz_01	579	1	13:18:52	0.300006679	47.7204701	16.822158	118.97	-5.26	10.24	11.51	20000	121.8908703	69.218	-8.465	0	0	0	82.12264866	86.535	-8.463	224.8131525	83.796	-8.461	42.52408542	84.199	-8.445		-69.2181	17.3167	14.5778	14.9807	-69.5391	0.0897	0.2628	1.2117		39.65	40.2	39.14
Rx-538_20kHz_01	580	1	13:18:52	0.400006674	47.7204714	16.8221572	118.96	-5.27	10.4	11.66	20000	121.8825598	60.752	-8.466	0	0	0	82.10476224	78.071	-8.464	224.7860838	75.335	-8.46	42.54873276	75.755	-8.444		-60.7521	17.3185	14.5833	15.0025	-61.0731	0.0915	0.2683	1.2335		40.47	41.05	39.84
Rx-538_20kHz_01	581	1	13:18:52	0.500006669	47.7204728	16.8221564	118.95	-5.27	10.56	11.8	20000	121.8785087	52.284	-8.468	0	0	0	82.09216596	69.603	-8.467	224.7766539	66.87	-8.466	42.56349602	67.312	-8.443		-52.2838	17.3195	14.5857	15.028	-52.6048	0.0925	0.2707	1.259		40.9	41.41	40.67
Rx-538_20kHz_01	582	1	13:18:52	0.600006665	47.7204741	16.8221556	118.94	-5.28	10.72	11.95	20000	121.8785154	43.815	-8.469	0	0	0	82.10506452	61.134	-8.469	224.7857869	58.399	-8.47	42.52180208	58.837	-8.475		-43.8153	17.3187	14.5837	15.0215	-44.1363	0.0917	0.2687	1.2525		40.56	41.11	40.45
Rx-538_20kHz_01	583	1	13:18:52	0.70000666	47.7204755	16.8221548	118.93	-5.28	10.88	12.1	20000	121.8819244	35.348	-8.467	0	0	0	82.12787669	52.666	-8.468	224.8040881	49.928	-8.471	42.50474232	50.347	-8.49		-35.348	17.3184	14.5805	14.9986	-35.669	0.0914	0.2655	1.2296		40.41	40.62	39.71
Rx-538_20kHz_01	584	1	13:18:52	0.800006655	47.7204768	16.8221541	118.92	-5.28	11.04	12.24	20000	121.8757081	26.882	-8.466	0	0	0	82.11393646	44.201	-8.465	224.7855262	41.465	-8.463	42.52180359	41.895	-8.451		-26.8818	17.3194	14.5833	15.0135	-27.2028	0.0924	0.2683	1.2445		40.85	41.04	40.2
Rx-538_20kHz_01	585	1	13:18:52	0.90000665	47.7204782	16.8221533	118.91	-5.29	11.21	12.39	20000	121.8832311	18.416	-8.466	0	0	0	82.10321747	35.737	-8.465	224.7984755	33.004	-8.461	42.56036636	33.457	-8.439		-18.4155	17.3211	14.5884	15.0412	-18.7365	0.0941	0.2734	1.2722		41.61	41.82	41.09
Rx-538_20kHz_01	586	1	13:18:53	0.000006646	47.7204795	16.8221525	118.9	-5.29	11.37	12.54	20000	121.8834027	9.947	-8.469	0	0	0	82.08554681	27.269	-8.468	224.8035427	24.538	-8.466	42.61094946	25.012	-8.444		-9.9465	17.3224	14.5914	15.0659	-10.2675	0.0954	0.2764	1.2969		42.18	42.28	41.89
Rx-538_20kHz_01	587	1	13:18:53	0.100006641	47.7204808	16.8221518	118.91	-5.29	11.52	12.67	20000	121.8857528	1.477	-8.47	0	0	0	82.09780144	18.798	-8.471	224.8103134	16.064	-8.474	42.57156365	16.527	-8.486		-1.4767	17.3211	14.5874	15.05	-1.7977	0.0941	0.2724	1.281		41.6	41.67	41.38
Rx-538_20kHz_01	588	1	13:18:53	0.200006636	47.720482	16.8221511	118.92	-5.3	11.67	12.81	20000	121.8852745	-6.99	-8.467	0	0	0	82.12121478	10.329	-8.469	224.8141608	7.59	-8.474	42.52557597	8.029	-8.498		6.9904	17.3195	14.5805	15.019	6.6694	0.0925	0.2655	1.25		40.89	40.61	40.37
Rx-538_20kHz_01	589	1	13:18:53	0.300006631	47.7204833	16.8221503	118.93	-5.3	11.82	12.95	20000	121.880224	-15.452	-8.461	0	0	0	82.12581491	1.867	-8.462	224.8091256	-0.872	-8.462	42.51126437	-0.447	-8.476		15.4519	17.3194	14.5796	15.005	15.1309	0.0924	0.2646	1.236		40.83	40.48	39.92
Rx-538_20kHz_01	590	1	13:18:53	0.400006627	47.7204846	16.8221496	118.94	-5.3	11.97	13.09	20000	121.8613049	-23.92	-8.468	0	0	0	82.08723933	-6.6	-8.467	224.7517794	-9.337	-8.464	42.53771026	-8.882	-8.435		23.9203	17.3207	14.5837	15.0385	23.5993	0.0937	0.2687	1.2695		41.43	41.1	41
Rx-538_20kHz_01	591	1	13:18:53	0.500006622	47.7204858	16.8221489	118.95	-5.3	12.12	13.23	20000	121.8637923	-32.389	-8.468	0	0	0	82.08338386	-15.067	-8.467	224.7626938	-17.803	-8.467	42.55431205	-17.351	-8.469		32.3886	17.3219	14.5851	15.0376	32.0676	0.0949	0.2701	1.2686		41.94	41.32	40.97
Rx-538_20kHz_01	592	1	13:18:53	0.600006617	47.7204871	16.8221482	118.96	-5.3	12.27	13.37	20000	121.8609249	-40.856	-8.468	0	0	0	82.08152368	-23.535	-8.468	224.7599085	-26.273	-8.469	42.53021368	-25.825	-8.474		40.8561	17.3211	14.5833	15.0308	40.5351	0.0941	0.2683	1.2618		41.6	41.04	40.75
Rx-538_20kHz_01	593	1	13:18:53	0.700006612	47.7204884	16.8221475	118.97	-5.31	12.42	13.51	20000	121.8639824	-49.321	-8.465	0	0	0	82.09904704	-32.001	-8.466	224.7700784	-34.742	-8.469	42.50026206	-34.313	-8.487		49.3207	17.3197	14.5788	15.0081	48.9997	0.0927	0.2638	1.2391		40.99	40.36	40.02
Rx-538_20kHz_01	594	1	13:18:53	0.800006608	47.7204896	16.8221468	118.98	-5.31	12.57	13.65	20000	121.8814337	-57.783	-8.463	0	0	0	82.12489696	-40.464	-8.463	224.8152074	-43.208	-8.466	42.50077972	-42.807	-8.495		57.7833	17.3189	14.5755	14.9761	57.4623	0.0919	0.2605	1.2071		40.65	39.85	38.99
Rx-538_20kHz_01	595	1	13:18:53	0.900006603	47.7204909	16.822146	118.99	-5.31	12.72	13.79	20000	121.885682	-66.25	-8.467	0	0	0	82.11472951	-48.931	-8.467	224.8039031	-51.673	-8.465	42.50251419	-51.255	-8.448		66.2503	17.3193	14.5777	14.995	65.9293	0.0923	0.2627	1.226		40.79	40.18	39.6
Rx-538_20kHz_01	596	1	13:18:54	0.000006598	47.7204922	16.8221453	119	-5.31	12.87	13.93	20000	121.8877073	-74.725	-8.475	0	0	0	82.10822494	-57.405	-8.474	224.7991152	-60.143	-8.471	42.52250831	-59.719	-8.464		74.7249	17.3201	14.5816	15.0059	74.4039	0.0931	0.2666	1.2369		41.17	40.79	39.95
Rx-538_20kHz_01	597	1	13:18:54	0.100006593	47.7204934	16.8221445	119.01	-5.32	13.02	14.07	20000	121.8985453	-83.201	-8.476	0	0	0	82.10479681	-65.88	-8.475	224.8272924	-68.616	-8.473	42.54631497	-68.174	-8.455		83.2012	17.3212	14.5851	15.0273	82.8802	0.0942	0.2701	1.2583		41.62	41.33	40.64
Rx-538_20kHz_01	598	1	13:18:54	0.200006589	47.7204946	16.8221437	119.02	-5.33	13.17	14.21	20000	121.9041913	-91.677	-8.475	0	0	0	82.10393278	-74.356	-8.476	224.8397855	-77.092	-8.475	42.56843356	-76.649	-8.475		91.6767	17.321	14.5851	15.0275	91.3557	0.094	0.2701	1.2585		41.54	41.33	40.65
Rx-538_20kHz_01	599	1	13:18:54	0.300006584	47.7204958	16.8221429	119.03	-5.34	13.31	14.35	20000	121.9056292	-100.147	-8.47	0	0	0	82.12080369	-82.827	-8.472	224.838485	-85.566	-8.474	42.53339847	-85.137	-8.488		100.1467	17.3194	14.581	15.0096	99.8257	0.0924	0.266	1.2406		40.85	40.68	40.07
Rx-538_20kHz_01	600	1	13:18:54	0.400006579	47.720497	16.8221421	119.04	-5.35	13.46	14.49	20000	121.8808653	-108.614	-8.467	0	0	0	82.12137856	-91.295	-8.468	224.8040322	-94.036	-8.47	42.49904765	-93.628	-8.491		108.6141	17.3189	14.5783	14.9864	108.2931	0.0919	0.2633	1.2174		40.63	40.28	39.32
Rx-538_20kHz_02	1	1	13:18:54	0.500006574	47.7204983	16.8221413	119.05	-5.36	13.61	14.63	20000	121.881903	-117.081	-117.081	0	0	0	82.11024785	-99.762	-99.762	224.7938758	-102.5	-102.5	42.5019345	-102.075	-102.075		117.0813	17.3194	14.5813	15.0061	116.7603	0.0924	0.2663	1.2371		40.85	40.74	39.96
Rx-538_20kHz_02	2	1	13:18:54	0.60000657	47.7204995	16.8221405	119.06	-5.37	13.76	14.77	20000	121.8859365	-125.55	-8.469	0	0	0	82.10085018	-108.23	-8.468	224.7989234	-110.964	-8.464	42.53582537	-110.531	-8.456		125.5503	17.3206	14.5862	15.0195	125.2293	0.0936	0.2712	1.2505		41.36	41.49	40.39
Rx-538_20kHz_02	3	1	13:18:54	0.700006565	47.7205007	16.8221397	119.07	-5.38	13.9	14.91	20000	121.8778929	-134.019	-8.469	0	0	0	82.09085224	-116.698	-8.469	224.7802286	-119.431	-8.467	42.55647181	-118.998	-8.467		134.0194	17.3211	14.5886	15.0213	133.6984	0.0941	0.2736	1.2523		41.61	41.85	40.45
Rx-538_20kHz_02	4	1	13:18:54	0.80000656	47.7205019	16.8221389	119.08	-5.39	14.05	15.05	20000	121.880507	-142.487	-8.468	0	0	0	82.0908575	-125.167	-8.469	224.7984446	-127.899	-8.468	42.54331998	-127.466	-8.468		142.4872	17.3202	14.5881	15.0213	142.1662	0.0932	0.2731	1.2523		41.18	41.78	40.45
Rx-538_20kHz_02	5	1	13:18:54	0.900006555	47.7205031	16.8221381	119.09	-5.4	14.2	15.19	20000	121.8781392	-150.953	-8.466	0	0	0	82.11154721	-133.634	-8.467	224.8023615	-136.368	-8.469	42.51880187	-135.96	-8.494		150.9528	17.319	14.585	14.9925	150.6318	0.092	0.27	1.2235		40.66	41.3	39.52
Rx-538_20kHz_02	6	1	13:18:55	0.000006551	47.7205043	16.8221373	119.1	-5.41	14.35	15.33	20000	121.8843982	-159.414	-8.461	0	0	0	82.11614499	-142.095	-8.461	224.8051923	-144.828	-8.461	42.52858627	-144.422	-8.462		159.4141	17.3188	14.5856	14.9921	159.0931	0.0918	0.2706	1.2231		40.59	41.4	39.5
Rx-538_20kHz_02	7	1	13:18:55	0.100006546	47.7205056	16.8221365	119.11	-5.42	14.49	15.48	20000	121.9002584	-167.877	-8.463	0	0	0	82.11792473	-150.558	-8.462	224.8254225	-153.287	-8.458	42.556499	-152.865	-8.443		167.8772	17.3195	14.5904	15.0126	167.5562	0.0925	0.2754	1.2436		40.91	42.13	40.17
Rx-538_20kHz_02	8	1	13:18:55	0.200006541	47.7205068	16.8221357	119.12	-5.43	14.64	15.62	20000	121.8961979	-176.345	-8.468	0	0	0	82.1107822	-159.024	-8.466	224.8174992	-161.75	-8.463	42.55806804	-161.313	-8.449		176.3448	17.3208	14.5953	15.0316	176.0238	0.0938	0.2803	1.2626		41.47	42.87	40.78
Rx-538_20kHz_02	9	1	13:18:55	0.300006536	47.720508	16.8221349	119.13	-5.44	14.79	15.76	20000	121.8970505	175.187	-8.468	0	0	0	82.09959368	-167.492	-8.468	224.832412	-170.214	-8.465	42.57183104	-169.765	-8.452		-175.1867	17.3217	14.5989	15.0479	-175.5077	0.0947	0.2839	1.2789		41.88	43.43	41.31
Rx-538_20kHz_02	10	1	13:18:55	0.400006532	47.7205092	16.8221341	119.14	-5.45	14.94	15.9	20000	121.8852088	166.715	-8.472	0	0	0	82.09666573	-175.964	-8.473	224.8030589	-178.689	-8.474	42.55377513	-178.243	-8.478		-166.7149	17.321	14.5963	15.0418	-167.0359	0.094	0.2813	1.2728		41.54	43.04	41.11
Rx-538_20kHz_02	11	1	13:18:55	0.500006527	47.7205104	16.8221333	119.15	-5.46	15.08	16.04	20000	121.880692	158.253	-8.462	0	0	0	82.12030351	175.572	-8.464	224.807749	172.844	-8.467	42.50984088	173.265	-8.491		-158.2526	17.3196	14.5912	15.0126	-158.5736	0.0926	0.2762	1.2436		40.93	42.26	40.17
Rx-538_20kHz_02	12	1	13:18:55	0.600006522	47.7205116	16.8221325	119.16	-5.47	15.23	16.19	20000	121.8825202	149.791	-8.461	0	0	0	82.11695273	167.111	-8.461	224.8091236	164.383	-8.461	42.51255943	164.818	-8.448		-149.7913	17.3194	14.5918	15.0263	-150.1123	0.0924	0.2768	1.2573		40.86	42.35	40.61
Rx-538_20kHz_02	13	1	13:18:55	0.700006517	47.7205129	16.8221317	119.17	-5.48	15.38	16.33	20000	121.8789191	141.327	-8.464	0	0	0	82.10058549	158.647	-8.463	224.7881625	155.922	-8.461	42.53946741	156.377	-8.441		-141.3269	17.3205	14.5956	15.0497	-141.6479	0.0935	0.2806	1.2807		41.32	42.92	41.37
Rx-538_20kHz_02	14	1	13:18:55	0.800006513	47.7205141	16.8221309	119.18	-5.49	15.53	16.47	20000	121.8816634	132.861	-8.466	0	0	0	82.09481924	150.181	-8.466	224.80472	147.458	-8.464	42.55511114	147.922	-8.454		-132.8605	17.3208	14.5976	15.0616	-133.1815	0.0938	0.2826	1.2926		41.47	43.23	41.75
Rx-538_20kHz_02	15	1	13:18:55	0.900006508	47.7205153	16.8221301	119.19	-5.5	15.67	16.61	20000	121.8786366	124.395	-8.466	0	0	0	82.0943927	141.715	-8.466	224.8079055	138.991	-8.467	42.53736641	139.453	-8.47		-124.3947	17.3202	14.5959	15.0579	-124.7157	0.0932	0.2809	1.2889		41.19	42.98	41.63
Rx-538_20kHz_02	16	1	13:18:56	0.000006503	47.7205165	16.8221293	119.2	-5.51	15.82	16.75	20000	121.8814249	115.928	-8.467	0	0	0	82.11096625	133.247	-8.468	224.8044866	130.52	-8.471	42.52102311	130.97	-8.483		-115.9275	17.3194	14.592	15.0424	-116.2485	0.0924	0.277	1.2734		40.85	42.37	41.13
Rx-538_20kHz_02	17	1	13:18:56	0.100006498	47.7205177	16.8221286	119.19	-5.52	15.97	16.9	20000	121.8976812	107.46	-8.468	0	0	0	82.13445759	124.779	-8.468	224.8426874	122.051	-8.469	42.5123955	122.492	-8.478		-107.4598	17.3189	14.5909	15.0317	-107.7808	0.0919	0.2759	1.2627		40.64	42.21	40.78
Rx-538_20kHz_02	18	1	13:18:56	0.200006494	47.720519	16.8221278	119.18	-5.53	16.12	17.04	20000	121.8962504	98.99	-8.47	0	0	0	82.12340241	116.31	-8.469	224.8235458	113.585	-8.466	42.51720887	114.051	-8.441		-98.9896	17.3201	14.5955	15.0613	-99.3106	0.0931	0.2805	1.2923		41.14	42.91	41.74
Rx-538_20kHz_02	19	1	13:18:56	0.300006489	47.7205202	16.822127	119.17	-5.53	16.27	17.18	20000	121.9038816	90.518	-8.471	0	0	0	82.12252692	107.84	-8.469	224.8437878	105.12	-8.465	42.53234432	105.601	-8.45		-90.5181	17.3222	14.6016	15.0826	-90.8391	0.0952	0.2866	1.3136		42.09	43.84	42.43
Rx-538_20kHz_02	20	1	13:18:56	0.400006484	47.7205214	16.8221263	119.16	-5.54	16.42	17.33	20000	121.8794453	82.049	-8.47	0	0	0	82.10104186	99.373	-8.467	224.8026873	96.656	-8.464	42.53119157	97.144	-8.456		-82.0485	17.3243	14.6071	15.0959	-82.3695	0.0973	0.2921	1.3269		43.01	44.69	42.86
Rx-538_20kHz_02	21	1	13:18:56	0.500006479	47.7205227	16.8221255	119.15	-5.55	16.56	17.47	20000	121.8781413	73.578	-8.47	0	0	0	82.0879247	90.904	-8.469	224.8080209	88.188	-8.468	42.56236606	88.685	-8.46		-73.5781	17.3255	14.6099	15.1065	-73.8991	0.0985	0.2949	1.3375		43.55	45.11	43.2
Rx-538_20kHz_02	22	1	13:18:56	0.600006475	47.7205239	16.8221247	119.14	-5.55	16.71	17.61	20000	121.883647	65.109	-8.469	0	0	0	82.11290924	82.434	-8.469	224.8179647	79.716	-8.472	42.53348428	80.191	-8.494		-65.1094	17.3249	14.6062	15.0816	-65.4304	0.0979	0.2912	1.3126		43.27	44.54	42.39
Rx-538_20kHz_02	23	1	13:18:56	0.70000647	47.7205251	16.822124	119.13	-5.56	16.86	17.75	20000	121.8794039	56.641	-8.468	0	0	0	82.12186632	73.967	-8.468	224.8202578	71.246	-8.469	42.52192054	71.708	-8.483		-56.6415	17.3251	14.6048	15.0661	-56.9625	0.0981	0.2898	1.2971		43.36	44.33	41.89
Rx-538_20kHz_02	24	1	13:18:56	0.800006465	47.7205264	16.8221232	119.12	-5.57	17.01	17.9	20000	121.8848491	48.174	-8.467	0	0	0	82.11377853	65.501	-8.466	224.8171743	62.783	-8.463	42.53926694	63.26	-8.448		-48.1744	17.3265	14.6088	15.0856	-48.4954	0.0995	0.2938	1.3166		44.01	44.94	42.52
Rx-538_20kHz_02	25	1	13:18:56	0.90000646	47.7205276	16.8221224	119.11	-5.57	17.16	18.04	20000	121.88138	39.705	-8.469	0	0	0	82.10543746	57.033	-8.468	224.8024491	54.318	-8.465	42.56023708	54.798	-8.462		-39.705	17.3282	14.6131	15.0927	-40.026	0.1012	0.2981	1.3237		44.75	45.6	42.75
Rx-538_20kHz_02	26	1	13:18:57	0.000006456	47.7205288	16.8221217	119.1	-5.58	17.31	18.18	20000	121.8782746	31.233	-8.472	0	0	0	82.09528415	48.562	-8.471	224.798389	45.848	-8.47	42.57454068	46.336	-8.461		-31.233	17.329	14.615	15.1034	-31.554	0.102	0.3	1.3344		45.11	45.89	43.1
Rx-538_20kHz_02	27	1	13:18:57	0.100006451	47.7205301	16.8221208	119.11	-5.6	17.46	18.33	20000	121.8958498	22.761	-8.472	0	0	0	82.11437008	40.089	-8.473	224.844283	37.373	-8.475	42.55342579	37.849	-8.487		-22.7607	17.328	14.6125	15.0887	-23.0817	0.101	0.2975	1.3197		44.65	45.51	42.62
Rx-538_20kHz_02	28	1	13:18:57	0.200006446	47.7205313	16.8221199	119.12	-5.61	17.61	18.48	20000	121.900884	14.291	-8.47	0	0	0	82.13715428	31.619	-8.47	224.8627885	28.901	-8.473	42.53357596	29.352	-8.498		-14.291	17.3276	14.6096	15.0609	-14.612	0.1006	0.2946	1.2919		44.49	45.07	41.73
Rx-538_20kHz_02	29	1	13:18:57	0.300006441	47.7205326	16.8221191	119.13	-5.62	17.76	18.63	20000	121.9008629	5.825	-8.466	0	0	0	82.12898325	23.153	-8.465	224.8545166	20.437	-8.463	42.53648147	20.903	-8.449		-5.8245	17.3286	14.6128	15.078	-6.1455	0.1016	0.2978	1.309		44.93	45.55	42.28
Rx-538_20kHz_02	30	1	13:18:57	0.400006437	47.7205338	16.8221182	119.14	-5.64	17.92	18.78	20000	121.8815877	-2.644	-8.469	0	0	0	82.10696971	14.687	-8.466	224.8138715	11.975	-8.462	42.54351763	12.449	-8.454		2.6441	17.331	14.619	15.0927	2.3231	0.104	0.304	1.3237		45.99	46.5	42.75
Rx-538_20kHz_02	31	1	13:18:57	0.500006432	47.7205351	16.8221173	119.15	-5.65	18.07	18.93	20000	121.8817924	-11.115	-8.471	0	0	0	82.09673917	6.219	-8.468	224.816266	3.51	-8.465	42.55924897	3.999	-8.45		11.1151	17.3336	14.6254	15.1136	10.7941	0.1066	0.3104	1.3446		47.14	47.49	43.43
Rx-538_20kHz_02	32	1	13:18:57	0.600006427	47.7205363	16.8221165	119.16	-5.66	18.22	19.08	20000	121.8807217	-19.589	-8.474	0	0	0	82.09019815	-2.255	-8.474	224.8184503	-4.962	-8.472	42.56195093	-4.469	-8.467		19.5895	17.3342	14.6278	15.1208	19.2685	0.1072	0.3128	1.3518		47.39	47.84	43.66
Rx-538_20kHz_02	33	1	13:18:57	0.700006422	47.7205376	16.8221156	119.17	-5.68	18.38	19.23	20000	121.8765216	-28.063	-8.473	0	0	0	82.10693806	-10.73	-8.474	224.8012834	-13.439	-8.477	42.53429087	-12.964	-8.496		28.0626	17.3328	14.624	15.0983	27.7416	0.1058	0.309	1.3293		46.79	47.26	42.93
Rx-538_20kHz_02	34	1	13:18:57	0.800006418	47.7205388	16.8221147	119.18	-5.69	18.53	19.38	20000	121.8793551	-36.53	-8.468	0	0	0	82.12538846	-19.198	-8.469	224.8209686	-21.909	-8.47	42.51448114	-21.45	-8.486		36.5301	17.3318	14.621	15.08	36.2091	0.1048	0.306	1.311		46.32	46.81	42.35
Rx-538_20kHz_02	35	1	13:18:57	0.900006413	47.7205401	16.8221139	119.19	-5.7	18.68	19.53	20000	121.8805715	-44.997	-8.467	0	0	0	82.11914242	-27.665	-8.467	224.8101492	-30.373	-8.464	42.51255507	-29.901	-8.451		44.9974	17.3324	14.6247	15.0962	44.6764	0.1054	0.3097	1.3272		46.6	47.37	42.87
Rx-538_20kHz_02	36	1	13:18:58	0.000006408	47.7205413	16.822113	119.2	-5.72	18.83	19.68	20000	121.8735801	-53.465	-8.468	0	0	0	82.10035962	-36.131	-8.466	224.7878424	-38.833	-8.461	42.54197112	-38.344	-8.443		53.4653	17.3343	14.6319	15.1209	53.1443	0.1073	0.3169	1.3519		47.43	48.48	43.67
Rx-538_20kHz_02	37	1	13:18:58	0.100006403	47.7205425	16.8221121	119.2	-5.73	18.98	19.82	20000	121.8925561	-61.933	-8.468	0	0	0	82.10525575	-44.598	-8.467	224.8240274	-47.296	-8.463	42.57804388	-46.784	-8.44		61.9333	17.3353	14.637	15.1492	61.6123	0.1083	0.322	1.3802		47.88	49.26	44.58
Rx-538_20kHz_02	38	1	13:18:58	0.200006399	47.7205437	16.8221113	119.2	-5.75	19.12	19.97	20000	121.8898928	-70.404	-8.471	0	0	0	82.10577902	-53.07	-8.472	224.8446993	-55.768	-8.472	42.55374723	-55.252	-8.468		70.4042	17.3339	14.6362	15.1521	70.0832	0.1069	0.3212	1.3831		47.27	49.13	44.67
Rx-538_20kHz_02	39	1	13:18:58	0.300006394	47.7205448	16.8221104	119.2	-5.77	19.27	20.11	20000	121.8871237	-78.873	-8.469	0	0	0	82.12096245	-61.54	-8.47	224.8399892	-64.24	-8.472	42.53669503	-63.738	-8.485		78.8732	17.3329	14.6333	15.1356	78.5522	0.1059	0.3183	1.3666		46.82	48.7	44.14
Rx-538_20kHz_02	40	1	13:18:58	0.400006389	47.720546	16.8221095	119.2	-5.78	19.41	20.25	20000	121.8715941	-87.341	-8.468	0	0	0	82.10841139	-70.008	-8.467	224.8047223	-72.705	-8.465	42.53749554	-72.195	-8.458		87.3412	17.3335	14.6362	15.1458	87.0202	0.1065	0.3212	1.3768		47.09	49.14	44.47
Rx-538_20kHz_02	41	1	13:18:58	0.500006384	47.7205472	16.8221087	119.2	-5.8	19.55	20.39	20000	121.8755051	-95.809	-8.468	0	0	0	82.09955764	-78.474	-8.466	224.8060515	-81.165	-8.46	42.55631909	-80.631	-8.435		95.8093	17.3353	14.6439	15.1787	95.4883	0.1083	0.3289	1.4097		47.89	50.31	45.53
Rx-538_20kHz_02	42	1	13:18:58	0.60000638	47.7205483	16.8221078	119.2	-5.81	19.7	20.54	20000	121.8793843	-104.282	-8.472	0	0	0	82.09224712	-86.944	-8.47	224.8157109	-89.629	-8.464	42.57939108	-89.078	-8.447		104.2816	17.3379	14.6524	15.2041	103.9606	0.1109	0.3374	1.4351		49.04	51.61	46.35
Rx-538_20kHz_02	43	1	13:18:58	0.700006375	47.7205495	16.8221069	119.2	-5.83	19.84	20.68	20000	121.8796397	-112.753	-8.471	0	0	0	82.07893672	-95.414	-8.47	224.81758	-98.095	-8.466	42.61240144	-97.516	-8.439		112.753	17.3394	14.6578	15.2369	112.432	0.1124	0.3428	1.4679		49.7	52.43	47.41
Rx-538_20kHz_02	44	1	13:18:58	0.80000637	47.7205507	16.8221061	119.2	-5.85	19.99	20.82	20000	121.8735991	-121.225	-8.472	0	0	0	82.09656244	-103.887	-8.474	224.8015961	-106.571	-8.476	42.56284788	-106.004	-8.488		121.2247	17.3372	14.6534	15.2203	120.9037	0.1102	0.3384	1.4513		48.73	51.77	46.88
Rx-538_20kHz_02	45	1	13:18:58	0.900006365	47.7205518	16.8221052	119.2	-5.86	20.13	20.97	20000	121.8714463	-129.692	-8.467	0	0	0	82.11193831	-112.356	-8.468	224.8044481	-115.042	-8.471	42.53872439	-114.486	-8.481		129.6919	17.3361	14.65	15.2063	129.3709	0.1091	0.335	1.4373		48.23	51.25	46.42
Rx-538_20kHz_02	46	1	13:18:59	0.000006361	47.720553	16.8221043	119.2	-5.88	20.27	21.11	20000	121.8709635	-138.158	-8.466	0	0	0	82.10163603	-120.822	-8.466	224.807399	-123.505	-8.463	42.55629126	-122.935	-8.449		138.1581	17.3365	14.6535	15.2235	137.8371	0.1095	0.3385	1.4545		48.4	51.79	46.98
Rx-538_20kHz_02	47	1	13:18:59	0.100006356	47.720554	16.8221035	119.19	-5.9	20.4	21.24	20000	121.8875944	-146.626	-8.468	0	0	0	82.10704554	-129.288	-8.466	224.8346244	-131.967	-8.463	42.58001239	-131.385	-8.45		146.6265	17.3385	14.6592	15.2418	146.3055	0.1115	0.3442	1.4728		49.29	52.66	47.57
Rx-538_20kHz_02	48	1	13:18:59	0.200006351	47.720555	16.8221027	119.18	-5.92	20.53	21.36	20000	121.8910894	-155.097	-8.47	0	0	0	82.10462319	-137.757	-8.469	224.8356116	-140.433	-8.466	42.59812403	-139.835	-8.45		155.0967	17.3398	14.6635	15.2621	154.7757	0.1128	0.3485	1.4931		49.88	53.31	48.23
Rx-538_20kHz_02	49	1	13:18:59	0.300006346	47.7205561	16.8221019	119.17	-5.93	20.65	21.49	20000	121.8889653	-163.569	-8.472	0	0	0	82.1027148	-146.229	-8.472	224.8537143	-148.906	-8.472	42.58191649	-148.31	-8.475		163.5686	17.3395	14.663	15.2587	163.2476	0.1125	0.348	1.4897		49.75	53.24	48.12
Rx-538_20kHz_02	50	1	13:18:59	0.400006342	47.7205571	16.8221011	119.16	-5.95	20.78	21.61	20000	121.8715659	-172.041	-8.473	0	0	0	82.10190157	-154.703	-8.474	224.8087159	-157.382	-8.477	42.55672097	-156.796	-8.486		172.0415	17.3385	14.6591	15.2458	171.7205	0.1115	0.3441	1.4768		49.28	52.64	47.7
Rx-538_20kHz_02	51	1	13:18:59	0.500006337	47.7205581	16.8221003	119.15	-5.97	20.91	21.74	20000	121.8489354	179.485	-8.473	0	0	0	82.09299914	-163.176	-8.473	224.7681681	-165.857	-8.474	42.54082213	-165.277	-8.482		-179.4853	17.3384	14.6581	15.2374	-179.8063	0.1114	0.3431	1.4684		49.24	52.49	47.43
Rx-538_20kHz_02	52	1	13:18:59	0.600006332	47.7205591	16.8220995	119.14	-5.99	21.03	21.87	20000	121.8606824	171.01	-8.475	0	0	0	82.09653025	-171.65	-8.474	224.7900291	-174.328	-8.471	42.54718668	-173.739	-8.462		-171.0101	17.3399	14.6619	15.2509	-171.3311	0.1129	0.3469	1.4819		49.91	53.06	47.87
Rx-538_20kHz_02	53	1	13:18:59	0.700006327	47.7205601	16.8220987	119.13	-6	21.16	21.99	20000	121.8645587	162.537	-8.473	0	0	0	82.09623628	179.88	-8.47	224.7945758	177.205	-8.467	42.55489566	177.804	-8.457		-162.5371	17.3426	14.668	15.2664	-162.8581	0.1156	0.353	1.4974		51.1	54	48.37
Rx-538_20kHz_02	54	1	13:18:59	0.800006323	47.7205611	16.8220979	119.12	-6.02	21.29	22.12	20000	121.8664885	154.063	-8.474	0	0	0	82.08868913	171.409	-8.471	224.7877856	168.738	-8.467	42.57958679	169.363	-8.441		-154.0629	17.3457	14.6753	15.2999	-154.3839	0.1187	0.3603	1.5309		52.46	55.11	49.45
Rx-538_20kHz_02	55	1	13:18:59	0.900006318	47.7205622	16.8220971	119.11	-6.04	21.41	22.25	20000	121.8639961	145.587	-8.475	0	0	0	82.08515209	162.934	-8.474	224.797352	160.265	-8.473	42.57735651	160.891	-8.472		-145.5874	17.3468	14.6773	15.3034	-145.9084	0.1198	0.3623	1.5344		52.96	55.42	49.56
Rx-538_20kHz_02	56	1	13:19:00	0.000006313	47.7205632	16.8220963	119.1	-6.06	21.54	22.37	20000	121.8652327	137.112	-8.475	0	0	0	82.09513479	154.459	-8.475	224.801651	151.787	-8.478	42.56838864	152.407	-8.483		-137.1125	17.3462	14.6746	15.2949	-137.4335	0.1192	0.3596	1.5259		52.71	55.01	49.29
Rx-538_20kHz_02	57	1	13:19:00	0.100006308	47.7205642	16.8220956	119.09	-6.07	21.66	22.5	20000	121.8813569	128.642	-8.47	0	0	0	82.11739245	145.988	-8.471	224.8441279	143.315	-8.472	42.56503594	143.926	-8.481		-128.6422	17.3458	14.6727	15.284	-128.9632	0.1188	0.3577	1.515		52.54	54.72	48.94
Rx-538_20kHz_02	58	1	13:19:00	0.200006304	47.7205652	16.8220948	119.08	-6.08	21.79	22.62	20000	121.8817153	120.174	-8.469	0	0	0	82.11128362	137.521	-8.467	224.843467	134.849	-8.466	42.57339736	135.464	-8.462		-120.1736	17.3473	14.6759	15.2905	-120.4946	0.1203	0.3609	1.5215		53.18	55.2	49.14
Rx-538_20kHz_02	59	1	13:19:00	0.300006299	47.7205662	16.8220941	119.07	-6.1	21.92	22.75	20000	121.8854973	111.702	-8.472	0	0	0	82.10978894	129.052	-8.469	224.8433211	126.382	-8.468	42.59082318	127.004	-8.46		-111.7019	17.3498	14.6797	15.3021	-112.0229	0.1228	0.3647	1.5331		54.29	55.79	49.52
Rx-538_20kHz_02	60	1	13:19:00	0.400006294	47.7205672	16.8220933	119.06	-6.11	22.04	22.87	20000	121.8588034	103.227	-8.475	0	0	0	82.08806059	120.579	-8.473	224.7878855	117.91	-8.471	42.58972242	118.543	-8.461		-103.227	17.3515	14.6833	15.3157	-103.548	0.1245	0.3683	1.5467		55.06	56.35	49.96
Rx-538_20kHz_02	61	1	13:19:00	0.500006289	47.7205683	16.8220926	119.05	-6.13	22.17	23	20000	121.8641679	94.75	-8.477	0	0	0	82.09048144	112.101	-8.477	224.816412	109.433	-8.477	42.58169281	110.058	-8.485		-94.7495	17.3516	14.6838	15.3087	-95.0705	0.1246	0.3688	1.5397		55.09	56.42	49.73
Rx-538_20kHz_02	62	1	13:19:00	0.600006285	47.7205693	16.8220918	119.04	-6.14	22.29	23.12	20000	121.8610479	86.274	-8.475	0	0	0	82.09434694	103.625	-8.476	224.7982891	100.957	-8.476	42.5721596	101.577	-8.481		-86.2741	17.3512	14.6828	15.3027	-86.5951	0.1242	0.3678	1.5337		54.93	56.26	49.54
Rx-538_20kHz_02	63	1	13:19:00	0.70000628	47.7205703	16.8220911	119.03	-6.15	22.42	23.25	20000	121.8581946	77.801	-8.473	0	0	0	82.10189868	95.152	-8.474	224.8033837	92.483	-8.473	42.55970024	93.091	-8.486		-77.8006	17.3512	14.6828	15.2902	-78.1216	0.1242	0.3678	1.5212		54.9	56.27	49.14
Rx-538_20kHz_02	64	1	13:19:00	0.800006275	47.7205713	16.8220903	119.02	-6.17	22.54	23.37	20000	121.8562836	69.329	-8.472	0	0	0	82.09805032	86.682	-8.47	224.7974606	84.017	-8.466	42.56195078	84.631	-8.46		-69.3286	17.3533	14.6884	15.302	-69.6496	0.1263	0.3734	1.533		55.84	57.12	49.52
Rx-538_20kHz_02	65	1	13:19:00	0.90000627	47.7205723	16.8220896	119.01	-6.18	22.67	23.5	20000	121.8625034	60.857	-8.472	0	0	0	82.09613106	78.214	-8.468	224.8015605	75.555	-8.462	42.58101579	76.182	-8.448		-60.8566	17.3576	14.6981	15.3258	-61.1776	0.1306	0.3831	1.5568		57.75	58.61	50.29
Rx-538_20kHz_02	66	1	13:19:01	0.000006266	47.7205733	16.8220888	119	-6.2	22.79	23.62	20000	121.8631204	52.38	-8.476	0	0	0	82.08615471	69.743	-8.472	224.8116952	67.088	-8.466	42.59675927	67.73	-8.453		-52.3805	17.3621	14.708	15.3493	-52.7015	0.1351	0.393	1.5803		59.71	60.12	51.05
Rx-538_20kHz_02	67	1	13:19:01	0.100006261	47.7205743	16.8220882	119	-6.2	22.91	23.73	20000	121.8813102	43.901	-8.48	0	0	0	82.10025447	61.264	-8.478	224.8363279	58.614	-8.475	42.60996233	59.263	-8.467		-43.9009	17.3633	14.7128	15.3617	-44.2219	0.1363	0.3978	1.5927		60.26	60.86	51.45
Rx-538_20kHz_02	68	1	13:19:01	0.200006256	47.7205752	16.8220876	119	-6.21	23.02	23.85	20000	121.8849735	35.423	-8.478	0	0	0	82.1070453	52.785	-8.479	224.8517993	50.135	-8.478	42.60356239	50.786	-8.477		-35.423	17.362	14.7124	15.3627	-35.744	0.135	0.3974	1.5937		59.67	60.8	51.48
Rx-538_20kHz_02	69	1	13:19:01	0.300006251	47.7205762	16.822087	119	-6.22	23.14	23.96	20000	121.8815019	26.951	-8.472	0	0	0	82.11981935	44.311	-8.474	224.8663098	41.661	-8.475	42.57506162	42.291	-8.495		-26.9511	17.3598	14.7096	15.34	-27.2721	0.1328	0.3946	1.571		58.72	60.37	50.74
Rx-538_20kHz_02	70	1	13:19:01	0.400006247	47.7205771	16.8220864	119	-6.23	23.25	24.07	20000	121.8662503	18.483	-8.468	0	0	0	82.10535447	35.843	-8.468	224.8270604	33.195	-8.466	42.5770668	33.83	-8.461		-18.4829	17.3599	14.7122	15.3469	-18.8039	0.1329	0.3972	1.5779		58.78	60.76	50.97
Rx-538_20kHz_02	71	1	13:19:01	0.500006242	47.7205781	16.8220857	119	-6.23	23.37	24.18	20000	121.865923	10.01	-8.473	0	0	0	82.09557348	27.372	-8.471	224.8122849	24.729	-8.466	42.59590596	25.379	-8.451		-10.0101	17.3619	14.7185	15.3686	-10.3311	0.1349	0.4035	1.5996		59.65	61.73	51.67
Rx-538_20kHz_02	72	1	13:19:01	0.600006237	47.720579	16.8220851	119	-6.24	23.48	24.3	20000	121.8654581	1.537	-8.473	0	0	0	82.09703306	18.9	-8.472	224.8146533	16.259	-8.47	42.59862041	16.903	-8.475		-1.5368	17.3636	14.7223	15.3667	-1.8578	0.1366	0.4073	1.5977		60.39	62.31	51.61
Rx-538_20kHz_02	73	1	13:19:01	0.700006232	47.72058	16.8220845	119	-6.25	23.6	24.41	20000	121.8586326	-6.937	-8.474	0	0	0	82.08361385	10.428	-8.473	224.7966529	7.789	-8.47	42.60847043	8.445	-8.458		6.9368	17.3644	14.7257	15.3819	6.6158	0.1374	0.4107	1.6129		60.74	62.82	52.1
Rx-538_20kHz_02	74	1	13:19:01	0.800006228	47.7205809	16.8220839	119	-6.25	23.71	24.52	20000	121.8576116	-15.412	-8.476	0	0	0	82.08585376	1.951	-8.477	224.799748	-0.689	-8.477	42.59223773	-0.043	-8.488		15.4125	17.3635	14.7238	15.3698	15.0915	0.1365	0.4088	1.6008		60.34	62.54	51.71
Rx-538_20kHz_02	75	1	13:19:01	0.900006223	47.7205819	16.8220833	119	-6.26	23.83	24.64	20000	121.8539994	-23.885	-8.473	0	0	0	82.09260676	-6.523	-8.474	224.7941137	-9.165	-8.476	42.57689249	-8.527	-8.484		23.885	17.3618	14.7202	15.3581	23.564	0.1348	0.4052	1.5891		59.59	61.99	51.33
Rx-538_20kHz_02	76	1	13:19:02	0.000006218	47.7205828	16.8220827	119	-6.27	23.94	24.75	20000	121.8547635	-32.353	-8.468	0	0	0	82.09476228	-14.992	-8.469	224.7945708	-17.634	-8.469	42.57277427	-16.998	-8.471		32.3534	17.3615	14.7198	15.3555	32.0324	0.1345	0.4048	1.5865		59.45	61.92	51.25
Rx-538_20kHz_02	77	1	13:19:02	0.100006213	47.7205837	16.8220821	119	-6.27	24.05	24.86	20000	121.8746221	-40.824	-8.471	0	0	0	82.10739505	-23.461	-8.469	224.8308423	-26.101	-8.467	42.58407608	-25.46	-8.463		40.8242	17.3628	14.7235	15.3637	40.5032	0.1358	0.4085	1.5947		60.03	62.49	51.51
Rx-538_20kHz_02	78	1	13:19:02	0.200006209	47.7205846	16.8220815	119	-6.28	24.16	24.96	20000	121.8816088	-49.295	-8.471	0	0	0	82.10836802	-31.929	-8.468	224.8425225	-34.565	-8.464	42.6006646	-33.919	-8.458		49.2954	17.366	14.7302	15.3765	48.9744	0.139	0.4152	1.6075		61.44	63.52	51.93
Rx-538_20kHz_02	79	1	13:19:02	0.300006204	47.7205855	16.822081	119	-6.29	24.27	25.07	20000	121.879895	-57.769	-8.473	0	0	0	82.10530081	-40.399	-8.47	224.8422732	-43.031	-8.466	42.60669897	-42.383	-8.464		57.7688	17.3698	14.7378	15.3861	57.4478	0.1428	0.4228	1.6171		63.12	64.68	52.23
Rx-538_20kHz_02	80	1	13:19:02	0.400006199	47.7205864	16.8220804	119	-6.29	24.38	25.17	20000	121.8587359	-66.246	-8.477	0	0	0	82.08238026	-48.872	-8.473	224.7951089	-51.499	-8.468	42.61978126	-50.838	-8.455		66.2458	17.374	14.7468	15.4083	65.9248	0.147	0.4318	1.6393		65.01	66.05	52.95
Rx-538_20kHz_02	81	1	13:19:02	0.500006194	47.7205873	16.8220798	119	-6.3	24.48	25.28	20000	121.8590333	-74.722	-8.476	0	0	0	82.08108958	-57.345	-8.474	224.8045848	-59.971	-8.472	42.62743213	-59.315	-8.478		74.722	17.3765	14.7514	15.4067	74.401	0.1495	0.4364	1.6377		66.12	66.75	52.9
Rx-538_20kHz_02	82	1	13:19:02	0.60000619	47.7205882	16.8220793	119	-6.3	24.59	25.39	20000	121.8554157	-83.196	-8.474	0	0	0	82.07637574	-65.819	-8.474	224.7958282	-68.443	-8.472	42.63204506	-67.771	-8.456		83.196	17.377	14.7532	15.425	82.875	0.15	0.4382	1.656		66.3	67.04	53.49
Rx-538_20kHz_02	83	1	13:19:02	0.700006185	47.7205891	16.8220787	119	-6.31	24.7	25.49	20000	121.8382808	-91.67	-8.474	0	0	0	82.08230029	-74.295	-8.476	224.7856771	-76.92	-8.477	42.59963409	-76.272	-8.501		91.6705	17.3757	14.7509	15.3983	91.3495	0.1487	0.4359	1.6293		65.73	66.69	52.63
Rx-538_20kHz_02	84	1	13:19:02	0.80000618	47.72059	16.8220781	119	-6.31	24.81	25.6	20000	121.8356193	-100.145	-8.475	0	0	0	82.07722413	-82.768	-8.474	224.7721452	-85.39	-8.471	42.60718231	-84.733	-8.46		100.1454	17.3771	14.7549	15.4129	99.8244	0.1501	0.4399	1.6439		66.34	67.3	53.1
Rx-538_20kHz_02	85	1	13:19:02	0.900006175	47.7205909	16.8220776	119	-6.32	24.92	25.71	20000	121.8471969	-108.621	-8.476	0	0	0	82.07881355	-91.241	-8.473	224.7832533	-93.858	-8.468	42.63291622	-93.189	-8.456		108.6215	17.38	14.7632	15.4329	108.3005	0.153	0.4482	1.6639		67.64	68.56	53.75
Rx-538_20kHz_02	86	1	13:19:03	0.000006171	47.7205918	16.822077	119	-6.33	25.03	25.81	20000	121.8477694	-117.096	-8.475	0	0	0	82.07630863	-99.715	-8.473	224.7938379	-102.328	-8.47	42.63820638	-101.652	-8.463		117.0963	17.3813	14.7684	15.4442	116.7753	0.1543	0.4534	1.6752		68.23	69.35	54.11
Rx-538_20kHz_02	87	1	13:19:03	0.100006166	47.7205926	16.8220765	118.99	-6.33	25.12	25.91	20000	121.8680604	-125.572	-8.476	0	0	0	82.09037423	-108.192	-8.477	224.8267857	-110.803	-8.475	42.64785504	-110.112	-8.46		125.572	17.3799	14.7695	15.4596	125.251	0.1529	0.4545	1.6906		67.62	69.52	54.61
Rx-538_20kHz_02	88	1	13:19:03	0.200006161	47.7205934	16.822076	118.98	-6.34	25.22	26	20000	121.8710991	-134.05	-8.478	0	0	0	82.10556876	-116.674	-8.482	224.8513896	-119.285	-8.483	42.60978405	-118.614	-8.502		134.0504	17.3766	14.7652	15.4363	133.7294	0.1496	0.4502	1.6673		66.12	68.87	53.86
Rx-538_20kHz_02	89	1	13:19:03	0.300006156	47.7205942	16.8220754	118.97	-6.34	25.32	26.1	20000	121.875098	-142.528	-8.477	0	0	0	82.11184874	-125.153	-8.48	224.8538841	-127.764	-8.479	42.5943704	-127.09	-8.476		142.5275	17.374	14.7635	15.4372	142.2065	0.147	0.4485	1.6682		65	68.6	53.89
Rx-538_20kHz_02	90	1	13:19:03	0.400006152	47.720595	16.8220749	118.96	-6.35	25.41	26.19	20000	121.8545237	-151.007	-8.48	0	0	0	82.09296254	-133.633	-8.479	224.8007767	-136.24	-8.476	42.59742463	-135.553	-8.463		151.007	17.3741	14.7666	15.4539	150.686	0.1471	0.4516	1.6849		65.04	69.08	54.43
Rx-538_20kHz_02	91	1	13:19:03	0.500006147	47.7205958	16.8220744	118.95	-6.35	25.51	26.29	20000	121.853087	-159.484	-8.477	0	0	0	82.09112779	-142.109	-8.476	224.7970212	-144.712	-8.472	42.60638416	-144.019	-8.466		159.4836	17.3746	14.7712	15.4644	159.1626	0.1476	0.4562	1.6954		65.27	69.78	54.77
Rx-538_20kHz_02	92	1	13:19:03	0.600006142	47.7205966	16.8220739	118.94	-6.36	25.61	26.39	20000	121.8545442	-167.964	-8.48	0	0	0	82.09085962	-150.587	-8.478	224.7953629	-153.186	-8.473	42.61186803	-152.487	-8.468		167.9639	17.3766	14.7782	15.4766	167.6429	0.1496	0.4632	1.7076		66.15	70.87	55.16
Rx-538_20kHz_02	93	1	13:19:03	0.700006137	47.7205974	16.8220734	118.93	-6.37	25.7	26.48	20000	121.8545097	-176.443	-8.479	0	0	0	82.08967383	-159.063	-8.476	224.7994047	-161.655	-8.47	42.62196655	-160.952	-8.465		176.4429	17.3798	14.7874	15.4909	176.1219	0.1528	0.4724	1.7219		67.56	72.27	55.62
Rx-538_20kHz_02	94	1	13:19:03	0.800006133	47.7205982	16.8220729	118.92	-6.37	25.8	26.58	20000	121.8553513	175.076	-8.481	0	0	0	82.08195419	-167.54	-8.477	224.7975087	-170.126	-8.47	42.65226406	-169.41	-8.458		-175.0763	17.3836	14.7978	15.5134	-175.3973	0.1566	0.4828	1.7444		69.25	73.86	56.35
Rx-538_20kHz_02	95	1	13:19:03	0.900006128	47.720599	16.8220723	118.91	-6.38	25.9	26.67	20000	121.8546606	166.598	-8.478	0	0	0	82.08101747	-176.017	-8.477	224.7981628	-178.6	-8.474	42.66651628	-177.894	-8.484		-166.5978	17.3854	14.8023	15.5078	-166.9188	0.1584	0.4873	1.7388		70.05	74.54	56.17
Rx-538_20kHz_02	96	1	13:19:04	0.000006123	47.7205998	16.8220718	118.9	-6.38	25.99	26.77	20000	121.8551256	158.12	-8.478	0	0	0	82.08239903	175.505	-8.478	224.805412	172.924	-8.476	42.6690057	173.631	-8.475		-158.1196	17.3856	14.8042	15.5112	-158.4406	0.1586	0.4892	1.7422		70.13	74.83	56.28
Rx-538_20kHz_02	97	1	13:19:04	0.100006118	47.7206006	16.8220714	118.91	-6.39	26.08	26.85	20000	121.865161	149.642	-8.478	0	0	0	82.09983816	167.026	-8.479	224.8426245	164.444	-8.48	42.65897395	165.138	-8.492		-149.6421	17.3839	14.8019	15.4963	-149.9631	0.1569	0.4869	1.7273		69.38	74.49	55.8
Rx-538_20kHz_02	98	1	13:19:04	0.200006114	47.7206013	16.8220709	118.92	-6.39	26.17	26.94	20000	121.8733438	141.165	-8.477	0	0	0	82.1102023	158.549	-8.477	224.860298	155.967	-8.477	42.65689381	156.659	-8.48		-141.1648	17.3838	14.8025	15.4938	-141.4858	0.1568	0.4875	1.7248		69.31	74.57	55.72
Rx-538_20kHz_02	99	1	13:19:04	0.300006109	47.720602	16.8220704	118.93	-6.4	26.26	27.03	20000	121.8648742	132.688	-8.476	0	0	0	82.10421795	150.073	-8.475	224.8321791	147.494	-8.473	42.65420319	148.189	-8.47		-132.6884	17.3849	14.806	15.5004	-133.0094	0.1579	0.491	1.7314		69.81	75.11	55.93
Rx-538_20kHz_02	100	1	13:19:04	0.400006104	47.7206028	16.82207	118.94	-6.4	26.35	27.12	20000	121.8545033	124.211	-8.478	0	0	0	82.09121423	141.597	-8.476	224.8044192	139.022	-8.472	42.66116071	139.729	-8.46		-124.2108	17.3866	14.811	15.5179	-124.5318	0.1596	0.496	1.7489		70.57	75.88	56.5
Rx-538_20kHz_02	101	1	13:19:04	0.500006099	47.7206035	16.8220695	118.95	-6.41	26.44	27.2	20000	121.8520904	115.733	-8.477	0	0	0	82.08630035	133.121	-8.476	224.8041435	130.548	-8.474	42.66645861	131.261	-8.468		-115.7335	17.3876	14.8144	15.527	-116.0545	0.1606	0.4994	1.758		71.01	76.4	56.79
Rx-538_20kHz_02	102	1	13:19:04	0.600006095	47.7206042	16.822069	118.96	-6.41	26.53	27.29	20000	121.8512498	107.259	-8.474	0	0	0	82.08600757	124.646	-8.476	224.8159586	122.072	-8.476	42.65492689	122.785	-8.476		-107.2592	17.3863	14.8128	15.5254	-107.5802	0.1593	0.4978	1.7564		70.43	76.16	56.74
Rx-538_20kHz_02	103	1	13:19:04	0.70000609	47.720605	16.8220686	118.97	-6.42	26.61	27.38	20000	121.8456533	98.784	-8.475	0	0	0	82.08495081	116.168	-8.477	224.8045792	113.593	-8.479	42.63898781	114.308	-8.477		-98.7839	17.3844	14.8089	15.5241	-99.1049	0.1574	0.4939	1.7551		69.59	75.56	56.7
Rx-538_20kHz_02	104	1	13:19:04	0.800006085	47.7206057	16.8220681	118.98	-6.42	26.7	27.46	20000	121.8245461	90.309	-8.475	0	0	0	82.07465943	107.691	-8.477	224.7643896	105.113	-8.48	42.62133422	105.822	-8.486		-90.3088	17.3823	14.8045	15.5128	-90.6298	0.1553	0.4895	1.7438		68.67	74.88	56.33
Rx-538_20kHz_02	105	1	13:19:04	0.90000608	47.7206064	16.8220676	118.99	-6.43	26.79	27.55	20000	121.8450333	81.833	-8.476	0	0	0	82.09019078	99.214	-8.477	224.8023986	96.636	-8.477	42.62307055	97.346	-8.475		-81.8327	17.3815	14.8033	15.5136	-82.1537	0.1545	0.4883	1.7446		68.3	74.69	56.36
Rx-538_20kHz_02	106	1	13:19:05	0.000006076	47.7206072	16.8220672	119	-6.43	26.88	27.64	20000	121.8477432	73.357	-8.476	0	0	0	82.08995001	90.739	-8.476	224.8045687	88.162	-8.474	42.63217541	88.881	-8.465		-73.3569	17.3817	14.8053	15.5242	-73.6779	0.1547	0.4903	1.7552		68.41	75	56.7
Rx-538_20kHz_02	107	1	13:19:05	0.100006071	47.7206077	16.8220667	119.01	-6.45	26.95	27.71	20000	121.8617942	64.884	-8.473	0	0	0	82.10013314	82.267	-8.471	224.8356446	79.693	-8.469	42.64289806	80.414	-8.467		-64.8843	17.3829	14.8089	15.5297	-65.2053	0.1559	0.4939	1.7607		68.91	75.55	56.88
Rx-538_20kHz_02	108	1	13:19:05	0.200006066	47.7206082	16.8220662	119.02	-6.46	27.02	27.78	20000	121.8654766	56.414	-8.47	0	0	0	82.09362934	73.799	-8.468	224.8386409	71.228	-8.465	42.66568695	71.958	-8.456		-56.414	17.3854	14.8138	15.5436	-56.735	0.1584	0.4988	1.7746		70.02	76.31	57.33
Rx-538_20kHz_02	109	1	13:19:05	0.300006061	47.7206088	16.8220657	119.03	-6.48	27.08	27.85	20000	121.8659465	47.943	-8.471	0	0	0	82.09622109	65.329	-8.47	224.8332143	62.759	-8.469	42.69102052	63.479	-8.479		-47.9429	17.3866	14.8158	15.5359	-48.2639	0.1596	0.5008	1.7669		70.55	76.61	57.08
Rx-538_20kHz_02	110	1	13:19:05	0.400006057	47.7206093	16.8220652	119.04	-6.49	27.15	27.92	20000	121.8471409	39.471	-8.472	0	0	0	82.08939165	56.858	-8.471	224.7937792	54.287	-8.471	42.72510926	54.996	-8.483		-39.4713	17.3868	14.8161	15.5245	-39.7923	0.1598	0.5011	1.7555		70.64	76.66	56.71
Rx-538_20kHz_02	111	1	13:19:05	0.500006052	47.7206098	16.8220647	119.05	-6.51	27.22	27.99	20000	121.8470687	31.001	-8.471	0	0	0	82.10351643	48.386	-8.472	224.818962	45.813	-8.475	42.68716491	46.522	-8.474		-31.0006	17.3852	14.8121	15.5217	-31.3216	0.1582	0.4971	1.7527		69.95	76.05	56.62
Rx-538_20kHz_02	112	1	13:19:05	0.600006047	47.7206104	16.8220642	119.06	-6.52	27.29	28.06	20000	121.8466054	22.528	-8.473	0	0	0	82.11424707	39.912	-8.474	224.8253263	37.337	-8.475	42.67728902	38.047	-8.475		-22.528	17.3838	14.8093	15.5193	-22.849	0.1568	0.4943	1.7503		69.3	75.61	56.54
Rx-538_20kHz_02	113	1	13:19:05	0.700006042	47.7206109	16.8220637	119.07	-6.54	27.36	28.13	20000	121.8474409	14.057	-8.471	0	0	0	82.12072661	31.441	-8.471	224.8168232	28.867	-8.47	42.67930338	29.592	-8.455		-14.0568	17.3841	14.8105	15.5352	-14.3778	0.1571	0.4955	1.7662		69.44	75.8	57.05
Rx-538_20kHz_02	114	1	13:19:05	0.800006038	47.7206114	16.8220632	119.08	-6.55	27.43	28.2	20000	121.8455611	5.587	-8.47	0	0	0	82.12911941	22.971	-8.47	224.8042337	20.398	-8.469	42.66420491	21.127	-8.465		-5.5871	17.384	14.8108	15.5398	-5.9081	0.157	0.4958	1.7708		69.43	75.85	57.2
Rx-538_20kHz_02	115	1	13:19:05	0.900006033	47.720612	16.8220627	119.09	-6.57	27.5	28.27	20000	121.8411514	-2.881	-8.468	0	0	0	82.124409	14.502	-8.469	224.801028	11.928	-8.47	42.64136853	12.669	-8.458		2.8812	17.3831	14.8093	15.55	2.5602	0.1561	0.4943	1.781		69.02	75.61	57.53
Rx-538_20kHz_02	116	1	13:19:06	0.000006028	47.7206125	16.8220622	119.1	-6.58	27.56	28.34	20000	121.8430675	-11.352	-8.471	0	0	0	82.11687964	6.029	-8.473	224.7993158	3.455	-8.473	42.63877017	4.204	-8.465		11.3524	17.3812	14.8077	15.5563	11.0314	0.1542	0.4927	1.7873		68.16	75.38	57.74
Rx-538_20kHz_02	117	1	13:19:06	0.100006023	47.7206126	16.8220615	119.1	-6.63	27.59	28.37	20000	121.865402	-19.825	-8.473	0	0	0	82.12068535	-2.447	-8.476	224.8446355	-5.021	-8.476	42.6472148	-4.272	-8.476		19.8252	17.3783	14.8045	15.5531	19.5042	0.1513	0.4895	1.7841		66.89	74.88	57.63
Rx-538_20kHz_02	118	1	13:19:06	0.200006019	47.7206126	16.8220608	119.1	-6.68	27.61	28.41	20000	121.8659803	-28.298	-8.473	0	0	0	82.11055488	-10.923	-8.476	224.8431728	-13.497	-8.477	42.65175002	-12.748	-8.476		28.2984	17.3753	14.8009	15.5506	27.9774	0.1483	0.4859	1.7816		65.56	74.33	57.55
Rx-538_20kHz_02	119	1	13:19:06	0.300006014	47.7206127	16.8220601	119.1	-6.72	27.63	28.44	20000	121.8681925	-36.773	-8.475	0	0	0	82.10445106	-19.4	-8.477	224.8361385	-21.975	-8.477	42.65400965	-21.223	-8.475		36.773	17.3728	14.7981	15.5503	36.452	0.1458	0.4831	1.7813		64.47	73.9	57.54
Rx-538_20kHz_02	120	1	13:19:06	0.400006009	47.7206127	16.8220594	119.1	-6.77	27.66	28.47	20000	121.8437941	-45.246	-8.473	0	0	0	82.08453947	-27.874	-8.474	224.7757359	-30.449	-8.474	42.64035995	-29.704	-8.482		45.2457	17.3717	14.7964	15.5415	44.9247	0.1447	0.4814	1.7725		63.95	73.64	57.26
Rx-538_20kHz_02	121	1	13:19:06	0.500006004	47.7206128	16.8220587	119.1	-6.82	27.68	28.51	20000	121.8449289	-53.717	-8.471	0	0	0	82.08266452	-36.345	-8.471	224.7749395	-38.92	-8.47	42.64276689	-38.179	-8.475		53.7171	17.3718	14.7974	15.5382	53.3961	0.1448	0.4824	1.7692		64	73.8	57.15
Rx-538_20kHz_02	122	1	13:19:06	0.600006	47.7206128	16.822058	119.1	-6.87	27.7	28.54	20000	121.8455554	-62.191	-8.473	0	0	0	82.07835401	-44.817	-8.472	224.7760326	-47.389	-8.469	42.63976872	-46.641	-8.462		62.1905	17.3732	14.8015	15.5494	61.8695	0.1462	0.4865	1.7804		64.62	74.43	57.52
Rx-538_20kHz_02	123	1	13:19:06	0.700005995	47.7206129	16.8220573	119.1	-6.91	27.73	28.57	20000	121.8401989	-70.666	-8.476	0	0	0	82.06862848	-53.291	-8.474	224.7461566	-55.86	-8.471	42.63069732	-55.097	-8.456		70.6662	17.3752	14.8066	15.569	70.3452	0.1482	0.4916	1.8		65.52	75.2	58.15
Rx-538_20kHz_02	124	1	13:19:06	0.80000599	47.7206129	16.8220566	119.1	-6.96	27.75	28.61	20000	121.8482351	-79.14	-8.474	0	0	0	82.0721781	-61.764	-8.473	224.7758521	-64.331	-8.471	42.63440292	-63.581	-8.483		79.1401	17.3765	14.809	15.5596	78.8191	0.1495	0.494	1.7906		66.08	75.58	57.84
Rx-538_20kHz_02	125	1	13:19:06	0.900005985	47.720613	16.8220559	119.1	-7.01	27.77	28.64	20000	121.8437753	-87.614	-8.474	0	0	0	82.0816766	-70.237	-8.473	224.7937713	-72.804	-8.473	42.6508447	-72.038	-8.457		87.614	17.3773	14.8102	15.5763	87.293	0.1503	0.4952	1.8073		66.44	75.75	58.38
Rx-538_20kHz_02	126	1	13:19:07	0.000005981	47.720613	16.8220552	119.1	-7.05	27.8	28.68	20000	121.8391171	-96.088	-8.474	0	0	0	82.11733779	-78.711	-8.475	224.8063105	-81.281	-8.478	42.64507762	-80.521	-8.483		96.0884	17.3771	14.807	15.5675	95.7674	0.1501	0.492	1.7985		66.37	75.27	58.1
Rx-538_20kHz_02	127	1	13:19:07	0.100005976	47.7206128	16.8220544	119.09	-7.11	27.8	28.69	20000	121.8549239	-104.56	-8.472	0	0	0	82.15092514	-87.185	-8.474	224.8492112	-89.759	-8.478	42.64499442	-89.001	-8.48		104.5605	17.375	14.8013	15.5593	104.2395	0.148	0.4863	1.7903		65.42	74.4	57.84
Rx-538_20kHz_02	128	1	13:19:07	0.200005971	47.7206126	16.8220537	119.08	-7.17	27.8	28.71	20000	121.86126	-113.031	-8.471	0	0	0	82.14302528	-95.659	-8.474	224.8628083	-98.236	-8.477	42.65149259	-97.478	-8.477		113.0311	17.3718	14.7951	15.5531	112.7101	0.1448	0.4801	1.7841		64.01	73.44	57.63
Rx-538_20kHz_02	129	1	13:19:07	0.300005966	47.7206124	16.8220529	119.07	-7.23	27.8	28.72	20000	121.8630223	-121.5	-8.469	0	0	0	82.1442227	-104.129	-8.47	224.8719733	-106.708	-8.472	42.63560495	-105.957	-8.479		121.4999	17.371	14.7919	15.5427	121.1789	0.144	0.4769	1.7737		63.66	72.95	57.3
Rx-538_20kHz_02	130	1	13:19:07	0.400005962	47.7206123	16.8220522	119.06	-7.29	27.8	28.74	20000	121.8282632	-129.969	-8.469	0	0	0	82.1284745	-112.595	-8.466	224.7995613	-115.174	-8.466	42.61169219	-114.417	-8.46		129.9687	17.3736	14.7944	15.5515	129.6477	0.1466	0.4794	1.7825		64.81	73.34	57.58
Rx-538_20kHz_02	131	1	13:19:07	0.500005957	47.7206121	16.8220514	119.05	-7.35	27.8	28.75	20000	121.8231928	-138.44	-8.472	0	0	0	82.13393413	-121.063	-8.468	224.7881461	-123.641	-8.466	42.60295203	-122.889	-8.472		138.4402	17.3776	14.7995	15.5514	138.1192	0.1506	0.4845	1.7824		66.57	74.12	57.58
Rx-538_20kHz_02	132	1	13:19:07	0.600005952	47.7206119	16.8220507	119.04	-7.41	27.8	28.77	20000	121.8221233	-146.912	-8.472	0	0	0	82.16217561	-129.53	-8.468	224.7851534	-132.106	-8.466	42.61476492	-131.357	-8.468		146.9118	17.3813	14.8055	15.555	146.5908	0.1543	0.4905	1.786		68.24	75.03	57.7
Rx-538_20kHz_02	133	1	13:19:07	0.700005947	47.7206117	16.8220499	119.03	-7.47	27.8	28.78	20000	121.8177812	-155.382	-8.47	0	0	0	82.1689654	-138	-8.469	224.7730734	-140.573	-8.467	42.6311839	-139.827	-8.47		155.3822	17.3826	14.8088	15.5556	155.0612	0.1556	0.4938	1.7866		68.77	75.54	57.71
Rx-538_20kHz_02	134	1	13:19:07	0.800005943	47.7206115	16.8220492	119.02	-7.53	27.8	28.8	20000	121.8189417	-163.853	-8.471	0	0	0	82.14964914	-146.472	-8.472	224.7758486	-149.046	-8.473	42.62281747	-148.306	-8.479		163.8531	17.3812	14.8071	15.5474	163.5321	0.1542	0.4921	1.7784		68.16	75.29	57.45
Rx-538_20kHz_02	135	1	13:19:07	0.900005938	47.7206113	16.8220484	119.01	-7.59	27.8	28.81	20000	121.8178349	-172.327	-8.474	0	0	0	82.12288004	-154.949	-8.477	224.7669251	-157.524	-8.478	42.61017288	-156.792	-8.486		172.3271	17.3783	14.8027	15.5354	172.0061	0.1513	0.4877	1.7664		66.89	74.61	57.06
Rx-538_20kHz_02	136	1	13:19:08	0.000005933	47.7206112	16.8220477	119	-7.65	27.8	28.83	20000	121.8219232	179.203	-8.47	0	0	0	82.09937624	-163.42	-8.471	224.7693535	-165.995	-8.471	42.60610954	-165.26	-8.468		-179.2033	17.3771	14.8016	15.5368	-179.5243	0.1501	0.4866	1.7678		66.35	74.44	57.11
Rx-538_20kHz_02	137	1	13:19:08	0.100005928	47.7206108	16.8220471	119	-7.7	27.78	28.82	20000	121.8401385	170.732	-8.471	0	0	0	82.09387679	-171.891	-8.471	224.8110923	-174.465	-8.47	42.61142295	-173.729	-8.469		-170.7323	17.3768	14.8031	15.5386	-171.0533	0.1498	0.4881	1.7696		66.25	74.67	57.16
Rx-538_20kHz_02	138	1	13:19:08	0.200005924	47.7206105	16.8220466	119	-7.75	27.76	28.82	20000	121.8432419	162.261	-8.471	0	0	0	82.08539824	179.638	-8.471	224.8086102	177.068	-8.468	42.61184795	177.82	-8.451		-162.261	17.3773	14.8068	15.5592	-162.582	0.1503	0.4918	1.7902		66.46	75.23	57.83
Rx-538_20kHz_02	139	1	13:19:08	0.300005919	47.7206102	16.8220461	119	-7.8	27.74	28.81	20000	121.8388304	153.79	-8.471	0	0	0	82.08104553	171.167	-8.471	224.8091688	168.596	-8.472	42.60170823	169.33	-8.491		-153.7904	17.3766	14.8059	15.5392	-154.1114	0.1496	0.4909	1.7702		66.16	75.1	57.18
Rx-538_20kHz_02	140	1	13:19:08	0.400005914	47.7206099	16.8220455	119	-7.85	27.72	28.81	20000	121.814226	145.321	-8.469	0	0	0	82.0588417	162.696	-8.471	224.7440641	160.125	-8.472	42.59884393	160.878	-8.452		-145.3209	17.3748	14.8037	15.557	-145.6419	0.1478	0.4887	1.788		65.32	74.77	57.76
Rx-538_20kHz_02	141	1	13:19:08	0.500005909	47.7206096	16.822045	119	-7.9	27.7	28.8	20000	121.8206268	136.852	-8.469	0	0	0	82.09152924	154.224	-8.471	224.7696717	151.649	-8.475	42.59297138	152.392	-8.486		-136.8521	17.3723	14.7971	15.5401	-137.1731	0.1453	0.4821	1.7711		64.26	73.75	57.21
Rx-538_20kHz_02	142	1	13:19:08	0.600005905	47.7206093	16.8220445	119	-7.95	27.68	28.8	20000	121.8318773	128.384	-8.468	0	0	0	82.11050832	145.754	-8.47	224.7793023	143.175	-8.474	42.60512521	143.937	-8.455		-128.3839	17.3701	14.7913	15.553	-128.7049	0.1431	0.4763	1.784		63.24	72.86	57.63
Rx-538_20kHz_02	143	1	13:19:08	0.7000059	47.7206089	16.8220439	119	-8	27.66	28.79	20000	121.8413207	119.915	-8.469	0	0	0	82.13013096	137.284	-8.47	224.8207301	134.701	-8.475	42.59648039	135.432	-8.504		-119.915	17.3686	14.7856	15.5175	-120.236	0.1416	0.4706	1.7485		62.58	72	56.48
Rx-538_20kHz_02	144	1	13:19:08	0.800005895	47.7206086	16.8220434	119	-8.05	27.64	28.79	20000	121.8451251	111.443	-8.472	0	0	0	82.12324741	128.812	-8.471	224.8314621	126.231	-8.469	42.61272792	126.97	-8.462		-111.443	17.3691	14.7884	15.5271	-111.764	0.1421	0.4734	1.7581		62.82	72.42	56.79
Rx-538_20kHz_02	145	1	13:19:08	0.90000589	47.7206083	16.8220429	119	-8.1	27.62	28.78	20000	121.8409061	102.972	-8.471	0	0	0	82.11904742	120.343	-8.469	224.8219692	117.764	-8.468	42.61650602	118.502	-8.469		-102.9719	17.371	14.7917	15.5297	-103.2929	0.144	0.4767	1.7607		63.66	72.93	56.88
Rx-538_20kHz_02	146	1	13:19:09	0.000005886	47.720608	16.8220423	119	-8.15	27.6	28.78	20000	121.8409786	94.503	-8.469	0	0	0	82.13695046	111.875	-8.467	224.8216925	109.294	-8.469	42.60347497	110.012	-8.489		-94.5026	17.3728	14.7917	15.5098	-94.8236	0.1458	0.4767	1.7408		64.48	72.92	56.23
Rx-538_20kHz_02	147	1	13:19:09	0.100005881	47.7206074	16.8220421	119	-8.18	27.55	28.74	20000	121.8603305	86.035	-8.468	0	0	0	82.16290811	103.412	-8.464	224.8514065	100.83	-8.465	42.62037059	101.556	-8.456		-86.0351	17.3768	14.7945	15.5213	-86.3561	0.1498	0.4795	1.7523		66.22	73.35	56.61
Rx-538_20kHz_02	148	1	13:19:09	0.200005876	47.7206068	16.8220419	119	-8.22	27.49	28.69	20000	121.8598332	77.565	-8.47	0	0	0	82.17468803	94.947	-8.465	224.8571399	92.364	-8.466	42.63236303	93.073	-8.484		-77.5654	17.3812	14.7983	15.5072	-77.8864	0.1542	0.4833	1.7382		68.17	73.94	56.15
Rx-538_20kHz_02	149	1	13:19:09	0.300005871	47.7206062	16.8220417	119	-8.25	27.43	28.65	20000	121.8633363	69.094	-8.471	0	0	0	82.15622754	86.475	-8.472	224.8289051	83.899	-8.465	42.6983919	84.589	-8.483		-69.094	17.3808	14.8049	15.4953	-69.415	0.1538	0.4899	1.7263		68.02	74.95	55.77
Rx-538_20kHz_02	150	1	13:19:09	0.400005867	47.7206057	16.8220415	119	-8.29	27.38	28.61	20000	121.8420729	60.622	-8.472	0	0	0	82.1130774	78.002	-8.473	224.8029824	75.43	-8.469	42.65389366	76.112	-8.477		-60.6222	17.3796	14.8073	15.4897	-60.9432	0.1526	0.4923	1.7207		67.45	75.32	55.58
Rx-538_20kHz_02	151	1	13:19:09	0.500005862	47.7206051	16.8220413	119	-8.33	27.32	28.56	20000	121.8354715	52.155	-8.467	0	0	0	82.07909437	69.535	-8.466	224.7818229	66.966	-8.463	42.64033261	67.663	-8.449		-52.1551	17.3804	14.8112	15.5076	-52.4761	0.1534	0.4962	1.7386		67.8	75.91	56.16
Rx-538_20kHz_02	152	1	13:19:09	0.600005857	47.7206045	16.8220411	119	-8.36	27.27	28.52	20000	121.8399492	43.683	-8.472	0	0	0	82.07086465	61.065	-8.471	224.792928	58.496	-8.471	42.63492324	59.177	-8.486		-43.6833	17.3814	14.8123	15.4932	-44.0043	0.1544	0.4973	1.7242		68.25	76.08	55.7
Rx-538_20kHz_02	153	1	13:19:09	0.700005852	47.7206039	16.8220409	119	-8.4	27.21	28.48	20000	121.8395286	35.214	-8.469	0	0	0	82.06239344	52.597	-8.468	224.7919222	50.027	-8.468	42.63295445	50.703	-8.473		-35.2143	17.3823	14.8131	15.4888	-35.5353	0.1553	0.4981	1.7198		68.64	76.2	55.56
Rx-538_20kHz_02	154	1	13:19:09	0.800005848	47.7206033	16.8220407	119	-8.44	27.16	28.44	20000	121.8377786	26.746	-8.468	0	0	0	82.05578937	44.129	-8.467	224.7924386	41.56	-8.468	42.62996701	42.225	-8.478		-26.7461	17.3832	14.8135	15.4787	-27.0671	0.1562	0.4985	1.7097		69.07	76.26	55.23
Rx-538_20kHz_02	155	1	13:19:09	0.900005843	47.7206027	16.8220405	119	-8.47	27.1	28.39	20000	121.8472136	18.273	-8.473	0	0	0	82.0515809	35.658	-8.472	224.8064513	33.089	-8.471	42.64001086	33.748	-8.477		-18.2731	17.3845	14.8157	15.4747	-18.5941	0.1575	0.5007	1.7057		69.63	76.59	55.1
Rx-538_20kHz_02	156	1	13:19:10	0.000005838	47.7206022	16.8220403	119	-8.51	27.04	28.35	20000	121.8478482	9.803	-8.47	0	0	0	82.04052842	27.189	-8.469	224.8069485	24.621	-8.467	42.64322591	25.278	-8.469		-9.8035	17.3854	14.8179	15.4749	-10.1245	0.1584	0.5029	1.7059		70.04	76.94	55.1
Rx-538_20kHz_02	157	1	13:19:10	0.100005833	47.7206013	16.8220405	118.98	-8.53	26.95	28.27	20000	121.8644351	1.337	-8.467	0	0	0	82.04557004	18.722	-8.467	224.8392817	16.155	-8.466	42.65083944	16.802	-8.477		-1.3368	17.3853	14.8181	15.465	-1.6578	0.1583	0.5031	1.696		69.98	76.96	54.78
Rx-538_20kHz_02	158	1	13:19:10	0.200005829	47.7206005	16.8220407	118.96	-8.54	26.86	28.19	20000	121.8641975	-7.133	-8.47	0	0	0	82.06595243	10.252	-8.47	224.8295856	7.681	-8.473	42.65552631	8.326	-8.476		7.1333	17.3849	14.8147	15.4592	6.8123	0.1579	0.4997	1.6902		69.83	76.44	54.6
Rx-538_20kHz_02	159	1	13:19:10	0.300005824	47.7205997	16.8220409	118.94	-8.56	26.77	28.1	20000	121.8658657	-15.604	-8.47	0	0	0	82.09448382	1.78	-8.472	224.8322981	-0.794	-8.476	42.65713355	-0.146	-8.472		15.6036	17.3836	14.8093	15.4571	15.2826	0.1566	0.4943	1.6881		69.23	75.61	54.53
Rx-538_20kHz_02	160	1	13:19:10	0.400005819	47.7205988	16.8220411	118.92	-8.58	26.68	28.02	20000	121.8445098	-24.073	-8.47	0	0	0	82.08827174	-6.692	-8.472	224.8084735	-9.271	-8.477	42.63726782	-8.629	-8.483		24.0734	17.3813	14.8023	15.4439	23.7524	0.1543	0.4873	1.6749		68.23	74.55	54.11
Rx-538_20kHz_02	161	1	13:19:10	0.500005814	47.720598	16.8220413	118.9	-8.6	26.58	27.94	20000	121.8444973	-32.543	-8.469	0	0	0	82.08542263	-15.163	-8.471	224.8139324	-17.746	-8.474	42.62910824	-17.106	-8.476		32.5426	17.3795	14.7971	15.4368	32.2216	0.1525	0.4821	1.6678		67.4	73.75	53.87
Rx-538_20kHz_02	162	1	13:19:10	0.60000581	47.7205972	16.8220415	118.88	-8.61	26.49	27.86	20000	121.8405247	-41.012	-8.469	0	0	0	82.08291941	-23.632	-8.469	224.8035127	-26.217	-8.471	42.6214023	-25.576	-8.471		41.012	17.3796	14.7953	15.4356	40.691	0.1526	0.4803	1.6666		67.48	73.48	53.84
Rx-538_20kHz_02	163	1	13:19:10	0.700005805	47.7205963	16.8220417	118.86	-8.63	26.4	27.77	20000	121.8420278	-49.486	-8.474	0	0	0	82.08449529	-32.104	-8.472	224.8010903	-34.689	-8.472	42.62554487	-34.057	-8.48		49.486	17.3819	14.7974	15.4292	49.165	0.1549	0.4824	1.6602		68.47	73.8	53.63
Rx-538_20kHz_02	164	1	13:19:10	0.8000058	47.7205955	16.8220419	118.84	-8.65	26.31	27.69	20000	121.840061	-57.959	-8.473	0	0	0	82.07698243	-40.574	-8.47	224.7897868	-43.156	-8.468	42.63161267	-42.512	-8.456		57.9593	17.3853	14.8032	15.447	57.6383	0.1583	0.4882	1.678		70.01	74.68	54.2
Rx-538_20kHz_02	165	1	13:19:10	0.900005795	47.7205947	16.8220421	118.82	-8.67	26.21	27.61	20000	121.8480667	-66.432	-8.473	0	0	0	82.08504974	-49.045	-8.471	224.8098688	-51.626	-8.47	42.62613704	-50.992	-8.48		66.4323	17.3877	14.806	15.4403	66.1113	0.1607	0.491	1.6713		71.02	75.12	53.99
Rx-538_20kHz_02	166	1	13:19:11	0.000005791	47.7205938	16.8220423	118.8	-8.68	26.12	27.53	20000	121.8424969	-74.905	-8.473	0	0	0	82.07909539	-57.518	-8.473	224.784595	-60.099	-8.472	42.62854505	-59.448	-8.456		74.9052	17.3877	14.8064	15.4569	74.5842	0.1607	0.4914	1.6879		71.04	75.18	54.52
Rx-538_20kHz_02	167	1	13:19:11	0.100005786	47.7205929	16.8220428	118.79	-8.69	26.01	27.42	20000	121.8589463	-83.374	-8.469	0	0	0	82.09048894	-65.989	-8.471	224.8162489	-68.572	-8.473	42.62660866	-67.925	-8.477		83.3741	17.3851	14.8021	15.4487	83.0531	0.1581	0.4871	1.6797		69.91	74.51	54.26
Rx-538_20kHz_02	168	1	13:19:11	0.200005781	47.7205919	16.8220432	118.78	-8.69	25.9	27.32	20000	121.8622968	-91.845	-8.471	0	0	0	82.07895297	-74.464	-8.475	224.8164709	-77.048	-8.476	42.62082899	-76.392	-8.466		91.8455	17.3818	14.7979	15.4539	91.5245	0.1548	0.4829	1.6849		68.43	73.87	54.43
Rx-538_20kHz_02	169	1	13:19:11	0.300005776	47.720591	16.8220437	118.77	-8.7	25.79	27.22	20000	121.8436109	-100.318	-8.472	0	0	0	82.05466257	-82.938	-8.475	224.78664	-85.524	-8.476	42.60279178	-84.874	-8.483		100.3176	17.3791	14.7936	15.4432	99.9966	0.1521	0.4786	1.6742		67.26	73.22	54.08
Rx-538_20kHz_02	170	1	13:19:11	0.400005772	47.72059	16.8220441	118.76	-8.7	25.68	27.11	20000	121.8261555	-108.792	-8.474	0	0	0	82.03265491	-91.413	-8.474	224.7548728	-93.999	-8.475	42.59858531	-93.347	-8.473		108.7919	17.3794	14.7931	15.4445	108.4709	0.1524	0.4781	1.6755		67.36	73.14	54.12
Rx-538_20kHz_02	171	1	13:19:11	0.500005767	47.7205891	16.8220446	118.75	-8.71	25.57	27.01	20000	121.8267265	-117.263	-8.472	0	0	0	82.02425636	-99.882	-8.47	224.7579567	-102.468	-8.469	42.6109915	-101.819	-8.471		117.2635	17.381	14.7952	15.4449	116.9425	0.154	0.4802	1.6759		68.09	73.47	54.14
Rx-538_20kHz_02	172	1	13:19:11	0.600005762	47.7205881	16.822045	118.74	-8.71	25.46	26.91	20000	121.8238477	-125.736	-8.472	0	0	0	82.01124986	-108.352	-8.47	224.7495106	-110.937	-8.468	42.62573509	-110.278	-8.46		125.7355	17.3834	14.7989	15.457	125.4145	0.1564	0.4839	1.688		69.15	74.03	54.53
Rx-538_20kHz_02	173	1	13:19:11	0.700005757	47.7205872	16.8220455	118.73	-8.72	25.35	26.8	20000	121.842881	-134.21	-8.475	0	0	0	82.02277171	-116.826	-8.474	224.7884356	-119.411	-8.475	42.6343048	-118.756	-8.477		134.2105	17.3844	14.7994	15.4547	133.8895	0.1574	0.4844	1.6857		69.57	74.1	54.45
Rx-538_20kHz_02	174	1	13:19:11	0.800005753	47.7205862	16.8220459	118.72	-8.72	25.24	26.7	20000	121.8498997	-142.685	-8.474	0	0	0	82.04276735	-125.3	-8.474	224.7923603	-127.888	-8.477	42.64110844	-127.226	-8.47		142.6845	17.3841	14.7961	15.4589	142.3635	0.1571	0.4811	1.6899		69.45	73.6	54.59
Rx-538_20kHz_02	175	1	13:19:11	0.900005748	47.7205853	16.8220464	118.71	-8.72	25.13	26.6	20000	121.8524963	-151.154	-8.469	0	0	0	82.07217673	-133.772	-8.472	224.7961905	-136.366	-8.477	42.63536694	-135.702	-8.476		151.1537	17.3817	14.788	15.4518	150.8327	0.1547	0.473	1.6828		68.39	72.35	54.36
Rx-538_20kHz_02	176	1	13:19:12	0.000005743	47.7205843	16.8220468	118.7	-8.73	25.02	26.49	20000	121.8492946	-159.623	-8.47	0	0	0	82.08810303	-142.245	-8.473	224.7980038	-144.844	-8.479	42.62812475	-144.181	-8.479		159.6234	17.3783	14.779	15.4429	159.3024	0.1513	0.464	1.6739		66.89	70.98	54.07
Rx-538_20kHz_02	177	1	13:19:12	0.100005738	47.7205834	16.8220472	118.71	-8.74	24.91	26.4	20000	121.8742303	-168.093	-8.47	0	0	0	82.11235542	-150.718	-8.473	224.8588691	-153.322	-8.477	42.63040239	-152.666	-8.486		168.0933	17.3751	14.7714	15.4269	167.7723	0.1481	0.4564	1.6579		65.49	69.82	53.55
Rx-538_20kHz_02	178	1	13:19:12	0.200005734	47.7205825	16.8220475	118.72	-8.76	24.8	26.3	20000	121.8714292	-176.562	-8.468	0	0	0	82.11175781	-159.187	-8.469	224.8449049	-161.792	-8.471	42.63842105	-161.139	-8.473		176.5615	17.3749	14.769	15.4223	176.2405	0.1479	0.454	1.6533		65.37	69.46	53.41
Rx-538_20kHz_02	179	1	13:19:12	0.300005729	47.7205815	16.8220478	118.73	-8.77	24.7	26.21	20000	121.8678529	174.967	-8.471	0	0	0	82.10229872	-167.656	-8.469	224.8228941	-170.26	-8.468	42.667547	-169.602	-8.463		-174.9671	17.3772	14.7728	15.431	-175.2881	0.1502	0.4578	1.662		66.42	70.03	53.69
Rx-538_20kHz_02	180	1	13:19:12	0.400005724	47.7205806	16.8220481	118.74	-8.78	24.59	26.11	20000	121.8530156	166.493	-8.474	0	0	0	82.09315593	-176.127	-8.471	224.7934058	-178.732	-8.471	42.67368763	-178.079	-8.477		-166.4931	17.3802	14.7754	15.4279	-166.8141	0.1532	0.4604	1.6589		67.73	70.44	53.59
Rx-538_20kHz_02	181	1	13:19:12	0.500005719	47.7205797	16.8220484	118.75	-8.8	24.49	26.02	20000	121.8511798	158.022	-8.471	0	0	0	82.08836713	175.404	-8.469	224.7798171	172.8	-8.469	42.69662897	173.452	-8.469		-158.0223	17.3815	14.7777	15.4296	-158.3433	0.1545	0.4627	1.6606		68.3	70.78	53.64
Rx-538_20kHz_02	182	1	13:19:12	0.600005715	47.7205787	16.8220487	118.76	-8.81	24.38	25.92	20000	121.854722	149.551	-8.471	0	0	0	82.08575309	166.93	-8.473	224.7772398	164.326	-8.474	42.70066197	164.984	-8.468		-149.5509	17.3794	14.7747	15.4334	-149.8719	0.1524	0.4597	1.6644		67.35	70.33	53.77
Rx-538_20kHz_02	183	1	13:19:12	0.70000571	47.7205778	16.8220491	118.77	-8.82	24.28	25.83	20000	121.851099	141.08	-8.471	0	0	0	82.07635944	158.454	-8.477	224.7708825	155.846	-8.48	42.66218745	156.498	-8.487		-141.0799	17.3736	14.766	15.4179	-141.4009	0.1466	0.451	1.6489		64.81	68.99	53.26
Rx-538_20kHz_02	184	1	13:19:12	0.800005705	47.7205769	16.8220494	118.78	-8.84	24.17	25.73	20000	121.8529061	132.611	-8.469	0	0	0	82.06365886	149.981	-8.472	224.7769056	147.372	-8.474	42.63481053	148.022	-8.476		-132.6112	17.3698	14.7605	15.4107	-132.9322	0.1428	0.4455	1.6417		63.15	68.15	53.03
Rx-538_20kHz_02	185	1	13:19:12	0.9000057	47.7205759	16.8220497	118.79	-8.85	24.07	25.64	20000	121.8512786	124.141	-8.47	0	0	0	82.0443192	141.512	-8.469	224.7756841	138.904	-8.468	42.64887954	139.569	-8.453		-124.1411	17.3705	14.7626	15.4281	-124.4621	0.1435	0.4476	1.6591		63.43	68.47	53.59
Rx-538_20kHz_02	186	1	13:19:13	0.000005696	47.720575	16.82205	118.8	-8.86	23.96	25.55	20000	121.8483867	115.67	-8.471	0	0	0	82.03116927	133.043	-8.469	224.7770744	130.436	-8.467	42.65807641	131.1	-8.469		-115.6703	17.3725	14.7661	15.4299	-115.9913	0.1455	0.4511	1.6609		64.34	69.01	53.65
Rx-538_20kHz_02	187	1	13:19:13	0.100005691	47.720574	16.8220505	118.79	-8.87	23.84	25.44	20000	121.8648719	107.198	-8.472	0	0	0	82.03256848	124.572	-8.471	224.8100543	121.967	-8.47	42.68789289	122.645	-8.455		-107.1983	17.3733	14.7683	15.447	-107.5193	0.1463	0.4533	1.678		64.69	69.34	54.2
Rx-538_20kHz_02	188	1	13:19:13	0.200005686	47.7205729	16.8220509	118.78	-8.88	23.72	25.33	20000	121.8667864	98.724	-8.475	0	0	0	82.04977101	116.095	-8.476	224.8164172	113.487	-8.48	42.67455454	114.156	-8.49		-98.7235	17.3716	14.7631	15.4322	-99.0445	0.1446	0.4481	1.6632		63.93	68.55	53.73
Rx-538_20kHz_02	189	1	13:19:13	0.300005681	47.7205719	16.8220514	118.77	-8.88	23.6	25.22	20000	121.8648704	90.254	-8.47	0	0	0	82.07759134	107.623	-8.473	224.8022564	105.01	-8.477	42.65672843	105.693	-8.462		-90.2539	17.3687	14.7562	15.4395	-90.5749	0.1417	0.4412	1.6705		62.65	67.49	53.96
Rx-538_20kHz_02	190	1	13:19:13	0.400005677	47.7205709	16.8220518	118.76	-8.89	23.48	25.11	20000	121.8520173	81.785	-8.469	0	0	0	82.09203017	99.151	-8.472	224.7855389	96.533	-8.477	42.63666425	97.225	-8.469		-81.7849	17.3662	14.7479	15.4399	-82.1059	0.1392	0.4329	1.6709		61.53	66.22	53.97
Rx-538_20kHz_02	191	1	13:19:13	0.500005672	47.7205698	16.8220523	118.75	-8.9	23.36	25	20000	121.8467099	73.322	-8.463	0	0	0	82.09895287	90.686	-8.465	224.7884323	88.062	-8.471	42.63586424	88.744	-8.481		-73.3219	17.3641	14.7402	15.4219	-73.6429	0.1371	0.4252	1.6529		60.61	65.04	53.39
Rx-538_20kHz_02	192	1	13:19:13	0.600005667	47.7205688	16.8220527	118.74	-8.91	23.24	24.89	20000	121.8486225	64.862	-8.46	0	0	0	82.10132064	82.225	-8.461	224.7797409	79.598	-8.464	42.65416875	80.277	-8.467		-64.8617	17.3637	14.7365	15.4153	-65.1827	0.1367	0.4215	1.6463		60.44	64.48	53.18
Rx-538_20kHz_02	193	1	13:19:13	0.700005662	47.7205678	16.8220532	118.73	-8.92	23.12	24.78	20000	121.8502552	56.4	-8.462	0	0	0	82.09899315	73.766	-8.46	224.7747237	71.137	-8.461	42.66898857	71.821	-8.456		-56.3998	17.3657	14.7372	15.4214	-56.7208	0.1387	0.4222	1.6524		61.32	64.59	53.38
Rx-538_20kHz_02	194	1	13:19:13	0.800005658	47.7205667	16.8220536	118.72	-8.92	23	24.67	20000	121.8530156	47.934	-8.466	0	0	0	82.09395075	65.302	-8.463	224.7810624	62.674	-8.463	42.65648383	63.38	-8.441		-47.9342	17.3679	14.7394	15.4459	-48.2552	0.1409	0.4244	1.6769		62.28	64.92	54.17
Rx-538_20kHz_02	195	1	13:19:13	0.900005653	47.7205657	16.8220541	118.71	-8.93	22.88	24.57	20000	121.8550727	39.463	-8.471	0	0	0	82.08894491	56.831	-8.471	224.7793231	54.198	-8.475	42.65926298	54.915	-8.465		-39.4631	17.3676	14.7353	15.4517	-39.7841	0.1406	0.4203	1.6827		62.14	64.29	54.36
Rx-538_20kHz_02	196	1	13:19:14	0.000005648	47.7205647	16.8220545	118.7	-8.94	22.77	24.46	20000	121.8547596	30.992	-8.471	0	0	0	82.08027593	48.355	-8.475	224.7727591	45.718	-8.48	42.62505946	46.426	-8.489		-30.992	17.3634	14.726	15.4339	-31.313	0.1364	0.411	1.6649		60.3	62.87	53.78
Rx-538_20kHz_02	197	1	13:19:14	0.100005643	47.7205636	16.8220553	118.69	-8.92	22.64	24.33	20000	121.8708193	22.524	-8.468	0	0	0	82.07270581	39.883	-8.472	224.8163629	37.242	-8.476	42.62093287	37.93	-8.496		-22.524	17.3591	14.7182	15.4063	-22.845	0.1321	0.4032	1.6373		58.41	61.68	52.89
Rx-538_20kHz_02	198	1	13:19:14	0.200005639	47.7205626	16.8220561	118.68	-8.91	22.51	24.21	20000	121.8729561	14.059	-8.465	0	0	0	82.04998292	31.417	-8.466	224.8208441	28.776	-8.466	42.63128711	29.477	-8.453		-14.0586	17.358	14.7174	15.4185	-14.3796	0.131	0.4024	1.6495		57.94	61.56	53.28
Rx-538_20kHz_02	199	1	13:19:14	0.300005634	47.7205616	16.8220569	118.67	-8.89	22.39	24.09	20000	121.8697937	5.593	-8.466	0	0	0	82.02540769	22.951	-8.465	224.8052112	20.312	-8.464	42.65850482	21.024	-8.453		-5.5931	17.3583	14.7191	15.4309	-5.9141	0.1313	0.4041	1.6619		58.03	61.81	53.68
Rx-538_20kHz_02	200	1	13:19:14	0.400005629	47.7205606	16.8220576	118.66	-8.87	22.26	23.96	20000	121.8541987	-2.871	-8.464	0	0	0	82.0177829	14.486	-8.465	224.7694511	11.846	-8.466	42.65101054	12.547	-8.477		2.8709	17.3569	14.7165	15.4181	2.5499	0.1299	0.4015	1.6491		57.43	61.43	53.27
Rx-538_20kHz_02	201	1	13:19:14	0.500005624	47.7205596	16.8220584	118.65	-8.86	22.13	23.84	20000	121.8621584	-11.335	-8.465	0	0	0	82.05717257	6.019	-8.467	224.769091	3.374	-8.471	42.63480037	4.072	-8.475		11.3354	17.3546	14.7096	15.4079	11.0144	0.1276	0.3946	1.6389		56.43	60.37	52.94
Rx-538_20kHz_02	202	1	13:19:14	0.60000562	47.7205586	16.8220592	118.64	-8.84	22.01	23.72	20000	121.8589025	-19.797	-8.461	0	0	0	82.09221498	-2.445	-8.464	224.7746001	-5.097	-8.471	42.6017147	-4.404	-8.476		19.7969	17.3518	14.7003	15.3932	19.4759	0.1248	0.3853	1.6242		55.18	58.94	52.47
Rx-538_20kHz_02	203	1	13:19:14	0.700005615	47.7205575	16.82206	118.63	-8.82	21.88	23.59	20000	121.8519789	-28.261	-8.464	0	0	0	82.10273278	-10.911	-8.466	224.7939155	-13.568	-8.471	42.58698049	-12.898	-8.494		28.2611	17.3497	14.6936	15.3632	27.9401	0.1227	0.3786	1.5942		54.26	57.91	51.5
Rx-538_20kHz_02	204	1	13:19:14	0.80000561	47.7205565	16.8220608	118.62	-8.81	21.76	23.47	20000	121.8522213	-36.729	-8.468	0	0	0	82.09689412	-19.38	-8.468	224.776519	-22.036	-8.468	42.61096844	-21.358	-8.46		36.7294	17.3495	14.6938	15.3712	36.4084	0.1225	0.3788	1.6022		54.15	57.95	51.75
Rx-538_20kHz_02	205	1	13:19:14	0.900005605	47.7205555	16.8220616	118.61	-8.79	21.63	23.35	20000	121.853328	-45.198	-8.469	0	0	0	82.09377974	-27.847	-8.467	224.7701612	-30.5	-8.465	42.63355356	-29.826	-8.468		45.198	17.351	14.6976	15.3723	44.877	0.124	0.3826	1.6033		54.83	58.53	51.79
Rx-538_20kHz_02	206	1	13:19:15	0.000005601	47.7205545	16.8220623	118.6	-8.77	21.5	23.22	20000	121.8537959	-53.667	-8.469	0	0	0	82.0836279	-36.315	-8.468	224.7798795	-38.966	-8.466	42.64955343	-38.283	-8.457		53.6671	17.3523	14.7009	15.3843	53.3461	0.1253	0.3859	1.6153		55.37	59.04	52.18
Rx-538_20kHz_02	207	1	13:19:15	0.100005596	47.7205535	16.8220631	118.62	-8.76	21.38	23.1	20000	121.8665744	-62.134	-8.467	0	0	0	82.09522899	-44.784	-8.469	224.7955762	-47.436	-8.47	42.65085401	-46.751	-8.469		62.1342	17.3501	14.6985	15.3828	61.8132	0.1231	0.3835	1.6138		54.43	58.66	52.13
Rx-538_20kHz_02	208	1	13:19:15	0.200005591	47.7205525	16.8220639	118.64	-8.74	21.25	22.98	20000	121.8696243	-70.599	-8.465	0	0	0	82.09324659	-53.254	-8.47	224.7873957	-55.909	-8.473	42.6092054	-55.237	-8.486		70.5989	17.345	14.6898	15.3616	70.2779	0.118	0.3748	1.5926		52.17	57.34	51.44
Rx-538_20kHz_02	209	1	13:19:15	0.300005586	47.7205514	16.8220647	118.66	-8.72	21.12	22.85	20000	121.877501	-79.06	-8.461	0	0	0	82.07487492	-61.719	-8.465	224.8075154	-64.376	-8.467	42.60550925	-63.728	-8.49		79.0596	17.3405	14.6837	15.3317	78.7386	0.1135	0.3687	1.5627		50.19	56.4	50.48
Rx-538_20kHz_02	210	1	13:19:15	0.400005582	47.7205504	16.8220655	118.68	-8.7	21	22.73	20000	121.8531281	-87.523	-8.464	0	0	0	82.02105626	-70.184	-8.465	224.7577966	-72.837	-8.461	42.61578061	-72.179	-8.451		87.5234	17.3392	14.686	15.3446	87.2024	0.1122	0.371	1.5756		49.58	56.75	50.89
Rx-538_20kHz_02	211	1	13:19:15	0.500005577	47.7205494	16.8220663	118.7	-8.69	20.87	22.61	20000	121.8559708	-95.989	-8.466	0	0	0	82.00400308	-78.65	-8.466	224.7621711	-81.301	-8.464	42.63608854	-80.642	-8.463		95.9889	17.3388	14.6879	15.3473	95.6679	0.1118	0.3729	1.5783		49.44	57.05	50.98
Rx-538_20kHz_02	212	1	13:19:15	0.600005572	47.7205484	16.8220671	118.72	-8.67	20.74	22.48	20000	121.8538584	-104.455	-8.466	0	0	0	82.02214974	-87.116	-8.466	224.7540176	-89.769	-8.468	42.631215	-89.109	-8.468		104.4551	17.339	14.6864	15.3456	104.1341	0.112	0.3714	1.5766		49.52	56.81	50.93
Rx-538_20kHz_02	213	1	13:19:15	0.700005567	47.7205474	16.8220679	118.74	-8.65	20.62	22.36	20000	121.8587371	-112.921	-8.466	0	0	0	82.07121515	-95.582	-8.466	224.7610793	-98.241	-8.472	42.6032273	-97.595	-8.485		112.9206	17.3389	14.6795	15.326	112.5996	0.1119	0.3645	1.557		49.47	55.75	50.29
Rx-538_20kHz_02	214	1	13:19:15	0.800005563	47.7205464	16.8220687	118.76	-8.63	20.49	22.24	20000	121.8570258	-121.385	-8.465	0	0	0	82.09580462	-104.048	-8.466	224.7774985	-106.714	-8.473	42.59070275	-106.082	-8.487		121.3851	17.3372	14.6707	15.3036	121.0641	0.1102	0.3557	1.5346		48.7	54.41	49.57
Rx-538_20kHz_02	215	1	13:19:15	0.900005558	47.7205453	16.8220695	118.78	-8.62	20.36	22.11	20000	121.8570505	-129.845	-8.46	0	0	0	82.1039481	-112.509	-8.461	224.7963742	-115.18	-8.466	42.58724809	-114.573	-8.491		129.8452	17.336	14.6649	15.2725	129.5242	0.109	0.3499	1.5035		48.17	53.53	48.56
Rx-538_20kHz_02	216	1	13:19:16	0.000005553	47.7205443	16.8220703	118.8	-8.6	20.24	21.99	20000	121.8589603	-138.306	-8.461	0	0	0	82.10073386	-120.97	-8.46	224.789039	-123.641	-8.461	42.59492144	-123.032	-8.459		138.3062	17.3365	14.6654	15.2742	137.9852	0.1095	0.3504	1.5052		48.41	53.6	48.62
Rx-538_20kHz_02	217	1	13:19:16	0.100005548	47.7205432	16.8220711	118.81	-8.59	20.1	21.86	20000	121.874967	-146.769	-8.463	0	0	0	82.10541642	-129.431	-8.462	224.814695	-132.101	-8.46	42.61629247	-131.488	-8.456		146.7694	17.3382	14.6688	15.2812	146.4484	0.1112	0.3538	1.5122		49.16	54.12	48.85
Rx-538_20kHz_02	218	1	13:19:16	0.200005544	47.7205421	16.8220719	118.82	-8.57	19.96	21.73	20000	121.8788472	-155.233	-8.464	0	0	0	82.10233675	-137.894	-8.463	224.8200577	-140.563	-8.462	42.63173163	-139.947	-8.459		155.233	17.3388	14.67	15.2859	154.912	0.1118	0.355	1.5169		49.42	54.31	49
Rx-538_20kHz_02	219	1	13:19:16	0.300005539	47.720541	16.8220727	118.83	-8.56	19.83	21.6	20000	121.8756766	-163.695	-8.462	0	0	0	82.10431938	-146.358	-8.464	224.8085684	-149.03	-8.466	42.60895478	-148.42	-8.473		163.6951	17.3372	14.6656	15.2746	163.3741	0.1102	0.3506	1.5056		48.71	53.63	48.63
Rx-538_20kHz_02	220	1	13:19:16	0.400005534	47.7205399	16.8220735	118.84	-8.55	19.69	21.47	20000	121.8628977	-172.161	-8.466	0	0	0	82.08784637	-154.828	-8.47	224.7664932	-157.503	-8.474	42.58263922	-156.903	-8.483		172.1609	17.3333	14.6574	15.2577	171.8399	0.1063	0.3424	1.4887		47.01	52.38	48.09
Rx-538_20kHz_02	221	1	13:19:16	0.500005529	47.7205387	16.8220743	118.85	-8.54	19.55	21.34	20000	121.8586347	179.377	-8.462	0	0	0	82.06423287	-163.294	-8.466	224.7673225	-165.972	-8.469	42.57318322	-165.404	-8.501		-179.3767	17.3298	14.651	15.2195	-179.6977	0.1028	0.336	1.4505		45.45	51.4	46.85
Rx-538_20kHz_02	222	1	13:19:16	0.600005525	47.7205376	16.822075	118.86	-8.52	19.42	21.21	20000	121.8559688	170.916	-8.46	0	0	0	82.02392525	-171.755	-8.462	224.7606437	-174.431	-8.459	42.5933848	-173.853	-8.449		-170.9163	17.3285	14.6523	15.2311	-171.2373	0.1015	0.3373	1.4621		44.85	51.6	47.23
Rx-538_20kHz_02	223	1	13:19:16	0.70000552	47.7205365	16.8220758	118.87	-8.51	19.28	21.08	20000	121.8541066	162.455	-8.461	0	0	0	82.00872287	179.783	-8.461	224.7588163	177.109	-8.46	42.61263264	177.684	-8.464		-162.4548	17.3285	14.6537	15.2288	-162.7758	0.1015	0.3387	1.4598		44.89	51.81	47.15
Rx-538_20kHz_02	224	1	13:19:16	0.800005515	47.7205354	16.8220766	118.88	-8.5	19.14	20.95	20000	121.8557525	153.994	-8.461	0	0	0	82.05070399	171.324	-8.46	224.7527711	168.645	-8.463	42.60682703	169.212	-8.472		-153.9936	17.3301	14.6515	15.2184	-154.3146	0.1031	0.3365	1.4494		45.59	51.48	46.82
Rx-538_20kHz_02	225	1	13:19:16	0.90000551	47.7205343	16.8220774	118.89	-8.49	19.01	20.82	20000	121.8552174	145.531	-8.462	0	0	0	82.08574	162.862	-8.462	224.7651309	160.177	-8.468	42.57094875	160.738	-8.474		-145.5315	17.3303	14.646	15.2063	-145.8525	0.1033	0.331	1.4373		45.66	50.63	46.42
Rx-538_20kHz_02	226	1	13:19:17	0.000005506	47.7205332	16.8220782	118.9	-8.47	18.87	20.69	20000	121.8551808	137.068	-8.463	0	0	0	82.10292702	154.398	-8.464	224.7847162	151.709	-8.469	42.55299442	152.244	-8.494		-137.0684	17.3294	14.6405	15.1754	-137.3894	0.1024	0.3255	1.4064		45.27	49.79	45.43
Rx-538_20kHz_02	227	1	13:19:17	0.100005501	47.720532	16.822079	118.9	-8.46	18.73	20.55	20000	121.8762891	128.608	-8.461	0	0	0	82.11967048	145.937	-8.461	224.8181257	143.247	-8.462	42.55886816	143.776	-8.468		-128.6077	17.3291	14.6388	15.1685	-128.9287	0.1021	0.3238	1.3995		45.13	49.54	45.2
Rx-538_20kHz_02	228	1	13:19:17	0.200005496	47.7205308	16.8220797	118.9	-8.45	18.58	20.42	20000	121.8807521	120.145	-8.463	0	0	0	82.11620045	137.475	-8.462	224.8276647	134.786	-8.46	42.57528441	135.311	-8.465		-120.1447	17.3306	14.6415	15.1664	-120.4657	0.1036	0.3265	1.3974		45.78	49.95	45.14
Rx-538_20kHz_02	229	1	13:19:17	0.300005491	47.7205296	16.8220805	118.9	-8.44	18.44	20.28	20000	121.8799221	111.682	-8.463	0	0	0	82.10533015	129.014	-8.462	224.8137249	126.327	-8.46	42.59525547	126.861	-8.45		-111.6816	17.3322	14.645	15.1798	-112.0026	0.1052	0.33	1.4108		46.51	50.49	45.57
Rx-538_20kHz_02	230	1	13:19:17	0.400005487	47.7205284	16.8220813	118.9	-8.43	18.3	20.15	20000	121.8577037	103.218	-8.463	0	0	0	82.09074635	120.551	-8.463	224.7727733	117.862	-8.464	42.57294824	118.389	-8.473		-103.2185	17.3322	14.6438	15.1701	-103.5395	0.1052	0.3288	1.4011		46.52	50.3	45.26
Rx-538_20kHz_02	231	1	13:19:17	0.500005482	47.7205272	16.8220821	118.9	-8.42	18.15	20.01	20000	121.8571135	94.755	-8.464	0	0	0	82.08973249	112.085	-8.466	224.7576397	109.391	-8.471	42.54888432	109.899	-8.49		-94.7548	17.3298	14.6366	15.1438	-95.0758	0.1028	0.3216	1.3748		45.46	49.2	44.41
Rx-538_20kHz_02	232	1	13:19:17	0.600005477	47.7205261	16.8220829	118.9	-8.41	18.01	19.88	20000	121.863478	86.294	-8.461	0	0	0	82.07477976	103.621	-8.463	224.7774809	100.926	-8.466	42.54864875	101.402	-8.496		-86.2938	17.3277	14.6317	15.1086	-86.6148	0.1007	0.3167	1.3396		44.51	48.45	43.27
Rx-538_20kHz_02	233	1	13:19:17	0.700005472	47.7205249	16.8220837	118.9	-8.4	17.87	19.74	20000	121.8628465	77.833	-8.46	0	0	0	82.03738337	95.16	-8.461	224.7713851	92.467	-8.459	42.56212582	92.952	-8.45		-77.8334	17.327	14.6333	15.119	-78.1544	0.1	0.3183	1.35		44.21	48.69	43.61
Rx-538_20kHz_02	234	1	13:19:17	0.800005468	47.7205237	16.8220844	118.9	-8.39	17.72	19.61	20000	121.871099	69.373	-8.46	0	0	0	82.01948161	86.701	-8.46	224.785141	84.009	-8.458	42.59269828	84.493	-8.459		-69.3733	17.3272	14.6356	15.1198	-69.6943	0.1002	0.3206	1.3508		44.31	49.04	43.63
Rx-538_20kHz_02	235	1	13:19:17	0.900005463	47.7205225	16.8220852	118.9	-8.38	17.58	19.47	20000	121.8670782	60.91	-8.463	0	0	0	82.04469987	78.238	-8.462	224.7752835	75.544	-8.465	42.58490722	76.015	-8.478		-60.91	17.3283	14.6339	15.1054	-61.231	0.1013	0.3189	1.3364		44.81	48.79	43.16
Rx-538_20kHz_02	236	1	13:19:18	0.000005458	47.7205213	16.822086	118.9	-8.37	17.43	19.34	20000	121.8682933	52.445	-8.465	0	0	0	82.08366279	69.774	-8.464	224.7708431	67.075	-8.469	42.55807712	67.547	-8.468		-52.4455	17.329	14.6293	15.1015	-52.7665	0.102	0.3143	1.3325		45.09	48.08	43.04
Rx-538_20kHz_02	237	1	13:19:18	0.100005453	47.7205201	16.8220868	118.9	-8.36	17.29	19.2	20000	121.8862348	43.982	-8.464	0	0	0	82.12464428	61.31	-8.464	224.8398805	58.605	-8.47	42.54791353	59.056	-8.491		-43.9817	17.3284	14.6232	15.0746	-44.3027	0.1014	0.3082	1.3056		44.81	47.15	42.17
Rx-538_20kHz_02	238	1	13:19:18	0.200005449	47.7205189	16.8220876	118.9	-8.35	17.14	19.06	20000	121.8850628	35.516	-8.466	0	0	0	82.12624467	52.844	-8.466	224.8242995	50.137	-8.468	42.5566822	50.585	-8.471		-35.516	17.3283	14.6211	15.0694	-35.837	0.1013	0.3061	1.3004		44.77	46.83	42
Rx-538_20kHz_02	239	1	13:19:18	0.300005444	47.7205176	16.8220884	118.9	-8.34	16.99	18.93	20000	121.8870988	27.052	-8.463	0	0	0	82.12313019	44.382	-8.463	224.8265475	41.675	-8.462	42.57283969	42.12	-8.465		-27.0525	17.3292	14.6228	15.0675	-27.3735	0.1022	0.3078	1.2985		45.2	47.08	41.94
Rx-538_20kHz_02	240	1	13:19:18	0.400005439	47.7205164	16.8220892	118.9	-8.34	16.84	18.79	20000	121.8627579	18.591	-8.461	0	0	0	82.09588792	35.922	-8.46	224.7698771	33.217	-8.458	42.58212051	33.669	-8.451		-18.5912	17.3309	14.626	15.0777	-18.9122	0.1039	0.311	1.3087		45.94	47.58	42.27
Rx-538_20kHz_02	241	1	13:19:18	0.500005434	47.7205152	16.82209	118.9	-8.33	16.69	18.65	20000	121.8648513	10.129	-8.462	0	0	0	82.09523832	27.461	-8.461	224.781414	24.756	-8.461	42.58783083	25.203	-8.466		-10.1293	17.3315	14.6271	15.0733	-10.4503	0.1045	0.3121	1.3043		46.19	47.74	42.13
Rx-538_20kHz_02	242	1	13:19:18	0.60000543	47.7205139	16.8220908	118.9	-8.32	16.54	18.51	20000	121.8681609	1.666	-8.464	0	0	0	82.09503044	18.995	-8.465	224.7596654	16.29	-8.467	42.57184215	16.746	-8.456		-1.6656	17.3299	14.6241	15.0806	-1.9866	0.1029	0.3091	1.3116		45.49	47.29	42.36
Rx-538_20kHz_02	243	1	13:19:18	0.700005425	47.7205127	16.8220916	118.9	-8.31	16.39	18.38	20000	121.8717578	-6.797	-8.462	0	0	0	82.08578698	10.53	-8.465	224.7828748	7.822	-8.468	42.54654307	8.253	-8.493		6.7965	17.327	14.6182	15.0496	6.4755	0.1	0.3032	1.2806		44.19	46.38	41.36
Rx-538_20kHz_02	244	1	13:19:18	0.80000542	47.7205115	16.8220924	118.9	-8.3	16.24	18.24	20000	121.8705744	-15.257	-8.461	0	0	0	82.04750358	2.068	-8.462	224.7673336	-0.64	-8.461	42.55787359	-0.204	-8.457		15.2572	17.3252	14.6176	15.0534	14.9362	0.0982	0.3026	1.2844		43.43	46.29	41.49
Rx-538_20kHz_02	245	1	13:19:18	0.900005415	47.7205102	16.8220932	118.9	-8.29	16.09	18.1	20000	121.8752871	-23.719	-8.462	0	0	0	82.01765774	-6.394	-8.462	224.7879053	-9.099	-8.459	42.59355242	-8.648	-8.444		23.7189	17.3251	14.6204	15.0712	23.3979	0.0981	0.3054	1.3022		43.35	46.72	42.06
Rx-538_20kHz_02	246	1	13:19:19	0.000005411	47.720509	16.822094	118.9	-8.28	15.94	17.96	20000	121.874385	-32.184	-8.465	0	0	0	82.02016803	-14.859	-8.465	224.7838484	-17.565	-8.466	42.59841512	-17.124	-8.476		32.184	17.3247	14.6192	15.0603	31.863	0.0977	0.3042	1.2913		43.19	46.53	41.71
Rx-538_20kHz_02	247	1	13:19:19	0.100005406	47.7205078	16.8220948	118.91	-8.27	15.8	17.83	20000	121.8894427	-40.647	-8.463	0	0	0	82.07293307	-23.322	-8.463	224.805351	-26.033	-8.468	42.58555881	-25.584	-8.461		40.6474	17.3255	14.6142	15.063	40.3264	0.0985	0.2992	1.294		43.55	45.77	41.8
Rx-538_20kHz_02	248	1	13:19:19	0.200005401	47.7205066	16.8220955	118.92	-8.26	15.65	17.7	20000	121.8960938	-49.112	-8.464	0	0	0	82.11663992	-31.787	-8.465	224.8358484	-34.505	-8.471	42.5532997	-34.068	-8.484		49.1118	17.3245	14.6073	15.0434	48.7908	0.0975	0.2923	1.2744		43.1	44.71	41.16
Rx-538_20kHz_02	249	1	13:19:19	0.300005396	47.7205053	16.8220963	118.93	-8.26	15.5	17.56	20000	121.8805044	-57.573	-8.462	0	0	0	82.12137787	-40.249	-8.462	224.8171166	-42.971	-8.466	42.53616801	-42.554	-8.485		57.5734	17.3241	14.6028	15.0195	57.2524	0.0971	0.2878	1.2505		42.92	44.03	40.39
Rx-538_20kHz_02	250	1	13:19:19	0.400005392	47.7205041	16.8220971	118.94	-8.25	15.36	17.43	20000	121.865834	-66.036	-8.462	0	0	0	82.10646161	-48.711	-8.462	224.768717	-51.432	-8.461	42.54119137	-51.014	-8.46		66.0355	17.3241	14.6035	15.0218	65.7145	0.0971	0.2885	1.2528		42.95	44.14	40.46
Rx-538_20kHz_02	251	1	13:19:19	0.500005387	47.7205029	16.8220978	118.95	-8.24	15.21	17.3	20000	121.8703634	-74.496	-8.461	0	0	0	82.09914519	-57.171	-8.459	224.7746529	-59.889	-8.457	42.5632207	-59.465	-8.451		74.4964	17.3255	14.6075	15.0312	74.1754	0.0985	0.2925	1.2622		43.56	44.75	40.77
Rx-538_20kHz_02	252	1	13:19:19	0.600005382	47.7205017	16.8220986	118.96	-8.23	15.06	17.17	20000	121.8716072	-82.958	-8.462	0	0	0	82.09521484	-65.632	-8.461	224.7769226	-68.348	-8.459	42.56979334	-67.924	-8.459		82.9579	17.3263	14.6096	15.0335	82.6369	0.0993	0.2946	1.2645		43.88	45.07	40.84
Rx-538_20kHz_02	253	1	13:19:19	0.700005377	47.7205005	16.8220994	118.97	-8.23	14.92	17.03	20000	121.8548207	-91.42	-8.462	0	0	0	82.08790055	-74.095	-8.463	224.7351282	-76.812	-8.464	42.54594426	-76.39	-8.465		91.4198	17.3248	14.6075	15.03	91.0988	0.0978	0.2925	1.261		43.22	44.75	40.73
Rx-538_20kHz_02	254	1	13:19:19	0.800005373	47.7204993	16.8221001	118.98	-8.22	14.77	16.9	20000	121.8481727	-99.881	-8.461	0	0	0	82.08124607	-82.559	-8.464	224.7199117	-85.278	-8.465	42.52904139	-84.865	-8.476		99.8809	17.3222	14.6031	15.0155	99.5599	0.0952	0.2881	1.2465		42.1	44.08	40.26
Rx-538_20kHz_02	255	1	13:19:19	0.900005368	47.720498	16.8221009	118.99	-8.21	14.62	16.77	20000	121.8531612	-108.341	-8.46	0	0	0	82.06154573	-91.021	-8.462	224.7332748	-93.74	-8.462	42.53063339	-93.342	-8.477		108.3405	17.32	14.6008	14.9986	108.0195	0.093	0.2858	1.2296		41.11	43.72	39.71
Rx-538_20kHz_02	256	1	13:19:20	0.000005363	47.7204968	16.8221017	119	-8.2	14.48	16.64	20000	121.8499922	-116.803	-8.463	0	0	0	82.0287445	-99.484	-8.464	224.7341456	-102.201	-8.461	42.53064398	-101.792	-8.45		116.8031	17.319	14.6025	15.0115	116.4821	0.092	0.2875	1.2425		40.68	43.99	40.13
Rx-538_20kHz_02	257	1	13:19:20	0.100005358	47.7204956	16.8221024	119	-8.2	14.33	16.51	20000	121.8660193	-125.268	-8.465	0	0	0	82.024159	-107.949	-8.465	224.762165	-110.663	-8.462	42.55850672	-110.253	-8.461		125.268	17.3191	14.6054	15.0152	124.947	0.0921	0.2904	1.2462		40.7	44.43	40.25
Rx-538_20kHz_02	258	1	13:19:20	0.200005354	47.7204944	16.8221032	119	-8.19	14.18	16.38	20000	121.8694458	-133.737	-8.469	0	0	0	82.04843076	-116.417	-8.468	224.7609576	-119.131	-8.469	42.56940163	-118.725	-8.472		133.7366	17.32	14.6052	15.0119	133.4156	0.093	0.2902	1.2429		41.1	44.39	40.14
Rx-538_20kHz_02	259	1	13:19:20	0.300005349	47.7204932	16.822104	119	-8.18	14.04	16.25	20000	121.8728281	-142.204	-8.467	0	0	0	82.08810664	-124.884	-8.467	224.7658332	-127.603	-8.472	42.53461382	-127.196	-8.471		142.2037	17.3198	14.6006	15.0078	141.8827	0.0928	0.2856	1.2388		41.05	43.69	40.01
Rx-538_20kHz_02	260	1	13:19:20	0.400005344	47.720492	16.8221047	119	-8.17	13.89	16.12	20000	121.8566438	-150.666	-8.462	0	0	0	82.09833437	-133.347	-8.463	224.7571542	-136.071	-8.468	42.51000359	-135.677	-8.481		150.6662	17.3191	14.5952	14.989	150.3452	0.0921	0.2802	1.22		40.74	42.86	39.4
Rx-538_20kHz_02	261	1	13:19:20	0.500005339	47.7204907	16.8221055	119	-8.16	13.74	15.99	20000	121.8707431	-159.128	-8.461	0	0	0	82.11503079	-141.809	-8.462	224.7842188	-144.535	-8.464	42.51482147	-144.153	-8.476		159.1275	17.3186	14.5921	14.9746	158.8065	0.0916	0.2771	1.2056		40.48	42.39	38.94
Rx-538_20kHz_02	262	1	13:19:20	0.600005335	47.7204895	16.8221063	119	-8.16	13.6	15.86	20000	121.8707663	-167.591	-8.464	0	0	0	82.1089306	-150.272	-8.463	224.7835767	-152.998	-8.462	42.53289019	-152.618	-8.465		167.5915	17.3193	14.5937	14.9737	167.2705	0.0923	0.2787	1.2047		40.79	42.63	38.91
Rx-538_20kHz_02	263	1	13:19:20	0.70000533	47.7204883	16.822107	119	-8.15	13.45	15.73	20000	121.876667	-176.055	-8.463	0	0	0	82.10336294	-158.734	-8.462	224.7844796	-161.458	-8.46	42.56284714	-161.074	-8.456		176.0548	17.3204	14.5967	14.981	175.7338	0.0934	0.2817	1.212		41.31	43.1	39.15
Rx-538_20kHz_02	264	1	13:19:20	0.800005325	47.7204871	16.8221078	119	-8.14	13.3	15.6	20000	121.8704717	175.48	-8.466	0	0	0	82.09787395	-167.199	-8.465	224.7789525	-169.923	-8.465	42.56205416	-169.548	-8.474		-175.4796	17.3211	14.5975	14.9728	-175.8006	0.0941	0.2825	1.2038		41.61	43.21	38.88
Rx-538_20kHz_02	265	1	13:19:20	0.90000532	47.7204859	16.8221086	119	-8.13	13.16	15.47	20000	121.872723	167.015	-8.465	0	0	0	82.09349202	-175.666	-8.466	224.7628483	-178.391	-8.468	42.54697312	-178.009	-8.462		-167.0148	17.3195	14.5941	14.976	-167.3358	0.0925	0.2791	1.207		40.9	42.7	38.98
Rx-538_20kHz_02	266	1	13:19:21	0.000005316	47.7204847	16.8221093	119	-8.13	13.01	15.34	20000	121.8678214	158.553	-8.462	0	0	0	82.08116209	175.87	-8.464	224.7625788	173.141	-8.468	42.52124302	173.499	-8.492		-158.5531	17.3169	14.5882	14.946	-158.8741	0.0899	0.2732	1.177		39.74	41.79	38.01
Rx-538_20kHz_02	267	1	13:19:21	0.100005311	47.7204835	16.8221101	118.99	-8.12	12.87	15.21	20000	121.872842	150.09	-8.463	0	0	0	82.05031596	167.405	-8.465	224.7686007	164.677	-8.464	42.53621178	165.035	-8.465		-150.0897	17.3151	14.5872	14.9448	-150.4107	0.0881	0.2722	1.1758		38.93	41.64	37.98
Rx-538_20kHz_02	268	1	13:19:21	0.200005306	47.7204823	16.8221109	118.98	-8.11	12.73	15.09	20000	121.8724506	141.624	-8.466	0	0	0	82.0253249	158.94	-8.465	224.783142	156.214	-8.463	42.56287986	156.578	-8.457		-141.6236	17.316	14.5901	14.9544	-141.9446	0.089	0.2751	1.1854		39.36	42.08	38.29
Rx-538_20kHz_02	269	1	13:19:21	0.300005301	47.7204812	16.8221117	118.97	-8.09	12.58	14.96	20000	121.8617513	133.159	-8.465	0	0	0	82.0105294	150.475	-8.465	224.7607997	147.749	-8.465	42.58256946	148.113	-8.464		-133.1586	17.3163	14.5905	14.9549	-133.4796	0.0893	0.2755	1.1859		39.47	42.14	38.3
Rx-538_20kHz_02	270	1	13:19:21	0.400005297	47.72048	16.8221125	118.96	-8.08	12.44	14.84	20000	121.8601536	124.694	-8.464	0	0	0	82.05330971	142.012	-8.463	224.7455717	139.282	-8.467	42.55440755	139.636	-8.477		-124.6945	17.3176	14.5871	14.9416	-125.0155	0.0906	0.2721	1.1726		40.05	41.62	37.87
Rx-538_20kHz_02	271	1	13:19:21	0.500005292	47.7204788	16.8221133	118.95	-8.07	12.3	14.71	20000	121.8684807	116.23	-8.464	0	0	0	82.09146599	133.548	-8.464	224.7576678	130.813	-8.468	42.53219882	131.182	-8.455		-116.2303	17.3178	14.5828	14.9512	-116.5513	0.0908	0.2678	1.1822		40.14	40.97	38.18
Rx-538_20kHz_02	272	1	13:19:21	0.600005287	47.7204777	16.822114	118.94	-8.06	12.16	14.59	20000	121.8688532	107.767	-8.463	0	0	0	82.11986211	125.085	-8.464	224.7971743	122.346	-8.467	42.50497293	122.695	-8.486		-107.767	17.3176	14.5788	14.9283	-108.088	0.0906	0.2638	1.1593		40.04	40.36	37.44
Rx-538_20kHz_02	273	1	13:19:21	0.700005282	47.7204765	16.8221148	118.93	-8.05	12.02	14.46	20000	121.8736895	99.304	-8.463	0	0	0	82.11997047	116.622	-8.462	224.7848424	113.883	-8.463	42.515029	114.24	-8.455		-99.3042	17.3179	14.579	14.936	-99.6252	0.0909	0.264	1.167		40.21	40.39	37.69
Rx-538_20kHz_02	274	1	13:19:21	0.800005278	47.7204753	16.8221156	118.92	-8.04	11.87	14.34	20000	121.874451	90.842	-8.462	0	0	0	82.10799238	108.161	-8.461	224.7885912	105.425	-8.459	42.54931994	105.787	-8.454		-90.8419	17.3192	14.5827	14.9448	-91.1629	0.0922	0.2677	1.1758		40.78	40.95	37.98
Rx-538_20kHz_02	275	1	13:19:21	0.900005273	47.7204742	16.8221164	118.91	-8.03	11.73	14.22	20000	121.8721382	82.378	-8.464	0	0	0	82.09836377	99.699	-8.463	224.7830759	96.964	-8.461	42.56873603	97.341	-8.446		-82.3782	17.3204	14.5853	14.9628	-82.6992	0.0934	0.2703	1.1938		41.27	41.35	38.56
Rx-538_20kHz_02	276	1	13:19:22	0.000005268	47.720473	16.8221172	118.9	-8.02	11.59	14.09	20000	121.8717104	73.917	-8.461	0	0	0	82.1043187	91.237	-8.462	224.7754218	88.5	-8.463	42.56061491	88.88	-8.461		-73.9168	17.3199	14.5837	14.9629	-74.2378	0.0929	0.2687	1.1939		41.05	41.1	38.56
Rx-538_20kHz_02	277	1	13:19:22	0.100005263	47.7204719	16.822118	118.9	-8	11.45	13.97	20000	121.8881676	65.458	-8.459	0	0	0	82.1105179	82.776	-8.461	224.7913288	80.038	-8.463	42.55655023	80.426	-8.454		-65.4581	17.3178	14.5797	14.968	-65.7791	0.0908	0.2647	1.199		40.15	40.49	38.72
Rx-538_20kHz_02	278	1	13:19:22	0.200005259	47.7204708	16.8221189	118.9	-7.99	11.31	13.85	20000	121.8894235	56.996	-8.462	0	0	0	82.08786002	74.311	-8.465	224.8029529	71.572	-8.466	42.54461734	71.947	-8.479		-56.9959	17.3152	14.5762	14.9512	-57.3169	0.0882	0.2612	1.1822		38.98	39.96	38.18
Rx-538_20kHz_02	279	1	13:19:22	0.300005254	47.7204696	16.8221197	118.9	-7.97	11.18	13.73	20000	121.886726	48.532	-8.464	0	0	0	82.0441651	65.846	-8.465	224.7915511	63.109	-8.463	42.56317187	63.493	-8.454		-48.5317	17.314	14.5772	14.9616	-48.8527	0.087	0.2622	1.1926		38.48	40.11	38.52
Rx-538_20kHz_02	280	1	13:19:22	0.400005249	47.7204685	16.8221206	118.9	-7.95	11.04	13.6	20000	121.8741782	40.065	-8.467	0	0	0	82.01070125	57.38	-8.466	224.7714467	54.644	-8.465	42.58484053	55.04	-8.453		-40.0649	17.3146	14.579	14.9751	-40.3859	0.0876	0.264	1.2061		38.74	40.39	38.95
Rx-538_20kHz_02	281	1	13:19:22	0.500005244	47.7204674	16.8221214	118.9	-7.93	10.9	13.48	20000	121.8775584	31.596	-8.469	0	0	0	82.02564268	48.912	-8.468	224.773022	46.175	-8.469	42.59578416	46.574	-8.466		-31.5962	17.3155	14.5785	14.9775	-31.9172	0.0885	0.2635	1.2085		39.13	40.3	39.03
Rx-538_20kHz_02	282	1	13:19:22	0.60000524	47.7204663	16.8221223	118.9	-7.92	10.76	13.36	20000	121.8791998	23.131	-8.465	0	0	0	82.07969281	40.447	-8.464	224.7700971	37.705	-8.47	42.5503978	38.108	-8.466		-23.1311	17.3163	14.5738	14.9771	-23.4521	0.0893	0.2588	1.2081		39.47	39.58	39.02
Rx-538_20kHz_02	283	1	13:19:22	0.700005235	47.7204652	16.8221231	118.9	-7.9	10.62	13.24	20000	121.8659022	14.674	-8.457	0	0	0	82.10886585	31.991	-8.457	224.7709334	29.243	-8.462	42.51179277	29.639	-8.469		-14.6744	17.3164	14.5686	14.9646	-14.9954	0.0894	0.2536	1.1956		39.52	38.79	38.62
Rx-538_20kHz_02	284	1	13:19:22	0.80000523	47.7204641	16.822124	118.9	-7.88	10.48	13.12	20000	121.8643041	6.218	-8.457	0	0	0	82.11368475	23.534	-8.457	224.7731336	20.785	-8.458	42.51913465	21.174	-8.465		-6.2176	17.3163	14.5669	14.9566	-6.5386	0.0893	0.2519	1.1876		39.5	38.54	38.36
Rx-538_20kHz_02	285	1	13:19:22	0.900005225	47.7204629	16.8221248	118.9	-7.86	10.35	13	20000	121.8623423	-2.242	-8.46	0	0	0	82.10446628	15.074	-8.46	224.7598087	12.327	-8.458	42.53700797	12.72	-8.454		2.2422	17.3165	14.569	14.9626	1.9212	0.0895	0.254	1.1936		39.55	38.85	38.55
Rx-538_20kHz_02	286	1	13:19:23	0.000005221	47.7204618	16.8221257	118.9	-7.85	10.21	12.88	20000	121.8714747	-10.704	-8.461	0	0	0	82.09789738	6.614	-8.46	224.765142	3.869	-8.458	42.56699787	4.283	-8.437		10.7036	17.3175	14.5724	14.9867	10.3826	0.0905	0.2574	1.2177		40.02	39.38	39.33
Rx-538_20kHz_02	287	1	13:19:23	0.100005216	47.7204607	16.8221265	118.93	-7.83	10.07	12.76	20000	121.888545	-19.167	-8.463	0	0	0	82.10843431	-1.85	-8.464	224.8151131	-4.593	-8.461	42.56482806	-4.171	-8.455		19.1671	17.3175	14.5744	14.9957	18.8461	0.0905	0.2594	1.2267		39.99	39.68	39.62
Rx-538_20kHz_02	288	1	13:19:23	0.200005211	47.7204596	16.8221273	118.96	-7.82	9.94	12.64	20000	121.8976629	-27.63	-8.463	0	0	0	82.10505745	-10.314	-8.465	224.7974474	-13.058	-8.465	42.55318178	-12.628	-8.457		27.63	17.3156	14.5725	15.0017	27.309	0.0886	0.2575	1.2327		39.16	39.38	39.81
Rx-538_20kHz_02	289	1	13:19:23	0.300005206	47.7204585	16.8221281	118.99	-7.8	9.8	12.53	20000	121.89577	-36.092	-8.462	0	0	0	82.08176314	-18.779	-8.465	224.7965062	-21.522	-8.465	42.53819314	-21.116	-8.488		36.092	17.3129	14.5697	14.976	35.771	0.0859	0.2547	1.207		37.97	38.97	38.98
Rx-538_20kHz_02	290	1	13:19:23	0.400005202	47.7204574	16.8221289	119.02	-7.79	9.67	12.41	20000	121.8842436	-44.554	-8.462	0	0	0	82.04790207	-27.242	-8.462	224.7899841	-29.982	-8.459	42.55097207	-29.571	-8.455		44.5538	17.3122	14.572	14.9825	44.2328	0.0852	0.257	1.2135		37.69	39.32	39.19
Rx-538_20kHz_02	291	1	13:19:23	0.500005197	47.7204563	16.8221297	119.05	-7.78	9.53	12.3	20000	121.8760539	-53.015	-8.462	0	0	0	82.01958319	-35.703	-8.461	224.7720296	-38.44	-8.458	42.59499186	-38.018	-8.446		53.0154	17.3125	14.5755	14.9977	52.6944	0.0855	0.2605	1.2287		37.8	39.85	39.68
Rx-538_20kHz_02	292	1	13:19:23	0.600005192	47.7204552	16.8221305	119.08	-7.76	9.4	12.19	20000	121.8703538	-61.477	-8.462	0	0	0	82.01730816	-44.165	-8.462	224.7644929	-46.9	-8.461	42.60273237	-46.489	-8.472		61.477	17.3123	14.5767	14.9876	61.156	0.0853	0.2617	1.2186		37.7	40.03	39.36
Rx-538_20kHz_02	293	1	13:19:23	0.700005187	47.7204541	16.8221313	119.11	-7.75	9.26	12.07	20000	121.8703613	-69.937	-8.46	0	0	0	82.05547862	-52.624	-8.459	224.7538613	-55.363	-8.463	42.57648489	-54.95	-8.461		69.9369	17.3127	14.5739	14.9869	69.6159	0.0857	0.2589	1.2179		37.89	39.61	39.33
Rx-538_20kHz_02	294	1	13:19:23	0.800005183	47.720453	16.8221321	119.14	-7.73	9.12	11.96	20000	121.8727492	-78.393	-8.456	0	0	0	82.09644249	-61.08	-8.456	224.7702677	-63.824	-8.461	42.54528302	-63.415	-8.465		78.3931	17.3127	14.5696	14.9778	78.0721	0.0857	0.2546	1.2088		37.88	38.94	39.04
Rx-538_20kHz_02	295	1	13:19:23	0.900005178	47.7204519	16.8221329	119.17	-7.72	8.99	11.85	20000	121.8711286	-86.853	-8.46	0	0	0	82.11315591	-69.541	-8.46	224.7922399	-72.287	-8.464	42.52754363	-71.903	-8.488		86.853	17.3121	14.5656	14.9496	86.532	0.0851	0.2506	1.1806		37.64	38.33	38.13
Rx-538_20kHz_02	296	1	13:19:24	0.000005173	47.7204508	16.8221337	119.2	-7.7	8.85	11.74	20000	121.8743581	-95.315	-8.462	0	0	0	82.11117064	-78.003	-8.462	224.7791971	-80.749	-8.461	42.54311177	-80.365	-8.462		95.315	17.3119	14.5662	14.9498	94.994	0.0849	0.2512	1.1808		37.54	38.42	38.14
Rx-538_20kHz_02	297	1	13:19:24	0.100005168	47.7204498	16.8221343	119.21	-7.7	8.73	11.64	20000	121.8879538	-103.778	-8.463	0	0	0	82.11507563	-86.466	-8.463	224.8057222	-89.209	-8.46	42.56827422	-88.823	-8.458		103.7783	17.3126	14.5696	14.9548	103.4573	0.0856	0.2546	1.1858		37.86	38.95	38.3
Rx-538_20kHz_02	298	1	13:19:24	0.200005164	47.7204487	16.822135	119.22	-7.69	8.6	11.54	20000	121.8668986	-112.242	-8.463	0	0	0	82.09479186	-94.928	-8.463	224.7630183	-97.67	-8.461	42.57938785	-97.281	-8.458		112.2416	17.3132	14.5719	14.9606	111.9206	0.0862	0.2569	1.1916		38.12	39.3	38.49
Rx-538_20kHz_02	299	1	13:19:24	0.300005159	47.7204477	16.8221357	119.23	-7.68	8.47	11.44	20000	121.8681559	-120.707	-8.465	0	0	0	82.0975717	-103.395	-8.466	224.7517301	-106.137	-8.467	42.57296011	-105.749	-8.468		120.7069	17.3124	14.5702	14.9574	120.3859	0.0854	0.2552	1.1884		37.73	39.05	38.38
Rx-538_20kHz_02	300	1	13:19:24	0.400005154	47.7204466	16.8221363	119.24	-7.68	8.35	11.34	20000	121.8760543	-129.169	-8.462	0	0	0	82.10117829	-111.859	-8.464	224.7550304	-114.603	-8.466	42.54390181	-114.223	-8.473		129.1687	17.3102	14.5659	14.9461	128.8477	0.0832	0.2509	1.1771		36.79	38.38	38.02
Rx-538_20kHz_02	301	1	13:19:24	0.500005149	47.7204456	16.822137	119.25	-7.67	8.22	11.24	20000	121.8755589	-137.628	-8.46	0	0	0	82.08168554	-120.321	-8.462	224.7648267	-123.066	-8.463	42.53070345	-122.7	-8.477		137.6283	17.3076	14.5622	14.9285	137.3073	0.0806	0.2472	1.1595		35.61	37.81	37.45
Rx-538_20kHz_02	302	1	13:19:24	0.600005145	47.7204445	16.8221377	119.26	-7.66	8.09	11.15	20000	121.8713504	-146.085	-8.457	0	0	0	82.05207253	-128.779	-8.458	224.7544404	-131.523	-8.457	42.54894091	-131.161	-8.461		146.0852	17.3066	14.5623	14.9246	145.7642	0.0796	0.2473	1.1556		35.18	37.84	37.32
Rx-538_20kHz_02	303	1	13:19:24	0.70000514	47.7204435	16.8221383	119.27	-7.65	7.97	11.05	20000	121.8742443	-154.544	-8.459	0	0	0	82.02258527	-137.238	-8.459	224.7582508	-139.979	-8.456	42.59337648	-139.603	-8.443		154.5444	17.3064	14.5654	14.9411	154.2234	0.0794	0.2504	1.1721		35.09	38.3	37.86
Rx-538_20kHz_02	304	1	13:19:24	0.800005135	47.7204424	16.822139	119.28	-7.65	7.84	10.95	20000	121.8722312	-163.004	-8.46	0	0	0	82.02156339	-145.698	-8.46	224.7555761	-148.44	-8.461	42.60863534	-148.071	-8.468		163.0042	17.3059	14.5646	14.9328	162.6832	0.0789	0.2496	1.1638		34.9	38.18	37.59
Rx-538_20kHz_02	305	1	13:19:24	0.90000513	47.7204414	16.8221397	119.29	-7.64	7.71	10.86	20000	121.873295	-171.468	-8.463	0	0	0	82.05181538	-154.161	-8.463	224.7421596	-156.907	-8.467	42.59446074	-156.545	-8.473		171.4676	17.3066	14.5608	14.9231	171.1466	0.0796	0.2458	1.1541		35.17	37.6	37.27
Rx-538_20kHz_02	306	1	13:19:25	0.000005126	47.7204403	16.8221403	119.3	-7.63	7.59	10.76	20000	121.8719586	-179.93	-8.462	0	0	0	82.0930265	-162.623	-8.462	224.744695	-165.374	-8.467	42.5423716	-165.013	-8.468		179.9301	17.3072	14.556	14.9174	179.6091	0.0802	0.241	1.1484		35.46	36.87	37.09
Rx-538_20kHz_02	307	1	13:19:25	0.100005121	47.7204393	16.822141	119.31	-7.63	7.46	10.67	20000	121.8886731	171.611	-8.459	0	0	0	82.1288637	-171.082	-8.459	224.8084278	-173.837	-8.463	42.52031445	-173.493	-8.48		-171.6107	17.3071	14.5521	14.8966	-171.9317	0.0801	0.2371	1.1276		35.42	36.27	36.42
Rx-538_20kHz_02	308	1	13:19:25	0.200005116	47.7204382	16.8221416	119.32	-7.63	7.33	10.58	20000	121.8912439	163.156	-8.455	0	0	0	82.13207981	-179.537	-8.455	224.8100808	177.707	-8.455	42.5302026	178.042	-8.466		-163.1558	17.3072	14.5514	14.8859	-163.4768	0.0802	0.2364	1.1169		35.46	36.17	36.07
Rx-538_20kHz_02	309	1	13:19:25	0.300005111	47.7204371	16.8221422	119.33	-7.62	7.2	10.49	20000	121.8824551	154.703	-8.453	0	0	0	82.11857671	172.011	-8.452	224.7906175	169.257	-8.45	42.55206066	169.592	-8.449		-154.7031	17.3079	14.5539	14.8891	-155.0241	0.0809	0.2389	1.1201		35.77	36.54	36.18
Rx-538_20kHz_02	310	1	13:19:25	0.400005107	47.7204361	16.8221429	119.34	-7.62	7.08	10.4	20000	121.8723298	146.246	-8.457	0	0	0	82.10148759	163.555	-8.456	224.7622465	160.802	-8.455	42.57009342	161.138	-8.454		-146.2457	17.309	14.5567	14.8924	-146.5667	0.082	0.2417	1.1234		36.26	36.97	36.28
Rx-538_20kHz_02	311	1	13:19:25	0.500005102	47.720435	16.8221435	119.35	-7.61	6.95	10.31	20000	121.868493	137.787	-8.459	0	0	0	82.09946741	155.096	-8.459	224.7586156	152.343	-8.459	42.56974645	152.675	-8.463		-137.7866	17.3092	14.5565	14.8884	-138.1076	0.0822	0.2415	1.1194		36.36	36.94	36.15
Rx-538_20kHz_02	312	1	13:19:25	0.600005097	47.7204339	16.8221441	119.36	-7.61	6.82	10.22	20000	121.8427595	129.328	-8.458	0	0	0	82.08751611	146.636	-8.459	224.6925245	143.882	-8.462	42.53500127	144.214	-8.461		-129.3284	17.3081	14.5532	14.886	-129.6494	0.0811	0.2382	1.117		35.85	36.43	36.08
Rx-538_20kHz_02	313	1	13:19:25	0.700005092	47.7204329	16.8221448	119.37	-7.61	6.69	10.13	20000	121.8461836	120.871	-8.458	0	0	0	82.07783214	138.177	-8.46	224.7084786	135.42	-8.461	42.51262174	135.731	-8.484		-120.8706	17.3062	14.5495	14.8603	-121.1916	0.0792	0.2345	1.0913		34.99	35.87	35.24
Rx-538_20kHz_02	314	1	13:19:25	0.800005088	47.7204318	16.8221454	119.38	-7.6	6.57	10.05	20000	121.846993	112.413	-8.457	0	0	0	82.03907741	129.718	-8.459	224.6974164	126.963	-8.457	42.52105637	127.267	-8.464		-112.4132	17.3044	14.5497	14.8535	-112.7342	0.0774	0.2347	1.0845		34.22	35.9	35.03
Rx-538_20kHz_02	315	1	13:19:25	0.900005083	47.7204307	16.822146	119.39	-7.6	6.44	9.96	20000	121.8516015	103.957	-8.456	0	0	0	82.00670062	121.261	-8.457	224.7129751	118.51	-8.453	42.53968711	118.834	-8.433		-103.9569	17.3041	14.5528	14.8767	-104.2779	0.0771	0.2378	1.1077		34.1	36.37	35.78
Rx-538_20kHz_02	316	1	13:19:26	0.000005078	47.7204297	16.8221467	119.4	-7.59	6.31	9.87	20000	121.8505887	95.5	-8.457	0	0	0	82.01842014	112.805	-8.456	224.7108404	110.053	-8.456	42.53275141	110.372	-8.462		-95.4999	17.3056	14.5536	14.8718	-95.8209	0.0786	0.2386	1.1028		34.73	36.5	35.62
Rx-538_20kHz_02	317	1	13:19:26	0.100005073	47.7204286	16.8221474	119.41	-7.59	6.18	9.78	20000	121.8656565	87.042	-8.458	0	0	0	82.06886258	104.349	-8.456	224.7352011	101.593	-8.46	42.53224912	101.918	-8.453		-87.0421	17.3074	14.5511	14.8762	-87.3631	0.0804	0.2361	1.1072		35.53	36.12	35.76
Rx-538_20kHz_02	318	1	13:19:26	0.200005069	47.7204274	16.8221481	119.42	-7.58	6.04	9.69	20000	121.8683077	78.582	-8.46	0	0	0	82.09949667	95.89	-8.46	224.7414088	93.129	-8.464	42.50253526	93.451	-8.467		-78.5821	17.3078	14.5472	14.8691	-78.9031	0.0808	0.2322	1.1001		35.73	35.52	35.53
Rx-538_20kHz_02	319	1	13:19:26	0.300005064	47.7204263	16.8221488	119.43	-7.57	5.91	9.6	20000	121.8647796	70.123	-8.459	0	0	0	82.1187545	87.431	-8.459	224.7613261	84.668	-8.461	42.47373153	84.974	-8.477		-70.1227	17.3084	14.5452	14.8516	-70.4437	0.0814	0.2302	1.0826		35.99	35.22	34.97
Rx-538_20kHz_02	320	1	13:19:26	0.400005059	47.7204252	16.8221495	119.44	-7.56	5.77	9.51	20000	121.8583292	61.666	-8.457	0	0	0	82.10689268	78.975	-8.456	224.7360349	76.213	-8.455	42.48497459	76.523	-8.451		-61.6659	17.3091	14.5467	14.857	-61.9869	0.0821	0.2317	1.088		36.29	35.44	35.14
Rx-538_20kHz_02	321	1	13:19:26	0.500005054	47.7204241	16.8221503	119.45	-7.55	5.64	9.43	20000	121.8520016	53.212	-8.454	0	0	0	82.09436837	70.522	-8.453	224.7344175	67.762	-8.45	42.50659349	68.071	-8.452		-53.2121	17.3102	14.55	14.8586	-53.5331	0.0832	0.235	1.0896		36.77	35.96	35.19
Rx-538_20kHz_02	322	1	13:19:26	0.60000505	47.720423	16.822151	119.46	-7.55	5.5	9.34	20000	121.8514635	44.754	-8.458	0	0	0	82.08274271	62.065	-8.457	224.7256983	59.307	-8.455	42.53026414	59.627	-8.444		-44.7544	17.3111	14.5528	14.8725	-45.0754	0.0841	0.2378	1.1035		37.17	36.39	35.64
Rx-538_20kHz_02	323	1	13:19:26	0.700005045	47.7204219	16.8221517	119.47	-7.54	5.37	9.25	20000	121.8484478	36.294	-8.46	0	0	0	82.08399468	53.605	-8.46	224.7193719	50.847	-8.46	42.5255458	51.167	-8.46		-36.2942	17.3111	14.5528	14.8724	-36.6152	0.0841	0.2378	1.1034		37.18	36.38	35.64
Rx-538_20kHz_02	324	1	13:19:26	0.80000504	47.7204207	16.8221524	119.48	-7.53	5.23	9.17	20000	121.8519466	27.834	-8.46	0	0	0	82.08518553	45.144	-8.461	224.7031968	42.385	-8.462	42.51311183	42.706	-8.461		-27.8341	17.3102	14.5505	14.8719	-28.1551	0.0832	0.2355	1.1029		36.78	36.02	35.62
Rx-538_20kHz_02	325	1	13:19:26	0.900005035	47.7204196	16.8221531	119.49	-7.52	5.1	9.09	20000	121.8564868	19.374	-8.46	0	0	0	82.07604174	36.682	-8.462	224.7292569	33.922	-8.463	42.4937036	34.225	-8.481		-19.3742	17.3081	14.5478	14.8504	-19.6952	0.0811	0.2328	1.0814		35.84	35.61	34.93
Rx-538_20kHz_02	326	1	13:19:27	0.000005031	47.7204185	16.8221538	119.5	-7.52	4.96	9.01	20000	121.854684	10.919	-8.455	0	0	0	82.03214726	28.225	-8.457	224.7114586	25.468	-8.454	42.50706716	25.777	-8.448		-10.9187	17.3065	14.549	14.8582	-11.2397	0.0795	0.234	1.0892		35.14	35.79	35.18
Rx-538_20kHz_02	327	1	13:19:27	0.100005026	47.7204174	16.8221546	119.49	-7.5	4.83	8.92	20000	121.8746484	2.459	-8.459	0	0	0	82.01801239	19.765	-8.46	224.7574126	17.011	-8.457	42.53829797	17.329	-8.448		-2.4593	17.3057	14.5514	14.8694	-2.7803	0.0787	0.2364	1.1004		34.8	36.16	35.54
Rx-538_20kHz_02	328	1	13:19:27	0.200005021	47.7204163	16.8221554	119.48	-7.49	4.69	8.83	20000	121.8777754	-6	-8.459	0	0	0	82.03277473	11.307	-8.458	224.7482235	8.553	-8.458	42.54094311	8.871	-8.458		5.9996	17.3063	14.5524	14.8707	5.6786	0.0793	0.2374	1.1017		35.07	36.32	35.58
Rx-538_20kHz_02	329	1	13:19:27	0.300005016	47.7204152	16.8221562	119.47	-7.47	4.55	8.75	20000	121.8652078	-14.459	-8.459	0	0	0	82.07762292	2.85	-8.457	224.723892	0.091	-8.462	42.51429038	0.412	-8.459		14.4587	17.3085	14.55	14.8706	14.1377	0.0815	0.235	1.1016		36.02	35.96	35.58
Rx-538_20kHz_02	330	1	13:19:27	0.400005012	47.720414	16.822157	119.46	-7.46	4.41	8.67	20000	121.856639	-22.918	-8.459	0	0	0	82.09586701	-5.608	-8.458	224.7246392	-8.371	-8.462	42.50068457	-8.053	-8.465		22.9178	17.3094	14.5471	14.8649	22.5968	0.0824	0.2321	1.0959		36.42	35.5	35.4
Rx-538_20kHz_02	331	1	13:19:27	0.500005007	47.7204129	16.8221578	119.45	-7.45	4.28	8.59	20000	121.8690186	-31.376	-8.458	0	0	0	82.1135088	-14.067	-8.458	224.7682364	-16.83	-8.459	42.50327666	-16.525	-8.472		31.3758	17.3093	14.5459	14.8505	31.0548	0.0823	0.2309	1.0815		36.37	35.32	34.93
Rx-538_20kHz_02	332	1	13:19:27	0.600005002	47.7204118	16.8221586	119.44	-7.43	4.14	8.51	20000	121.8645289	-39.835	-8.46	0	0	0	82.10520219	-22.526	-8.46	224.7490162	-25.288	-8.458	42.51109349	-24.978	-8.453		39.8354	17.3094	14.5473	14.8574	39.5144	0.0824	0.2323	1.0884		36.41	35.54	35.15
Rx-538_20kHz_02	333	1	13:19:27	0.700004997	47.7204107	16.8221594	119.43	-7.42	4	8.43	20000	121.8679124	-48.293	-8.457	0	0	0	82.09566291	-30.983	-8.457	224.7435334	-33.742	-8.454	42.53117921	-33.418	-8.44		48.2929	17.3096	14.5505	14.8745	47.9719	0.0826	0.2355	1.1055		36.53	36.03	35.7
Rx-538_20kHz_02	334	1	13:19:27	0.800004993	47.7204096	16.8221602	119.42	-7.41	3.87	8.35	20000	121.8673021	-56.751	-8.459	0	0	0	82.09128774	-39.442	-8.458	224.7449818	-42.199	-8.457	42.54682067	-41.871	-8.453		56.7514	17.3098	14.5522	14.8801	56.4304	0.0828	0.2372	1.1111		36.62	36.29	35.88
Rx-538_20kHz_02	335	1	13:19:27	0.900004988	47.7204085	16.822161	119.41	-7.39	3.73	8.28	20000	121.8738535	-65.206	-8.455	0	0	0	82.10050333	-47.898	-8.456	224.7505522	-50.656	-8.457	42.52918543	-50.325	-8.453		65.2065	17.3086	14.5504	14.8819	64.8855	0.0816	0.2354	1.1129		36.09	36.01	35.94
Rx-538_20kHz_02	336	1	13:19:28	0.000004983	47.7204073	16.8221618	119.4	-7.38	3.59	8.21	20000	121.8734113	-73.658	-8.452	0	0	0	82.09616141	-56.351	-8.453	224.7465048	-59.111	-8.455	42.5125221	-58.785	-8.46		73.6582	17.3069	14.5474	14.8732	73.3372	0.0799	0.2324	1.1042		35.34	35.55	35.66
Rx-538_20kHz_02	337	1	13:19:28	0.100004978	47.7204062	16.8221626	119.39	-7.36	3.45	8.13	20000	121.8911711	-82.107	-8.448	0	0	0	82.08687367	-64.801	-8.45	224.7855575	-67.561	-8.45	42.5218411	-67.246	-8.461		82.1066	17.3052	14.5459	14.8609	81.7856	0.0782	0.2309	1.0919		34.55	35.32	35.27
Rx-538_20kHz_02	338	1	13:19:28	0.200004974	47.7204051	16.8221634	119.38	-7.35	3.31	8.06	20000	121.8930528	-90.56	-8.453	0	0	0	82.05274061	-73.257	-8.455	224.7939857	-76.013	-8.452	42.54781577	-75.689	-8.444		90.56	17.3033	14.5473	14.8708	90.239	0.0763	0.2323	1.1018		33.75	35.53	35.58
Rx-538_20kHz_02	339	1	13:19:28	0.300004969	47.7204039	16.8221642	119.37	-7.34	3.18	8	20000	121.8939318	-99.02	-8.46	0	0	0	82.0373147	-81.717	-8.461	224.7877281	-84.472	-8.459	42.57760247	-84.14	-8.451		99.0202	17.3029	14.5485	14.8803	98.6992	0.0759	0.2335	1.1113		33.55	35.72	35.89
Rx-538_20kHz_02	340	1	13:19:28	0.400004964	47.7204028	16.822165	119.36	-7.33	3.04	7.93	20000	121.8740085	-107.481	-8.461	0	0	0	82.05221522	-90.177	-8.46	224.7355715	-92.934	-8.462	42.56220928	-92.603	-8.463		107.4808	17.3039	14.5469	14.8778	107.1598	0.0769	0.2319	1.1088		34	35.48	35.81
Rx-538_20kHz_02	341	1	13:19:28	0.500004959	47.7204017	16.8221658	119.35	-7.31	2.9	7.87	20000	121.8779122	-115.937	-8.456	0	0	0	82.09299002	-98.632	-8.455	224.7530957	-101.393	-8.459	42.52362682	-101.061	-8.458		115.9368	17.3048	14.5434	14.876	115.6158	0.0778	0.2284	1.107		34.38	34.95	35.75
Rx-538_20kHz_02	342	1	13:19:28	0.600004955	47.7204005	16.8221666	119.34	-7.3	2.76	7.8	20000	121.8752887	-124.391	-8.454	0	0	0	82.11388302	-107.086	-8.454	224.7796346	-109.851	-8.458	42.49294125	-109.536	-8.475		124.3911	17.3047	14.5397	14.8549	124.0701	0.0777	0.2247	1.0859		34.37	34.37	35.07
Rx-538_20kHz_02	343	1	13:19:28	0.70000495	47.7203994	16.8221674	119.33	-7.29	2.62	7.74	20000	121.8711072	-132.842	-8.451	0	0	0	82.11168794	-115.537	-8.451	224.7632073	-118.304	-8.452	42.49844835	-117.993	-8.457		132.8421	17.3047	14.5383	14.8486	132.5211	0.0777	0.2233	1.0796		34.35	34.16	34.87
Rx-538_20kHz_02	344	1	13:19:28	0.800004945	47.7203983	16.8221682	119.32	-7.27	2.48	7.68	20000	121.869135	-141.291	-8.449	0	0	0	82.10402876	-123.986	-8.449	224.7598396	-126.751	-8.448	42.5168904	-126.441	-8.447		141.2913	17.3049	14.5399	14.8505	140.9703	0.0779	0.2249	1.0815		34.42	34.4	34.93
Rx-538_20kHz_02	345	1	13:19:28	0.90000494	47.7203971	16.822169	119.31	-7.26	2.34	7.63	20000	121.8683208	-149.743	-8.452	0	0	0	82.09314763	-132.437	-8.451	224.7482782	-135.2	-8.449	42.54286264	-134.881	-8.44		149.7428	17.3055	14.5427	14.8623	149.4218	0.0785	0.2277	1.0933		34.7	34.83	35.31
Rx-538_20kHz_02	346	1	13:19:29	0.000004936	47.720396	16.8221698	119.3	-7.25	2.2	7.57	20000	121.8707905	-158.198	-8.455	0	0	0	82.09538636	-140.892	-8.455	224.7520037	-143.655	-8.455	42.55181993	-143.333	-8.452		158.1982	17.3058	14.5432	14.8654	157.8772	0.0788	0.2282	1.0964		34.82	34.91	35.41
Rx-538_20kHz_02	347	1	13:19:29	0.100004931	47.7203948	16.8221705	119.3	-7.24	2.06	7.53	20000	121.8926329	-166.655	-8.457	0	0	0	82.11270271	-149.351	-8.458	224.7697175	-152.115	-8.46	42.5454652	-151.785	-8.452		166.655	17.3044	14.5405	14.8703	166.334	0.0774	0.2255	1.1013		34.2	34.5	35.57
Rx-538_20kHz_02	348	1	13:19:29	0.200004926	47.7203936	16.8221712	119.3	-7.24	1.91	7.49	20000	121.8923948	-175.109	-8.454	0	0	0	82.10282104	-157.806	-8.455	224.7934073	-160.571	-8.457	42.50923496	-160.267	-8.482		175.1086	17.3025	14.5375	14.842	174.7876	0.0755	0.2225	1.073		33.36	34.03	34.65
Rx-538_20kHz_02	349	1	13:19:29	0.300004921	47.7203924	16.8221719	119.3	-7.24	1.77	7.45	20000	121.8915589	176.441	-8.451	0	0	0	82.06076473	-166.259	-8.453	224.7788439	-169.022	-8.451	42.5136278	-168.717	-8.45		-176.4406	17.3007	14.5376	14.8423	-176.7616	0.0737	0.2226	1.0733		32.57	34.05	34.66
Rx-538_20kHz_02	350	1	13:19:29	0.400004917	47.7203911	16.8221726	119.3	-7.23	1.62	7.41	20000	121.8756172	167.986	-8.454	0	0	0	82.0190526	-174.713	-8.454	224.7568012	-177.474	-8.452	42.53745618	-177.156	-8.439		-167.9862	17.3007	14.5402	14.8576	-168.3072	0.0737	0.2252	1.0886		32.58	34.45	35.16
Rx-538_20kHz_02	351	1	13:19:29	0.500004912	47.7203899	16.8221733	119.3	-7.23	1.48	7.38	20000	121.8770307	159.532	-8.455	0	0	0	82.0248432	176.833	-8.454	224.7571786	174.073	-8.454	42.5480505	174.384	-8.46		-159.5317	17.301	14.541	14.8521	-159.8527	0.074	0.226	1.0831		32.7	34.57	34.98
Rx-538_20kHz_02	352	1	13:19:29	0.600004907	47.7203887	16.822174	119.3	-7.23	1.33	7.35	20000	121.8697205	151.075	-8.457	0	0	0	82.06453832	168.379	-8.454	224.7421043	165.614	-8.458	42.52367598	165.93	-8.454		-151.0752	17.3036	14.5393	14.8545	-151.3962	0.0766	0.2243	1.0855		33.87	34.31	35.06
Rx-538_20kHz_02	353	1	13:19:29	0.700004902	47.7203875	16.8221747	119.3	-7.23	1.19	7.32	20000	121.8694014	142.619	-8.456	0	0	0	82.09923739	159.923	-8.455	224.7558344	157.155	-8.459	42.49148027	157.468	-8.461		-142.6192	17.3042	14.5361	14.8491	-142.9402	0.0772	0.2211	1.0801		34.14	33.82	34.89
Rx-538_20kHz_02	354	1	13:19:29	0.800004898	47.7203863	16.8221754	119.3	-7.22	1.04	7.3	20000	121.8737845	134.165	-8.454	0	0	0	82.11982972	151.47	-8.453	224.7672479	148.699	-8.456	42.47899916	149.001	-8.467		-134.1653	17.305	14.5336	14.8358	-134.4863	0.078	0.2186	1.0668		34.46	33.43	34.46
Rx-538_20kHz_02	355	1	13:19:29	0.900004893	47.7203851	16.8221761	119.3	-7.22	0.9	7.28	20000	121.8666751	125.711	-8.454	0	0	0	82.1121786	143.017	-8.453	224.7463158	140.246	-8.453	42.48278106	140.551	-8.45		-125.7114	17.3054	14.5342	14.8399	-126.0324	0.0784	0.2192	1.0709		34.68	33.54	34.59
Rx-538_20kHz_02	356	1	13:19:30	0.000004888	47.7203838	16.8221768	119.3	-7.22	0.75	7.26	20000	121.8703675	117.258	-8.453	0	0	0	82.10404279	134.564	-8.452	224.7526672	131.795	-8.451	42.50103474	132.105	-8.446		-117.2582	17.3062	14.5367	14.847	-117.5792	0.0792	0.2217	1.078		35.03	33.91	34.82
Rx-538_20kHz_02	357	1	13:19:30	0.100004883	47.7203827	16.8221774	119.33	-7.22	0.62	7.24	20000	121.8909231	108.803	-8.455	0	0	0	82.11171793	126.11	-8.455	224.7959772	123.341	-8.453	42.51998261	123.657	-8.448		-108.8031	17.3069	14.5384	14.8538	-109.1241	0.0799	0.2234	1.0848		35.31	34.17	35.04
Rx-538_20kHz_02	358	1	13:19:30	0.200004879	47.7203816	16.822178	119.36	-7.22	0.49	7.24	20000	121.8824495	100.347	-8.456	0	0	0	82.10536497	117.653	-8.457	224.7716486	114.884	-8.457	42.5022401	115.202	-8.455		-100.3469	17.3061	14.5371	14.8548	-100.6679	0.0791	0.2221	1.0858		34.98	33.98	35.07
Rx-538_20kHz_02	359	1	13:19:30	0.300004874	47.7203804	16.8221786	119.39	-7.22	0.35	7.23	20000	121.8825027	91.889	-8.458	0	0	0	82.1006757	109.194	-8.459	224.7626328	106.422	-8.462	42.48940885	106.736	-8.465		-91.8889	17.3046	14.5334	14.8474	-92.2099	0.0776	0.2184	1.0784		34.33	33.42	34.83
Rx-538_20kHz_02	360	1	13:19:30	0.400004869	47.7203793	16.8221792	119.42	-7.22	0.22	7.22	20000	121.865719	83.433	-8.456	0	0	0	82.0711353	100.736	-8.457	224.7424922	97.964	-8.458	42.47829316	98.257	-8.48		-83.4325	17.3038	14.5319	14.8241	-83.7535	0.0768	0.2169	1.0551		33.96	33.18	34.08
Rx-538_20kHz_02	361	1	13:19:30	0.500004864	47.7203782	16.8221798	119.45	-7.22	0.09	7.22	20000	121.8641025	74.975	-8.458	0	0	0	82.03921679	92.278	-8.458	224.7355394	89.508	-8.456	42.4916642	89.815	-8.441		-74.9749	17.303	14.5335	14.8404	-75.2959	0.076	0.2185	1.0714		33.61	33.43	34.6
Rx-538_20kHz_02	362	1	13:19:30	0.60000486	47.720377	16.8221804	119.48	-7.22	-0.05	7.22	20000	121.8615379	66.517	-8.458	0	0	0	82.02261995	83.82	-8.458	224.7326679	81.052	-8.456	42.51290946	81.363	-8.453		-66.5171	17.3033	14.5353	14.8456	-66.8381	0.0763	0.2203	1.0766		33.72	33.69	34.77
Rx-538_20kHz_02	363	1	13:19:30	0.700004855	47.7203759	16.822181	119.51	-7.22	-0.18	7.23	20000	121.8624616	58.057	-8.46	0	0	0	82.04032379	75.361	-8.459	224.7152117	72.592	-8.461	42.50698867	72.899	-8.464		-58.0572	17.3038	14.5344	14.8414	-58.3782	0.0768	0.2194	1.0724		33.93	33.57	34.64
Rx-538_20kHz_02	364	1	13:19:30	0.80000485	47.7203748	16.8221816	119.54	-7.22	-0.32	7.23	20000	121.8590052	49.598	-8.459	0	0	0	82.07889001	66.904	-8.457	224.7141547	64.131	-8.461	42.47308007	64.437	-8.461		-49.5983	17.3053	14.5324	14.839	-49.9193	0.0783	0.2174	1.07		34.62	33.25	34.56
Rx-538_20kHz_02	365	1	13:19:30	0.900004845	47.7203736	16.8221822	119.57	-7.23	-0.45	7.24	20000	121.8647962	41.143	-8.455	0	0	0	82.10352623	58.449	-8.455	224.7467983	55.673	-8.458	42.4652771	55.972	-8.466		-41.1434	17.3053	14.5296	14.8281	-41.4644	0.0783	0.2146	1.0591		34.63	32.83	34.21
Rx-538_20kHz_02	366	1	13:19:31	0.000004841	47.7203725	16.8221828	119.6	-7.23	-0.58	7.25	20000	121.866378	32.693	-8.451	0	0	0	82.10682278	49.998	-8.451	224.7512639	47.221	-8.452	42.48182598	47.508	-8.464		-32.6926	17.305	14.5283	14.8152	-33.0136	0.078	0.2133	1.0462		34.49	32.63	33.79
Rx-538_20kHz_02	367	1	13:19:31	0.100004836	47.7203714	16.8221829	119.61	-7.27	-0.7	7.3	20000	121.8826087	24.242	-8.45	0	0	0	82.11435565	41.547	-8.45	224.7787072	38.771	-8.45	42.49561541	39.06	-8.448		-24.2424	17.3049	14.5286	14.8172	-24.5634	0.0779	0.2136	1.0482		34.46	32.67	33.86
Rx-538_20kHz_02	368	1	13:19:31	0.200004831	47.7203703	16.8221829	119.62	-7.31	-0.82	7.35	20000	121.887055	15.789	-8.453	0	0	0	82.10770713	33.095	-8.453	224.7800803	30.32	-8.451	42.51791145	30.614	-8.445		-15.7892	17.3054	14.5305	14.825	-16.1102	0.0784	0.2155	1.056		34.64	32.97	34.1
Rx-538_20kHz_02	369	1	13:19:31	0.300004826	47.7203692	16.8221829	119.63	-7.35	-0.93	7.41	20000	121.8764979	7.336	-8.453	0	0	0	82.09592051	24.642	-8.453	224.772275	21.868	-8.451	42.52376717	22.164	-8.45		-7.3358	17.3057	14.5325	14.8285	-7.6568	0.0787	0.2175	1.0595		34.79	33.27	34.22
Rx-538_20kHz_02	370	1	13:19:31	0.400004822	47.720368	16.8221829	119.64	-7.39	-1.05	7.47	20000	121.8576937	-1.116	-8.452	0	0	0	82.08373262	16.189	-8.452	224.7254705	13.417	-8.452	42.51643524	13.713	-8.451		1.1157	17.3051	14.5323	14.8288	0.7947	0.0781	0.2173	1.0598		34.51	33.25	34.23
Rx-538_20kHz_02	371	1	13:19:31	0.500004817	47.7203669	16.8221829	119.65	-7.43	-1.17	7.52	20000	121.8598237	-9.567	-8.452	0	0	0	82.08333018	7.737	-8.453	224.7278577	4.963	-8.453	42.48578403	5.257	-8.456		9.5674	17.3041	14.5306	14.8245	9.2464	0.0771	0.2156	1.0555		34.09	32.99	34.09
Rx-538_20kHz_02	372	1	13:19:31	0.600004812	47.7203658	16.8221829	119.66	-7.47	-1.28	7.58	20000	121.8630678	-18.019	-8.451	0	0	0	82.08493683	-0.715	-8.452	224.7381692	-3.49	-8.453	42.47064833	-3.211	-8.469		18.0188	17.3039	14.5286	14.8074	17.6978	0.0769	0.2136	1.0384		33.99	32.68	33.54
Rx-538_20kHz_02	373	1	13:19:31	0.700004807	47.7203647	16.8221829	119.67	-7.52	-1.4	7.64	20000	121.8616082	-26.471	-8.452	0	0	0	82.07590409	-9.167	-8.452	224.7324591	-11.944	-8.454	42.47130355	-11.676	-8.465		26.4713	17.3045	14.5274	14.7952	26.1503	0.0775	0.2124	1.0262		34.26	32.5	33.14
Rx-538_20kHz_02	374	1	13:19:31	0.800004802	47.7203636	16.822183	119.68	-7.56	-1.52	7.71	20000	121.8602611	-34.925	-8.454	0	0	0	82.05762957	-17.62	-8.454	224.7289209	-20.398	-8.455	42.4697466	-20.132	-8.456		34.9251	17.3047	14.5267	14.7932	34.6041	0.0777	0.2117	1.0242		34.35	32.39	33.08
Rx-538_20kHz_02	375	1	13:19:31	0.900004798	47.7203625	16.822183	119.69	-7.6	-1.64	7.77	20000	121.8590566	-43.375	-8.45	0	0	0	82.08134193	-26.07	-8.449	224.7237211	-28.85	-8.452	42.46747896	-28.596	-8.464		43.3753	17.3055	14.5249	14.7796	43.0543	0.0785	0.2099	1.0106		34.69	32.11	32.64
Rx-538_20kHz_02	376	1	13:19:32	0.000004793	47.7203613	16.822183	119.7	-7.64	-1.75	7.84	20000	121.8652917	-51.826	-8.45	0	0	0	82.13893085	-34.519	-8.45	224.7333285	-37.304	-8.454	42.4393033	-37.061	-8.465		51.8256	17.3061	14.5214	14.7644	51.5046	0.0791	0.2064	0.9954		34.98	31.57	32.15
Rx-538_20kHz_02	377	1	13:19:32	0.100004788	47.7203608	16.822182	119.71	-7.73	-1.79	7.94	20000	121.8758501	-60.278	-8.453	0	0	0	82.1762199	-42.973	-8.453	224.7855024	-45.761	-8.457	42.42858361	-45.542	-8.481		60.2783	17.3058	14.5175	14.7362	59.9573	0.0788	0.2025	0.9672		34.83	30.98	31.24
Rx-538_20kHz_02	378	1	13:19:32	0.200004783	47.7203602	16.8221809	119.72	-7.83	-1.82	8.04	20000	121.8778774	-68.732	-8.454	0	0	0	82.17323668	-51.427	-8.455	224.7982789	-54.217	-8.456	42.42361346	-54.016	-8.474		68.732	17.3046	14.515	14.7163	68.411	0.0776	0.2	0.9473		34.3	30.59	30.59
Rx-538_20kHz_02	379	1	13:19:32	0.300004779	47.7203596	16.8221798	119.73	-7.93	-1.85	8.14	20000	121.8670475	-77.183	-8.451	0	0	0	82.15507318	-59.878	-8.451	224.7873611	-62.669	-8.452	42.4083486	-62.47	-8.454		77.183	17.3047	14.514	14.713	76.862	0.0777	0.199	0.944		34.36	30.44	30.49
Rx-538_20kHz_02	380	1	13:19:32	0.400004774	47.7203591	16.8221788	119.74	-8.02	-1.88	8.24	20000	121.8606825	-85.634	-8.451	0	0	0	82.1428563	-68.328	-8.45	224.7654646	-71.119	-8.45	42.40770649	-70.922	-8.452		85.6341	17.3059	14.5146	14.7122	85.3131	0.0789	0.1996	0.9432		34.87	30.54	30.46
Rx-538_20kHz_02	381	1	13:19:32	0.500004769	47.7203585	16.8221778	119.75	-8.12	-1.91	8.34	20000	121.8589292	-94.087	-8.453	0	0	0	82.15119999	-76.781	-8.453	224.7731084	-79.572	-8.453	42.41471574	-79.378	-8.456		94.087	17.3056	14.515	14.7092	93.766	0.0786	0.2	0.9402		34.76	30.59	30.36
Rx-538_20kHz_02	382	1	13:19:32	0.600004764	47.7203579	16.8221767	119.76	-8.21	-1.95	8.44	20000	121.8612311	-102.543	-8.456	0	0	0	82.12872749	-85.24	-8.458	224.7630683	-88.031	-8.459	42.40722481	-87.84	-8.462		102.5434	17.3038	14.5125	14.7038	102.2224	0.0768	0.1975	0.9348		33.95	30.21	30.19
Rx-538_20kHz_02	383	1	13:19:32	0.70000476	47.7203574	16.8221756	119.77	-8.31	-1.98	8.54	20000	121.8610377	-111	-8.456	0	0	0	82.11524228	-93.698	-8.458	224.752899	-96.49	-8.459	42.40097998	-96.31	-8.471		110.9998	17.3019	14.5101	14.6896	110.6788	0.0749	0.1951	0.9206		33.13	29.84	29.73
Rx-538_20kHz_02	384	1	13:19:32	0.800004755	47.7203568	16.8221746	119.78	-8.4	-2.01	8.64	20000	121.8574572	-119.456	-8.456	0	0	0	82.10393079	-102.154	-8.457	224.7423123	-104.947	-8.457	42.39827332	-104.769	-8.459		119.4556	17.3011	14.5085	14.6863	119.1346	0.0741	0.1935	0.9173		32.75	29.6	29.63
Rx-538_20kHz_02	385	1	13:19:32	0.90000475	47.7203562	16.8221736	119.79	-8.5	-2.04	8.74	20000	121.8579977	-127.908	-8.453	0	0	0	82.10894672	-110.607	-8.453	224.7100575	-113.399	-8.452	42.38750182	-113.219	-8.449		127.9082	17.301	14.5092	14.6896	127.5872	0.074	0.1942	0.9206		32.71	29.7	29.73
Rx-538_20kHz_02	386	1	13:19:33	0.000004745	47.7203557	16.8221725	119.8	-8.59	-2.08	8.84	20000	121.8548846	-136.363	-8.455	0	0	0	82.09419613	-119.062	-8.455	224.7291456	-121.851	-8.452	42.4140822	-121.659	-8.44		136.3635	17.3014	14.5121	14.7044	136.0425	0.0744	0.1971	0.9354		32.91	30.15	30.21
Rx-538_20kHz_02	387	1	13:19:33	0.100004741	47.720356	16.8221713	119.8	-8.67	-2.01	8.9	20000	121.8802143	-144.822	-8.458	0	0	0	82.11929572	-127.52	-8.458	224.757277	-130.307	-8.456	42.4426341	-130.111	-8.452		144.8217	17.3022	14.5146	14.7103	144.5007	0.0752	0.1996	0.9413		33.24	30.53	30.4
Rx-538_20kHz_02	388	1	13:19:33	0.200004736	47.7203564	16.82217	119.8	-8.74	-1.94	8.95	20000	121.875486	-153.277	-8.455	0	0	0	82.12802271	-135.975	-8.455	224.7641055	-138.761	-8.454	42.44001425	-138.55	-8.439		153.277	17.3025	14.5161	14.7271	152.956	0.0755	0.2011	0.9581		33.38	30.77	30.94
Rx-538_20kHz_02	389	1	13:19:33	0.300004731	47.7203568	16.8221687	119.8	-8.81	-1.87	9.01	20000	121.8713702	-161.734	-8.457	0	0	0	82.12466434	-144.432	-8.457	224.7486158	-147.216	-8.455	42.42645811	-146.99	-8.44		161.7336	17.302	14.5172	14.7435	161.4126	0.075	0.2022	0.9745		33.14	30.94	31.47
Rx-538_20kHz_02	390	1	13:19:33	0.400004726	47.7203571	16.8221675	119.8	-8.89	-1.8	9.07	20000	121.8474533	-170.19	-8.456	0	0	0	82.10786433	-152.888	-8.456	224.6954147	-155.672	-8.455	42.40409711	-155.432	-8.442		170.1898	17.302	14.5181	14.7579	169.8688	0.075	0.2031	0.9889		33.17	31.06	31.94
Rx-538_20kHz_02	391	1	13:19:33	0.500004722	47.7203575	16.8221663	119.8	-8.96	-1.72	9.13	20000	121.8544926	-178.641	-8.451	0	0	0	82.10358466	-161.338	-8.45	224.6917373	-164.121	-8.449	42.41125335	-163.867	-8.435		178.6405	17.3024	14.5194	14.7733	178.3195	0.0754	0.2044	1.0043		33.33	31.27	32.44
Rx-538_20kHz_02	392	1	13:19:33	0.600004717	47.7203579	16.822165	119.8	-9.04	-1.65	9.19	20000	121.8561327	172.909	-8.451	0	0	0	82.09823791	-169.789	-8.451	224.6967828	-172.571	-8.45	42.42996662	-172.306	-8.439		-172.9089	17.3021	14.5204	14.7847	-173.2299	0.0751	0.2054	1.0157		33.19	31.42	32.8
Rx-538_20kHz_02	393	1	13:19:33	0.700004712	47.7203582	16.8221638	119.8	-9.11	-1.58	9.25	20000	121.854412	164.457	-8.452	0	0	0	82.08521564	-178.242	-8.453	224.7088875	178.977	-8.452	42.44818368	179.247	-8.446		-164.4567	17.3016	14.5201	14.7908	-164.7777	0.0746	0.2051	1.0218		32.99	31.38	33
Rx-538_20kHz_02	394	1	13:19:33	0.800004707	47.7203586	16.8221625	119.8	-9.18	-1.51	9.31	20000	121.8543865	156.005	-8.452	0	0	0	82.09383367	173.306	-8.452	224.7195462	170.524	-8.453	42.4473468	170.786	-8.462		-156.0046	17.3018	14.5197	14.7811	-156.3256	0.0748	0.2047	1.0121		33.09	31.32	32.69
Rx-538_20kHz_02	395	1	13:19:33	0.900004703	47.720359	16.8221613	119.8	-9.26	-1.44	9.37	20000	121.8551283	147.553	-8.452	0	0	0	82.09394257	164.855	-8.451	224.7258188	162.073	-8.451	42.45469933	162.334	-8.452		-147.553	17.3021	14.5199	14.7806	-147.874	0.0751	0.2049	1.0116		33.2	31.34	32.67
Rx-538_20kHz_02	396	1	13:19:34	0.000004698	47.7203593	16.82216	119.8	-9.33	-1.37	9.43	20000	121.8446341	139.102	-8.451	0	0	0	82.0842513	156.405	-8.45	224.6977245	153.623	-8.45	42.45985322	153.893	-8.441		-139.1021	17.3026	14.5212	14.7906	-139.4231	0.0756	0.2062	1.0216		33.44	31.54	32.99
Rx-538_20kHz_02	397	1	13:19:34	0.100004693	47.7203604	16.822159	119.81	-9.36	-1.24	9.44	20000	121.8781317	130.647	-8.455	0	0	0	82.10388341	147.951	-8.454	224.7609806	145.171	-8.452	42.48384736	145.444	-8.449		-130.6474	17.3032	14.5237	14.7967	-130.9684	0.0762	0.2087	1.0277		33.67	31.93	33.19
Rx-538_20kHz_02	398	1	13:19:34	0.200004688	47.7203614	16.8221581	119.82	-9.39	-1.11	9.45	20000	121.8735124	122.192	-8.456	0	0	0	82.09116629	139.496	-8.455	224.7537321	136.718	-8.453	42.49940195	136.999	-8.445		-122.1917	17.3039	14.5262	14.8074	-122.5127	0.0769	0.2112	1.0384		34.01	32.3	33.54
Rx-538_20kHz_02	399	1	13:19:34	0.300004684	47.7203624	16.8221571	119.83	-9.42	-0.98	9.47	20000	121.8753697	113.736	-8.456	0	0	0	82.08589501	131.04	-8.456	224.761698	128.262	-8.456	42.50347794	128.554	-8.445		-113.7355	17.3042	14.5267	14.8183	-114.0565	0.0772	0.2117	1.0493		34.15	32.38	33.89
Rx-538_20kHz_02	400	1	13:19:34	0.400004679	47.7203634	16.8221562	119.84	-9.44	-0.85	9.48	20000	121.8502866	105.28	-8.455	0	0	0	82.09137348	122.585	-8.455	224.7228165	119.805	-8.457	42.45097749	120.084	-8.47		-105.2801	17.3047	14.5253	14.8037	-105.6011	0.0777	0.2103	1.0347		34.36	32.16	33.42
Rx-538_20kHz_02	401	1	13:19:34	0.500004674	47.7203644	16.8221553	119.85	-9.47	-0.72	9.5	20000	121.8506841	96.826	-8.454	0	0	0	82.08915285	114.132	-8.453	224.7014679	111.352	-8.453	42.45870691	111.635	-8.449		-96.8263	17.3055	14.5256	14.8089	-97.1473	0.0785	0.2106	1.0399		34.68	32.22	33.58
Rx-538_20kHz_02	402	1	13:19:34	0.600004669	47.7203654	16.8221543	119.86	-9.5	-0.59	9.52	20000	121.829189	88.368	-8.458	0	0	0	82.06515079	105.674	-8.458	224.6726821	102.896	-8.456	42.46504149	103.192	-8.443		-88.3683	17.3058	14.5278	14.8241	-88.6893	0.0788	0.2128	1.0551		34.82	32.55	34.08
Rx-538_20kHz_02	403	1	13:19:34	0.700004665	47.7203665	16.8221534	119.87	-9.53	-0.46	9.54	20000	121.8331961	79.911	-8.457	0	0	0	82.06385908	97.217	-8.457	224.6918494	94.44	-8.456	42.46944575	94.734	-8.458		-79.9111	17.3061	14.5286	14.8229	-80.2321	0.0791	0.2136	1.0539		34.99	32.68	34.04
Rx-538_20kHz_02	404	1	13:19:34	0.80000466	47.7203675	16.8221524	119.88	-9.56	-0.33	9.56	20000	121.8288494	71.454	-8.457	0	0	0	82.05928509	88.761	-8.456	224.6752459	85.982	-8.457	42.46030736	86.273	-8.461		-71.4544	17.3066	14.5279	14.8188	-71.7754	0.0796	0.2129	1.0498		35.17	32.58	33.91
Rx-538_20kHz_02	405	1	13:19:34	0.900004655	47.7203685	16.8221514	119.89	-9.58	-0.2	9.59	20000	121.8360542	62.998	-8.457	0	0	0	82.08045979	80.304	-8.457	224.6974204	77.524	-8.458	42.43970943	77.799	-8.474		-62.9975	17.3065	14.5264	14.8012	-63.3185	0.0795	0.2114	1.0322		35.15	32.33	33.34
Rx-538_20kHz_02	406	1	13:19:35	0.00000465	47.7203695	16.8221505	119.9	-9.61	-0.07	9.61	20000	121.8363116	54.542	-8.455	0	0	0	82.08727041	71.849	-8.455	224.6930532	69.068	-8.456	42.42886904	69.333	-8.466		-54.5422	17.3066	14.5258	14.7908	-54.8632	0.0796	0.2108	1.0218		35.19	32.25	33
Rx-538_20kHz_02	407	1	13:19:35	0.100004646	47.7203707	16.8221497	119.89	-9.63	0.08	9.63	20000	121.8648523	46.084	-8.458	0	0	0	82.09930368	63.391	-8.458	224.7420974	60.611	-8.457	42.44498132	60.884	-8.449		-46.0844	17.3065	14.527	14.7992	-46.4054	0.0795	0.212	1.0302		35.16	32.43	33.27
Rx-538_20kHz_02	408	1	13:19:35	0.200004641	47.7203719	16.8221488	119.88	-9.64	0.23	9.64	20000	121.8698103	37.627	-8.458	0	0	0	82.09691088	54.934	-8.457	224.7434	52.157	-8.455	42.46406404	52.434	-8.449		-37.6269	17.307	14.5297	14.8073	-37.9479	0.08	0.2147	1.0383		35.38	32.85	33.53
Rx-538_20kHz_02	409	1	13:19:35	0.300004636	47.7203732	16.8221479	119.87	-9.65	0.38	9.66	20000	121.8702161	29.165	-8.462	0	0	0	82.0912988	46.473	-8.461	224.7513277	43.697	-8.459	42.4758985	43.984	-8.451		-29.1653	17.3077	14.532	14.8183	-29.4863	0.0807	0.217	1.0493		35.67	33.2	33.89
Rx-538_20kHz_02	410	1	13:19:35	0.400004631	47.7203744	16.8221471	119.86	-9.67	0.53	9.68	20000	121.8572691	20.702	-8.463	0	0	0	82.06778932	38.01	-8.463	224.7254117	35.236	-8.461	42.49927584	35.536	-8.448		-20.7023	17.3082	14.5339	14.8336	-21.0233	0.0812	0.2189	1.0646		35.92	33.48	34.38
Rx-538_20kHz_02	411	1	13:19:35	0.500004627	47.7203756	16.8221462	119.85	-9.68	0.67	9.7	20000	121.8505734	12.239	-8.463	0	0	0	82.07767661	29.546	-8.464	224.7121947	26.771	-8.466	42.47353361	27.062	-8.474		-12.2389	17.3076	14.5317	14.8233	-12.5599	0.0806	0.2167	1.0543		35.62	33.15	34.05
Rx-538_20kHz_02	412	1	13:19:35	0.600004622	47.7203768	16.8221454	119.84	-9.69	0.82	9.73	20000	121.855055	3.78	-8.459	0	0	0	82.09524345	21.087	-8.459	224.7223734	18.31	-8.46	42.46035506	18.592	-8.471		-3.7798	17.3077	14.5304	14.8119	-4.1008	0.0807	0.2154	1.0429		35.68	32.95	33.68
Rx-538_20kHz_02	413	1	13:19:35	0.700004617	47.720378	16.8221446	119.83	-9.71	0.97	9.75	20000	121.8589957	-4.677	-8.457	0	0	0	82.08575456	12.631	-8.457	224.7240446	9.855	-8.455	42.47257496	10.154	-8.438		4.6769	17.3076	14.5323	14.8304	4.3559	0.0806	0.2173	1.0614		35.65	33.24	34.28
Rx-538_20kHz_02	414	1	13:19:35	0.800004612	47.7203792	16.8221437	119.82	-9.72	1.12	9.78	20000	121.8581639	-13.135	-8.459	0	0	0	82.07797409	4.172	-8.459	224.7166211	1.398	-8.457	42.49255883	1.698	-8.456		13.1354	17.3076	14.5334	14.8332	12.8144	0.0806	0.2184	1.0642		35.65	33.41	34.37
Rx-538_20kHz_02	415	1	13:19:35	0.900004608	47.7203805	16.8221428	119.81	-9.73	1.27	9.82	20000	121.8569169	-21.598	-8.463	0	0	0	82.07232362	-4.291	-8.463	224.7186813	-7.064	-8.462	42.50397866	-6.77	-8.468		21.5982	17.3073	14.5337	14.8282	21.2772	0.0803	0.2187	1.0592		35.51	33.45	34.21
Rx-538_20kHz_02	416	1	13:19:36	0.000004603	47.7203817	16.822142	119.8	-9.75	1.42	9.85	20000	121.85838	-30.059	-8.461	0	0	0	82.07411084	-12.752	-8.461	224.7313555	-15.527	-8.462	42.49648612	-15.24	-8.47		30.0589	17.3069	14.5323	14.819	29.7379	0.0799	0.2173	1.05		35.34	33.24	33.91
Rx-538_20kHz_02	417	1	13:19:36	0.100004598	47.7203829	16.8221412	119.79	-9.76	1.57	9.88	20000	121.869241	-38.519	-8.46	0	0	0	82.10089062	-21.213	-8.461	224.7603966	-23.99	-8.463	42.48002178	-23.718	-8.478		38.5191	17.3064	14.5295	14.8015	38.1981	0.0794	0.2145	1.0325		35.1	32.81	33.35
Rx-538_20kHz_02	418	1	13:19:36	0.200004593	47.7203841	16.8221404	119.78	-9.77	1.71	9.92	20000	121.8779215	-46.979	-8.46	0	0	0	82.10960334	-29.673	-8.46	224.7629535	-32.45	-8.46	42.47707566	-32.179	-8.461		46.9794	17.3064	14.5293	14.8004	46.6584	0.0794	0.2143	1.0314		35.09	32.78	33.31
Rx-538_20kHz_02	419	1	13:19:36	0.300004589	47.7203853	16.8221396	119.77	-9.78	1.86	9.95	20000	121.878574	-55.443	-8.464	0	0	0	82.09777661	-38.136	-8.463	224.7591205	-40.911	-8.461	42.48961528	-40.623	-8.444		55.4429	17.3066	14.5322	14.8195	55.1219	0.0796	0.2172	1.0505		35.2	33.22	33.93
Rx-538_20kHz_02	420	1	13:19:36	0.400004584	47.7203865	16.8221388	119.76	-9.79	2.01	9.99	20000	121.8541102	-63.907	-8.464	0	0	0	82.07420937	-46.6	-8.463	224.7214682	-49.372	-8.461	42.48383653	-49.078	-8.454		63.9068	17.3073	14.535	14.8293	63.5858	0.0803	0.22	1.0603		35.51	33.66	34.24
Rx-538_20kHz_02	421	1	13:19:36	0.500004579	47.7203878	16.822138	119.75	-9.8	2.16	10.03	20000	121.8556064	-72.369	-8.462	0	0	0	82.06727952	-55.061	-8.462	224.713264	-57.833	-8.461	42.50214832	-57.53	-8.452		72.369	17.3077	14.5361	14.8394	72.048	0.0807	0.2211	1.0704		35.66	33.83	34.57
Rx-538_20kHz_02	422	1	13:19:36	0.600004574	47.720389	16.8221372	119.74	-9.81	2.3	10.07	20000	121.8529862	-80.83	-8.461	0	0	0	82.07127018	-63.524	-8.462	224.7139511	-66.296	-8.463	42.48229702	-65.999	-8.469		80.8304	17.3066	14.5346	14.8319	80.5094	0.0796	0.2196	1.0629		35.2	33.59	34.33
Rx-538_20kHz_02	423	1	13:19:36	0.70000457	47.7203902	16.8221364	119.73	-9.82	2.45	10.12	20000	121.8558507	-89.294	-8.464	0	0	0	82.09459291	-71.988	-8.464	224.7391437	-74.762	-8.466	42.45534036	-74.482	-8.484		89.2941	17.3061	14.532	14.8117	88.9731	0.0791	0.217	1.0427		34.95	33.2	33.67
Rx-538_20kHz_02	424	1	13:19:36	0.800004565	47.7203914	16.8221356	119.72	-9.83	2.6	10.16	20000	121.8518284	-97.756	-8.462	0	0	0	82.09024819	-80.45	-8.462	224.7219463	-83.223	-8.46	42.45851074	-82.939	-8.457		97.7558	17.3061	14.5332	14.8164	97.4348	0.0791	0.2182	1.0474		34.96	33.39	33.83
Rx-538_20kHz_02	425	1	13:19:36	0.90000456	47.7203926	16.8221348	119.71	-9.84	2.75	10.21	20000	121.8466875	-106.219	-8.463	0	0	0	82.06920676	-88.913	-8.463	224.7004865	-91.683	-8.46	42.4890028	-91.383	-8.443		106.2189	17.3064	14.5363	14.8363	105.8979	0.0794	0.2213	1.0673		35.09	33.86	34.47
Rx-538_20kHz_02	426	1	13:19:37	0.000004555	47.7203938	16.822134	119.7	-9.85	2.89	10.26	20000	121.849762	-114.682	-8.464	0	0	0	82.06777483	-97.376	-8.463	224.7187214	-100.145	-8.462	42.49859778	-99.847	-8.464		114.6824	17.3064	14.5377	14.8358	114.3614	0.0794	0.2227	1.0668		35.11	34.07	34.46
Rx-538_20kHz_02	427	1	13:19:37	0.100004551	47.720395	16.8221332	119.71	-9.86	3.04	10.31	20000	121.8683818	-123.147	-8.464	0	0	0	82.07988823	-105.841	-8.465	224.7563757	-108.611	-8.466	42.49986852	-108.312	-8.465		123.1469	17.3057	14.5362	14.8351	122.8259	0.0787	0.2212	1.0661		34.8	33.84	34.43
Rx-538_20kHz_02	428	1	13:19:37	0.200004546	47.7203962	16.8221324	119.72	-9.87	3.19	10.37	20000	121.8775813	-131.61	-8.463	0	0	0	82.11222021	-114.305	-8.464	224.778683	-117.077	-8.466	42.47057938	-116.797	-8.485		131.6098	17.3051	14.5331	14.8126	131.2888	0.0781	0.2181	1.0436		34.51	33.37	33.7
Rx-538_20kHz_02	429	1	13:19:37	0.300004541	47.7203974	16.8221316	119.73	-9.88	3.33	10.42	20000	121.8715798	-140.07	-8.46	0	0	0	82.1113064	-122.765	-8.46	224.764965	-125.537	-8.46	42.46549826	-125.263	-8.466		140.0699	17.3054	14.533	14.807	139.7489	0.0784	0.218	1.038		34.66	33.35	33.52
Rx-538_20kHz_02	430	1	13:19:37	0.400004536	47.7203986	16.8221308	119.74	-9.89	3.48	10.48	20000	121.8498373	-148.531	-8.461	0	0	0	82.08331819	-131.225	-8.461	224.7067846	-133.995	-8.458	42.4693655	-133.709	-8.446		148.5311	17.306	14.5359	14.8224	148.2101	0.079	0.2209	1.0534		34.92	33.8	34.02
Rx-538_20kHz_02	431	1	13:19:37	0.500004532	47.7203998	16.82213	119.75	-9.9	3.62	10.54	20000	121.8497497	-156.992	-8.461	0	0	0	82.07955176	-139.685	-8.46	224.7075707	-142.453	-8.458	42.48415747	-142.162	-8.453		156.992	17.3067	14.539	14.8305	156.671	0.0797	0.224	1.0615		35.26	34.26	34.28
Rx-538_20kHz_02	432	1	13:19:37	0.600004527	47.720401	16.8221292	119.76	-9.91	3.77	10.6	20000	121.8491977	-165.456	-8.464	0	0	0	82.07116602	-148.149	-8.464	224.69967	-150.915	-8.462	42.51234477	-150.615	-8.454		165.4563	17.3074	14.5415	14.8408	165.1353	0.0804	0.2265	1.0718		35.56	34.65	34.62
Rx-538_20kHz_02	433	1	13:19:37	0.700004522	47.7204022	16.8221284	119.77	-9.92	3.91	10.66	20000	121.8459701	-173.919	-8.463	0	0	0	82.06313367	-156.612	-8.463	224.7054211	-159.378	-8.463	42.512009	-159.079	-8.463		173.9191	17.3073	14.5412	14.8402	173.5981	0.0803	0.2262	1.0712		35.5	34.6	34.6
Rx-538_20kHz_02	434	1	13:19:37	0.800004517	47.7204034	16.8221276	119.78	-9.93	4.06	10.73	20000	121.8430003	177.617	-8.464	0	0	0	82.08148456	-165.076	-8.464	224.7119792	-167.845	-8.467	42.47564383	-167.556	-8.477		-177.6172	17.3066	14.5381	14.8269	-177.9382	0.0796	0.2231	1.0579		35.21	34.13	34.17
Rx-538_20kHz_02	435	1	13:19:37	0.900004513	47.7204046	16.8221268	119.79	-9.94	4.21	10.79	20000	121.8480516	169.157	-8.46	0	0	0	82.09304464	-173.536	-8.46	224.7170563	-176.306	-8.461	42.46854611	-176.021	-8.465		-169.1572	17.3071	14.5373	14.8218	-169.4782	0.0801	0.2223	1.0528		35.4	34.01	34
Rx-538_20kHz_02	436	1	13:19:38	0.000004508	47.7204058	16.822126	119.8	-9.95	4.35	10.86	20000	121.8462996	160.696	-8.461	0	0	0	82.07980033	178.004	-8.461	224.7040055	175.236	-8.459	42.4846968	175.53	-8.449		-160.6958	17.3078	14.5397	14.8338	-161.0168	0.0808	0.2247	1.0648		35.73	34.37	34.39
Rx-538_20kHz_02	437	1	13:19:38	0.100004503	47.720407	16.8221252	119.8	-9.97	4.5	10.93	20000	121.856251	152.232	-8.464	0	0	0	82.08233782	169.54	-8.463	224.7255972	166.773	-8.462	42.50755491	167.065	-8.465		-152.2322	17.3082	14.5409	14.8328	-152.5532	0.0812	0.2259	1.0638		35.91	34.55	34.36
Rx-538_20kHz_02	438	1	13:19:38	0.200004498	47.7204082	16.8221243	119.8	-9.98	4.64	11.01	20000	121.8692517	143.769	-8.464	0	0	0	82.09242987	161.077	-8.464	224.7415359	158.309	-8.464	42.50402649	158.6	-8.465		-143.7687	17.3081	14.5401	14.8311	-144.0897	0.0811	0.2251	1.0621		35.88	34.44	34.3
Rx-538_20kHz_02	439	1	13:19:38	0.300004494	47.7204094	16.8221235	119.8	-9.99	4.79	11.08	20000	121.8682681	135.303	-8.466	0	0	0	82.09324985	152.611	-8.466	224.7463603	149.841	-8.468	42.48660004	150.132	-8.467		-135.303	17.3079	14.5382	14.8293	-135.624	0.0809	0.2232	1.0603		35.78	34.14	34.24
Rx-538_20kHz_02	440	1	13:19:38	0.400004489	47.7204106	16.8221227	119.8	-10.01	4.93	11.16	20000	121.8509141	126.84	-8.463	0	0	0	82.09886931	144.148	-8.463	224.7245229	141.376	-8.465	42.46475428	141.642	-8.491		-126.8398	17.3078	14.5363	14.802	-127.1608	0.0808	0.2213	1.033		35.74	33.86	33.36
Rx-538_20kHz_02	441	1	13:19:38	0.500004484	47.7204117	16.8221218	119.8	-10.02	5.08	11.23	20000	121.8538444	118.377	-8.462	0	0	0	82.09200452	135.686	-8.462	224.7166011	132.915	-8.461	42.4774809	133.185	-8.457		-118.3774	17.3085	14.5373	14.8073	-118.6984	0.0815	0.2223	1.0383		36.03	34.01	33.54
Rx-538_20kHz_02	442	1	13:19:38	0.600004479	47.7204129	16.822121	119.8	-10.03	5.22	11.31	20000	121.8534979	109.913	-8.465	0	0	0	82.08122059	127.222	-8.463	224.7115176	124.453	-8.461	42.49933041	124.734	-8.451		-109.9128	17.3096	14.5406	14.8214	-110.2338	0.0826	0.2256	1.0524		36.54	34.52	33.99
Rx-538_20kHz_02	443	1	13:19:38	0.700004475	47.7204141	16.8221202	119.8	-10.05	5.37	11.39	20000	121.8515212	101.448	-8.465	0	0	0	82.07468138	118.759	-8.464	224.7154259	115.991	-8.462	42.50214976	116.272	-8.462		-101.4481	17.3105	14.5434	14.8239	-101.7691	0.0835	0.2284	1.0549		36.91	34.93	34.07
Rx-538_20kHz_02	444	1	13:19:38	0.80000447	47.7204153	16.8221193	119.8	-10.06	5.51	11.47	20000	121.8507696	92.984	-8.464	0	0	0	82.06163068	110.295	-8.464	224.7131834	107.528	-8.464	42.51990908	107.811	-8.461		-92.9839	17.311	14.544	14.8275	-93.3049	0.084	0.229	1.0585		37.15	35.03	34.19
Rx-538_20kHz_02	445	1	13:19:38	0.900004465	47.7204165	16.8221185	119.8	-10.07	5.66	11.55	20000	121.8533796	84.519	-8.465	0	0	0	82.0794916	101.829	-8.466	224.7205266	99.06	-8.468	42.48608537	99.333	-8.479		-84.5186	17.3105	14.5417	14.8143	-84.8396	0.0835	0.2267	1.0453		36.93	34.67	33.76
Rx-538_20kHz_02	446	1	13:19:39	0.00000446	47.7204177	16.8221177	119.8	-10.09	5.8	11.64	20000	121.8614589	76.053	-8.466	0	0	0	82.10447887	93.364	-8.466	224.7480482	90.593	-8.467	42.46281232	90.849	-8.484		-76.0531	17.3105	14.5399	14.7958	-76.3741	0.0835	0.2249	1.0268		36.91	34.4	33.16
Rx-538_20kHz_02	447	1	13:19:39	0.100004456	47.7204189	16.8221168	119.77	-10.1	5.95	11.72	20000	121.8741284	67.59	-8.464	0	0	0	82.10188502	84.9	-8.463	224.7643678	82.131	-8.462	42.47723082	82.4	-8.449		-67.5895	17.3107	14.5416	14.8107	-67.9105	0.0837	0.2266	1.0417		37.02	34.66	33.64
Rx-538_20kHz_02	448	1	13:19:39	0.200004451	47.72042	16.822116	119.74	-10.12	6.09	11.81	20000	121.8780524	59.125	-8.465	0	0	0	82.09333541	76.436	-8.464	224.7584476	73.669	-8.462	42.50042441	73.947	-8.453		-59.1248	17.3114	14.544	14.8222	-59.4458	0.0844	0.229	1.0532		37.3	35.03	34.02
Rx-538_20kHz_02	449	1	13:19:39	0.300004446	47.7204212	16.8221151	119.71	-10.13	6.24	11.9	20000	121.8760028	50.66	-8.465	0	0	0	82.09054286	67.971	-8.465	224.7485158	65.205	-8.464	42.50607367	65.479	-8.468		-50.6598	17.3114	14.5451	14.8192	-50.9808	0.0844	0.2301	1.0502		37.32	35.2	33.92
Rx-538_20kHz_02	450	1	13:19:39	0.400004441	47.7204224	16.8221143	119.68	-10.15	6.38	11.99	20000	121.860118	42.193	-8.466	0	0	0	82.0744229	59.505	-8.467	224.7351894	56.737	-8.468	42.5024944	57.01	-8.469		-42.1935	17.3111	14.5439	14.8161	-42.5145	0.0841	0.2289	1.0471		37.16	35.01	33.82
Rx-538_20kHz_02	451	1	13:19:39	0.500004437	47.7204236	16.8221134	119.65	-10.16	6.53	12.08	20000	121.8542047	33.726	-8.467	0	0	0	82.09237347	51.036	-8.468	224.7377609	48.268	-8.47	42.47402494	48.518	-8.491		-33.7262	17.3102	14.5414	14.7921	-34.0472	0.0832	0.2264	1.0231		36.8	34.63	33.04
Rx-538_20kHz_02	452	1	13:19:39	0.600004432	47.7204248	16.8221126	119.62	-10.18	6.67	12.17	20000	121.8642976	25.261	-8.465	0	0	0	82.09673801	42.572	-8.465	224.7295416	39.802	-8.465	42.48640957	40.05	-8.469		-25.2612	17.3105	14.5412	14.7884	-25.5822	0.0835	0.2262	1.0194		36.9	34.6	32.92
Rx-538_20kHz_02	453	1	13:19:39	0.700004427	47.7204259	16.8221117	119.59	-10.19	6.82	12.26	20000	121.8606676	16.794	-8.467	0	0	0	82.09042412	34.105	-8.466	224.7251687	31.338	-8.464	42.49498264	31.596	-8.454		-16.7943	17.3111	14.5439	14.8013	-17.1153	0.0841	0.2289	1.0323		37.18	35.02	33.34
Rx-538_20kHz_02	454	1	13:19:39	0.800004422	47.7204271	16.8221109	119.56	-10.21	6.96	12.35	20000	121.86076	8.326	-8.468	0	0	0	82.07933641	25.638	-8.468	224.7255526	22.873	-8.465	42.51273543	23.138	-8.457		-8.3258	17.3119	14.5476	14.8123	-8.6468	0.0849	0.2326	1.0433		37.53	35.59	33.69
Rx-538_20kHz_02	455	1	13:19:39	0.900004418	47.7204283	16.82211	119.53	-10.22	7.11	12.45	20000	121.8576074	-0.144	-8.47	0	0	0	82.05580004	17.168	-8.47	224.7178731	14.405	-8.468	42.55937843	14.684	-8.454		0.1443	17.3122	14.5493	14.8287	-0.1767	0.0852	0.2343	1.0597		37.66	35.84	34.23
Rx-538_20kHz_02	456	1	13:19:40	0.000004413	47.7204295	16.8221092	119.5	-10.24	7.25	12.54	20000	121.855954	-8.615	-8.471	0	0	0	82.0781589	8.695	-8.473	224.7257743	5.931	-8.474	42.49165749	6.199	-8.485		8.6154	17.3107	14.5459	14.8148	8.2944	0.0837	0.2309	1.0458		37.01	35.33	33.78
Rx-538_20kHz_02	457	1	13:19:40	0.100004408	47.7204307	16.8221085	119.47	-10.24	7.39	12.63	20000	121.8707184	-17.081	-8.466	0	0	0	82.10259598	0.229	-8.467	224.7594794	-2.538	-8.469	42.46716318	-2.272	-8.471		17.0813	17.3099	14.5431	14.8095	16.7603	0.0829	0.2281	1.0405		36.66	34.9	33.6
Rx-538_20kHz_02	458	1	13:19:40	0.200004403	47.7204319	16.8221077	119.44	-10.25	7.54	12.72	20000	121.8758311	-25.547	-8.466	0	0	0	82.1073363	-8.238	-8.466	224.7698343	-11.003	-8.465	42.46637108	-10.732	-8.46		25.5473	17.3098	14.5441	14.8156	25.2263	0.0828	0.2291	1.0466		36.59	35.05	33.8
Rx-538_20kHz_02	459	1	13:19:40	0.300004399	47.7204331	16.822107	119.41	-10.25	7.68	12.81	20000	121.8700667	-34.011	-8.464	0	0	0	82.08891018	-16.701	-8.464	224.7393905	-19.464	-8.461	42.48608592	-19.181	-8.449		34.0114	17.3101	14.547	14.8306	33.6904	0.0831	0.232	1.0616		36.75	35.49	34.29
Rx-538_20kHz_02	460	1	13:19:40	0.400004394	47.7204342	16.8221063	119.38	-10.26	7.82	12.9	20000	121.8557763	-42.48	-8.469	0	0	0	82.07355467	-25.169	-8.468	224.7231521	-27.93	-8.466	42.50030962	-27.647	-8.466		42.4804	17.3112	14.5504	14.8337	42.1594	0.0842	0.2354	1.0647		37.23	36.02	34.39
Rx-538_20kHz_02	461	1	13:19:40	0.500004389	47.7204354	16.8221056	119.35	-10.26	7.96	12.99	20000	121.8562576	-50.951	-8.471	0	0	0	82.06431046	-33.64	-8.47	224.7277882	-36.398	-8.468	42.51945534	-36.1	-8.454		50.9511	17.3115	14.5527	14.8508	50.6301	0.0845	0.2377	1.0818		37.36	36.37	34.94
Rx-538_20kHz_02	462	1	13:19:40	0.600004384	47.7204366	16.8221049	119.32	-10.27	8.1	13.08	20000	121.8597141	-59.422	-8.471	0	0	0	82.08785379	-42.111	-8.471	224.7435646	-44.87	-8.472	42.47918808	-44.584	-8.484		59.4216	17.3107	14.5513	14.8373	59.1006	0.0837	0.2363	1.0683		37.02	36.15	34.5
Rx-538_20kHz_02	463	1	13:19:40	0.70000438	47.7204378	16.8221042	119.29	-10.27	8.25	13.17	20000	121.8682271	-67.889	-8.468	0	0	0	82.10696642	-50.579	-8.468	224.755883	-53.339	-8.469	42.47560888	-53.06	-8.476		67.8894	17.3105	14.5505	14.8292	67.5684	0.0835	0.2355	1.0602		36.91	36.03	34.24
Rx-538_20kHz_02	464	1	13:19:40	0.800004375	47.720439	16.8221034	119.26	-10.28	8.39	13.27	20000	121.8623363	-76.355	-8.465	0	0	0	82.09525355	-59.043	-8.464	224.7377524	-61.8	-8.461	42.47700596	-61.503	-8.443		76.3547	17.3113	14.555	14.8518	76.0337	0.0843	0.24	1.0828		37.28	36.72	34.97
Rx-538_20kHz_02	465	1	13:19:40	0.90000437	47.7204402	16.8221027	119.23	-10.28	8.53	13.36	20000	121.8635462	-84.824	-8.469	0	0	0	82.08813833	-67.511	-8.468	224.7415375	-70.262	-8.462	42.49969644	-69.951	-8.448		84.8238	17.3125	14.5617	14.8728	84.5028	0.0855	0.2467	1.1038		37.82	37.74	35.65
Rx-538_20kHz_02	466	1	13:19:41	0.000004365	47.7204413	16.822102	119.2	-10.29	8.67	13.46	20000	121.8641444	-93.295	-8.471	0	0	0	82.06806298	-75.981	-8.469	224.7518881	-78.726	-8.464	42.53069845	-78.393	-8.442		93.2949	17.3142	14.5687	14.9015	92.9739	0.0872	0.2537	1.1325		38.56	38.82	36.58
Rx-538_20kHz_02	467	1	13:19:41	0.100004361	47.7204426	16.8221012	119.2	-10.3	8.82	13.56	20000	121.8798894	-101.767	-8.472	0	0	0	82.07578971	-84.453	-8.472	224.7839878	-87.197	-8.471	42.55115889	-86.85	-8.457		101.7668	17.314	14.57	14.9165	101.4458	0.087	0.255	1.1475		38.46	39.01	37.06
Rx-538_20kHz_02	468	1	13:19:41	0.200004356	47.7204438	16.8221005	119.2	-10.3	8.97	13.66	20000	121.8846757	-110.235	-8.469	0	0	0	82.11125594	-92.922	-8.47	224.7935044	-95.669	-8.472	42.5059927	-95.337	-8.487		110.2353	17.313	14.5663	14.8983	109.9143	0.086	0.2513	1.1293		38	38.44	36.47
Rx-538_20kHz_02	469	1	13:19:41	0.300004351	47.7204451	16.8220997	119.2	-10.31	9.12	13.76	20000	121.8807559	-118.701	-8.466	0	0	0	82.11812306	-101.388	-8.466	224.7963572	-104.135	-8.466	42.49405272	-103.803	-8.466		118.7014	17.3133	14.5664	14.8982	118.3804	0.0863	0.2514	1.1292		38.17	38.46	36.47
Rx-538_20kHz_02	470	1	13:19:41	0.400004346	47.7204463	16.8220989	119.2	-10.31	9.27	13.87	20000	121.8580879	-127.171	-8.47	0	0	0	82.08335573	-109.857	-8.469	224.7329463	-112.6	-8.465	42.51839574	-112.244	-8.441		127.1714	17.3149	14.5717	14.9269	126.8504	0.0879	0.2567	1.1579		38.85	39.27	37.4
Rx-538_20kHz_02	471	1	13:19:41	0.500004342	47.7204476	16.8220982	119.2	-10.32	9.42	13.98	20000	121.8623776	-135.643	-8.472	0	0	0	82.08176062	-118.327	-8.47	224.7487745	-121.068	-8.469	42.53957481	-120.709	-8.465		135.6432	17.3162	14.575	14.9339	135.3222	0.0892	0.26	1.1649		39.46	39.77	37.62
Rx-538_20kHz_02	472	1	13:19:41	0.600004337	47.7204488	16.8220974	119.2	-10.33	9.57	14.08	20000	121.8641127	-144.117	-8.474	0	0	0	82.07412779	-126.8	-8.473	224.7565602	-129.541	-8.473	42.55194553	-129.169	-8.46		144.1169	17.3166	14.576	14.9476	143.7959	0.0896	0.261	1.1786		39.6	39.93	38.07
Rx-538_20kHz_02	473	1	13:19:41	0.700004332	47.7204501	16.8220966	119.2	-10.33	9.72	14.19	20000	121.8598652	-152.591	-8.474	0	0	0	82.09040098	-135.275	-8.474	224.7473004	-138.017	-8.476	42.52022137	-137.651	-8.482		152.5907	17.3159	14.5734	14.9396	152.2697	0.0889	0.2584	1.1706		39.31	39.53	37.81
Rx-538_20kHz_02	474	1	13:19:41	0.800004327	47.7204513	16.8220959	119.2	-10.34	9.87	14.3	20000	121.8624297	-161.062	-8.471	0	0	0	82.10672518	-143.746	-8.471	224.7511897	-146.49	-8.473	42.507866	-146.133	-8.482		161.0618	17.3158	14.5716	14.9289	160.7408	0.0888	0.2566	1.1599		39.28	39.26	37.46
Rx-538_20kHz_02	475	1	13:19:41	0.900004323	47.7204526	16.8220951	119.2	-10.35	10.02	14.41	20000	121.8569105	-169.532	-8.47	0	0	0	82.09334939	-152.215	-8.469	224.7326839	-154.956	-8.466	42.52100933	-154.582	-8.449		169.5319	17.3169	14.5758	14.9501	169.2109	0.0899	0.2608	1.1811		39.73	39.89	38.15
Rx-538_20kHz_02	476	1	13:19:42	0.000004318	47.7204538	16.8220943	119.2	-10.35	10.17	14.51	20000	121.8594758	-178.004	-8.472	0	0	0	82.08128862	-160.685	-8.47	224.7404342	-163.422	-8.466	42.54931437	-163.027	-8.445		178.004	17.3191	14.5818	14.977	177.683	0.0921	0.2668	1.208		40.71	40.82	39.02
Rx-538_20kHz_02	477	1	13:19:42	0.100004313	47.7204551	16.8220935	119.2	-10.36	10.33	14.63	20000	121.8769704	173.524	-8.472	0	0	0	82.08883614	-169.156	-8.471	224.7800325	-171.891	-8.469	42.57108164	-171.484	-8.458		-173.5241	17.3198	14.585	14.9914	-173.8451	0.0928	0.27	1.2224		41.03	41.3	39.48
Rx-538_20kHz_02	478	1	13:19:42	0.200004308	47.7204564	16.8220927	119.2	-10.37	10.48	14.75	20000	121.8853408	165.049	-8.475	0	0	0	82.09436322	-177.631	-8.475	224.7974845	179.633	-8.477	42.55804885	-179.958	-8.474		-165.0492	17.3194	14.5833	14.9923	-165.3702	0.0924	0.2683	1.2233		40.84	41.04	39.51
Rx-538_20kHz_02	479	1	13:19:42	0.300004304	47.7204577	16.8220918	119.2	-10.38	10.64	14.87	20000	121.882528	156.573	-8.476	0	0	0	82.11271062	173.892	-8.477	224.7976611	171.152	-8.48	42.51435851	171.546	-8.495		-156.5734	17.3181	14.579	14.9727	-156.8944	0.0911	0.264	1.2037		40.28	40.39	38.88
Rx-538_20kHz_02	480	1	13:19:42	0.400004299	47.720459	16.822091	119.2	-10.39	10.79	14.98	20000	121.8377728	148.1	-8.474	0	0	0	82.08985322	165.419	-8.473	224.7116611	162.679	-8.474	42.49867967	163.063	-8.483		-148.0999	17.3187	14.5789	14.9632	-148.4209	0.0917	0.2639	1.1942		40.55	40.37	38.57
Rx-538_20kHz_02	481	1	13:19:42	0.500004294	47.7204603	16.8220902	119.2	-10.4	10.95	15.1	20000	121.8420963	139.628	-8.472	0	0	0	82.0762589	156.948	-8.471	224.7043079	154.211	-8.467	42.52546753	154.61	-8.453		-139.6279	17.3199	14.5836	14.9825	-139.9489	0.0929	0.2686	1.2135		41.05	41.08	39.19
Rx-538_20kHz_02	482	1	13:19:42	0.600004289	47.7204615	16.8220893	119.2	-10.41	11.11	15.22	20000	121.8403752	131.153	-8.475	0	0	0	82.06884559	148.475	-8.473	224.7137928	145.741	-8.47	42.55431575	146.137	-8.474		-131.1533	17.3213	14.5879	14.9833	-131.4743	0.0943	0.2729	1.2143		41.7	41.75	39.22
Rx-538_20kHz_02	483	1	13:19:42	0.700004285	47.7204628	16.8220885	119.2	-10.42	11.26	15.34	20000	121.8358024	122.677	-8.476	0	0	0	82.05508018	139.999	-8.476	224.6974149	137.266	-8.475	42.57110029	137.674	-8.463		-122.677	17.3219	14.5892	14.9969	-122.998	0.0949	0.2742	1.2279		41.97	41.94	39.66
Rx-538_20kHz_02	484	1	13:19:42	0.80000428	47.7204641	16.8220877	119.2	-10.43	11.42	15.46	20000	121.8418456	114.2	-8.477	0	0	0	82.08307313	131.521	-8.478	224.7201905	128.786	-8.48	42.51809442	129.175	-8.499		-114.2003	17.3207	14.5855	14.9743	-114.5213	0.0937	0.2705	1.2053		41.43	41.39	38.93
Rx-538_20kHz_02	485	1	13:19:42	0.900004275	47.7204654	16.8220868	119.2	-10.44	11.57	15.58	20000	121.8404622	105.727	-8.474	0	0	0	82.09538032	123.048	-8.473	224.7211391	120.312	-8.474	42.50792315	120.686	-8.489		-105.7267	17.3214	14.5851	14.959	-106.0477	0.0944	0.2701	1.19		41.72	41.32	38.44
Rx-538_20kHz_02	486	1	13:19:43	0.00000427	47.7204667	16.822086	119.2	-10.45	11.73	15.71	20000	121.8422509	97.252	-8.474	0	0	0	82.08168532	114.575	-8.473	224.7118856	111.843	-8.468	42.52539008	112.234	-8.452		-97.2524	17.3231	14.5911	14.9815	-97.5734	0.0961	0.2761	1.2125		42.48	42.23	39.16
Rx-538_20kHz_02	487	1	13:19:43	0.100004266	47.7204679	16.8220852	119.2	-10.46	11.88	15.82	20000	121.8608662	88.776	-8.477	0	0	0	82.08594095	106.101	-8.474	224.747559	103.375	-8.469	42.5538786	103.779	-8.455		-88.7759	17.3253	14.599	15.0033	-89.0969	0.0983	0.284	1.2343		43.45	43.45	39.86
Rx-538_20kHz_02	488	1	13:19:43	0.200004261	47.7204692	16.8220844	119.2	-10.47	12.03	15.94	20000	121.8818966	80.298	-8.477	0	0	0	82.09240429	97.625	-8.476	224.7905821	94.903	-8.472	42.5814684	95.321	-8.458		-80.2984	17.3267	14.6046	15.0228	-80.6194	0.0997	0.2896	1.2538		44.09	44.3	40.49
Rx-538_20kHz_02	489	1	13:19:43	0.300004256	47.7204704	16.8220836	119.2	-10.47	12.18	16.06	20000	121.8771301	71.821	-8.478	0	0	0	82.0895842	89.147	-8.479	224.780771	86.425	-8.478	42.55711551	86.845	-8.477		-71.8206	17.3261	14.6042	15.024	-72.1416	0.0991	0.2892	1.255		43.79	44.24	40.53
Rx-538_20kHz_02	490	1	13:19:43	0.400004251	47.7204717	16.8220829	119.2	-10.48	12.33	16.18	20000	121.8581884	63.344	-8.476	0	0	0	82.08762324	80.669	-8.478	224.7401592	77.943	-8.481	42.51770645	78.357	-8.488		-63.3444	17.3242	14.5989	15.0122	-63.6654	0.0972	0.2839	1.2432		42.97	43.44	40.15
Rx-538_20kHz_02	491	1	13:19:43	0.500004247	47.7204729	16.8220821	119.2	-10.49	12.48	16.3	20000	121.8540448	54.869	-8.475	0	0	0	82.1028075	72.193	-8.476	224.7449817	69.466	-8.478	42.49480333	69.86	-8.497		-54.8694	17.3237	14.5963	14.9906	-55.1904	0.0967	0.2813	1.2216		42.73	43.03	39.45
Rx-538_20kHz_02	492	1	13:19:43	0.600004242	47.7204742	16.8220813	119.2	-10.5	12.63	16.42	20000	121.860003	46.393	-8.476	0	0	0	82.09073754	63.718	-8.475	224.7428128	60.994	-8.472	42.51462649	61.404	-8.456		-46.3933	17.3249	14.6007	15.0104	-46.7143	0.0979	0.2857	1.2414		43.29	43.71	40.09
Rx-538_20kHz_02	493	1	13:19:43	0.700004237	47.7204754	16.8220805	119.2	-10.5	12.78	16.54	20000	121.8537741	37.914	-8.479	0	0	0	82.07446805	55.241	-8.478	224.7290593	52.52	-8.474	42.54300055	52.935	-8.468		-37.9142	17.3263	14.6057	15.021	-38.2352	0.0993	0.2907	1.252		43.92	44.48	40.44
Rx-538_20kHz_02	494	1	13:19:43	0.800004232	47.7204767	16.8220797	119.2	-10.51	12.93	16.66	20000	121.8578203	29.431	-8.483	0	0	0	82.06851064	46.759	-8.482	224.7502538	44.039	-8.48	42.5623259	44.454	-8.481		-29.4315	17.3271	14.608	15.0227	-29.7525	0.1001	0.293	1.2537		44.27	44.82	40.49
Rx-538_20kHz_02	495	1	13:19:43	0.900004228	47.7204779	16.822079	119.2	-10.52	13.08	16.79	20000	121.8556294	20.951	-8.481	0	0	0	82.06840955	38.278	-8.481	224.7455336	35.556	-8.483	42.55079211	35.971	-8.483		-20.951	17.3268	14.6052	15.0203	-21.272	0.0998	0.2902	1.2513		44.11	44.4	40.42
Rx-538_20kHz_02	496	1	13:19:44	0.000004223	47.7204792	16.8220782	119.2	-10.53	13.23	16.91	20000	121.8597021	12.472	-8.479	0	0	0	82.09615295	29.797	-8.48	224.757894	27.072	-8.484	42.52214227	27.463	-8.508		-12.4717	17.3257	14.6001	14.9912	-12.7927	0.0987	0.2851	1.2222		43.64	43.61	39.48
Rx-538_20kHz_02	497	1	13:19:44	0.100004218	47.7204804	16.8220774	119.18	-10.53	13.39	17.03	20000	121.8732131	3.997	-8.475	0	0	0	82.10769435	21.323	-8.474	224.7778698	18.597	-8.475	42.53551859	18.984	-8.479		-3.9967	17.3264	14.6001	14.987	-4.3177	0.0994	0.2851	1.218		43.94	43.62	39.34
Rx-538_20kHz_02	498	1	13:19:44	0.200004213	47.7204817	16.8220765	119.16	-10.54	13.54	17.16	20000	121.8792103	-4.479	-8.476	0	0	0	82.09900522	12.849	-8.474	224.7815936	10.127	-8.47	42.55597502	10.529	-8.454		4.4793	17.3285	14.6059	15.0085	4.1583	0.1015	0.2909	1.2395		44.87	44.49	40.03
Rx-538_20kHz_02	499	1	13:19:44	0.300004209	47.720483	16.8220757	119.14	-10.55	13.69	17.29	20000	121.8768218	-12.958	-8.478	0	0	0	82.08472686	4.373	-8.476	224.7865684	1.654	-8.473	42.56812811	2.072	-8.458		12.9576	17.331	14.6114	15.0292	12.6366	0.104	0.2964	1.2602		45.96	45.34	40.7
Rx-538_20kHz_02	500	1	13:19:44	0.400004204	47.7204842	16.8220749	119.12	-10.56	13.84	17.41	20000	121.8637754	-21.438	-8.48	0	0	0	82.06796131	-4.106	-8.479	224.7545181	-6.825	-8.479	42.57892815	-6.398	-8.47		21.4377	17.3321	14.6129	15.0396	21.1167	0.1051	0.2979	1.2706		46.44	45.57	41.04
Rx-538_20kHz_02	501	1	13:19:44	0.500004199	47.7204855	16.8220741	119.1	-10.57	14	17.54	20000	121.8657437	-29.918	-8.48	0	0	0	82.08216576	-12.588	-8.482	224.7583513	-15.309	-8.484	42.53955382	-14.893	-8.495		29.9176	17.3295	14.6085	15.0247	29.5966	0.1025	0.2935	1.2557		45.33	44.9	40.56
Rx-538_20kHz_02	502	1	13:19:44	0.600004194	47.7204868	16.8220733	119.08	-10.58	14.15	17.67	20000	121.8620965	-38.395	-8.477	0	0	0	82.10477659	-21.067	-8.479	224.7708143	-23.79	-8.481	42.49812058	-23.396	-8.504		38.3948	17.3278	14.6047	14.9983	38.0738	0.1008	0.2897	1.2293		44.58	44.31	39.7
Rx-538_20kHz_02	503	1	13:19:44	0.70000419	47.720488	16.8220725	119.06	-10.59	14.3	17.8	20000	121.8653822	-46.872	-8.477	0	0	0	82.0963897	-29.544	-8.477	224.7673516	-32.264	-8.474	42.51338182	-31.859	-8.462		46.872	17.3282	14.6078	15.0132	46.551	0.1012	0.2928	1.2442		44.75	44.79	40.18
Rx-538_20kHz_02	504	1	13:19:44	0.800004185	47.7204893	16.8220716	119.04	-10.6	14.46	17.93	20000	121.8713468	-55.349	-8.477	0	0	0	82.08913264	-38.019	-8.476	224.762627	-40.735	-8.47	42.54212052	-40.319	-8.461		55.3494	17.3301	14.6148	15.03	55.0284	0.1031	0.2998	1.261		45.6	45.86	40.73
Rx-538_20kHz_02	505	1	13:19:44	0.90000418	47.7204906	16.8220708	119.02	-10.61	14.61	18.06	20000	121.8684176	-63.829	-8.48	0	0	0	82.07935603	-46.497	-8.478	224.7673516	-49.21	-8.475	42.56044415	-48.792	-8.473		63.829	17.3316	14.6193	15.0366	63.508	0.1046	0.3043	1.2676		46.26	46.55	40.94
Rx-538_20kHz_02	506	1	13:19:45	0.000004175	47.7204918	16.82207	119	-10.62	14.76	18.19	20000	121.8672892	-72.31	-8.481	0	0	0	82.07321659	-54.98	-8.482	224.7784475	-57.691	-8.481	42.56296516	-57.27	-8.477		72.3103	17.3307	14.6196	15.0408	71.9893	0.1037	0.3046	1.2718		45.82	46.59	41.08
Rx-538_20kHz_02	507	1	13:19:45	0.100004171	47.7204931	16.8220692	119	-10.63	14.91	18.31	20000	121.882951	-80.789	-8.478	0	0	0	82.11278266	-63.461	-8.481	224.8126332	-66.175	-8.484	42.53213165	-65.775	-8.506		80.7888	17.3279	14.6136	15.0137	80.4678	0.1009	0.2986	1.2447		44.6	45.67	40.2
Rx-538_20kHz_02	508	1	13:19:45	0.200004166	47.7204943	16.8220683	119	-10.64	15.06	18.44	20000	121.8863634	-89.262	-8.473	0	0	0	82.12308698	-71.935	-8.474	224.8098304	-74.65	-8.474	42.52719656	-74.253	-8.478		89.2622	17.3272	14.6126	15.0088	88.9412	0.1002	0.2976	1.2398		44.32	45.52	40.04
Rx-538_20kHz_02	509	1	13:19:45	0.300004161	47.7204955	16.8220675	119	-10.65	15.21	18.57	20000	121.8870983	-97.74	-8.478	0	0	0	82.11093842	-80.411	-8.476	224.8047823	-83.121	-8.471	42.53935403	-82.709	-8.456		97.7398	17.3286	14.6187	15.0306	97.4188	0.1016	0.3037	1.2616		44.93	46.46	40.75
Rx-538_20kHz_02	510	1	13:19:45	0.400004156	47.7204968	16.8220667	119	-10.66	15.36	18.7	20000	121.8679011	-106.218	-8.478	0	0	0	82.0900601	-88.887	-8.476	224.7609496	-91.592	-8.471	42.54377935	-91.17	-8.46		106.2178	17.331	14.6255	15.0482	105.8968	0.104	0.3105	1.2792		45.97	47.49	41.32
Rx-538_20kHz_02	511	1	13:19:45	0.500004152	47.720498	16.8220658	119	-10.68	15.51	18.83	20000	121.8663242	-114.694	-8.476	0	0	0	82.08335476	-97.361	-8.474	224.7761971	-100.064	-8.471	42.54820184	-99.637	-8.468		114.6937	17.3327	14.63	15.0563	114.3727	0.1057	0.315	1.2873		46.74	48.19	41.58
Rx-538_20kHz_02	512	1	13:19:45	0.600004147	47.7204992	16.822065	119	-10.69	15.66	18.96	20000	121.863713	-123.173	-8.479	0	0	0	82.0674465	-105.84	-8.479	224.7724301	-108.541	-8.477	42.58191213	-108.099	-8.461		123.1726	17.3326	14.6316	15.074	122.8516	0.1056	0.3166	1.305		46.67	48.44	42.15
Rx-538_20kHz_02	513	1	13:19:45	0.700004142	47.7205005	16.8220642	119	-10.7	15.81	19.09	20000	121.8642998	-131.648	-8.475	0	0	0	82.101847	-114.318	-8.478	224.7851426	-117.024	-8.483	42.52680077	-116.609	-8.51		131.648	17.3301	14.6245	15.0392	131.327	0.1031	0.3095	1.2702		45.57	47.35	41.03
Rx-538_20kHz_02	514	1	13:19:45	0.800004137	47.7205017	16.8220633	119	-10.71	15.96	19.22	20000	121.8642164	-140.123	-8.475	0	0	0	82.10744322	-122.793	-8.475	224.7829936	-125.499	-8.475	42.52573871	-125.084	-8.475		140.1229	17.3299	14.624	15.0392	139.8019	0.1029	0.309	1.2702		45.48	47.27	41.03
Rx-538_20kHz_02	515	1	13:19:45	0.900004133	47.7205029	16.8220625	119	-10.72	16.11	19.36	20000	121.8584821	-148.597	-8.474	0	0	0	82.09203015	-131.266	-8.473	224.7579649	-133.968	-8.469	42.53858962	-133.535	-8.451		148.5972	17.3314	14.6292	15.0627	148.2762	0.1044	0.3142	1.2937		46.14	48.06	41.79
Rx-538_20kHz_02	516	1	13:19:46	0.000004128	47.7205042	16.8220617	119	-10.73	16.26	19.49	20000	121.8599608	-157.074	-8.476	0	0	0	82.08285037	-139.74	-8.474	224.767739	-142.439	-8.471	42.56420447	-141.998	-8.463		157.0737	17.3335	14.635	15.0758	156.7527	0.1065	0.32	1.3068		47.1	48.95	42.21
Rx-538_20kHz_02	517	1	13:19:46	0.100004123	47.7205053	16.8220608	119	-10.75	16.4	19.61	20000	121.8813807	-165.553	-8.479	0	0	0	82.09459624	-148.219	-8.479	224.7985314	-150.916	-8.477	42.58535723	-150.462	-8.464		165.5525	17.3333	14.6364	15.0904	165.2315	0.1063	0.3214	1.3214		47	49.17	42.68
Rx-538_20kHz_02	518	1	13:19:46	0.200004118	47.7205064	16.82206	119	-10.77	16.54	19.74	20000	121.8874538	-174.03	-8.477	0	0	0	82.11160528	-156.698	-8.479	224.8183959	-159.397	-8.481	42.56308385	-158.95	-8.488		174.0298	17.3318	14.6332	15.0799	173.7088	0.1048	0.3182	1.3109		46.32	48.68	42.34
Rx-538_20kHz_02	519	1	13:19:46	0.300004114	47.7205076	16.8220592	119	-10.78	16.68	19.86	20000	121.8867154	177.495	-8.475	0	0	0	82.12546475	-165.174	-8.475	224.8268728	-167.874	-8.477	42.54831917	-167.444	-8.494		-177.4954	17.3311	14.6307	15.0604	-177.8164	0.1041	0.3157	1.2914		46.03	48.29	41.71
Rx-538_20kHz_02	520	1	13:19:46	0.400004109	47.7205087	16.8220583	119	-10.8	16.82	19.99	20000	121.86711	169.019	-8.476	0	0	0	82.10013021	-173.648	-8.475	224.7780597	-176.346	-8.472	42.55666464	-175.897	-8.453		-169.0192	17.3325	14.635	15.0835	-169.3402	0.1055	0.32	1.3145		46.62	48.95	42.46
Rx-538_20kHz_02	521	1	13:19:46	0.500004104	47.7205098	16.8220575	119	-10.81	16.96	20.12	20000	121.8677347	160.541	-8.478	0	0	0	82.09848609	177.876	-8.476	224.7827799	175.182	-8.472	42.57083589	175.631	-8.471		-160.5407	17.335	14.6414	15.0908	-160.8617	0.108	0.3264	1.3218		47.75	49.93	42.69
Rx-538_20kHz_02	522	1	13:19:46	0.600004099	47.720511	16.8220567	119	-10.83	17.1	20.24	20000	121.8683755	152.063	-8.478	0	0	0	82.08921297	169.4	-8.475	224.7832062	166.711	-8.471	42.58573897	167.176	-8.456		-152.0628	17.3376	14.6483	15.113	-152.3838	0.1106	0.3333	1.344		48.9	50.99	43.41
Rx-538_20kHz_02	523	1	13:19:46	0.700004095	47.7205121	16.8220558	119	-10.84	17.24	20.37	20000	121.865747	143.585	-8.477	0	0	0	82.07527656	160.924	-8.476	224.7833088	158.238	-8.473	42.60044659	158.719	-8.457		-143.5854	17.339	14.653	15.1333	-143.9064	0.112	0.338	1.3643		49.5	51.7	44.07
Rx-538_20kHz_02	524	1	13:19:46	0.80000409	47.7205132	16.822055	119	-10.86	17.38	20.49	20000	121.8668411	135.108	-8.478	0	0	0	82.08928081	152.445	-8.479	224.7829519	149.757	-8.481	42.57062789	150.238	-8.481		-135.1077	17.3377	14.6494	15.1301	-135.4287	0.1107	0.3344	1.3611		48.94	51.16	43.96
Rx-538_20kHz_02	525	1	13:19:46	0.900004085	47.7205144	16.8220542	119	-10.87	17.52	20.62	20000	121.8654264	126.633	-8.474	0	0	0	82.11074746	143.97	-8.475	224.7910763	141.279	-8.478	42.53940487	141.741	-8.497		-126.6333	17.3369	14.6454	15.1076	-126.9543	0.1099	0.3304	1.3386		48.6	50.54	43.24
Rx-538_20kHz_02	526	1	13:19:47	0.00000408	47.7205155	16.8220533	119	-10.89	17.66	20.75	20000	121.8675916	118.157	-8.476	0	0	0	82.09889628	135.496	-8.475	224.7901517	132.807	-8.471	42.55066916	133.289	-8.452		-118.1573	17.3383	14.6499	15.1319	-118.4783	0.1113	0.3349	1.3629		49.19	51.23	44.02
Rx-538_20kHz_02	527	1	13:19:47	0.100004076	47.7205167	16.8220525	118.99	-10.9	17.81	20.88	20000	121.8892826	109.68	-8.478	0	0	0	82.10436523	127.02	-8.475	224.8256201	124.336	-8.472	42.5818879	124.827	-8.462		-109.6796	17.3406	14.6559	15.1472	-110.0006	0.1136	0.3409	1.3782		50.22	52.16	44.52
Rx-538_20kHz_02	528	1	13:19:47	0.200004071	47.7205179	16.8220517	118.98	-10.91	17.95	21.01	20000	121.894097	101.203	-8.477	0	0	0	82.10257688	118.544	-8.476	224.8408786	115.861	-8.475	42.59654544	116.357	-8.47		-101.2025	17.3415	14.6584	15.1544	-101.5235	0.1145	0.3434	1.3854		50.62	52.53	44.75
Rx-538_20kHz_02	529	1	13:19:47	0.300004066	47.7205191	16.8220509	118.97	-10.93	18.09	21.14	20000	121.8877504	92.726	-8.476	0	0	0	82.09690181	110.067	-8.477	224.8300245	107.385	-8.476	42.59814126	107.882	-8.475		-92.7263	17.341	14.6582	15.156	-93.0473	0.114	0.3432	1.387		50.42	52.51	44.8
Rx-538_20kHz_02	530	1	13:19:47	0.400004061	47.7205202	16.8220501	118.96	-10.94	18.24	21.27	20000	121.8650536	84.247	-8.48	0	0	0	82.09666935	101.586	-8.481	224.7826237	98.9	-8.484	42.56130302	99.394	-8.488		-84.2467	17.3393	14.6535	15.1476	-84.5677	0.1123	0.3385	1.3786		49.66	51.79	44.53
Rx-538_20kHz_02	531	1	13:19:47	0.500004057	47.7205214	16.8220492	118.95	-10.95	18.38	21.4	20000	121.8698668	75.769	-8.478	0	0	0	82.11095883	93.109	-8.477	224.7917521	90.423	-8.478	42.55217982	90.91	-8.484		-75.7691	17.3398	14.6534	15.1414	-76.0901	0.1128	0.3384	1.3724		49.88	51.77	44.33
Rx-538_20kHz_02	532	1	13:19:47	0.600004052	47.7205226	16.8220484	118.94	-10.96	18.53	21.53	20000	121.8713955	67.285	-8.484	0	0	0	82.09459983	84.627	-8.482	224.7868854	81.947	-8.476	42.57499467	82.461	-8.449		-67.2852	17.3422	14.6615	15.1761	-67.6062	0.1152	0.3465	1.4071		50.94	53.01	45.45
Rx-538_20kHz_02	533	1	13:19:47	0.700004047	47.7205238	16.8220476	118.93	-10.98	18.67	21.66	20000	121.8733742	58.804	-8.481	0	0	0	82.09253191	76.149	-8.478	224.8009235	73.472	-8.475	42.57622043	73.995	-8.466		-58.8041	17.3449	14.6678	15.1908	-59.1251	0.1179	0.3528	1.4218		52.1	53.98	45.92
Rx-538_20kHz_02	534	1	13:19:47	0.800004042	47.720525	16.8220468	118.92	-10.99	18.82	21.79	20000	121.8741282	50.324	-8.48	0	0	0	82.08677281	67.671	-8.478	224.8008928	64.997	-8.475	42.58558247	65.535	-8.46		-50.3244	17.3467	14.6724	15.2109	-50.6454	0.1197	0.3574	1.4419		52.9	54.67	46.57
Rx-538_20kHz_02	535	1	13:19:47	0.900004038	47.7205262	16.822046	118.91	-11	18.96	21.92	20000	121.8709588	41.844	-8.48	0	0	0	82.08529515	59.19	-8.481	224.7992031	56.516	-8.48	42.57160561	57.058	-8.478		-41.8443	17.346	14.6721	15.2135	-42.1653	0.119	0.3571	1.4445		52.61	54.64	46.66
Rx-538_20kHz_02	536	1	13:19:48	0.000004033	47.7205273	16.8220452	118.9	-11.01	19.11	22.05	20000	121.8747418	33.364	-8.48	0	0	0	82.10742495	50.708	-8.482	224.8197873	48.032	-8.485	42.54866866	48.56	-8.498		-33.3642	17.3441	14.6674	15.196	-33.6852	0.1171	0.3524	1.427		51.76	53.91	46.09
Rx-538_20kHz_02	537	1	13:19:48	0.100004028	47.7205285	16.8220443	118.88	-11.03	19.25	22.18	20000	121.8917973	24.888	-8.476	0	0	0	82.11964807	42.233	-8.476	224.8478358	39.557	-8.474	42.55813788	40.094	-8.466		-24.8878	17.3449	14.6694	15.2064	-25.2088	0.1179	0.3544	1.4374		52.14	54.21	46.43
Rx-538_20kHz_02	538	1	13:19:48	0.200004023	47.7205297	16.8220435	118.86	-11.04	19.39	22.31	20000	121.8938623	16.408	-8.48	0	0	0	82.10962985	33.756	-8.477	224.8431048	31.085	-8.472	42.5850215	31.644	-8.451		-16.408	17.3476	14.6774	15.2356	-16.729	0.1206	0.3624	1.4666		53.31	55.43	47.37
Rx-538_20kHz_02	539	1	13:19:48	0.300004019	47.7205308	16.8220427	118.84	-11.06	19.54	22.45	20000	121.8930384	7.925	-8.483	0	0	0	82.09797319	25.275	-8.48	224.8428559	22.609	-8.476	42.60635499	23.185	-8.458		-7.9254	17.3501	14.6836	15.2598	-8.2464	0.1231	0.3686	1.4908		54.4	56.38	48.15
Rx-538_20kHz_02	540	1	13:19:48	0.400004014	47.720532	16.8220418	118.82	-11.07	19.68	22.58	20000	121.8750393	-0.56	-8.486	0	0	0	82.08256554	16.789	-8.486	224.8036325	14.123	-8.486	42.60144029	14.708	-8.478		0.5604	17.3495	14.6834	15.2681	0.2394	0.1225	0.3684	1.4991		54.17	56.35	48.42
Rx-538_20kHz_02	541	1	13:19:48	0.500004009	47.7205332	16.822041	118.8	-11.08	19.82	22.71	20000	121.8770137	-9.043	-8.483	0	0	0	82.09855187	8.303	-8.486	224.8175045	5.634	-8.489	42.57537086	6.202	-8.506		9.0432	17.3467	14.677	15.2448	8.7222	0.1197	0.362	1.4758		52.92	55.38	47.67
Rx-538_20kHz_02	542	1	13:19:48	0.600004004	47.7205343	16.8220402	118.78	-11.1	19.96	22.84	20000	121.8720444	-17.526	-8.483	0	0	0	82.10874901	-0.181	-8.485	224.8094479	-2.853	-8.487	42.55945715	-2.301	-8.502		17.5264	17.3453	14.6732	15.2255	17.2054	0.1183	0.3582	1.4565		52.32	54.8	47.04
Rx-538_20kHz_02	543	1	13:19:48	0.700004	47.7205355	16.8220393	118.76	-11.11	20.11	22.97	20000	121.8762999	-26.01	-8.483	0	0	0	82.10328828	-8.663	-8.482	224.8071452	-11.332	-8.479	42.57699569	-10.765	-8.464		26.0099	17.3466	14.6777	15.2447	25.6889	0.1196	0.3627	1.4757		52.86	55.48	47.67
Rx-538_20kHz_02	544	1	13:19:48	0.800003995	47.7205367	16.8220385	118.74	-11.13	20.25	23.11	20000	121.8758906	-34.487	-8.477	0	0	0	82.101363	-17.137	-8.474	224.8058435	-19.802	-8.47	42.59938662	-19.231	-8.466		34.487	17.3501	14.6852	15.2562	34.166	0.1231	0.3702	1.4872		54.41	56.64	48.04
Rx-538_20kHz_02	545	1	13:19:48	0.90000399	47.7205378	16.8220377	118.72	-11.14	20.39	23.24	20000	121.8763886	-42.966	-8.479	0	0	0	82.09114699	-25.612	-8.475	224.8166128	-28.272	-8.47	42.60587149	-27.685	-8.454		42.9659	17.3539	14.6939	15.2807	42.6449	0.1269	0.3789	1.5117		56.11	57.97	48.83
Rx-538_20kHz_02	546	1	13:19:49	0.000003985	47.720539	16.8220368	118.7	-11.15	20.54	23.37	20000	121.8529721	-51.455	-8.489	0	0	0	82.05757172	-34.099	-8.487	224.7777312	-36.754	-8.482	42.63097019	-36.13	-8.445		51.4552	17.3565	14.7015	15.325	51.1342	0.1295	0.3865	1.556		57.24	59.13	50.26
Rx-538_20kHz_02	547	1	13:19:49	0.100003981	47.7205401	16.822036	118.71	-11.17	20.67	23.5	20000	121.8724724	-59.942	-8.487	0	0	0	82.10099108	-42.587	-8.489	224.8276067	-45.245	-8.491	42.57951261	-44.645	-8.515		59.9418	17.3545	14.6972	15.2965	59.6208	0.1275	0.3822	1.5275		56.36	58.47	49.34
Rx-538_20kHz_02	548	1	13:19:49	0.200003976	47.7205412	16.8220352	118.72	-11.19	20.81	23.63	20000	121.8964056	-68.425	-8.484	0	0	0	82.12746727	-51.071	-8.484	224.872303	-53.729	-8.484	42.57828666	-53.13	-8.485		68.4254	17.3541	14.6964	15.2952	68.1044	0.1271	0.3814	1.5262		56.2	58.35	49.3
Rx-538_20kHz_02	549	1	13:19:49	0.300003971	47.7205424	16.8220343	118.73	-11.2	20.95	23.76	20000	121.8796097	-76.908	-8.483	0	0	0	82.10363161	-59.552	-8.48	224.8318123	-62.205	-8.476	42.59116081	-61.585	-8.455		76.9082	17.3564	14.7032	15.3233	76.5872	0.1294	0.3882	1.5543		57.22	59.38	50.2
Rx-538_20kHz_02	550	1	13:19:49	0.400003966	47.7205435	16.8220335	118.74	-11.22	21.09	23.89	20000	121.8747155	-85.392	-8.483	0	0	0	82.09668579	-68.032	-8.481	224.8243271	-70.682	-8.477	42.59945717	-70.055	-8.47		85.3916	17.3591	14.7095	15.3366	85.0706	0.1321	0.3945	1.5676		58.41	60.35	50.64
Rx-538_20kHz_02	551	1	13:19:49	0.500003962	47.7205446	16.8220327	118.75	-11.24	21.23	24.02	20000	121.8841373	-93.876	-8.485	0	0	0	82.09816279	-76.516	-8.484	224.838141	-79.162	-8.48	42.61902344	-78.511	-8.456		93.8761	17.3597	14.7143	15.3656	93.5551	0.1327	0.3993	1.5966		58.68	61.08	51.57
Rx-538_20kHz_02	552	1	13:19:49	0.600003957	47.7205457	16.8220318	118.76	-11.25	21.36	24.15	20000	121.8802842	-102.364	-8.488	0	0	0	82.09942863	-85.006	-8.49	224.8429626	-87.652	-8.49	42.59422094	-87	-8.489		102.364	17.3575	14.7123	15.3641	102.043	0.1305	0.3973	1.5951		57.7	60.78	51.53
Rx-538_20kHz_02	553	1	13:19:49	0.700003952	47.7205468	16.822031	118.77	-11.27	21.5	24.28	20000	121.8695866	-110.849	-8.485	0	0	0	82.10995009	-93.495	-8.488	224.8275568	-96.142	-8.49	42.56184522	-95.503	-8.503		110.8493	17.3546	14.7077	15.3467	110.5283	0.1276	0.3927	1.5777		56.4	60.07	50.96
Rx-538_20kHz_02	554	1	13:19:49	0.800003947	47.7205479	16.8220302	118.78	-11.28	21.64	24.41	20000	121.8700181	-119.334	-8.485	0	0	0	82.10521765	-101.979	-8.485	224.8151856	-104.623	-8.482	42.56872782	-103.968	-8.465		119.3342	17.3549	14.7107	15.3665	119.0132	0.1279	0.3957	1.5975		56.54	60.54	51.6
Rx-538_20kHz_02	555	1	13:19:49	0.900003943	47.7205491	16.8220293	118.79	-11.3	21.78	24.54	20000	121.8772041	-127.817	-8.483	0	0	0	82.1120083	-110.46	-8.48	224.8252073	-113.099	-8.476	42.58416085	-112.433	-8.466		127.8172	17.3574	14.7181	15.384	127.4962	0.1304	0.4031	1.615		57.64	61.67	52.17
Rx-538_20kHz_02	556	1	13:19:50	0.000003938	47.7205502	16.8220285	118.8	-11.32	21.92	24.67	20000	121.8749803	-136.3	-8.483	0	0	0	82.1028411	-118.938	-8.478	224.8172871	-121.571	-8.472	42.59970679	-120.883	-8.45		136.3004	17.3624	14.7294	15.4169	135.9794	0.1354	0.4144	1.6479		59.86	63.39	53.23
Rx-538_20kHz_02	557	1	13:19:50	0.100003933	47.7205512	16.8220277	118.81	-11.33	22.04	24.78	20000	121.9026128	-144.782	-8.482	0	0	0	82.10818424	-127.416	-8.478	224.8818635	-130.042	-8.471	42.64702758	-129.329	-8.446		144.7824	17.3668	14.7407	15.4533	144.4614	0.1398	0.4257	1.6843		61.82	65.13	54.41
Rx-538_20kHz_02	558	1	13:19:50	0.200003928	47.7205522	16.822027	118.82	-11.35	22.16	24.9	20000	121.9012254	-153.269	-8.487	0	0	0	82.10606817	-135.902	-8.487	224.8840442	-138.528	-8.486	42.6471372	-137.813	-8.484		153.2694	17.3671	14.7413	15.456	152.9484	0.1401	0.4263	1.687		61.94	65.22	54.5
Rx-538_20kHz_02	559	1	13:19:50	0.300003924	47.7205532	16.8220263	118.83	-11.36	22.29	25.02	20000	121.8969104	-161.753	-8.484	0	0	0	82.1265015	-144.389	-8.487	224.8866019	-147.02	-8.492	42.60817064	-146.338	-8.525		161.7532	17.3642	14.7333	15.4147	161.4322	0.1372	0.4183	1.6457		60.66	63.99	53.16
Rx-538_20kHz_02	560	1	13:19:50	0.400003919	47.7205542	16.8220255	118.84	-11.37	22.41	25.13	20000	121.8845709	-170.236	-8.483	0	0	0	82.11877479	-152.872	-8.483	224.8598972	-155.502	-8.482	42.60609192	-154.822	-8.484		170.2362	17.3646	14.7343	15.4139	169.9152	0.1376	0.4193	1.6449		60.83	64.14	53.13
Rx-538_20kHz_02	561	1	13:19:50	0.500003914	47.7205552	16.8220247	118.85	-11.39	22.53	25.25	20000	121.8740673	-178.716	-8.48	0	0	0	82.09931454	-161.348	-8.476	224.8235846	-163.975	-8.473	42.63832927	-163.28	-8.458		178.716	17.3679	14.7411	15.4361	178.395	0.1409	0.4261	1.6671		62.28	65.19	53.85
Rx-538_20kHz_02	562	1	13:19:50	0.600003909	47.7205562	16.822024	118.86	-11.4	22.66	25.37	20000	121.8765059	172.805	-8.479	0	0	0	82.10241792	-169.824	-8.476	224.8290592	-172.449	-8.475	42.65705342	-171.764	-8.484		-172.8054	17.3707	14.7451	15.4308	-173.1264	0.1437	0.4301	1.6618		63.51	65.8	53.68
Rx-538_20kHz_02	563	1	13:19:50	0.700003905	47.7205572	16.8220233	118.87	-11.42	22.78	25.48	20000	121.8835919	164.327	-8.478	0	0	0	82.10349078	-178.302	-8.478	224.8346591	179.074	-8.477	42.65521514	179.782	-8.454		-164.327	17.3714	14.7469	15.4554	-164.648	0.1444	0.4319	1.6864		63.85	66.07	54.48
Rx-538_20kHz_02	564	1	13:19:50	0.8000039	47.7205582	16.8220225	118.88	-11.43	22.9	25.6	20000	121.883202	155.851	-8.476	0	0	0	82.10803493	173.222	-8.477	224.8570895	170.596	-8.478	42.61891165	171.302	-8.481		-155.851	17.3706	14.7452	15.4505	-156.172	0.1436	0.4302	1.6815		63.47	65.8	54.32
Rx-538_20kHz_02	565	1	13:19:50	0.900003895	47.7205592	16.8220217	118.89	-11.45	23.03	25.72	20000	121.8798549	147.372	-8.479	0	0	0	82.11420332	164.741	-8.481	224.8530353	162.114	-8.482	42.59605315	162.808	-8.494		-147.3715	17.3693	14.7422	15.4365	-147.6925	0.1423	0.4272	1.6675		62.92	65.35	53.86
Rx-538_20kHz_02	566	1	13:19:51	0.00000389	47.7205602	16.822021	118.9	-11.46	23.15	25.83	20000	121.8801328	138.893	-8.479	0	0	0	82.11501283	156.263	-8.478	224.8512114	153.637	-8.477	42.59601726	154.331	-8.477		-138.8927	17.3704	14.7442	15.4385	-139.2137	0.1434	0.4292	1.6695		63.4	65.65	53.93
Rx-538_20kHz_02	567	1	13:19:51	0.100003886	47.7205611	16.8220204	118.9	-11.47	23.26	25.94	20000	121.8993587	130.412	-8.481	0	0	0	82.12527591	147.785	-8.478	224.8868137	145.163	-8.474	42.61585805	145.866	-8.465		-130.4117	17.3735	14.7508	15.4541	-130.7327	0.1465	0.4358	1.6851		64.76	66.67	54.43
Rx-538_20kHz_02	568	1	13:19:51	0.200003881	47.720562	16.8220199	118.9	-11.47	23.37	26.04	20000	121.8994863	121.93	-8.482	0	0	0	82.12308521	139.308	-8.478	224.890581	136.688	-8.474	42.62177597	137.394	-8.472		-121.9296	17.378	14.7587	15.4646	-122.2506	0.151	0.4437	1.6956		66.74	67.88	54.77
Rx-538_20kHz_02	569	1	13:19:51	0.300003876	47.7205629	16.8220193	118.9	-11.48	23.48	26.14	20000	121.8966569	113.45	-8.479	0	0	0	82.1206603	130.833	-8.474	224.8910606	128.218	-8.47	42.61867613	128.919	-8.475		-113.4504	17.3831	14.7677	15.4686	-113.7714	0.1561	0.4527	1.6996		68.99	69.25	54.9
Rx-538_20kHz_02	570	1	13:19:51	0.400003871	47.7205638	16.8220187	118.9	-11.48	23.59	26.24	20000	121.8794417	104.969	-8.481	0	0	0	82.09752698	122.357	-8.477	224.8491635	119.747	-8.471	42.62974177	120.464	-8.455		-104.969	17.3877	14.7776	15.4948	-105.29	0.1607	0.4626	1.7258		71.03	70.77	55.75
Rx-538_20kHz_02	571	1	13:19:51	0.500003867	47.7205647	16.8220182	118.9	-11.49	23.7	26.34	20000	121.8689201	96.486	-8.483	0	0	0	82.09148436	113.874	-8.483	224.8375563	111.267	-8.48	42.62833758	111.982	-8.481		-96.4855	17.3886	14.7814	15.4969	-96.8065	0.1616	0.4664	1.7279		71.43	71.35	55.82
Rx-538_20kHz_02	572	1	13:19:51	0.600003862	47.7205657	16.8220176	118.9	-11.49	23.81	26.44	20000	121.8626297	88.001	-8.484	0	0	0	82.10222641	105.388	-8.486	224.8359763	102.78	-8.487	42.59894525	103.469	-8.513		-88.0015	17.3869	14.7785	15.4675	-88.3225	0.1599	0.4635	1.6985		70.7	70.9	54.87
Rx-538_20kHz_02	573	1	13:19:51	0.700003857	47.7205666	16.822017	118.9	-11.5	23.92	26.54	20000	121.8541306	79.521	-8.481	0	0	0	82.09475197	96.909	-8.48	224.8138087	94.302	-8.477	42.60614248	94.991	-8.478		-79.5209	17.3878	14.7815	15.4699	-79.8419	0.1608	0.4665	1.7009		71.07	71.37	54.94
Rx-538_20kHz_02	574	1	13:19:51	0.800003852	47.7205675	16.8220165	118.9	-11.5	24.03	26.64	20000	121.8610578	71.041	-8.48	0	0	0	82.08998836	88.432	-8.477	224.821755	85.83	-8.472	42.62951706	86.525	-8.466		-71.0412	17.3909	14.789	15.4835	-71.3622	0.1639	0.474	1.7145		72.45	72.51	55.38
Rx-538_20kHz_02	575	1	13:19:51	0.900003848	47.7205684	16.8220159	118.9	-11.51	24.14	26.75	20000	121.8620466	62.561	-8.48	0	0	0	82.09056091	79.954	-8.478	224.8263697	77.354	-8.476	42.63468695	78.036	-8.489		-62.5607	17.3932	14.7937	15.4748	-62.8817	0.1662	0.4787	1.7058		73.47	73.23	55.1
Rx-538_20kHz_02	576	1	13:19:52	0.000003843	47.7205693	16.8220153	118.9	-11.51	24.25	26.85	20000	121.8810527	54.079	-8.481	0	0	0	82.09939325	71.473	-8.48	224.8547758	68.877	-8.478	42.65411176	69.565	-8.47		-54.0793	17.3941	14.7973	15.4859	-54.4003	0.1671	0.4823	1.7169		73.88	73.79	55.46
Rx-538_20kHz_02	577	1	13:19:52	0.100003838	47.7205702	16.8220147	118.9	-11.53	24.36	26.95	20000	121.8958763	45.599	-8.48	0	0	0	82.11024591	62.992	-8.481	224.9031316	60.394	-8.482	42.63916685	61.057	-8.508		-45.5989	17.3932	14.7953	15.4584	-45.9199	0.1662	0.4803	1.6894		73.48	73.48	54.57
Rx-538_20kHz_02	578	1	13:19:52	0.200003833	47.720571	16.822014	118.9	-11.54	24.46	27.05	20000	121.9018796	37.118	-8.481	0	0	0	82.1166452	54.51	-8.482	224.9047727	51.911	-8.483	42.63817634	52.571	-8.486		-37.1183	17.3913	14.7927	15.4529	-37.4393	0.1643	0.4777	1.6839		72.64	73.07	54.39
Rx-538_20kHz_02	579	1	13:19:52	0.300003829	47.7205719	16.8220134	118.9	-11.55	24.57	27.15	20000	121.8993051	28.639	-8.479	0	0	0	82.12085802	46.029	-8.481	224.8965529	43.429	-8.482	42.6285891	44.072	-8.499		-28.639	17.3899	14.7902	15.433	-28.96	0.1629	0.4752	1.664		72.01	72.7	53.75
Rx-538_20kHz_02	580	1	13:19:52	0.400003824	47.7205727	16.8220127	118.9	-11.57	24.68	27.25	20000	121.881046	20.157	-8.482	0	0	0	82.10749486	37.548	-8.481	224.8584979	34.949	-8.48	42.62685056	35.583	-8.489		-20.157	17.3907	14.7918	15.4257	-20.478	0.1637	0.4768	1.6567		72.39	72.94	53.52
Rx-538_20kHz_02	581	1	13:19:52	0.500003819	47.7205736	16.8220121	118.9	-11.58	24.78	27.35	20000	121.8847868	11.676	-8.481	0	0	0	82.10736548	29.069	-8.478	224.8605821	26.474	-8.475	42.63829734	27.105	-8.477		-11.6756	17.3939	14.7985	15.4297	-11.9966	0.1669	0.4835	1.6607		73.77	73.96	53.64
Rx-538_20kHz_02	582	1	13:19:52	0.600003814	47.7205744	16.8220114	118.9	-11.59	24.89	27.45	20000	121.8789823	3.194	-8.482	0	0	0	82.1027036	20.592	-8.477	224.855047	18	-8.474	42.64333717	18.617	-8.488		-3.1937	17.3984	14.806	15.4233	-3.5147	0.1714	0.491	1.6543		75.78	75.11	53.44
Rx-538_20kHz_02	583	1	13:19:52	0.70000381	47.7205753	16.8220108	118.9	-11.61	24.99	27.56	20000	121.877174	-5.29	-8.484	0	0	0	82.09088477	12.112	-8.48	224.8434569	9.523	-8.477	42.67195793	10.15	-8.467		5.29	17.4018	14.813	15.4404	4.969	0.1748	0.498	1.6714		77.28	76.19	53.99
Rx-538_20kHz_02	584	1	13:19:52	0.800003805	47.7205761	16.8220101	118.9	-11.62	25.1	27.66	20000	121.8819554	-13.778	-8.488	0	0	0	82.09680635	3.624	-8.488	224.8691165	1.034	-8.489	42.65524144	1.645	-8.505		13.7777	17.4012	14.8113	15.423	13.4567	0.1742	0.4963	1.654		77.02	75.93	53.43
Rx-538_20kHz_02	585	1	13:19:52	0.9000038	47.720577	16.8220095	118.9	-11.63	25.2	27.76	20000	121.8943966	-22.264	-8.486	0	0	0	82.10995317	-4.866	-8.489	224.8941538	-7.457	-8.49	42.64253323	-6.843	-8.489		22.2642	17.3985	14.8074	15.4207	21.9432	0.1715	0.4924	1.6517		75.8	75.32	53.35
Rx-538_20kHz_02	586	1	13:19:53	0.000003795	47.7205778	16.8220088	118.9	-11.65	25.31	27.86	20000	121.8880554	-30.751	-8.486	0	0	0	82.11050316	-13.355	-8.489	224.887234	-15.945	-8.488	42.62901531	-15.335	-8.491		30.7505	17.3959	14.8054	15.416	30.4295	0.1689	0.4904	1.647		74.69	75.02	53.2
Rx-538_20kHz_02	587	1	13:19:53	0.100003791	47.7205786	16.8220083	118.91	-11.66	25.4	27.95	20000	121.8988783	-39.236	-8.486	0	0	0	82.11700756	-21.84	-8.486	224.9077523	-24.429	-8.483	42.63560463	-23.816	-8.482		39.2362	17.3959	14.8077	15.42	38.9152	0.1689	0.4927	1.651		74.66	75.38	53.33
Rx-538_20kHz_02	588	1	13:19:53	0.200003786	47.7205794	16.8220077	118.92	-11.67	25.5	28.04	20000	121.9041073	-47.721	-8.485	0	0	0	82.11544873	-30.324	-8.484	224.9063412	-32.909	-8.48	42.65036213	-32.298	-8.482		47.7209	17.3968	14.812	15.4227	47.3999	0.1698	0.497	1.6537		75.08	76.03	53.42
Rx-538_20kHz_02	589	1	13:19:53	0.300003781	47.7205802	16.8220071	118.93	-11.68	25.6	28.14	20000	121.9064957	-56.205	-8.484	0	0	0	82.11414168	-38.808	-8.484	224.9080033	-41.39	-8.481	42.65641979	-40.791	-8.493		56.2049	17.3972	14.8154	15.414	55.8839	0.1702	0.5004	1.645		75.25	76.54	53.14
Rx-538_20kHz_02	590	1	13:19:53	0.400003776	47.720581	16.8220065	118.94	-11.69	25.69	28.23	20000	121.8906392	-64.688	-8.483	0	0	0	82.10115212	-47.29	-8.482	224.8828907	-49.869	-8.479	42.66187324	-49.294	-8.503		64.6876	17.3975	14.8188	15.394	64.3666	0.1705	0.5038	1.625		75.36	77.07	52.49
Rx-538_20kHz_02	591	1	13:19:53	0.500003772	47.7205817	16.8220059	118.95	-11.7	25.79	28.32	20000	121.8900776	-73.172	-8.484	0	0	0	82.09566366	-55.776	-8.485	224.8792682	-58.35	-8.481	42.67080856	-57.769	-8.476		73.1721	17.3965	14.8221	15.4029	72.8511	0.1695	0.5071	1.6339		74.95	77.57	52.78
Rx-538_20kHz_02	592	1	13:19:53	0.600003767	47.7205825	16.8220053	118.96	-11.71	25.89	28.41	20000	121.8857741	-81.66	-8.487	0	0	0	82.10130505	-64.266	-8.491	224.8800478	-66.839	-8.489	42.66242225	-66.268	-8.499		81.6596	17.3934	14.8206	15.3912	81.3386	0.1664	0.5056	1.6222		73.57	77.35	52.4
Rx-538_20kHz_02	593	1	13:19:53	0.700003762	47.7205833	16.8220047	118.97	-11.72	25.99	28.51	20000	121.8862562	-90.143	-8.484	0	0	0	82.10984671	-72.752	-8.486	224.876444	-75.324	-8.485	42.65989624	-74.761	-8.493		90.1431	17.3907	14.8189	15.382	89.8221	0.1637	0.5039	1.613		72.36	77.09	52.1
Rx-538_20kHz_02	594	1	13:19:53	0.800003757	47.7205841	16.8220042	118.98	-11.74	26.08	28.6	20000	121.8857221	-98.629	-8.486	0	0	0	82.11107641	-81.24	-8.487	224.8719573	-83.808	-8.483	42.66000237	-83.242	-8.481		98.6288	17.3889	14.8212	15.3868	98.3078	0.1619	0.5062	1.6178		71.57	77.44	52.26
Rx-538_20kHz_02	595	1	13:19:53	0.900003753	47.7205849	16.8220036	118.99	-11.75	26.18	28.69	20000	121.8815845	-107.115	-8.487	0	0	0	82.11106551	-89.727	-8.487	224.8641845	-92.29	-8.482	42.65851011	-91.728	-8.486		107.1155	17.3884	14.8255	15.3874	106.7945	0.1614	0.5105	1.6184		71.35	78.09	52.28
Rx-538_20kHz_02	596	1	13:19:54	0.000003748	47.7205857	16.822003	119	-11.76	26.28	28.79	20000	121.8805801	-115.601	-8.485	0	0	0	82.10800443	-98.211	-8.484	224.8637378	-100.768	-8.478	42.66526284	-100.207	-8.479		115.6007	17.3899	14.8329	15.3938	115.2797	0.1629	0.5179	1.6248		72.03	79.24	52.48
Rx-538_20kHz_02	597	1	13:19:54	0.100003743	47.7205862	16.8220026	119.01	-11.76	26.34	28.85	20000	121.9030458	-124.083	-8.483	0	0	0	82.11570476	-106.693	-8.482	224.9096615	-109.245	-8.477	42.70252714	-108.681	-8.474		124.0834	17.3905	14.8382	15.4028	123.7624	0.1635	0.5232	1.6338		72.27	80.04	52.78
Rx-538_20kHz_02	598	1	13:19:54	0.200003738	47.7205868	16.8220022	119.02	-11.77	26.41	28.92	20000	121.9029001	-132.566	-8.482	0	0	0	82.11947052	-115.176	-8.483	224.9028989	-117.728	-8.483	42.70391752	-117.173	-8.493		132.5657	17.3893	14.8376	15.3925	132.2447	0.1623	0.5226	1.6235		71.74	79.95	52.44
Rx-538_20kHz_02	599	1	13:19:54	0.300003734	47.7205874	16.8220018	119.03	-11.78	26.48	28.98	20000	121.9013012	-141.045	-8.479	0	0	0	82.11425313	-123.657	-8.481	224.907238	-126.207	-8.479	42.71258712	-125.642	-8.469		141.045	17.3878	14.8381	15.4026	140.724	0.1608	0.5231	1.6336		71.09	80.02	52.77
Rx-538_20kHz_02	600	1	13:19:54	0.400003729	47.7205879	16.8220014	119.04	-11.78	26.55	29.05	20000	121.8880521	-149.529	-8.484	0	0	0	82.11490598	-132.144	-8.486	224.8951305	-134.695	-8.488	42.69082935	-134.139	-8.496		149.5288	17.3852	14.834	15.3901	149.2078	0.1582	0.519	1.6211		69.92	79.39	52.36
Rx-538_20kHz_03	1	1	13:19:54	0.500003724	47.7205885	16.822001	119.05	-11.79	26.62	29.12	20000	121.8844895	-158.016	-158.016	0	0	0	82.11748798	-140.633	-140.633	224.8946008	-143.185	-143.185	42.68430144	-142.614	-142.614		158.0157	17.3826	14.8306	15.4021	157.6947	0.1556	0.5156	1.6331		68.81	78.88	52.75
Rx-538_20kHz_03	2	1	13:19:54	0.600003719	47.7205891	16.8220006	119.06	-11.8	26.69	29.18	20000	121.8854635	-166.502	-8.486	0	0	0	82.1262616	-149.122	-8.489	224.9023338	-151.676	-8.491	42.68098203	-151.093	-8.48		166.5021	17.3801	14.826	15.4087	166.1811	0.1531	0.511	1.6397		67.7	78.17	52.97
Rx-538_20kHz_03	3	1	13:19:54	0.700003715	47.7205896	16.8220002	119.07	-11.8	26.76	29.25	20000	121.8859549	-174.984	-8.482	0	0	0	82.13406194	-157.606	-8.484	224.9027492	-160.161	-8.485	42.67758492	-159.572	-8.478		174.9841	17.3784	14.8229	15.4125	174.6631	0.1514	0.5079	1.6435		66.95	77.7	53.09
Rx-538_20kHz_03	4	1	13:19:54	0.80000371	47.7205902	16.8219998	119.08	-11.81	26.83	29.31	20000	121.8896149	176.538	-8.478	0	0	0	82.14720035	-166.084	-8.479	224.9124908	-168.641	-8.48	42.67627367	-168.058	-8.486		-176.538	17.3776	14.8206	15.4045	-176.859	0.1506	0.5056	1.6355		66.57	77.34	52.83
Rx-538_20kHz_03	5	1	13:19:54	0.900003705	47.7205908	16.8219994	119.09	-11.82	26.9	29.38	20000	121.8841495	168.056	-8.482	0	0	0	82.14570322	-174.566	-8.482	224.8854578	-177.121	-8.48	42.68527927	-176.518	-8.46		-168.056	17.378	14.8226	15.4264	-168.377	0.151	0.5076	1.6574		66.74	77.65	53.54
Rx-538_20kHz_03	6	1	13:19:55	0.0000037	47.7205913	16.821999	119.1	-11.82	26.97	29.45	20000	121.8846184	159.574	-8.482	0	0	0	82.15253775	176.953	-8.481	224.8912328	174.397	-8.482	42.69029689	174.997	-8.485		-159.5742	17.3786	14.8224	15.423	-159.8952	0.1516	0.5074	1.654		67.03	77.63	53.43
Rx-538_20kHz_03	7	1	13:19:55	0.100003696	47.7205915	16.8219984	119.1	-11.86	27	29.49	20000	121.9006624	151.097	-8.478	0	0	0	82.16904388	168.475	-8.478	224.9156889	165.919	-8.478	42.69939161	166.536	-8.461		-151.0967	17.3786	14.822	15.4395	-151.4177	0.1516	0.507	1.6705		67.01	77.56	53.96
Rx-538_20kHz_03	8	1	13:19:55	0.200003691	47.7205916	16.8219977	119.1	-11.9	27.03	29.54	20000	121.9029488	142.618	-8.479	0	0	0	82.17489098	159.996	-8.479	224.9270553	157.437	-8.482	42.68721818	158.061	-8.475		-142.6182	17.378	14.8187	15.443	-142.9392	0.151	0.5037	1.674		66.77	77.05	54.07
Rx-538_20kHz_03	9	1	13:19:55	0.300003686	47.7205918	16.8219971	119.1	-11.94	27.06	29.58	20000	121.8947214	134.14	-8.478	0	0	0	82.15868044	151.517	-8.479	224.9046437	148.955	-8.482	42.66856301	149.593	-8.469		-134.1399	17.3771	14.815	15.4526	-134.4609	0.1501	0.5	1.6836		66.37	76.49	54.38
Rx-538_20kHz_03	10	1	13:19:55	0.400003681	47.7205919	16.8219965	119.1	-11.98	27.1	29.63	20000	121.8851265	125.662	-8.478	0	0	0	82.1344514	143.038	-8.479	224.8823112	140.474	-8.481	42.65730715	141.123	-8.469		-125.6621	17.3758	14.8117	15.4614	-125.9831	0.1488	0.4967	1.6924		65.8	75.98	54.67
Rx-538_20kHz_03	11	1	13:19:55	0.500003677	47.7205921	16.8219958	119.1	-12.02	27.13	29.67	20000	121.8878306	117.184	-8.478	0	0	0	82.12681043	134.559	-8.479	224.8843819	131.992	-8.481	42.65591439	132.641	-8.483		-117.1843	17.3746	14.808	15.4562	-117.5053	0.1476	0.493	1.6872		65.25	75.42	54.5
Rx-538_20kHz_03	12	1	13:19:55	0.600003672	47.7205922	16.8219952	119.1	-12.06	27.16	29.72	20000	121.8919839	108.702	-8.483	0	0	0	82.12391613	126.076	-8.483	224.8802494	123.507	-8.485	42.66931315	124.155	-8.486		-108.7017	17.3739	14.8056	15.4529	-109.0227	0.1469	0.4906	1.6839		64.96	75.05	54.39
Rx-538_20kHz_03	13	1	13:19:55	0.700003667	47.7205924	16.8219946	119.1	-12.1	27.19	29.76	20000	121.8922375	100.212	-8.49	0	0	0	82.11909578	117.587	-8.489	224.8807941	115.017	-8.49	42.66604541	115.664	-8.491		-100.2121	17.3745	14.8052	15.4517	-100.5331	0.1475	0.4902	1.6827		65.22	74.99	54.35
Rx-538_20kHz_03	14	1	13:19:55	0.800003662	47.7205925	16.8219939	119.1	-12.13	27.22	29.81	20000	121.8902423	91.717	-8.495	0	0	0	82.10997463	109.093	-8.493	224.884249	106.524	-8.493	42.64203144	107.183	-8.481		-91.7174	17.376	14.8067	15.4655	-92.0384	0.149	0.4917	1.6965		65.86	75.23	54.8
Rx-538_20kHz_03	15	1	13:19:55	0.900003658	47.7205927	16.8219933	119.1	-12.17	27.26	29.85	20000	121.8921268	83.225	-8.493	0	0	0	82.10916388	100.602	-8.491	224.8915351	98.033	-8.491	42.63064211	98.693	-8.49		-83.2245	17.3777	14.8088	15.4686	-83.5455	0.1507	0.4938	1.6996		66.62	75.54	54.9
Rx-538_20kHz_03	16	1	13:19:56	0.000003653	47.7205928	16.8219927	119.1	-12.21	27.29	29.9	20000	121.8936613	74.736	-8.489	0	0	0	82.10595978	92.115	-8.487	224.8948345	89.546	-8.488	42.63040765	90.201	-8.492		-74.7357	17.379	14.8099	15.4658	-75.0567	0.152	0.4949	1.6968		67.22	75.71	54.81
Rx-538_20kHz_03	17	1	13:19:56	0.100003648	47.7205928	16.8219919	119.09	-12.27	27.3	29.93	20000	121.886156	66.247	-8.488	0	0	0	82.11004493	83.627	-8.487	224.8773795	81.058	-8.488	42.64039348	81.715	-8.487		-66.2473	17.3801	14.8106	15.4674	-66.5683	0.1531	0.4956	1.6984		67.66	75.82	54.86
Rx-538_20kHz_03	18	1	13:19:56	0.200003643	47.7205927	16.8219911	119.08	-12.32	27.32	29.97	20000	121.8843709	57.756	-8.492	0	0	0	82.15548168	75.137	-8.491	224.8925244	72.564	-8.494	42.62938472	73.22	-8.494		-57.7556	17.3812	14.8086	15.4648	-58.0766	0.1542	0.4936	1.6958		68.17	75.51	54.78
Rx-538_20kHz_03	19	1	13:19:56	0.300003639	47.7205927	16.8219904	119.07	-12.38	27.33	30	20000	121.8802872	49.262	-8.494	0	0	0	82.17751795	66.642	-8.495	224.8911006	64.068	-8.496	42.62383641	64.739	-8.481		-49.262	17.3802	14.8063	15.4773	-49.583	0.1532	0.4913	1.7083		67.74	75.16	55.18
Rx-538_20kHz_03	20	1	13:19:56	0.400003634	47.7205926	16.8219896	119.06	-12.43	27.35	30.04	20000	121.8836573	40.772	-8.49	0	0	0	82.19162362	58.15	-8.493	224.9073487	55.574	-8.495	42.61424268	56.242	-8.497		-40.7719	17.3777	14.8017	15.47	-41.0929	0.1507	0.4867	1.701		66.63	74.46	54.95
Rx-538_20kHz_03	21	1	13:19:56	0.500003629	47.7205926	16.8219888	119.05	-12.49	27.36	30.08	20000	121.8847982	32.283	-8.489	0	0	0	82.18761605	49.659	-8.491	224.901275	47.083	-8.491	42.6180627	47.763	-8.479		-32.2825	17.3762	14.8005	15.4804	-32.6035	0.1492	0.4855	1.7114		65.96	74.26	55.28
Rx-538_20kHz_03	22	1	13:19:56	0.600003624	47.7205925	16.8219881	119.04	-12.55	27.37	30.11	20000	121.8918533	23.791	-8.492	0	0	0	82.190956	41.168	-8.491	224.9131762	38.594	-8.489	42.62100521	39.274	-8.489		-23.791	17.3767	14.8026	15.4833	-24.112	0.1497	0.4876	1.7143		66.17	74.59	55.38
Rx-538_20kHz_03	23	1	13:19:56	0.70000362	47.7205925	16.8219873	119.03	-12.6	27.39	30.15	20000	121.8931343	15.301	-8.49	0	0	0	82.1879181	32.68	-8.488	224.9152178	30.109	-8.484	42.61604654	30.781	-8.493		-15.3013	17.3783	14.8079	15.4801	-15.6223	0.1513	0.4929	1.7111		66.91	75.4	55.27
Rx-538_20kHz_03	24	1	13:19:56	0.800003615	47.7205924	16.8219865	119.02	-12.66	27.4	30.18	20000	121.891297	6.809	-8.493	0	0	0	82.17357021	24.19	-8.49	224.8985396	21.621	-8.488	42.62440761	22.301	-8.48		-6.8085	17.3813	14.8129	15.4924	-7.1295	0.1543	0.4979	1.7234		68.21	76.16	55.67
Rx-538_20kHz_03	25	1	13:19:56	0.90000361	47.7205924	16.8219858	119.01	-12.71	27.42	30.22	20000	121.8958705	-1.683	-8.492	0	0	0	82.20633521	15.701	-8.489	224.925571	13.132	-8.489	42.6309663	13.792	-8.509		1.6833	17.3844	14.8157	15.4754	1.3623	0.1574	0.5007	1.7064		69.57	76.6	55.12
Rx-538_20kHz_03	26	1	13:19:57	0.000003605	47.7205923	16.821985	119	-12.77	27.43	30.26	20000	121.8890833	-10.172	-8.489	0	0	0	82.18674816	7.212	-8.489	224.9006295	4.647	-8.486	42.63648609	5.302	-8.49		10.172	17.384	14.8188	15.4736	9.851	0.157	0.5038	1.7046		69.43	77.07	55.06
Rx-538_20kHz_03	27	1	13:19:57	0.100003601	47.7205919	16.8219847	118.99	-12.81	27.4	30.25	20000	121.9082996	-18.658	-8.486	0	0	0	82.16984824	-1.274	-8.486	224.9346465	-3.836	-8.483	42.63957263	-3.18	-8.481		18.6575	17.3835	14.8215	15.4779	18.3365	0.1565	0.5065	1.7089		69.21	77.49	55.2
Rx-538_20kHz_03	28	1	13:19:57	0.200003596	47.7205916	16.8219843	118.98	-12.85	27.37	30.23	20000	121.9098453	-27.144	-8.487	0	0	0	82.15277269	-9.76	-8.486	224.9327145	-12.321	-8.485	42.63055378	-11.673	-8.493		27.1441	17.384	14.8231	15.4712	26.8231	0.157	0.5081	1.7022		69.39	77.74	54.98
Rx-538_20kHz_03	29	1	13:19:57	0.300003591	47.7205912	16.821984	118.97	-12.88	27.34	30.22	20000	121.9022695	-35.63	-8.486	0	0	0	82.13574066	-18.245	-8.485	224.9190016	-20.805	-8.484	42.62899034	-20.161	-8.488		35.6303	17.3852	14.8254	15.4693	35.3093	0.1582	0.5104	1.7003		69.94	78.08	54.93
Rx-538_20kHz_03	30	1	13:19:57	0.400003586	47.7205908	16.8219837	118.96	-12.92	27.31	30.21	20000	121.8864733	-44.116	-8.486	0	0	0	82.1201156	-26.729	-8.484	224.89337	-29.288	-8.483	42.62008299	-28.653	-8.493		44.1158	17.3869	14.8275	15.4623	43.7948	0.1599	0.5125	1.6933		70.71	78.4	54.7
Rx-538_20kHz_03	31	1	13:19:57	0.500003582	47.7205904	16.8219833	118.95	-12.96	27.27	30.2	20000	121.8918466	-52.6	-8.484	0	0	0	82.11666495	-35.211	-8.482	224.9011297	-37.77	-8.482	42.62315782	-37.132	-8.478		52.5997	17.3885	14.8294	15.4677	52.2787	0.1615	0.5144	1.6987		71.38	78.69	54.87
Rx-538_20kHz_03	32	1	13:19:57	0.600003577	47.72059	16.821983	118.94	-13	27.24	30.18	20000	121.8886848	-61.086	-8.486	0	0	0	82.10955645	-43.696	-8.485	224.9032819	-46.255	-8.485	42.61702874	-45.633	-8.501		61.0861	17.3896	14.8307	15.4526	60.7651	0.1626	0.5157	1.6836		71.9	78.89	54.39
Rx-538_20kHz_03	33	1	13:19:57	0.700003572	47.7205897	16.8219827	118.93	-13.04	27.21	30.17	20000	121.8855736	-69.573	-8.487	0	0	0	82.09901406	-52.183	-8.486	224.8942088	-54.74	-8.484	42.62317154	-54.115	-8.482		69.5735	17.3909	14.8337	15.4584	69.2525	0.1639	0.5187	1.6894		72.47	79.35	54.57
Rx-538_20kHz_03	34	1	13:19:57	0.800003567	47.7205893	16.8219823	118.92	-13.07	27.18	30.16	20000	121.8674275	-78.063	-8.49	0	0	0	82.0908324	-60.673	-8.49	224.8632802	-63.23	-8.49	42.62142949	-62.613	-8.498		78.0634	17.3909	14.8331	15.4502	77.7424	0.1639	0.5181	1.6812		72.45	79.26	54.31
Rx-538_20kHz_03	35	1	13:19:57	0.900003563	47.7205889	16.821982	118.91	-13.11	27.15	30.15	20000	121.8628217	-86.551	-8.487	0	0	0	82.09767929	-69.16	-8.488	224.8479425	-71.72	-8.489	42.62695566	-71.099	-8.486		86.5505	17.3901	14.8308	15.4515	86.2295	0.1631	0.5158	1.6825		72.1	78.91	54.35
Rx-538_20kHz_03	36	1	13:19:58	0.000003558	47.7205885	16.8219817	118.9	-13.15	27.12	30.14	20000	121.8671474	-95.037	-8.487	0	0	0	82.10057883	-77.648	-8.487	224.8556822	-80.209	-8.49	42.62315117	-79.591	-8.492		95.0373	17.3896	14.828	15.4461	94.7163	0.1626	0.513	1.6771		71.88	78.48	54.18
Rx-538_20kHz_03	37	1	13:19:58	0.100003553	47.720588	16.8219814	118.89	-13.18	27.07	30.11	20000	121.8950851	-103.524	-8.487	0	0	0	82.12239486	-86.135	-8.487	224.9166178	-88.697	-8.488	42.62951738	-88.081	-8.49		103.5239	17.3889	14.8265	15.4426	103.2029	0.1619	0.5115	1.6736		71.58	78.25	54.06
Rx-538_20kHz_03	38	1	13:19:58	0.200003548	47.7205875	16.8219812	118.88	-13.22	27.02	30.08	20000	121.9023132	-112.012	-8.488	0	0	0	82.12637221	-94.623	-8.488	224.9298253	-97.186	-8.488	42.63666013	-96.567	-8.485		112.0118	17.3886	14.8259	15.4449	111.6908	0.1616	0.5109	1.6759		71.44	78.15	54.14
Rx-538_20kHz_03	39	1	13:19:58	0.300003544	47.7205869	16.821981	118.87	-13.25	26.97	30.05	20000	121.8904367	-120.496	-8.485	0	0	0	82.11803049	-103.108	-8.485	224.9050499	-105.671	-8.485	42.6382338	-105.056	-8.489		120.4965	17.3884	14.8258	15.4402	120.1755	0.1614	0.5108	1.6712		71.36	78.15	53.98
Rx-538_20kHz_03	40	1	13:19:58	0.400003539	47.7205864	16.8219808	118.86	-13.29	26.92	30.02	20000	121.8820023	-128.982	-8.485	0	0	0	82.11176838	-111.593	-8.484	224.8833209	-114.155	-8.484	42.63858209	-113.545	-8.489		128.9816	17.389	14.8267	15.4365	128.6606	0.162	0.5117	1.6675		71.61	78.28	53.87
Rx-538_20kHz_03	41	1	13:19:58	0.500003534	47.7205859	16.8219806	118.85	-13.32	26.87	30	20000	121.8668474	-137.463	-8.481	0	0	0	82.10125875	-120.073	-8.48	224.8544187	-122.634	-8.479	42.63707911	-122.028	-8.483		137.4628	17.3903	14.8289	15.4345	137.1418	0.1633	0.5139	1.6655		72.18	78.61	53.8
Rx-538_20kHz_03	42	1	13:19:58	0.600003529	47.7205854	16.8219804	118.84	-13.36	26.83	29.97	20000	121.8608765	-145.945	-8.482	0	0	0	82.09486133	-128.553	-8.48	224.8432919	-131.112	-8.478	42.63726578	-130.512	-8.484		145.945	17.3925	14.833	15.4328	145.624	0.1655	0.518	1.6638		73.17	79.25	53.75
Rx-538_20kHz_03	43	1	13:19:58	0.700003525	47.7205849	16.8219802	118.83	-13.39	26.78	29.94	20000	121.8682992	-154.428	-8.483	0	0	0	82.09808816	-137.033	-8.481	224.8503576	-139.591	-8.479	42.65313957	-138.982	-8.47		154.4281	17.3947	14.8371	15.4458	154.1071	0.1677	0.5221	1.6768		74.14	79.88	54.16
Rx-538_20kHz_03	44	1	13:19:58	0.80000352	47.7205844	16.8219799	118.82	-13.43	26.73	29.91	20000	121.8652583	-162.913	-8.485	0	0	0	82.09706559	-145.517	-8.484	224.8416335	-148.076	-8.485	42.649618	-147.472	-8.489		162.9134	17.396	14.8372	15.4416	162.5924	0.169	0.5222	1.6726		74.7	79.89	54.03
Rx-538_20kHz_03	45	1	13:19:58	0.900003515	47.7205838	16.8219797	118.81	-13.46	26.68	29.88	20000	121.8679837	-171.398	-8.485	0	0	0	82.09410047	-154.002	-8.485	224.8404697	-156.561	-8.485	42.64822573	-155.95	-8.478		171.3981	17.396	14.8372	15.4484	171.0771	0.169	0.5222	1.6794		74.7	79.88	54.25
Rx-538_20kHz_03	46	1	13:19:59	0.00000351	47.7205833	16.8219795	118.8	-13.5	26.63	29.86	20000	121.8646327	-179.884	-8.486	0	0	0	82.09063785	-162.489	-8.487	224.8355939	-165.05	-8.489	42.63255118	-164.444	-8.494		179.8841	17.3947	14.8345	15.4404	179.5631	0.1677	0.5195	1.6714		74.14	79.47	53.99
Rx-538_20kHz_03	47	1	13:19:59	0.100003506	47.7205827	16.8219798	118.8	-13.5	26.56	29.79	20000	121.8857694	171.628	-8.488	0	0	0	82.09590217	-170.978	-8.488	224.8679141	-173.537	-8.487	42.64447882	-172.92	-8.477		-171.628	17.3944	14.8352	15.4517	-171.949	0.1674	0.5202	1.6827		74	79.58	54.36
Rx-538_20kHz_03	48	1	13:19:59	0.200003501	47.7205821	16.8219801	118.8	-13.5	26.49	29.73	20000	121.9047682	163.14	-8.488	0	0	0	82.10805166	-179.466	-8.488	224.9142553	177.974	-8.489	42.64494939	178.579	-8.501		-163.1403	17.3941	14.8335	15.4388	-163.4613	0.1671	0.5185	1.6698		73.87	79.32	53.94
Rx-538_20kHz_03	49	1	13:19:59	0.300003496	47.7205815	16.8219805	118.8	-13.5	26.42	29.67	20000	121.9022782	154.653	-8.487	0	0	0	82.10168931	172.047	-8.487	224.9036443	169.486	-8.487	42.65429893	170.097	-8.482		-154.6532	17.3942	14.8333	15.4436	-154.9742	0.1672	0.5183	1.6746		73.92	79.29	54.09
Rx-538_20kHz_03	50	1	13:19:59	0.400003491	47.7205809	16.8219808	118.8	-13.5	26.35	29.61	20000	121.8816273	146.168	-8.485	0	0	0	82.07818934	163.564	-8.484	224.8672317	161.003	-8.484	42.65079577	161.607	-8.49		-146.1684	17.3952	14.8342	15.4387	-146.4894	0.1682	0.5192	1.6697		74.38	79.42	53.94
Rx-538_20kHz_03	51	1	13:19:59	0.500003487	47.7205803	16.8219811	118.8	-13.5	26.28	29.54	20000	121.8851198	137.684	-8.485	0	0	0	82.06947598	155.081	-8.483	224.8738701	152.52	-8.483	42.66503595	153.129	-8.478		-137.6839	17.3967	14.8361	15.4447	-138.0049	0.1697	0.5211	1.6757		75.03	79.71	54.13
Rx-538_20kHz_03	52	1	13:19:59	0.600003482	47.7205797	16.8219814	118.8	-13.5	26.21	29.48	20000	121.8875632	129.199	-8.485	0	0	0	82.07087151	146.596	-8.484	224.8812716	144.035	-8.485	42.67069723	144.643	-8.486		-129.199	17.3974	14.8358	15.4437	-129.52	0.1704	0.5208	1.6747		75.33	79.67	54.1
Rx-538_20kHz_03	53	1	13:19:59	0.700003477	47.7205791	16.8219817	118.8	-13.5	26.14	29.42	20000	121.8873202	120.714	-8.485	0	0	0	82.07980308	138.112	-8.484	224.8668637	135.549	-8.486	42.68125392	136.174	-8.468		-120.714	17.3981	14.835	15.4604	-121.035	0.1711	0.52	1.6914		75.65	79.55	54.64
Rx-538_20kHz_03	54	1	13:19:59	0.800003472	47.7205785	16.821982	118.8	-13.5	26.07	29.36	20000	121.8933581	112.229	-8.485	0	0	0	82.10674675	129.626	-8.486	224.8852807	127.059	-8.49	42.67421209	127.682	-8.493		-112.2285	17.3978	14.8306	15.4531	-112.5495	0.1708	0.5156	1.6841		75.5	78.88	54.4
Rx-538_20kHz_03	55	1	13:19:59	0.900003468	47.7205779	16.8219823	118.8	-13.5	26	29.29	20000	121.8908511	103.743	-8.486	0	0	0	82.11223218	121.14	-8.487	224.8807315	118.571	-8.488	42.67276682	119.214	-8.468		-103.743	17.3967	14.828	15.4711	-104.064	0.1697	0.513	1.7021		75.02	78.48	54.98
Rx-538_20kHz_03	56	1	13:20:00	0.000003463	47.7205773	16.8219827	118.8	-13.5	25.92	29.23	20000	121.8850673	95.256	-8.487	0	0	0	82.11640886	112.651	-8.489	224.888918	110.079	-8.492	42.65451888	110.717	-8.497		-95.2562	17.3948	14.8225	15.4605	-95.5772	0.1678	0.5075	1.6915		74.17	77.64	54.64
Rx-538_20kHz_03	57	1	13:20:00	0.100003458	47.7205767	16.8219831	118.81	-13.5	25.85	29.16	20000	121.905596	86.773	-8.483	0	0	0	82.1302569	104.166	-8.485	224.9270504	101.592	-8.486	42.65947182	102.241	-8.476		-86.7733	17.3929	14.8189	15.4676	-87.0943	0.1659	0.5039	1.6986		73.36	77.08	54.87
Rx-538_20kHz_03	58	1	13:20:00	0.200003453	47.720576	16.8219835	118.82	-13.5	25.77	29.09	20000	121.9060101	78.289	-8.485	0	0	0	82.13348867	95.681	-8.485	224.9257283	93.105	-8.487	42.65907424	93.755	-8.486		-78.2885	17.3924	14.8164	15.4665	-78.6095	0.1654	0.5014	1.6975		73.11	76.7	54.83
Rx-538_20kHz_03	59	1	13:20:00	0.300003449	47.7205753	16.8219839	118.83	-13.49	25.69	29.01	20000	121.9077374	69.805	-8.483	0	0	0	82.13455074	87.199	-8.482	224.9239571	84.623	-8.482	42.66370635	85.277	-8.478		-69.8051	17.3936	14.8181	15.4717	-70.1261	0.1666	0.5031	1.7027		73.67	76.97	55
Rx-538_20kHz_03	60	1	13:20:00	0.400003444	47.7205747	16.8219843	118.84	-13.49	25.61	28.94	20000	121.8853127	61.321	-8.484	0	0	0	82.11380064	78.718	-8.481	224.870138	76.144	-8.48	42.66469203	76.806	-8.471		-61.3212	17.3969	14.8223	15.4847	-61.6422	0.1699	0.5073	1.7157		75.1	77.61	55.42
Rx-538_20kHz_03	61	1	13:20:00	0.500003439	47.720574	16.8219847	118.85	-13.49	25.53	28.87	20000	121.8806514	52.838	-8.483	0	0	0	82.10961383	70.237	-8.481	224.8564153	67.665	-8.479	42.67051541	68.334	-8.472		-52.8378	17.3995	14.827	15.4958	-53.1588	0.1725	0.512	1.7268		76.27	78.33	55.78
Rx-538_20kHz_03	62	1	13:20:00	0.600003434	47.7205733	16.8219851	118.86	-13.49	25.45	28.8	20000	121.8872628	44.356	-8.482	0	0	0	82.11385789	61.756	-8.481	224.8612205	59.184	-8.481	42.68011616	59.862	-8.471		-44.3557	17.4007	14.828	15.5067	-44.6767	0.1737	0.513	1.7377		76.79	78.48	56.13
Rx-538_20kHz_03	63	1	13:20:00	0.70000343	47.7205727	16.8219855	118.87	-13.48	25.37	28.73	20000	121.8827518	35.875	-8.481	0	0	0	82.10853846	53.274	-8.482	224.8532518	50.7	-8.484	42.66499996	51.381	-8.481		-35.8749	17.3989	14.8246	15.5063	-36.1959	0.1719	0.5096	1.7373		76.01	77.96	56.12
Rx-538_20kHz_03	64	1	13:20:00	0.800003425	47.720572	16.8219859	118.88	-13.48	25.29	28.66	20000	121.8806125	27.392	-8.483	0	0	0	82.09848584	44.787	-8.487	224.8463074	42.21	-8.489	42.65275718	42.902	-8.479		-27.3919	17.3948	14.8185	15.51	-27.7129	0.1678	0.5035	1.741		74.2	77.03	56.24
Rx-538_20kHz_03	65	1	13:20:00	0.90000342	47.7205713	16.8219863	118.89	-13.48	25.21	28.58	20000	121.8811691	18.911	-8.481	0	0	0	82.08696586	36.302	-8.485	224.8519235	33.724	-8.487	42.64384023	34.413	-8.489		-18.911	17.3908	14.8125	15.5019	-19.232	0.1638	0.4975	1.7329		72.42	76.11	55.98
Rx-538_20kHz_03	66	1	13:20:01	0.000003415	47.7205707	16.8219867	118.9	-13.48	25.13	28.51	20000	121.8916562	10.43	-8.481	0	0	0	82.077826	27.819	-8.483	224.8661863	25.241	-8.483	42.64747169	25.947	-8.466		-10.4302	17.3889	14.8106	15.5165	-10.7512	0.1619	0.4956	1.7475		71.59	75.81	56.45
Rx-538_20kHz_03	67	1	13:20:01	0.100003411	47.72057	16.8219871	118.91	-13.47	25.05	28.44	20000	121.9017611	1.951	-8.479	0	0	0	82.08052922	19.34	-8.479	224.8929846	16.761	-8.48	42.64939151	17.468	-8.479		-1.9509	17.3889	14.8097	15.5168	-2.2719	0.1619	0.4947	1.7478		71.57	75.68	56.46
Rx-538_20kHz_03	68	1	13:20:01	0.200003406	47.7205694	16.8219875	118.92	-13.47	24.97	28.37	20000	121.8851	-6.531	-8.482	0	0	0	82.06377379	10.859	-8.481	224.8608614	8.28	-8.48	42.64988696	9.004	-8.464		6.5309	17.3895	14.8112	15.5345	6.2099	0.1625	0.4962	1.7655		71.84	75.91	57.03
Rx-538_20kHz_03	69	1	13:20:01	0.300003401	47.7205688	16.8219879	118.93	-13.46	24.9	28.3	20000	121.8842576	-15.013	-8.482	0	0	0	82.06712636	2.376	-8.483	224.8546388	-0.202	-8.483	42.65811981	0.535	-8.469		15.0133	17.389	14.811	15.5481	14.6923	0.162	0.496	1.7791		71.6	75.87	57.47
Rx-538_20kHz_03	70	1	13:20:01	0.400003396	47.7205681	16.8219883	118.94	-13.45	24.82	28.23	20000	121.8679243	-23.498	-8.484	0	0	0	82.07680735	-6.111	-8.486	224.8192647	-8.692	-8.49	42.64560947	-7.951	-8.486		23.4977	17.3871	14.8055	15.5468	23.1767	0.1601	0.4905	1.7778		70.78	75.04	57.43
Rx-538_20kHz_03	71	1	13:20:01	0.500003392	47.7205675	16.8219888	118.95	-13.45	24.74	28.16	20000	121.8671429	-31.983	-8.485	0	0	0	82.09007958	-14.599	-8.488	224.8265774	-17.183	-8.491	42.63109444	-16.432	-8.481		31.9827	17.3838	14.7999	15.551	31.6617	0.1568	0.4849	1.782		69.32	74.18	57.57
Rx-538_20kHz_03	72	1	13:20:01	0.600003387	47.7205669	16.8219892	118.96	-13.44	24.67	28.09	20000	121.8622521	-40.467	-8.484	0	0	0	82.09707186	-23.087	-8.488	224.8339353	-25.674	-8.491	42.62068966	-24.923	-8.492		40.4667	17.3802	14.7927	15.5433	40.1457	0.1532	0.4777	1.7743		67.74	73.08	57.32
Rx-538_20kHz_03	73	1	13:20:01	0.700003382	47.7205662	16.8219896	118.97	-13.44	24.59	28.02	20000	121.8652111	-48.948	-8.481	0	0	0	82.09948913	-31.57	-8.483	224.8411234	-34.159	-8.485	42.62019764	-33.404	-8.48		48.9479	17.378	14.7891	15.5442	48.6269	0.151	0.4741	1.7752		66.77	72.53	57.34
Rx-538_20kHz_03	74	1	13:20:01	0.800003377	47.7205656	16.82199	118.98	-13.43	24.51	27.95	20000	121.8625975	-57.43	-8.483	0	0	0	82.09974096	-40.053	-8.484	224.8347023	-42.642	-8.484	42.61274593	-41.889	-8.486		57.4305	17.377	14.788	15.5411	57.1095	0.15	0.473	1.7721		66.31	72.36	57.25
Rx-538_20kHz_03	75	1	13:20:01	0.900003373	47.720565	16.8219904	118.99	-13.43	24.44	27.88	20000	121.8865531	-65.913	-8.482	0	0	0	82.1146811	-48.535	-8.481	224.8714737	-51.122	-8.48	42.63019307	-50.363	-8.473		65.9126	17.378	14.7902	15.5499	65.5916	0.151	0.4752	1.7809		66.77	72.7	57.53
Rx-538_20kHz_03	76	1	13:20:02	0.000003368	47.7205643	16.8219908	119	-13.42	24.36	27.81	20000	121.879781	-74.395	-8.483	0	0	0	82.10757505	-57.016	-8.481	224.8579876	-59.601	-8.479	42.6419406	-58.838	-8.475		74.3953	17.3797	14.7938	15.5577	74.0743	0.1527	0.4788	1.7887		67.52	73.25	57.78
Rx-538_20kHz_03	77	1	13:20:02	0.100003363	47.7205637	16.8219913	118.99	-13.42	24.29	27.75	20000	121.8998049	-82.88	-8.485	0	0	0	82.12158933	-65.5	-8.484	224.8907768	-68.084	-8.483	42.66881055	-67.312	-8.474		82.8805	17.3806	14.7961	15.5688	82.5595	0.1536	0.4811	1.7998		67.9	73.6	58.14
Rx-538_20kHz_03	78	1	13:20:02	0.200003358	47.7205631	16.8219917	118.98	-13.41	24.21	27.68	20000	121.901438	-91.369	-8.488	0	0	0	82.12969082	-73.989	-8.489	224.8995186	-76.574	-8.49	42.6646906	-75.816	-8.504		91.3689	17.3797	14.7947	15.553	91.0479	0.1527	0.4797	1.784		67.52	73.38	57.63
Rx-538_20kHz_03	79	1	13:20:02	0.300003354	47.7205625	16.8219921	118.97	-13.4	24.14	27.61	20000	121.9043566	-99.855	-8.486	0	0	0	82.12334026	-82.476	-8.487	224.8868208	-85.06	-8.486	42.67829817	-84.275	-8.459		99.8552	17.3788	14.7952	15.5803	99.5342	0.1518	0.4802	1.8113		67.11	73.47	58.51
Rx-538_20kHz_03	80	1	13:20:02	0.400003349	47.7205619	16.8219925	118.96	-13.4	24.07	27.54	20000	121.8820282	-108.341	-8.486	0	0	0	82.10736301	-90.965	-8.489	224.8413901	-93.551	-8.491	42.65446473	-92.776	-8.502		108.3414	17.3762	14.7907	15.5649	108.0204	0.1492	0.4757	1.7959		65.96	72.77	58.02
Rx-538_20kHz_03	81	1	13:20:02	0.500003344	47.7205613	16.8219929	118.95	-13.39	23.99	27.48	20000	121.8824472	-116.826	-8.484	0	0	0	82.09456787	-99.452	-8.487	224.8366729	-102.037	-8.487	42.65291048	-101.251	-8.474		116.8259	17.3742	14.7885	15.5752	116.5049	0.1472	0.4735	1.8062		65.07	72.43	58.35
Rx-538_20kHz_03	82	1	13:20:02	0.600003339	47.7205607	16.8219933	118.94	-13.38	23.92	27.41	20000	121.8739879	-125.309	-8.484	0	0	0	82.08025569	-107.937	-8.485	224.827461	-110.523	-8.486	42.6438007	-109.741	-8.49		125.3095	17.3728	14.7863	15.5685	124.9885	0.1458	0.4713	1.7995		64.47	72.09	58.13
Rx-538_20kHz_03	83	1	13:20:02	0.700003335	47.7205601	16.8219938	118.93	-13.38	23.85	27.34	20000	121.8819087	-133.793	-8.483	0	0	0	82.07477856	-116.42	-8.483	224.8389963	-119.006	-8.483	42.64866495	-118.223	-8.482		133.7926	17.3727	14.7862	15.5699	133.4716	0.1457	0.4712	1.8009		64.44	72.09	58.18
Rx-538_20kHz_03	84	1	13:20:02	0.80000333	47.7205595	16.8219942	118.92	-13.37	23.77	27.27	20000	121.8731888	-142.273	-8.481	0	0	0	82.05925862	-124.9	-8.48	224.8289255	-127.486	-8.48	42.64860922	-126.707	-8.485		142.2732	17.3737	14.7871	15.5658	141.9522	0.1467	0.4721	1.7968		64.84	72.21	58.04
Rx-538_20kHz_03	85	1	13:20:02	0.900003325	47.7205589	16.8219946	118.91	-13.37	23.7	27.21	20000	121.8518062	-150.757	-8.484	0	0	0	82.03389361	-133.383	-8.483	224.7915383	-135.969	-8.482	42.64654563	-135.19	-8.482		150.7574	17.3749	14.7888	15.5678	150.4364	0.1479	0.4738	1.7988		65.37	72.48	58.11
Rx-538_20kHz_03	86	1	13:20:03	0.00000332	47.7205583	16.821995	118.9	-13.36	23.63	27.14	20000	121.8565558	-159.242	-8.485	0	0	0	82.02569232	-141.867	-8.484	224.801261	-144.453	-8.484	42.65550702	-143.676	-8.486		159.2422	17.3756	14.7895	15.5662	158.9212	0.1486	0.4745	1.7972		65.69	72.59	58.06
Rx-538_20kHz_03	87	1	13:20:03	0.100003316	47.7205575	16.8219953	118.89	-13.37	23.53	27.06	20000	121.875055	-167.727	-8.485	0	0	0	82.04157739	-150.353	-8.486	224.8307872	-152.94	-8.487	42.67130139	-152.162	-8.486		167.7274	17.3748	14.7872	15.5659	167.4064	0.1478	0.4722	1.7969		65.33	72.24	58.05
Rx-538_20kHz_03	88	1	13:20:03	0.200003311	47.7205566	16.8219956	118.88	-13.38	23.43	26.98	20000	121.8760746	-176.211	-8.483	0	0	0	82.07750229	-158.838	-8.485	224.8387322	-161.432	-8.492	42.65284331	-160.673	-8.512		176.2106	17.373	14.7786	15.5372	175.8896	0.146	0.4636	1.7682		64.56	70.92	57.12
Rx-538_20kHz_03	89	1	13:20:03	0.300003306	47.7205558	16.821996	118.87	-13.39	23.33	26.9	20000	121.8744479	175.309	-8.48	0	0	0	82.09753252	-167.32	-8.483	224.8342647	-169.921	-8.489	42.63598953	-169.151	-8.478		-175.3095	17.3703	14.77	15.5392	-175.6305	0.1433	0.455	1.7702		63.35	69.6	57.18
Rx-538_20kHz_03	90	1	13:20:03	0.400003301	47.7205549	16.8219963	118.86	-13.4	23.24	26.82	20000	121.8769753	166.831	-8.479	0	0	0	82.11427743	-175.802	-8.482	224.8505306	-178.409	-8.489	42.61963591	-177.659	-8.507		-166.8306	17.3672	14.7603	15.5106	-167.1516	0.1402	0.4453	1.7416		61.99	68.12	56.26
Rx-538_20kHz_03	91	1	13:20:03	0.500003297	47.7205541	16.8219966	118.85	-13.41	23.14	26.75	20000	121.8797521	158.356	-8.475	0	0	0	82.11945987	175.721	-8.477	224.8501152	173.11	-8.481	42.6229489	173.854	-8.487		-158.356	17.3653	14.754	15.4978	-158.677	0.1383	0.439	1.7288		61.14	67.15	55.84
Rx-538_20kHz_03	92	1	13:20:03	0.600003292	47.7205532	16.8219969	118.84	-13.42	23.04	26.67	20000	121.8757539	149.878	-8.478	0	0	0	82.11624578	167.243	-8.478	224.8369552	164.631	-8.479	42.63068426	165.363	-8.49		-149.8778	17.3654	14.7529	15.4857	-150.1988	0.1384	0.4379	1.7167		61.18	67	55.45
Rx-538_20kHz_03	93	1	13:20:03	0.700003287	47.7205524	16.8219972	118.83	-13.43	22.95	26.59	20000	121.8751676	141.395	-8.482	0	0	0	82.10836672	158.763	-8.48	224.8257713	156.152	-8.479	42.65451436	156.888	-8.476		-141.3954	17.3677	14.7567	15.4925	-141.7164	0.1407	0.4417	1.7235		62.2	67.57	55.68
Rx-538_20kHz_03	94	1	13:20:03	0.800003282	47.7205515	16.8219975	118.82	-13.44	22.85	26.51	20000	121.8763827	132.91	-8.485	0	0	0	82.10934868	150.28	-8.483	224.8297308	147.67	-8.483	42.66286358	148.399	-8.489		-132.9102	17.3699	14.7594	15.4885	-133.2312	0.1429	0.4444	1.7195		63.17	67.98	55.55
Rx-538_20kHz_03	95	1	13:20:03	0.900003278	47.7205507	16.8219978	118.81	-13.45	22.75	26.43	20000	121.872368	124.426	-8.484	0	0	0	82.10254223	141.797	-8.483	224.8144808	139.187	-8.483	42.66646987	139.919	-8.48		-124.4265	17.3704	14.7601	15.4926	-124.7475	0.1434	0.4451	1.7236		63.42	68.09	55.68
Rx-538_20kHz_03	96	1	13:20:04	0.000003273	47.7205498	16.8219982	118.8	-13.46	22.66	26.35	20000	121.8746356	115.943	-8.484	0	0	0	82.10029484	133.311	-8.486	224.8142862	130.7	-8.487	42.65984627	131.427	-8.493		-115.9429	17.3682	14.7567	15.4837	-116.2639	0.1412	0.4417	1.7147		62.43	67.57	55.39
Rx-538_20kHz_03	97	1	13:20:04	0.100003268	47.7205488	16.8219987	118.81	-13.46	22.54	26.25	20000	121.8893231	107.46	-8.483	0	0	0	82.10324331	124.824	-8.487	224.8444609	122.21	-8.49	42.64006264	122.916	-8.51		-107.4602	17.3637	14.7497	15.4562	-107.7812	0.1367	0.4347	1.6872		60.46	66.5	54.5
Rx-538_20kHz_03	98	1	13:20:04	0.200003263	47.7205478	16.8219992	118.82	-13.46	22.42	26.15	20000	121.8955213	98.976	-8.484	0	0	0	82.08402968	116.337	-8.487	224.8581458	113.722	-8.488	42.6347571	114.422	-8.495		-98.9763	17.3604	14.7455	15.4455	-99.2973	0.1334	0.4305	1.6765		58.97	65.86	54.15
Rx-538_20kHz_03	99	1	13:20:04	0.300003259	47.7205468	16.8219997	118.83	-13.46	22.3	26.05	20000	121.8862557	90.491	-8.486	0	0	0	82.04671967	107.85	-8.486	224.8339565	105.239	-8.483	42.65088686	105.952	-8.47		-90.4907	17.3598	14.7487	15.4612	-90.8117	0.1328	0.4337	1.6922		58.71	66.34	54.66
Rx-538_20kHz_03	100	1	13:20:04	0.400003254	47.7205458	16.8220002	118.84	-13.47	22.19	25.95	20000	121.8721561	82.006	-8.484	0	0	0	82.01922078	99.366	-8.485	224.8007721	96.757	-8.482	42.66223911	97.464	-8.488		-82.0062	17.3596	14.751	15.4578	-82.3272	0.1326	0.436	1.6888		58.61	66.7	54.55
Rx-538_20kHz_03	101	1	13:20:04	0.500003249	47.7205448	16.8220008	118.85	-13.47	22.07	25.85	20000	121.8708322	73.523	-8.483	0	0	0	82.03497212	90.883	-8.482	224.793336	88.273	-8.484	42.66413552	88.98	-8.484		-73.5235	17.36	14.7495	15.4562	-73.8445	0.133	0.4345	1.6872		58.79	66.47	54.5
Rx-538_20kHz_03	102	1	13:20:04	0.600003244	47.7205438	16.8220013	118.86	-13.47	21.95	25.75	20000	121.8730541	65.04	-8.484	0	0	0	82.08336062	82.399	-8.485	224.8008887	79.781	-8.492	42.63962722	80.474	-8.505		-65.0396	17.3592	14.741	15.4346	-65.3606	0.1322	0.426	1.6656		58.45	65.17	53.8
Rx-538_20kHz_03	103	1	13:20:04	0.70000324	47.7205428	16.8220018	118.87	-13.47	21.83	25.66	20000	121.8674289	56.559	-8.48	0	0	0	82.10337891	73.916	-8.482	224.8070237	71.29	-8.49	42.60547417	71.977	-8.497		-56.5595	17.3569	14.7308	15.4177	-56.8805	0.1299	0.4158	1.6487		57.41	63.61	53.26
Rx-538_20kHz_03	104	1	13:20:04	0.800003235	47.7205418	16.8220023	118.88	-13.47	21.72	25.56	20000	121.8713338	48.08	-8.479	0	0	0	82.11033617	65.435	-8.481	224.8329884	62.804	-8.486	42.60664235	63.474	-8.503		-48.08	17.355	14.7243	15.3939	-48.401	0.128	0.4093	1.6249		56.6	62.61	52.49
Rx-538_20kHz_03	105	1	13:20:04	0.90000323	47.7205408	16.8220028	118.89	-13.47	21.6	25.46	20000	121.8675201	39.6	-8.48	0	0	0	82.10352663	56.956	-8.479	224.8086943	54.326	-8.478	42.62557283	55.001	-8.473		-39.5999	17.3564	14.7261	15.4009	-39.9209	0.1294	0.4111	1.6319		57.19	62.89	52.71
Rx-538_20kHz_03	106	1	13:20:05	0.000003225	47.7205398	16.8220033	118.9	-13.48	21.48	25.36	20000	121.866843	31.121	-8.479	0	0	0	82.09744142	48.481	-8.476	224.8042455	45.852	-8.474	42.64160205	46.525	-8.476		-31.1209	17.3596	14.7308	15.4036	-31.4419	0.1326	0.4158	1.6346		58.64	63.61	52.8
Rx-538_20kHz_03	107	1	13:20:05	0.100003221	47.7205387	16.8220039	118.9	-13.48	21.35	25.25	20000	121.8849319	22.64	-8.481	0	0	0	82.10543789	40.003	-8.478	224.843193	37.375	-8.477	42.66753593	38.052	-8.472		-22.6404	17.3625	14.7346	15.4119	-22.9614	0.1355	0.4196	1.6429		59.9	64.19	53.07
Rx-538_20kHz_03	108	1	13:20:05	0.200003216	47.7205376	16.8220045	118.9	-13.48	21.22	25.14	20000	121.8865549	14.161	-8.479	0	0	0	82.10454949	31.523	-8.48	224.8283574	28.893	-8.482	42.681098	29.575	-8.477		-14.1613	17.362	14.7315	15.4136	-14.4823	0.135	0.4165	1.6446		59.68	63.71	53.12
Rx-538_20kHz_03	109	1	13:20:05	0.300003211	47.7205365	16.8220051	118.9	-13.48	21.09	25.03	20000	121.8882343	5.681	-8.48	0	0	0	82.10920384	23.038	-8.485	224.818373	20.401	-8.492	42.63491612	21.074	-8.501		-5.6811	17.3573	14.7198	15.393	-6.0021	0.1303	0.4048	1.624		57.61	61.93	52.46
Rx-538_20kHz_03	110	1	13:20:05	0.400003206	47.7205354	16.8220057	118.9	-13.48	20.96	24.92	20000	121.8664822	-2.796	-8.477	0	0	0	82.08110675	14.557	-8.482	224.7874949	11.914	-8.487	42.60334983	12.56	-8.514		2.7962	17.3528	14.7099	15.3567	2.4752	0.1258	0.3949	1.5877		55.62	60.41	51.29
Rx-538_20kHz_03	111	1	13:20:05	0.500003202	47.7205343	16.8220063	118.9	-13.47	20.83	24.81	20000	121.8701514	-11.275	-8.479	0	0	0	82.05790315	6.076	-8.48	224.798753	3.433	-8.481	42.60483092	4.09	-8.471		11.275	17.3513	14.708	15.3645	10.954	0.1243	0.393	1.5955		54.93	60.12	51.54
Rx-538_20kHz_03	112	1	13:20:05	0.600003197	47.7205332	16.8220069	118.9	-13.47	20.7	24.7	20000	121.8679661	-19.757	-8.482	0	0	0	82.03068959	-2.405	-8.481	224.7943475	-5.046	-8.479	42.62973755	-4.379	-8.468		19.7566	17.3515	14.7102	15.3777	19.4356	0.1245	0.3952	1.6087		55.03	60.46	51.96
Rx-538_20kHz_03	113	1	13:20:05	0.700003192	47.7205321	16.8220075	118.9	-13.47	20.57	24.59	20000	121.8680272	-28.24	-8.483	0	0	0	82.03876717	-10.887	-8.482	224.7833082	-13.53	-8.483	42.64287694	-12.867	-8.488		28.2395	17.3526	14.7098	15.3723	27.9185	0.1256	0.3948	1.6033		55.53	60.4	51.79
Rx-538_20kHz_03	114	1	13:20:05	0.800003187	47.720531	16.8220081	118.9	-13.47	20.44	24.48	20000	121.8648811	-36.721	-8.481	0	0	0	82.07230312	-19.369	-8.482	224.7718751	-22.016	-8.486	42.63077351	-21.358	-8.491		36.721	17.3524	14.7052	15.3629	36.4	0.1254	0.3902	1.5939		55.46	59.68	51.49
Rx-538_20kHz_03	115	1	13:20:05	0.900003183	47.7205299	16.8220087	118.9	-13.47	20.31	24.37	20000	121.8647932	-45.197	-8.476	0	0	0	82.09889596	-27.848	-8.479	224.7916582	-30.501	-8.485	42.58659036	-29.854	-8.496		45.1971	17.3496	14.6965	15.3432	44.8761	0.1226	0.3815	1.5742		54.2	58.36	50.85
Rx-538_20kHz_03	116	1	13:20:06	0.000003178	47.7205288	16.8220093	118.9	-13.47	20.18	24.26	20000	121.8662226	-53.67	-8.473	0	0	0	82.10989866	-36.322	-8.475	224.8130392	-38.979	-8.478	42.57428088	-38.348	-8.494		53.6698	17.3477	14.691	15.3218	53.3488	0.1207	0.376	1.5528		53.34	57.52	50.16
Rx-538_20kHz_03	117	1	13:20:06	0.100003173	47.7205277	16.82201	118.9	-13.47	20.04	24.15	20000	121.8862612	-62.142	-8.472	0	0	0	82.12194586	-44.795	-8.472	224.8371848	-47.45	-8.471	42.59550006	-46.816	-8.468		62.1423	17.3477	14.6922	15.3263	61.8213	0.1207	0.3772	1.5573		53.37	57.7	50.3
Rx-538_20kHz_03	118	1	13:20:06	0.200003168	47.7205266	16.8220107	118.9	-13.46	19.91	24.03	20000	121.8848846	-70.622	-8.48	0	0	0	82.11533625	-53.272	-8.478	224.8273062	-55.926	-8.476	42.61483539	-55.286	-8.47		70.6221	17.3496	14.696	15.3356	70.3011	0.1226	0.381	1.5666		54.21	58.29	50.6
Rx-538_20kHz_03	119	1	13:20:06	0.300003164	47.7205255	16.8220114	118.9	-13.45	19.77	23.92	20000	121.8838873	-79.101	-8.479	0	0	0	82.10886811	-61.751	-8.478	224.8335497	-64.403	-8.477	42.62801058	-63.767	-8.48		79.1012	17.3505	14.6981	15.3347	78.7802	0.1235	0.3831	1.5657		54.59	58.6	50.58
Rx-538_20kHz_03	120	1	13:20:06	0.400003159	47.7205244	16.8220121	118.9	-13.45	19.64	23.8	20000	121.8696566	-87.579	-8.478	0	0	0	82.09511373	-70.23	-8.48	224.785798	-72.883	-8.48	42.63120112	-72.228	-8.461		87.5788	17.3484	14.6956	15.3509	87.2578	0.1214	0.3806	1.5819		53.68	58.23	51.1
Rx-538_20kHz_03	121	1	13:20:06	0.500003154	47.7205232	16.8220128	118.9	-13.44	19.51	23.69	20000	121.8631065	-96.055	-8.476	0	0	0	82.09563071	-78.711	-8.481	224.7708407	-81.369	-8.486	42.58009838	-80.741	-8.513		96.0549	17.3439	14.6856	15.3136	95.7339	0.1169	0.3706	1.5446		51.66	56.7	49.89
Rx-538_20kHz_03	122	1	13:20:06	0.600003149	47.7205221	16.8220135	118.9	-13.43	19.37	23.57	20000	121.8621592	-104.528	-8.473	0	0	0	82.07299909	-87.188	-8.477	224.7733008	-89.848	-8.479	42.57551417	-89.233	-8.492		104.5281	17.3404	14.6803	15.2949	104.2071	0.1134	0.3653	1.5259		50.16	55.88	49.29
Rx-538_20kHz_03	123	1	13:20:06	0.700003145	47.720521	16.8220142	118.9	-13.43	19.24	23.46	20000	121.859416	-113.001	-8.473	0	0	0	82.04056506	-95.661	-8.474	224.7757646	-98.318	-8.47	42.58604395	-97.69	-8.456		113.0011	17.3399	14.683	15.3115	112.6801	0.1129	0.368	1.5425		49.93	56.29	49.82
Rx-538_20kHz_03	124	1	13:20:06	0.80000314	47.7205199	16.8220149	118.9	-13.42	19.1	23.34	20000	121.863263	-121.476	-8.475	0	0	0	82.02476769	-104.136	-8.475	224.7758671	-106.791	-8.473	42.61694578	-106.155	-8.465		121.4764	17.3402	14.6857	15.3215	121.1554	0.1132	0.3707	1.5525		50.03	56.7	50.15
Rx-538_20kHz_03	125	1	13:20:06	0.900003135	47.7205188	16.8220156	118.9	-13.41	18.97	23.23	20000	121.8591441	-129.953	-8.477	0	0	0	82.04688816	-112.613	-8.477	224.7476408	-115.27	-8.479	42.62174622	-114.634	-8.479		129.9535	17.3405	14.6833	15.3198	129.6325	0.1135	0.3683	1.5508		50.16	56.34	50.09
Rx-538_20kHz_03	126	1	13:20:07	0.00000313	47.7205177	16.8220163	118.9	-13.41	18.83	23.12	20000	121.8390083	-138.432	-8.478	0	0	0	82.07257156	-121.093	-8.48	224.7163724	-123.757	-8.486	42.56540849	-123.132	-8.499		138.4319	17.3393	14.6753	15.2996	138.1109	0.1123	0.3603	1.5306		49.64	55.13	49.44
Rx-538_20kHz_03	127	1	13:20:07	0.100003126	47.7205165	16.8220172	118.91	-13.39	18.7	23	20000	121.8560722	-146.911	-8.479	0	0	0	82.10653532	-129.574	-8.481	224.7697275	-132.244	-8.487	42.55407729	-131.641	-8.509		146.9105	17.337	14.6668	15.2694	146.5895	0.11	0.3518	1.5004		48.61	53.81	48.46
Rx-538_20kHz_03	128	1	13:20:07	0.200003121	47.7205154	16.822018	118.92	-13.37	18.56	22.87	20000	121.8617172	-155.386	-8.475	0	0	0	82.11254688	-138.05	-8.476	224.7928989	-140.722	-8.478	42.57413912	-140.141	-8.5		155.386	17.3361	14.6639	15.245	155.065	0.1091	0.3489	1.476		48.22	53.37	47.68
Rx-538_20kHz_03	129	1	13:20:07	0.300003116	47.7205143	16.8220188	118.93	-13.36	18.42	22.75	20000	121.8538464	-163.86	-8.474	0	0	0	82.09690866	-146.523	-8.473	224.7693298	-149.193	-8.471	42.59102018	-148.606	-8.465		163.86	17.3373	14.6673	15.2536	163.539	0.1103	0.3523	1.4846		48.75	53.89	47.96
Rx-538_20kHz_03	130	1	13:20:07	0.400003111	47.7205132	16.8220197	118.94	-13.34	18.28	22.63	20000	121.8413592	-172.336	-8.476	0	0	0	82.07835984	-154.997	-8.474	224.7392988	-157.663	-8.471	42.61198851	-157.063	-8.457		172.3359	17.3392	14.6726	15.2728	172.0149	0.1122	0.3576	1.5038		49.62	54.71	48.57
Rx-538_20kHz_03	131	1	13:20:07	0.500003107	47.7205121	16.8220205	118.95	-13.33	18.14	22.51	20000	121.8380109	179.182	-8.482	0	0	0	82.07519822	-163.478	-8.481	224.7316345	-166.144	-8.48	42.62116996	-165.55	-8.486		-179.1825	17.34	14.674	15.268	-179.5035	0.113	0.359	1.499		49.97	54.92	48.42
Rx-538_20kHz_03	132	1	13:20:07	0.600003102	47.720511	16.8220213	118.96	-13.31	18.01	22.39	20000	121.8357065	170.701	-8.481	0	0	0	82.07556657	-171.96	-8.483	224.7093193	-174.629	-8.485	42.60745043	-174.03	-8.481		-170.701	17.3388	14.6702	15.269	-171.022	0.1118	0.3552	1.5		49.45	54.33	48.45
Rx-538_20kHz_03	133	1	13:20:07	0.700003097	47.7205098	16.8220222	118.97	-13.29	17.87	22.27	20000	121.8399198	162.222	-8.478	0	0	0	82.08882785	179.559	-8.481	224.7269092	176.884	-8.487	42.56576228	177.455	-8.515		-162.2225	17.3362	14.6614	15.2327	-162.5435	0.1092	0.3464	1.4637		48.27	52.99	47.28
Rx-538_20kHz_03	134	1	13:20:07	0.800003092	47.7205087	16.822023	118.98	-13.28	17.73	22.15	20000	121.8354944	153.751	-8.472	0	0	0	82.06125222	171.085	-8.474	224.7038524	168.408	-8.475	42.56472086	168.972	-8.483		-153.7507	17.3342	14.6578	15.2217	-154.0717	0.1072	0.3428	1.4527		47.41	52.44	46.92
Rx-538_20kHz_03	135	1	13:20:07	0.900003088	47.7205076	16.8220238	118.99	-13.26	17.59	22.03	20000	121.8363866	145.278	-8.472	0	0	0	82.02819438	162.612	-8.473	224.7058432	159.938	-8.47	42.58101561	160.507	-8.466		-145.2784	17.3339	14.6596	15.2282	-145.5994	0.1069	0.3446	1.4592		47.24	52.72	47.13
Rx-538_20kHz_03	136	1	13:20:08	0.000003083	47.7205065	16.8220247	119	-13.24	17.45	21.91	20000	121.8580209	136.803	-8.476	0	0	0	82.0382113	154.138	-8.475	224.7393005	151.463	-8.475	42.60826062	152.04	-8.466		-136.8028	17.3349	14.6604	15.2375	-137.1238	0.1079	0.3454	1.4685		47.69	52.84	47.43
Rx-538_20kHz_03	137	1	13:20:08	0.100003078	47.7205053	16.8220255	119.01	-13.23	17.31	21.79	20000	121.8785016	128.328	-8.475	0	0	0	82.08494655	145.662	-8.475	224.7810309	142.982	-8.481	42.59867208	143.554	-8.486		-128.3276	17.3349	14.6547	15.2267	-128.6486	0.1079	0.3397	1.4577		47.71	51.96	47.08
Rx-538_20kHz_03	138	1	13:20:08	0.200003073	47.7205042	16.8220262	119.02	-13.22	17.17	21.67	20000	121.8794651	119.853	-8.474	0	0	0	82.10725745	137.187	-8.476	224.8003165	134.5	-8.482	42.57278409	135.061	-8.493		-119.8534	17.3335	14.6466	15.2075	-120.1744	0.1065	0.3316	1.4385		47.08	50.72	46.46
Rx-538_20kHz_03	139	1	13:20:08	0.300003069	47.720503	16.822027	119.03	-13.21	17.03	21.56	20000	121.8790289	111.379	-8.474	0	0	0	82.11863871	128.711	-8.476	224.8226568	126.019	-8.481	42.56117313	126.554	-8.507		-111.379	17.3324	14.6401	15.1746	-111.7	0.1054	0.3251	1.4056		46.59	49.73	45.4
Rx-538_20kHz_03	140	1	13:20:08	0.400003064	47.7205019	16.8220278	119.04	-13.2	16.89	21.44	20000	121.8564701	102.908	-8.471	0	0	0	82.09967026	120.241	-8.47	224.7623018	117.548	-8.471	42.55945376	118.078	-8.476		-102.9081	17.3328	14.6402	15.1698	-103.2291	0.1058	0.3252	1.4008		46.79	49.75	45.25
Rx-538_20kHz_03	141	1	13:20:08	0.500003059	47.7205007	16.8220286	119.05	-13.19	16.75	21.32	20000	121.8574904	94.436	-8.472	0	0	0	82.09217369	111.771	-8.47	224.7659899	109.08	-8.468	42.57166617	109.61	-8.468		-94.4361	17.3346	14.6443	15.1739	-94.7571	0.1076	0.3293	1.4049		47.58	50.38	45.38
Rx-538_20kHz_03	142	1	13:20:08	0.600003054	47.7204996	16.8220294	119.06	-13.18	16.61	21.2	20000	121.8526909	85.964	-8.472	0	0	0	82.07649293	103.3	-8.47	224.7537167	100.614	-8.467	42.60335807	101.158	-8.452		-85.9642	17.3362	14.6494	15.1938	-86.2852	0.1092	0.3344	1.4248		48.29	51.15	46.02
Rx-538_20kHz_03	143	1	13:20:08	0.70000305	47.7204985	16.8220301	119.07	-13.17	16.47	21.09	20000	121.8537787	77.489	-8.475	0	0	0	82.07948675	94.824	-8.476	224.7312471	92.136	-8.477	42.59650176	92.683	-8.475		-77.489	17.3355	14.6473	15.1941	-77.81	0.1085	0.3323	1.4251		47.95	50.83	46.03
Rx-538_20kHz_03	144	1	13:20:08	0.800003045	47.7204973	16.8220309	119.08	-13.15	16.33	20.97	20000	121.8558877	69.013	-8.476	0	0	0	82.09110627	86.345	-8.479	224.7375004	83.651	-8.485	42.5462247	84.164	-8.519		-69.0125	17.3328	14.6388	15.1511	-69.3335	0.1058	0.3238	1.3821		46.77	49.53	44.64
Rx-538_20kHz_03	145	1	13:20:08	0.90000304	47.7204962	16.8220317	119.09	-13.14	16.19	20.86	20000	121.856529	60.54	-8.472	0	0	0	82.07523535	77.87	-8.475	224.7477774	75.174	-8.477	42.54161132	75.658	-8.506		-60.5401	17.3303	14.6339	15.1176	-60.8611	0.1033	0.3189	1.3486		45.68	48.78	43.56
Rx-538_20kHz_03	146	1	13:20:09	0.000003035	47.720495	16.8220325	119.1	-13.13	16.05	20.74	20000	121.8587966	52.066	-8.474	0	0	0	82.03575452	69.395	-8.475	224.7496341	66.702	-8.472	42.56376859	67.193	-8.465		-52.0663	17.3289	14.6358	15.1267	-52.3873	0.1019	0.3208	1.3577		45.06	49.08	43.85
Rx-538_20kHz_03	147	1	13:20:09	0.100003031	47.7204939	16.8220332	119.1	-13.13	15.92	20.63	20000	121.8770859	43.592	-8.474	0	0	0	82.02706225	60.921	-8.474	224.7854014	58.231	-8.471	42.60735148	58.724	-8.469		-43.5923	17.3288	14.6385	15.1321	-43.9133	0.1018	0.3235	1.3631		44.99	49.49	44.03
Rx-538_20kHz_03	148	1	13:20:09	0.200003026	47.7204928	16.8220338	119.1	-13.12	15.79	20.53	20000	121.8764564	35.118	-8.475	0	0	0	82.05906265	52.447	-8.474	224.7689415	49.753	-8.477	42.60214399	50.235	-8.49		-35.1176	17.3294	14.6357	15.117	-35.4386	0.1024	0.3207	1.348		45.25	49.06	43.54
Rx-538_20kHz_03	149	1	13:20:09	0.300003021	47.7204916	16.8220345	119.1	-13.12	15.65	20.42	20000	121.8734839	26.641	-8.477	0	0	0	82.08749197	43.97	-8.477	224.762383	41.271	-8.482	42.56776396	41.755	-8.479		-26.6409	17.3291	14.6304	15.1145	-26.9619	0.1021	0.3154	1.3455		45.14	48.25	43.46
Rx-538_20kHz_03	150	1	13:20:09	0.400003016	47.7204905	16.8220352	119.1	-13.11	15.52	20.32	20000	121.8509906	18.166	-8.475	0	0	0	82.09905611	35.493	-8.477	224.7554911	32.789	-8.482	42.52636048	33.239	-8.517		-18.1657	17.3278	14.6232	15.0731	-18.4867	0.1008	0.3082	1.3041		44.57	47.14	42.12
Rx-538_20kHz_03	151	1	13:20:09	0.500003012	47.7204894	16.8220358	119.1	-13.11	15.38	20.21	20000	121.8559059	9.694	-8.472	0	0	0	82.10154751	27.021	-8.472	224.748642	24.315	-8.474	42.53547735	24.754	-8.484		-9.6939	17.3275	14.6214	15.0606	-10.0149	0.1005	0.3064	1.2916		44.43	46.87	41.72
Rx-538_20kHz_03	152	1	13:20:09	0.600003007	47.7204883	16.8220365	119.1	-13.11	15.25	20.11	20000	121.8542731	1.22	-8.474	0	0	0	82.09472351	18.548	-8.473	224.7475265	15.844	-8.471	42.54927646	16.276	-8.478		-1.2202	17.3279	14.624	15.056	-1.5412	0.1009	0.309	1.287		44.61	47.27	41.57
Rx-538_20kHz_03	153	1	13:20:09	0.700003002	47.7204872	16.8220372	119.1	-13.1	15.12	20	20000	121.8533933	-7.256	-8.476	0	0	0	82.08320596	10.073	-8.475	224.7329553	7.372	-8.472	42.56759601	7.816	-8.46		7.2558	17.3287	14.6277	15.0722	6.9348	0.1017	0.3127	1.3032		44.97	47.83	42.09
Rx-538_20kHz_03	154	1	13:20:09	0.800002997	47.7204861	16.8220378	119.1	-13.1	14.98	19.9	20000	121.851316	-15.735	-8.479	0	0	0	82.08125648	1.594	-8.478	224.7394584	-1.106	-8.477	42.57157221	-0.68	-8.496		15.7346	17.3291	14.6291	15.0549	15.4136	0.1021	0.3141	1.2859		45.16	48.05	41.53
Rx-538_20kHz_03	155	1	13:20:09	0.900002993	47.7204849	16.8220385	119.1	-13.09	14.85	19.8	20000	121.853291	-24.212	-8.477	0	0	0	82.08044686	-6.884	-8.478	224.7273134	-9.584	-8.479	42.56797521	-9.151	-8.472		24.2117	17.3277	14.6274	15.0602	23.8907	0.1007	0.3124	1.2912		44.53	47.79	41.71
Rx-538_20kHz_03	156	1	13:20:10	0.000002988	47.7204838	16.8220392	119.1	-13.09	14.72	19.69	20000	121.8523174	-32.686	-8.475	0	0	0	82.08749792	-15.361	-8.477	224.7228277	-18.066	-8.481	42.53623621	-17.655	-8.503		32.6863	17.3252	14.6208	15.0314	32.3653	0.0982	0.3058	1.2624		43.41	46.77	40.78
Rx-538_20kHz_03	157	1	13:20:10	0.100002983	47.7204828	16.8220398	119.09	-13.08	14.59	19.59	20000	121.8712663	-41.159	-8.472	0	0	0	82.08386241	-23.836	-8.474	224.7666765	-26.541	-8.475	42.53510393	-26.145	-8.491		41.1585	17.323	14.6178	15.0131	40.8375	0.096	0.3028	1.2441		42.43	46.32	40.18
Rx-538_20kHz_03	158	1	13:20:10	0.200002978	47.7204817	16.8220405	119.08	-13.08	14.46	19.5	20000	121.8765601	-49.632	-8.473	0	0	0	82.0529359	-32.309	-8.474	224.7765905	-35.011	-8.47	42.55134284	-34.61	-8.465		49.6317	17.3225	14.6206	15.0217	49.3107	0.0955	0.3056	1.2527		42.2	46.75	40.46
Rx-538_20kHz_03	159	1	13:20:10	0.300002974	47.7204806	16.8220411	119.07	-13.07	14.33	19.4	20000	121.8525182	-58.11	-8.478	0	0	0	82.02002251	-40.787	-8.478	224.7303454	-43.487	-8.476	42.56958453	-43.085	-8.475		58.11	17.3232	14.6232	15.0248	57.789	0.0962	0.3082	1.2558		42.52	47.14	40.56
Rx-538_20kHz_03	160	1	13:20:10	0.400002969	47.7204795	16.8220418	119.06	-13.07	14.2	19.3	20000	121.827753	-66.585	-8.475	0	0	0	82.02548191	-49.261	-8.474	224.6735796	-51.964	-8.478	42.56214169	-51.575	-8.489		66.5854	17.3242	14.621	15.0109	66.2644	0.0972	0.306	1.2419		42.95	46.81	40.11
Rx-538_20kHz_03	161	1	13:20:10	0.500002964	47.7204784	16.8220424	119.05	-13.07	14.07	19.2	20000	121.8352129	-75.057	-8.471	0	0	0	82.06213817	-57.732	-8.471	224.6824513	-60.441	-8.477	42.54154037	-60.048	-8.473		75.0567	17.3242	14.6154	15.0091	74.7357	0.0972	0.3004	1.2401		42.98	45.95	40.05
Rx-538_20kHz_03	162	1	13:20:10	0.600002959	47.7204773	16.8220431	119.04	-13.06	13.94	19.1	20000	121.8517727	-83.527	-8.47	0	0	0	82.09540324	-66.203	-8.471	224.7428049	-68.918	-8.477	42.52248657	-68.537	-8.489		83.5265	17.3232	14.6084	14.9898	83.2055	0.0962	0.2934	1.2208		42.53	44.89	39.43
Rx-538_20kHz_03	163	1	13:20:10	0.700002955	47.7204762	16.8220437	119.03	-13.06	13.81	19	20000	121.8547956	-91.994	-8.468	0	0	0	82.10434654	-74.671	-8.468	224.7515505	-77.389	-8.471	42.53530789	-77.021	-8.485		91.9941	17.3226	14.6047	14.9726	91.6731	0.0956	0.2897	1.2036		42.26	44.31	38.87
Rx-538_20kHz_03	164	1	13:20:10	0.80000295	47.7204752	16.8220444	119.02	-13.05	13.68	18.91	20000	121.8486136	-100.463	-8.469	0	0	0	82.09647559	-83.139	-8.468	224.7247707	-85.858	-8.468	42.55727066	-85.495	-8.474		100.4628	17.3234	14.6053	14.9674	100.1418	0.0964	0.2903	1.1984		42.64	44.41	38.71
Rx-538_20kHz_03	165	1	13:20:10	0.900002945	47.7204741	16.822045	119.01	-13.05	13.55	18.81	20000	121.845389	-108.936	-8.474	0	0	0	82.08360845	-91.611	-8.472	224.7168235	-94.328	-8.47	42.58197367	-93.961	-8.466		108.9363	17.3254	14.6085	14.9751	108.6153	0.0984	0.2935	1.2061		43.49	44.9	38.96
Rx-538_20kHz_03	166	1	13:20:11	0.00000294	47.720473	16.8220457	119	-13.04	13.42	18.71	20000	121.8498199	-117.412	-8.476	0	0	0	82.08010104	-100.085	-8.474	224.7255885	-102.803	-8.475	42.61235094	-102.438	-8.477		117.4118	17.3265	14.6088	14.9736	117.0908	0.0995	0.2938	1.2046		44	44.94	38.91
Rx-538_20kHz_03	167	1	13:20:11	0.100002936	47.720472	16.8220464	119.01	-13.03	13.29	18.62	20000	121.8697471	-125.888	-8.476	0	0	0	82.09936043	-108.563	-8.478	224.7504213	-111.284	-8.481	42.58284523	-110.901	-8.463		125.8879	17.3251	14.6042	14.9865	125.5669	0.0981	0.2892	1.2175		43.36	44.24	39.32
Rx-538_20kHz_03	168	1	13:20:11	0.200002931	47.7204709	16.8220471	119.02	-13.02	13.17	18.52	20000	121.8716879	-134.359	-8.471	0	0	0	82.11250931	-117.036	-8.473	224.7628382	-119.762	-8.478	42.53324842	-119.389	-8.488		134.3586	17.3228	14.5966	14.9691	134.0376	0.0958	0.2816	1.2001		42.35	43.08	38.76
Rx-538_20kHz_03	169	1	13:20:11	0.300002926	47.7204699	16.8220478	119.03	-13.01	13.04	18.42	20000	121.8689896	-142.827	-8.468	0	0	0	82.0877977	-125.506	-8.47	224.7573661	-128.233	-8.471	42.5372103	-127.866	-8.477		142.8266	17.3205	14.5934	14.9604	142.5056	0.0935	0.2784	1.1914		41.35	42.59	38.48
Rx-538_20kHz_03	170	1	13:20:11	0.400002921	47.7204689	16.8220485	119.04	-13	12.91	18.32	20000	121.8572137	-151.295	-8.468	0	0	0	82.03529052	-133.975	-8.469	224.7224635	-136.7	-8.467	42.55687705	-136.311	-8.445		151.2951	17.3198	14.5952	14.9836	150.9741	0.0928	0.2802	1.2146		41.01	42.87	39.23
Rx-538_20kHz_03	171	1	13:20:11	0.500002917	47.7204678	16.8220492	119.05	-12.99	12.79	18.23	20000	121.8503556	-159.77	-8.475	0	0	0	82.02385858	-142.45	-8.474	224.7093211	-145.174	-8.474	42.5795608	-144.777	-8.465		159.7699	17.3201	14.5964	14.9934	159.4489	0.0931	0.2814	1.2244		41.16	43.04	39.55
Rx-538_20kHz_03	172	1	13:20:11	0.600002912	47.7204668	16.82205	119.06	-12.98	12.66	18.13	20000	121.8518776	-168.246	-8.476	0	0	0	82.06036403	-150.925	-8.475	224.7068076	-153.652	-8.478	42.57804723	-153.243	-8.466		168.246	17.3215	14.5942	15.0032	167.925	0.0945	0.2792	1.2342		41.76	42.71	39.86
Rx-538_20kHz_03	173	1	13:20:11	0.700002907	47.7204658	16.8220507	119.07	-12.97	12.54	18.03	20000	121.8542065	-176.719	-8.473	0	0	0	82.0874826	-159.398	-8.473	224.7264971	-162.129	-8.477	42.54027053	-161.716	-8.473		176.7188	17.3212	14.5899	15.0026	176.3978	0.0942	0.2749	1.2336		41.67	42.05	39.84
[truncated: 2,123 more rows]
